# Supplementary material for: Analysis of COMPASS, a New Comprehensive Plasmid Database Revealed Prevalence of Multireplicon and Extensive Diversity of IncF Plasmids
Source: Front Microbiol. 2020 Mar 24;11:483. doi: 10.3389/fmicb.2020.00483 (PMC7105883; doi:10.3389/fmicb.2020.00483)
Supplement: TABLE S1 — Curation of COMPASS database. [file Table_1.XLSX]

## Sheet: COMPASS_22425
#	ID	Toplogy	Size	Taxonomy	Description
1	AB007909.1	circular	6868	Actinobacteria|Actinobacteria|Propionibacteriales|Propionibacteriaceae|Acidipropionibacterium|Acidipropionibacterium_acidipropionici	Propionibacterium_acidi-propionici_(strain:E214)_plasmid_pRGO1__complete_sequence
2	AB010724.1	linear	9014	Actinobacteria|Actinobacteria|Streptomycetales|Streptomycetaceae|Streptomyces|Streptomyces_cyaneus	Streptomyces_cyaneus_plasmid_pSA1.1__complete_sequence
3	AB024514.1	circular	2295	Firmicutes|Bacilli|Lactobacillales|Lactobacillaceae|Lactobacillus|Lactobacillus_plantarum	Lactobacillus_plantarum_plasmid_pLTK2__complete_sequence
4	AB079380.1	circular	7344	Firmicutes|Bacilli|Lactobacillales|Streptococcaceae|Lactococcus|Lactococcus_lactis	Lactococcus_lactis_subsp._lactis_bv._diacetylactis_cryptic_plasmid_pDR1-1B__complete_sequence
5	AB079381.2	circular	7412	Firmicutes|Bacilli|Lactobacillales|Streptococcaceae|Lactococcus|Lactococcus_lactis	Lactococcus_lactis_subsp._lactis_bv._diacetylactis_cryptic_plasmid_pDR1-1__complete_sequence
6	AB109805.1	circular	8124	Proteobacteria|Gammaproteobacteria|Pasteurellales|Pasteurellaceae|Actinobacillus|Actinobacillus_pleuropneumoniae	Actinobacillus_pleuropneumoniae_plasmid_pMS260__complete_sequence
7	AB116387.1	circular	3741	Proteobacteria|Alphaproteobacteria|Rhodospirillales|Rhodospirillaceae|Magnetospirillum|Magnetospirillum_magneticum	Magnetospirillum_magneticum_plasmid_pMGT__complete_sequence
8	AB118106.1	circular	23381	Firmicutes|Bacilli|Lactobacillales|Lactobacillaceae|Lactobacillus|Lactobacillus_brevis	Lactobacillus_brevis_plasmid_pRH45II__complete_sequence
9	AB119193.1	circular	9328	Deinococcus-Thermus|Deinococci|Thermales|Thermaceae|Thermus|Thermus_thermophilus	Thermus_thermophilus_plasmid_pTT8__complete_sequence
10	AB193120.1	circular	8696	Proteobacteria|Betaproteobacteria|Neisseriales|Neisseriaceae|Eikenella|Eikenella_corrodens	Eikenella_corrodens_plasmid_pMU1__complete_sequence
11	AB211496.1	circular	3634	Proteobacteria|Epsilonproteobacteria|Campylobacterales|Campylobacteraceae|Campylobacter|Campylobacter_lari	Campylobacter_lari_plasmid_pCL300__complete_sequence
12	AB534719.1	circular	4328	Proteobacteria|Alphaproteobacteria|Sphingomonadales|Sphingomonadaceae|Sphingopyxis|Sphingopyxis_macrogoltabida	Sphingopyxis_macrogoltabida_plasmid_pSM103mini__complete_sequence
13	AE000667.1	circular	39456	Aquificae|Aquificae|Aquificales|Aquificaceae|Aquifex|Aquifex_aeolicus	Aquifex_aeolicus_VF5_plasmid_ece1__complete_sequence
14	AE000784.1	linear	28601	Spirochaetes|Spirochaetia|Spirochaetales|Borreliaceae|Borreliella|Borreliella_burgdorferi	Borrelia_burgdorferi_B31_plasmid_lp28-3__complete_sequence
15	AE000785.1	linear	24177	Spirochaetes|Spirochaetia|Spirochaetales|Borreliaceae|Borreliella|Borreliella_burgdorferi	Borrelia_burgdorferi_B31_plasmid_lp25__complete_sequence
16	AE000786.1	linear	29766	Spirochaetes|Spirochaetia|Spirochaetales|Borreliaceae|Borreliella|Borreliella_burgdorferi	Borrelia_burgdorferi_B31_plasmid_lp28-2__complete_sequence
17	AE000787.1	linear	38829	Spirochaetes|Spirochaetia|Spirochaetales|Borreliaceae|Borreliella|Borreliella_burgdorferi	Borrelia_burgdorferi_B31_plasmid_lp38__complete_sequence
18	AE000788.1	linear	36849	Spirochaetes|Spirochaetia|Spirochaetales|Borreliaceae|Borreliella|Borreliella_burgdorferi	Borrelia_burgdorferi_B31_plasmid_lp36__complete_sequence
19	AE000789.1	linear	27323	Spirochaetes|Spirochaetia|Spirochaetales|Borreliaceae|Borreliella|Borreliella_burgdorferi	Borrelia_burgdorferi_B31_plasmid_lp28-4__complete_sequence
20	AE000790.2	linear	53657	Spirochaetes|Spirochaetia|Spirochaetales|Borreliaceae|Borreliella|Borreliella_burgdorferi	Borrelia_burgdorferi_B31_plasmid_lp54__complete_sequence
21	AE000791.1	circular	9386	Spirochaetes|Spirochaetia|Spirochaetales|Borreliaceae|Borreliella|Borreliella_burgdorferi	Borrelia_burgdorferi_B31_plasmid_cp9__complete_sequence
22	AE000792.1	circular	26498	Spirochaetes|Spirochaetia|Spirochaetales|Borreliaceae|Borreliella|Borreliella_burgdorferi	Borrelia_burgdorferi_B31_plasmid_cp26__complete_sequence
23	AE000793.2	linear	16821	Spirochaetes|Spirochaetia|Spirochaetales|Borreliaceae|Borreliella|Borreliella_burgdorferi	Borrelia_burgdorferi_B31_plasmid_lp17__complete_sequence
24	AE000794.2	linear	28155	Spirochaetes|Spirochaetia|Spirochaetales|Borreliaceae|Borreliella|Borreliella_burgdorferi	Borrelia_burgdorferi_B31_plasmid_lp28-1__complete_sequence
25	AE001272.1	circular	60232	Firmicutes|Bacilli|Lactobacillales|Streptococcaceae|Lactococcus|Lactococcus_lactis	Lactococcus_lactis_strain_DPC3147_plasmid_pMRC01__complete_sequence
26	AE001575.1	circular	30750	Spirochaetes|Spirochaetia|Spirochaetales|Borreliaceae|Borreliella|Borreliella_burgdorferi	Borrelia_burgdorferi_B31_plasmid_cp32-1__complete_sequence
27	AE001576.1	circular	30223	Spirochaetes|Spirochaetia|Spirochaetales|Borreliaceae|Borreliella|Borreliella_burgdorferi	Borrelia_burgdorferi_B31_plasmid_cp32-3__complete_sequence
28	AE001577.1	circular	30299	Spirochaetes|Spirochaetia|Spirochaetales|Borreliaceae|Borreliella|Borreliella_burgdorferi	Borrelia_burgdorferi_B31_plasmid_cp32-4__complete_sequence
29	AE001578.1	circular	29838	Spirochaetes|Spirochaetia|Spirochaetales|Borreliaceae|Borreliella|Borreliella_burgdorferi	Borrelia_burgdorferi_B31_plasmid_cp32-6__complete_sequence
30	AE001579.1	circular	30800	Spirochaetes|Spirochaetia|Spirochaetales|Borreliaceae|Borreliella|Borreliella_burgdorferi	Borrelia_burgdorferi_B31_plasmid_cp32-7__complete_sequence
31	AE001580.1	circular	30885	Spirochaetes|Spirochaetia|Spirochaetales|Borreliaceae|Borreliella|Borreliella_burgdorferi	Borrelia_burgdorferi_B31_plasmid_cp32-8__complete_sequence
32	AE001581.1	circular	30651	Spirochaetes|Spirochaetia|Spirochaetales|Borreliaceae|Borreliella|Borreliella_burgdorferi	Borrelia_burgdorferi_B31_plasmid_cp32-9__complete_sequence
33	AE001582.2	linear	18777	Spirochaetes|Spirochaetia|Spirochaetales|Borreliaceae|Borreliella|Borreliella_burgdorferi	Borrelia_burgdorferi_B31_plasmid_lp21__complete_sequence
34	AE001583.1	linear	5228	Spirochaetes|Spirochaetia|Spirochaetales|Borreliaceae|Borreliella|Borreliella_burgdorferi	Borrelia_burgdorferi_B31_plasmid_lp5__complete_sequence
35	AE001584.1	linear	52971	Spirochaetes|Spirochaetia|Spirochaetales|Borreliaceae|Borreliella|Borreliella_burgdorferi	Borrelia_burgdorferi_B31_plasmid_lp56__complete_sequence
36	AE001826.1	circular	177466	Deinococcus-Thermus|Deinococci|Deinococcales|Deinococcaceae|Deinococcus|Deinococcus_radiodurans	Deinococcus_radiodurans_R1_plasmid_MP1__complete_sequence
37	AE001827.1	circular	45704	Deinococcus-Thermus|Deinococci|Deinococcales|Deinococcaceae|Deinococcus|Deinococcus_radiodurans	Deinococcus_radiodurans_R1_plasmid_CP1__complete_sequence
38	AE002162.1	circular	7501	Chlamydiae|Chlamydiia|Chlamydiales|Chlamydiaceae|Chlamydia|Chlamydia_muridarum	Chlamydia_muridarum_Nigg_plasmid_pMoPn__complete_sequence
39	AE002565.1	circular	36804	Firmicutes|Bacilli|Lactobacillales|Enterococcaceae|Enterococcus|Enterococcus_faecalis	Enterococcus_faecalis_plasmid_pAM373__complete_sequence
40	AE003850.3	circular	1286	Proteobacteria|Gammaproteobacteria|Xanthomonadales|Xanthomonadaceae|Xylella|Xylella_fastidiosa	Xylella_fastidiosa_9a5c_plasmid_pXF1.3__complete_sequence
41	AE003851.1	circular	51158	Proteobacteria|Gammaproteobacteria|Xanthomonadales|Xanthomonadaceae|Xylella|Xylella_fastidiosa	Xylella_fastidiosa_9a5c_plasmid_pXF51__complete_sequence
42	AE006469.1	circular	1354226	Proteobacteria|Alphaproteobacteria|Rhizobiales|Rhizobiaceae|Sinorhizobium|Sinorhizobium_meliloti	Sinorhizobium_meliloti_1021_plasmid_pSymA__complete_sequence
43	AE006471.2	circular	93933	Proteobacteria|Gammaproteobacteria|Enterobacterales|Enterobacteriaceae|Salmonella|Salmonella_enterica	Salmonella_enterica_subsp._enterica_serovar_Typhimurium_str._LT2_plasmid_pSLT__complete_sequence
44	AE007871.2	circular	214233	Proteobacteria|Alphaproteobacteria|Rhizobiales|Rhizobiaceae|Agrobacterium|Agrobacterium_fabrum	Agrobacterium_tumefaciens_str._C58_plasmid_Ti__complete_sequence
45	AE007872.2	circular	542868	Proteobacteria|Alphaproteobacteria|Rhizobiales|Rhizobiaceae|Agrobacterium|Agrobacterium_fabrum	Agrobacterium_tumefaciens_str._C58_plasmid_At__complete_sequence
46	AE008924.1	circular	33700	Proteobacteria|Gammaproteobacteria|Xanthomonadales|Xanthomonadaceae|Xanthomonas|Xanthomonas_citri	Xanthomonas_axonopodis_pv._citri_str._306_plasmid_pXAC33__complete_sequence
47	AE008925.1	circular	64920	Proteobacteria|Gammaproteobacteria|Xanthomonadales|Xanthomonadaceae|Xanthomonas|Xanthomonas_citri	Xanthomonas_axonopodis_pv._citri_str._306_plasmid_pXAC64__complete_sequence
48	AE009443.1	circular	1346	Proteobacteria|Gammaproteobacteria|Xanthomonadales|Xanthomonadaceae|Xylella|Xylella_fastidiosa	Xylella_fastidiosa_Temecula1_plasmid_pXFPD1.3__complete_sequence
49	AE011190.1	circular	181677	Firmicutes|Bacilli|Bacillales|Bacillaceae|Bacillus|Bacillus_anthracis	Bacillus_anthracis_str._A2012_plasmid_pXO1__complete_sequence
50	AE011191.1	circular	94829	Firmicutes|Bacilli|Bacillales|Bacillaceae|Bacillus|Bacillus_anthracis	Bacillus_anthracis_str._A2012_plasmid_pXO2__complete_sequence
51	AE015926.1	circular	7966	Chlamydiae|Chlamydiia|Chlamydiales|Chlamydiaceae|Chlamydia|Chlamydia_caviae	Chlamydophila_caviae_GPIC_plasmid_pCpGP1__complete_sequence
52	AE015930.1	circular	4439	Firmicutes|Bacilli|Bacillales|Staphylococcaceae|Staphylococcus|Staphylococcus_epidermidis	Staphylococcus_epidermidis_ATCC_12228_plasmid_pSE-12228-01__complete_sequence
53	AE015931.1	circular	4679	Firmicutes|Bacilli|Bacillales|Staphylococcaceae|Staphylococcus|Staphylococcus_epidermidis	Staphylococcus_epidermidis_ATCC_12228_plasmid_pSE-12228-02__complete_sequence
54	AE015932.1	circular	8007	Firmicutes|Bacilli|Bacillales|Staphylococcaceae|Staphylococcus|Staphylococcus_epidermidis	Staphylococcus_epidermidis_ATCC_12228_plasmid_pSE-12228-03__complete_sequence
55	AE015933.1	circular	17261	Firmicutes|Bacilli|Bacillales|Staphylococcaceae|Staphylococcus|Staphylococcus_epidermidis	Staphylococcus_epidermidis_ATCC_12228_plasmid_pSE-12228-04__complete_sequence
56	AE015934.1	circular	24365	Firmicutes|Bacilli|Bacillales|Staphylococcaceae|Staphylococcus|Staphylococcus_epidermidis	Staphylococcus_epidermidis_ATCC_12228_plasmid_pSE-12228-05__complete_sequence
57	AE015935.1	circular	6585	Firmicutes|Bacilli|Bacillales|Staphylococcaceae|Staphylococcus|Staphylococcus_epidermidis	Staphylococcus_epidermidis_ATCC_12228_plasmid_pSE-12228-06__complete_sequence
58	AE016829.2	circular	37319	Proteobacteria|Gammaproteobacteria|Legionellales|Coxiellaceae|Coxiella|Coxiella_burnetii	Coxiella_burnetii_RSA_493_plasmid_pQpH1__complete_sequence
59	AE016831.1	circular	57660	Firmicutes|Bacilli|Lactobacillales|Enterococcaceae|Enterococcus|Enterococcus_faecalis	Enterococcus_faecalis_V583_plasmid_pTEF2__complete_sequence
60	AE016832.1	circular	17963	Firmicutes|Bacilli|Lactobacillales|Enterococcaceae|Enterococcus|Enterococcus_faecalis	Enterococcus_faecalis_V583_plasmid_pTEF3__complete_sequence
61	AE016833.1	circular	66320	Firmicutes|Bacilli|Lactobacillales|Enterococcaceae|Enterococcus|Enterococcus_faecalis	Enterococcus_faecalis_V583_plasmid_pTEF1__complete_sequence
62	AE016854.1	circular	67473	Proteobacteria|Gammaproteobacteria|Pseudomonadales|Pseudomonadaceae|Pseudomonas|Pseudomonas_syringae_group_genomosp._3	Pseudomonas_syringae_pv._tomato_str._DC3000_plasmid_pDC3000B__complete_sequence
63	AE016855.1	circular	73661	Proteobacteria|Gammaproteobacteria|Pseudomonadales|Pseudomonadaceae|Pseudomonas|Pseudomonas_syringae_group_genomosp._3	Pseudomonas_syringae_pv._tomato_str._DC3000_plasmid_pDC3000A__complete_sequence
64	AE016878.2	linear	15274	Firmicutes|Bacilli|Bacillales|Bacillaceae|Bacillus|Bacillus_cereus	Bacillus_cereus_ATCC_14579_plasmid_pBClin15__complete_sequence
65	AE017043.1	circular	70159	Proteobacteria|Gammaproteobacteria|Enterobacterales|Yersiniaceae|Yersinia|Yersinia_pestis	Yersinia_pestis_biovar_Microtus_str._91001_plasmid_pCD1__complete_sequence
66	AE017044.1	circular	21742	Proteobacteria|Gammaproteobacteria|Enterobacterales|Yersiniaceae|Yersinia|Yersinia_pestis	Yersinia_pestis_biovar_Microtus_str._91001_plasmid_pCRY__complete_sequence
67	AE017045.1	circular	106642	Proteobacteria|Gammaproteobacteria|Enterobacterales|Yersiniaceae|Yersinia|Yersinia_pestis	Yersinia_pestis_biovar_Microtus_str._91001_plasmid_pMT1__complete_sequence
68	AE017046.1	circular	9609	Proteobacteria|Gammaproteobacteria|Enterobacterales|Yersiniaceae|Yersinia|Yersinia_pestis	Yersinia_pestis_biovar_Microtus_str._91001_plasmid_pPCP1__complete_sequence
69	AE017171.1	circular	57889	Firmicutes|Bacilli|Bacillales|Staphylococcaceae|Staphylococcus|Staphylococcus_aureus	Staphylococcus_aureus_plasmid_pLW043__complete_sequence
70	AE017195.1	circular	208369	Firmicutes|Bacilli|Bacillales|Bacillaceae|Bacillus|Bacillus_cereus	Bacillus_cereus_ATCC_10987_plasmid_pBc10987__complete_sequence
71	AE017222.1	circular	232605	Deinococcus-Thermus|Deinococci|Thermales|Thermaceae|Thermus|Thermus_thermophilus	Thermus_thermophilus_HB27_plasmid_pTT27__complete_sequence
72	AE017286.1	circular	202301	Proteobacteria|Deltaproteobacteria|Desulfovibrionales|Desulfovibrionaceae|Desulfovibrio|Desulfovibrio_vulgaris	Desulfovibrio_vulgaris_subsp._vulgaris_str._Hildenborough_plasmid_pDV__complete_sequence
73	AE017335.3	circular	94830	Firmicutes|Bacilli|Bacillales|Bacillaceae|Bacillus|Bacillus_anthracis	Bacillus_anthracis_str._'Ames_Ancestor'_plasmid_pXO2__complete_sequence
74	AE017336.2	circular	181677	Firmicutes|Bacilli|Bacillales|Bacillaceae|Bacillus|Bacillus_anthracis	Bacillus_anthracis_str._'Ames_Ancestor'_plasmid_pXO1__complete_sequence
75	AF001314.2	circular	10836	Firmicutes|Bacilli|Lactobacillales|Streptococcaceae|Lactococcus|Lactococcus_lactis	Lactococcus_lactis_plasmid_pSRQ900__complete_sequence
76	AF003958.2	circular	6076	Proteobacteria|Gammaproteobacteria|Pseudomonadales|Moraxellaceae|Acinetobacter|Acinetobacter_sp._SUN	Acinetobacter_sp._SUN_resistance_plasmid_pRAY__complete_genome
77	AF015088.1	circular	5936	Actinobacteria|Actinobacteria|Corynebacteriales|Nocardiaceae|Rhodococcus|Rhodococcus_erythropolis	Rhodococcus_erythropolis_plasmid_pFAJ2600_complete_sequence
78	AF022180.1	circular	2672	Firmicutes|Bacilli|Lactobacillales|Streptococcaceae|Streptococcus|Streptococcus_thermophilus	Streptococcus_thermophilus_strain_ST371_cryptic_plasmid_pER371__complete_sequence
79	AF022647.1	circular	6281	Fusobacteria|Fusobacteriia|Fusobacteriales|Fusobacteriaceae|Fusobacterium|Fusobacterium_nucleatum	Fusobacterium_nucleatum_plasmid_pPA52__complete_sequence
80	AF022806.1	circular	5229	Proteobacteria|Gammaproteobacteria|Enterobacterales|Erwiniaceae|Tatumella|Tatumella_morbirosei	Plasmid_pUCD5000__complete_plasmid_sequence
81	AF025795.1	circular	4656	Proteobacteria|Gammaproteobacteria|Enterobacterales|Enterobacteriaceae|Salmonella|Salmonella_enterica	Salmonella_enterica_subsp._enterica_serovar_Berta_plasmid_pBERT__complete_sequence
82	AF027303.1	linear	1222	Proteobacteria|Epsilonproteobacteria|Campylobacterales|Helicobacteraceae|Helicobacter|Helicobacter_pylori	Helicobacter_pylori_plasmid_pHP489__complete_plasmid_sequence
83	AF028735.2	circular	1987	Firmicutes|Erysipelotrichia|Erysipelotrichales|Erysipelotrichaceae|Erysipelothrix|Erysipelothrix_rhusiopathiae	Erysipelothrix_rhusiopathiae_plasmid_pAP1__complete_sequence
84	AF030624.1	circular	1680	Proteobacteria|Alphaproteobacteria|Sphingomonadales|Sphingomonadaceae|Zymomonas|Zymomonas_mobilis	Zymomonas_mobilis_plasmid_pZMO1__complete_plasmid_sequence
85	AF033858.2	circular	19515	Firmicutes|Bacilli|Lactobacillales|Lactobacillaceae|Pediococcus|Pediococcus_pentosaceus	Pediococcus_pentosaceus_strain_ATCC43200_plasmid_pMD136__complete_plasmid_sequence
86	AF036485.2	circular	42810	Firmicutes|Bacilli|Lactobacillales|Streptococcaceae|Lactococcus|Lactococcus_lactis	Lactococcus_lactis_subsp._cremoris_plasmid_pNZ4000__complete_sequence
87	AF036712.1	circular	7028	Firmicutes|Bacilli|Bacillales|Bacillaceae|Bacillus|Bacillus_pumilus	Bacillus_pumilus_plasmid_pPL10__complete_plasmid_sequence
88	AF041836.1	circular	7967	Proteobacteria|Gammaproteobacteria|Enterobacterales|Erwiniaceae|Buchnera|Buchnera_aphidicola	Buchnera_aphidicola_(Schizaphis_graminum)_plasmid_pLeu-Sg__complete_plasmid_sequence
89	AF041837.1	circular	7768	Proteobacteria|Gammaproteobacteria|Enterobacterales|Erwiniaceae|Buchnera|Buchnera_aphidicola	Buchnera_aphidicola_plasmid_pLeu-Dn__complete_plasmid_sequence
90	AF047385.1	circular	3162	Firmicutes|Bacilli|Lactobacillales|Streptococcaceae|Streptococcus|Streptococcus_pneumoniae	Streptococcus_pneumoniae_plasmid_pSMB1__complete_sequence
91	AF047696.1	circular	3161	Firmicutes|Bacilli|Lactobacillales|Streptococcaceae|Streptococcus|Streptococcus_pneumoniae	Streptococcus_pneumoniae_plasmid_pDP1__complete_sequence
92	AF048718.1	circular	3966	Bacteroidetes|Flavobacteriia|Flavobacteriales|Flavobacteriaceae|Riemerella|Riemerella_anatipestifer	Riemerella_anatipestifer_plasmid_pCFC1__complete_plasmid_sequence
93	AF050161.1	circular	2062	Firmicutes|Bacilli|Bacillales|Bacillaceae|Bacillus|Bacillus_thuringiensis	Bacillus_thuringiensis_kurstaki_plasmid_pBMB2062__complete_sequence
94	AF050494.1	circular	5658	Firmicutes|Bacilli|Lactobacillales|Streptococcaceae|Streptococcus|Streptococcus_mutans	Streptococcus_mutans_strain_LM7_plasmid_pLM7__complete_plasmid_sequence
95	AF051917.1	circular	46445	Firmicutes|Bacilli|Bacillales|Staphylococcaceae|Staphylococcus|Staphylococcus_aureus	Staphylococcus_aureus_plasmid_pSK41__complete_sequence
96	AF052650.1	circular	4719	Proteobacteria|Gammaproteobacteria|Vibrionales|Vibrionaceae|Vibrio|Vibrio_cholerae	Vibrio_cholerae_strain_O395P_plasmid_pTLC__complete_sequence
97	AF053945.1	circular	9610	Proteobacteria|Gammaproteobacteria|Enterobacterales|Yersiniaceae|Yersinia|Yersinia_pestis	Yersinia_pestis_strain_KIM5_plasmid_pPCP1__complete_sequence
98	AF053946.1	circular	70504	Proteobacteria|Gammaproteobacteria|Enterobacterales|Yersiniaceae|Yersinia|Yersinia_pestis	Yersinia_pestis_strain_KIM5_plasmid_pCD1__complete_sequence
99	AF053947.1	circular	100984	Proteobacteria|Gammaproteobacteria|Enterobacterales|Yersiniaceae|Yersinia|Yersinia_pestis	Yersinia_pestis_strain_KIM5_plasmid_pMT1__complete_sequence
100	AF055345.1	circular	4442	Proteobacteria|Gammaproteobacteria|Thiotrichales|Francisellaceae|Francisella|Francisella_tularensis	Francisella_tularensi_plasmid_pOM1__complete_sequence
101	AF056207.2	circular	5670	Firmicutes|Bacilli|Lactobacillales|Streptococcaceae|Lactococcus|Lactococcus_lactis	Lactococcus_lactis_subsp._lactis_isolate_BGMN1-5_plasmid_pMN5__complete_sequence
102	AF056496.1	circular	3520	Proteobacteria|Epsilonproteobacteria|Campylobacterales|Helicobacteraceae|Helicobacter|Helicobacter_pylori	Helicobacter_pylori_plasmid_pHPO100__complete_sequence
103	AF065404.1	circular	181654	Firmicutes|Bacilli|Bacillales|Bacillaceae|Bacillus|Bacillus_anthracis	Bacillus_anthracis_virulence_plasmid_PX01__complete_sequence
104	AF068250.1	circular	5640	Firmicutes|Bacilli|Lactobacillales|Streptococcaceae|Streptococcus|Streptococcus_mutans	Streptococcus_mutans_strain_UA140_plasmid_pUA140__complete_sequence
105	AF069302.1	circular	19533	Firmicutes|Bacilli|Lactobacillales|Lactobacillaceae|Pediococcus|Pediococcus_pentosaceus	Pediococcus_pentosaceus_plasmid_pMD136__complete_sequence
106	AF074611.1	circular	100990	Proteobacteria|Gammaproteobacteria|Enterobacterales|Yersiniaceae|Yersinia|Yersinia_pestis	Yersinia_pestis_KIM10+_plasmid_pMT-1__complete_sequence
107	AF074612.1	circular	70559	Proteobacteria|Gammaproteobacteria|Enterobacterales|Yersiniaceae|Yersinia|Yersinia_pestis	Yersinia_pestis_strain_KIM5_plasmid_pCD1__complete_sequence
108	AF074613.1	circular	92077	Proteobacteria|Gammaproteobacteria|Enterobacterales|Enterobacteriaceae|Escherichia|Escherichia_coli	Escherichia_coli_O157:H7_str._EDL933_plasmid_pO157__complete_sequence
109	AF076997.1	linear	15398	Proteobacteria|Betaproteobacteria|Burkholderiales|Comamonadaceae|Comamonas|Comamonas_testosteroni	Comamonas_testosteroni_PtL5_cryptic_plasmid_pPT1__complete_sequence
110	AF077006.1	circular	12887	Proteobacteria|Epsilonproteobacteria|Campylobacterales|Helicobacteraceae|Helicobacter|Helicobacter_pylori	Helicobacter_pylori_plasmid_pHPM186__complete_sequence
111	AF079317.1	circular	184457	Proteobacteria|Alphaproteobacteria|Sphingomonadales|Sphingomonadaceae|Novosphingobium|Novosphingobium_aromaticivorans	Sphingomonas_aromaticivorans_plasmid_pNL1__complete_plasmid_sequence
112	AF082180.1	circular	5609	Bacteroidetes|Flavobacteriia|Flavobacteriales|Flavobacteriaceae|Riemerella|Riemerella_anatipestifer	Riemerella_anatipestifer_plasmid_pCFC2__complete_sequence
113	AF085719.1	circular	5750	Actinobacteria|Actinobacteria|Bifidobacteriales|Bifidobacteriaceae|Bifidobacterium|Bifidobacterium_breve	Bifidobacterium_breve_plasmid_pCIBb1__complete_sequence
114	AF091592.1	circular	7949	Firmicutes|Bacilli|Bacillales|Bacillaceae|Bacillus|Bacillus_subtilis	Bacillus_subtilis_plasmid_p1414__complete_plasmid_sequence
115	AF092037.1	circular	4447	Actinobacteria|Actinobacteria|Corynebacteriales|Corynebacteriaceae|Corynebacterium|Corynebacterium_glutamicum	Corynebacterium_glutamicum_plasmid_pBl1__complete_sequence
116	AF093750.2	circular	4431	Firmicutes|Bacilli|Bacillales|Staphylococcaceae|Staphylococcus|Staphylococcus_sciuri	Staphylococcus_sciuri_subsp._sciuri_plasmid_pACK6__complete_sequence
117	AF102990.1	circular	69673	Proteobacteria|Gammaproteobacteria|Enterobacterales|Yersiniaceae|Yersinia|Yersinia_enterocolitica	Yersinia_enterocolitica_plasmid_pYVe227__complete_sequence
118	AF109691.1	circular	8713	Firmicutes|Bacilli|Lactobacillales|Lactobacillaceae|Lactobacillus|Lactobacillus_delbrueckii	Lactobacillus_delbrueckii_subsp._lactis_plasmid_pLL1212__complete_plasmid_sequence
119	AF110140.1	circular	5123	Proteobacteria|Alphaproteobacteria|Rhodospirillales|Acetobacteraceae|Acetobacter|Acetobacter_aceti	Acetobacter_aceti_plasmid_pAC5__complete_sequence
120	AF112856.1	circular	3649	Spirochaetes|Spirochaetia|Spirochaetales|Spirochaetaceae|Treponema|Treponema_denticola	Treponema_denticola_plasmid_pTS1__complete_sequence
121	AF113972.1	circular	4692	Firmicutes|Negativicutes|Selenomonadales|Selenomonadaceae|Selenomonas|Selenomonas_ruminantium	Selenomonas_ruminantium_plasmid_pSR1__complete_sequence
122	AF116286.2	circular	8506	Firmicutes|Bacilli|Lactobacillales|Streptococcaceae|Lactococcus|Lactococcus_lactis	Lactococcus_lactis_plasmid_pIL105__complete_sequence
123	AF116907.2	circular	80609	Actinobacteria|Actinobacteria|Corynebacteriales|Nocardiaceae|Rhodococcus|Rhodococcus_hoagii	Rhodococcus_equi_virulence_plasmid__complete_sequence
124	AF121418.1	circular	3990	Proteobacteria|Gammaproteobacteria|Thiotrichales|Francisellaceae|Francisella|Francisella_tularensis	Francisella_tularensis_var._novicida_plasmid_pFNL10__complete_sequence
125	AF128883.1	circular	20719	Firmicutes|Bacilli|Bacillales|Staphylococcaceae|Staphylococcus|Staphylococcus_aureus	Staphylococcus_aureus_21kb_plasmid__complete_sequence
126	AF128889.1	circular	3661	Proteobacteria|Gammaproteobacteria|Enterobacterales|Erwiniaceae|Tatumella|Tatumella_citrea	Pantoea_citrea_strain_ATCC31623_plasmid_pPZG500__complete_plasmid_sequence
127	AF129811.3	circular	12084	Proteobacteria|Gammaproteobacteria|Pseudomonadales|Moraxellaceae|Moraxella|Moraxella_catarrhalis	Moraxella_catarrhalis_strain_E22_plasmid_pLQ510__complete_sequence
128	AF131076.1	circular	32601	Proteobacteria|Gammaproteobacteria|Legionellales|Coxiellaceae|Coxiella|Coxiella_burnetii	Coxiella_burnetii_strain_R1140_plasmid_QpDV__complete_sequence
129	AF135182.5	circular	153842	Proteobacteria|Gammaproteobacteria|Enterobacterales|Yersiniaceae|Serratia|Serratia_entomophila	Serratia_entomophila_plasmid_pADAP__complete_sequence
130	AF139129.1	circular	3625	Actinobacteria|Actinobacteria|Bifidobacteriales|Bifidobacteriaceae|Bifidobacterium|Bifidobacterium_longum	Bifidobacterium_longum_plasmid_pKJ36__complete_sequence
131	AF141869.1	circular	1410	Firmicutes|Negativicutes|Selenomonadales|Selenomonadaceae|Selenomonas|Selenomonas_ruminantium	Selenomonas_ruminantium_plasmid_pJW1__complete_sequence
132	AF144733.1	circular	2241	Proteobacteria|Betaproteobacteria|Burkholderiales|Burkholderiaceae|Ralstonia|Ralstonia_pickettii	Ralstonia_pickettii_cryptic_plasmid_pMBCP__complete_sequence
133	AF149757.1	circular	6886	Proteobacteria|Gammaproteobacteria|Vibrionales|Vibrionaceae|Vibrio|Vibrio_sp._41	Vibrio_sp._41_cryptic_plasmid_pPS41__complete_sequence
134	AF151117.1	circular	2979	Firmicutes|Bacilli|Bacillales|Staphylococcaceae|Staphylococcus|Staphylococcus_aureus	Staphylococcus_aureus_plasmid_pKH3__complete_sequence
135	AF152923.1	circular	5919	Proteobacteria|Gammaproteobacteria|Enterobacterales|Yersiniaceae|Yersinia|Yersinia_pestis	Yersinia_pestis_CH971662_cryptic_plasmid_pYC__complete_sequence
136	AF153414.1	circular	6159	Firmicutes|Bacilli|Lactobacillales|Streptococcaceae|Lactococcus|Lactococcus_lactis	Lactococcus_lactis_plasmid_pCIS3__complete_sequence
137	AF156893.2	circular	5258	Proteobacteria|Gammaproteobacteria|Enterobacterales|Enterobacteriaceae|Klebsiella|Klebsiella_pneumoniae	Klebsiella_pneumoniae_plasmid_pKlebB-k17/80__complete_sequence
138	AF159249.1	circular	5887	Fusobacteria|Fusobacteriia|Fusobacteriales|Fusobacteriaceae|Fusobacterium|Fusobacterium_nucleatum	Fusobacterium_nucleatum_plasmid_pFN1__complete_sequence
139	AF164559.3	circular	9328	Firmicutes|Bacilli|Lactobacillales|Enterococcaceae|Enterococcus|Enterococcus_faecalis	Enterococcus_faecalis_plasmid_pEF1071__complete_sequence
140	AF169008.1	circular	21170	Spirochaetes|Spirochaetia|Spirochaetales|Borreliaceae|Borreliella|Borreliella_burgdorferi	Borrelia_burgdorferi_circular_plasmid_cp18-2__complete_sequence
141	AF176225.1	circular	1511	Cyanobacteria|NA|Synechococcales|Leptolyngbyaceae|Leptolyngbya|Leptolyngbya_boryana	Plectonema_boryanum_plasmid_pPBS1__complete_sequence
142	AF177167.1	circular	9531	Firmicutes|Bacilli|Lactobacillales|Streptococcaceae|Streptococcus|Streptococcus_thermophilus	Streptococcus_thermophilus_plasmid_pER35__complete_plasmid_sequence
143	AF177168.1	circular	3498	Firmicutes|Bacilli|Lactobacillales|Streptococcaceae|Streptococcus|Streptococcus_thermophilus	Streptococcus_thermophilus_plasmid_pER36__complete_plasmid_sequence
144	AF188935.1	circular	96231	Firmicutes|Bacilli|Bacillales|Bacillaceae|Bacillus|Bacillus_anthracis	Bacillus_anthracis_plasmid_pXO2__complete_sequence
145	AF196967.2	circular	5558	Firmicutes|Bacilli|Lactobacillales|Lactobacillaceae|Pediococcus|Pediococcus_damnosus	Pediococcus_damnosus_plasmid_pF8801__complete_sequence
146	AF197335.1	circular	5847	Proteobacteria|Gammaproteobacteria|Enterobacterales|Enterobacteriaceae|Escherichia|Escherichia_coli	Escherichia_coli_pCol-let_plasmid__complete_plasmid_sequence
147	AF200347.3	circular	18664	Firmicutes|Bacilli|Lactobacillales|Lactobacillaceae|Lactobacillus|Lactobacillus_curvatus	Lactobacillus_curvatus_strain_CRL705_plasmid_pRC18__complete_sequence
148	AF202532.3	circular	6578	Firmicutes|Bacilli|Bacillales|Bacillaceae|Bacillus|Bacillus_thuringiensis	Bacillus_thuringiensis_plasmid_pBMB9741__complete_sequence
149	AF205068.1	circular	4523	Firmicutes|Bacilli|Lactobacillales|Lactobacillaceae|Lactobacillus|Lactobacillus_reuteri	Lactobacillus_reuteri_endogenous_plasmid__complete_sequence
150	AF207855.1	circular	6159	Firmicutes|Bacilli|Lactobacillales|Streptococcaceae|Lactococcus|Lactococcus_lactis	Lactococcus_lactis_plasmid_pAH33__complete_sequence
151	AF226280.2	circular	37468	Proteobacteria|Epsilonproteobacteria|Campylobacterales|Campylobacteraceae|Campylobacter|Campylobacter_jejuni	Campylobacter_jejuni_81-176_virulence_plasmid_pVir__complete_sequence
152	AF233873.1	circular	1995	Proteobacteria|Gammaproteobacteria|Thiotrichales|Piscirickettsiaceae|Methylophaga|Methylophaga_thalassica	Methylophaga_thalassica_strain_S1_2kb_cryptic_plasmid__complete_plasmid_sequence
153	AF236060.1	linear	6127	Firmicutes|Bacilli|Lactobacillales|Lactobacillaceae|Lactobacillus|Lactobacillus_delbrueckii	Lactobacillus_delbrueckii_subsp._bulgaricus_plasmid_pLBB1__complete_plasmid_sequence
154	AF241888.2	circular	7904	Firmicutes|Bacilli|Bacillales|Staphylococcaceae|Staphylococcus|Staphylococcus_aureus	Staphylococcus_aureus_plasmid_pRJ6__complete_sequence
155	AF242367.1	circular	10899	Firmicutes|Bacilli|Lactobacillales|Streptococcaceae|Lactococcus|Lactococcus_lactis	Lactococcus_lactis_subsp._lactis_plasmid_pBL1__complete_sequence
156	AF242881.1	circular	194140	Proteobacteria|Alphaproteobacteria|Rhizobiales|Rhizobiaceae|Agrobacterium|Agrobacterium_tumefaciens	Agrobacterium_tumefaciens_octopine-type_Ti_plasmid__complete_sequence
157	AF243383.1	circular	20331	Firmicutes|Bacilli|Lactobacillales|Streptococcaceae|Lactococcus|Lactococcus_lactis	Lactococcus_lactis_subsp._lactis_plasmid_pAH82__complete_sequence
158	AF244083.1	circular	4807	Proteobacteria|Gammaproteobacteria|Enterobacterales|Hafniaceae|Edwardsiella|Edwardsiella_ictaluri	Edwardsiella_ictaluri_plasmid_pEI1__complete_plasmid_sequence
159	AF244084.1	circular	5643	Proteobacteria|Gammaproteobacteria|Enterobacterales|Hafniaceae|Edwardsiella|Edwardsiella_ictaluri	Edwardsiella_ictaluri_plasmid_pEI2__complete_plasmid_sequence
160	AF247159.1	circular	13433	Firmicutes|Bacilli|Lactobacillales|Streptococcaceae|Lactococcus|Lactococcus_lactis	Lactococcus_lactis_subsp._cremoris_plasmid_pHP003__complete_sequence
161	AF250878.1	circular	180461	Proteobacteria|Gammaproteobacteria|Enterobacterales|Enterobacteriaceae|Salmonella|Salmonella_enterica	Salmonella_typhi_R27_plasmid_complete_sequence
162	AF251289.1	circular	6293	Proteobacteria|Gammaproteobacteria|Enterobacterales|Enterobacteriaceae|Escherichia|Escherichia_coli	Escherichia_coli_plasmid_pLG13__complete_sequence
163	AF257325.1	circular	1022	Tenericutes|Mollicutes|Mycoplasmatales|Mycoplasmataceae|Mycoplasma|Mycoplasma_leachii	Mycoplasma_sp._'bovine_group_7'_plasmid_pBG7AU__complete_plasmid_sequence
164	AF264948.1	circular	28185	Proteobacteria|Gammaproteobacteria|Enterobacterales|Erwiniaceae|Erwinia|Erwinia_amylovora	Erwinia_amylovora_plasmid_pEA29__complete_sequence
165	AF273219.1	circular	2297	Proteobacteria|Gammaproteobacteria|Pseudomonadales|Pseudomonadaceae|Pseudomonas|Pseudomonas_putida	Pseudomonas_putida_plasmid_pYQ39__complete_plasmid_sequence
166	AF275307.1	circular	7817	Proteobacteria|Epsilonproteobacteria|Campylobacterales|Helicobacteraceae|Helicobacter|Helicobacter_pylori	Helicobacter_pylori_plasmid_pHPM8__complete_sequence
167	AF282884.1	circular	5210	Proteobacteria|Gammaproteobacteria|Enterobacterales|Enterobacteriaceae|Shigella|Shigella_sonnei	Shigella_sonnei_plasmid_ColJs__complete_sequence
168	AF291751.1	circular	3555	Actinobacteria|Actinobacteria|Propionibacteriales|Propionibacteriaceae|Propionibacterium|Propionibacterium_freudenreichii	Propionibacterium_freudenreichii_plasmid_p545__complete_sequence
169	AF292711.1	circular	8720	Spirochaetes|Spirochaetia|Spirochaetales|Borreliaceae|Borreliella|Borreliella_burgdorferi	Borrelia_burgdorferi_strain_N40_plasmid_cp9__complete_sequence
170	AF295100.1	circular	4230	Firmicutes|Bacilli|Lactobacillales|Streptococcaceae|Streptococcus|Streptococcus_thermophilus	Streptococcus_thermophilus_plasmid_pSMQ172__complete_plasmid_sequence
171	AF295336.1	circular	4975	Fusobacteria|Fusobacteriia|Fusobacteriales|Fusobacteriaceae|Fusobacterium|Fusobacterium_nucleatum	Fusobacterium_nucleatum_plasmid_pKH9__complete_sequence
172	AF300473.1	circular	4196	Proteobacteria|Gammaproteobacteria|Enterobacterales|Enterobacteriaceae|Klebsiella|Klebsiella_pneumoniae	Klebsiella_pneumoniae_plasmid_pKPN2__complete_sequence
173	AF301164.1	linear	3212	Proteobacteria|Epsilonproteobacteria|Campylobacterales|Campylobacteraceae|Campylobacter|Campylobacter_jejuni	Campylobacter_jejuni_plasmid_pCJ01__complete_sequence
174	AF302424.1	circular	25407	Proteobacteria|Gammaproteobacteria|Pasteurellales|Pasteurellaceae|Aggregatibacter|Aggregatibacter_actinomycetemcomitans	Actinobacillus_actinomycetemcomitans_plasmid_pVT745__complete_sequence
175	AF303375.1	circular	4242	Proteobacteria|Gammaproteobacteria|Pasteurellales|Pasteurellaceae|Actinobacillus|Actinobacillus_pleuropneumoniae	Actinobacillus_pleuropneumoniae_plasmid_pTYM1__complete_sequence
176	AF305615.1	circular	4675	Proteobacteria|Gammaproteobacteria|Enterobacterales|Morganellaceae|Proteus|Proteus_vulgaris	Proteus_vulgaris_plasmid_pPvu1__complete_sequence
177	AF306799.1	circular	6094	Firmicutes|Bacilli|Lactobacillales|Streptococcaceae|Lactococcus|Lactococcus_lactis	Lactococcus_lactis_subsp._lactis_strain_MJC15_plasmid_pCD4__complete_sequence
178	AF310974.1	circular	4234	Firmicutes|Bacilli|Lactobacillales|Lactobacillaceae|Lactobacillus|Lactobacillus_sp._PC121B	Lactobacillus_sp._PC121B_plasmid_p121BS__complete_sequence
179	AF311902.1	circular	3172	Proteobacteria|Gammaproteobacteria|Enterobacterales|Enterobacteriaceae|Citrobacter|Citrobacter_rodentium	Citrobacter_rodentium_strain_DBS100_plasmid_pCRP3__complete_sequence
180	AF312688.1	linear	22688	Actinobacteria|Actinobacteria|Corynebacteriales|Mycobacteriaceae|Mycobacterium|Mycobacterium_celatum	Mycobacterium_celatum_plasmid_pCLP__complete_sequence
181	AF318175.1	circular	1065	Proteobacteria|Gammaproteobacteria|Pasteurellales|Pasteurellaceae|Histophilus|Histophilus_somni	Haemophilus_somnus_isolate_57/98_small_plasmid__complete_sequence
182	AF327371.1	circular	7212	Proteobacteria|Alphaproteobacteria|Rhizobiales|Rhizobiaceae|Sinorhizobium|Sinorhizobium_meliloti	Sinorhizobium_meliloti_plasmid_pRm1132f__complete_sequence
183	AF336309.1	circular	67720	Proteobacteria|Gammaproteobacteria|Enterobacterales|Yersiniaceae|Yersinia|Yersinia_enterocolitica	Yersinia_enterocolitica_plasmid_pYVe8081__complete_sequence
184	AF339846.1	circular	101648	Bacteroidetes|Cytophagia|Cytophagales|Microscillaceae|Microscilla|Microscilla_sp._PRE1	Microscilla_sp._PRE1_plasmid_pSD15__complete_sequence
185	AF348706.1	circular	221851	Proteobacteria|Gammaproteobacteria|Enterobacterales|Enterobacteriaceae|Shigella|Shigella_flexneri	Shigella_flexneri_5a_plasmid_virulence_plasmid_pWR501__complete_sequence
186	AF359557.1	circular	39554	Proteobacteria|Gammaproteobacteria|Pseudomonadales|Pseudomonadaceae|Pseudomonas|Pseudomonas_syringae_group_genomosp._3	Pseudomonas_syringae_pv._maculicola_plasmid_pFKN__complete_sequence
187	AF359574.1	circular	4488	Actinobacteria|Actinobacteria|Bifidobacteriales|Bifidobacteriaceae|Bifidobacterium|Bifidobacterium_pseudocatenulatum	Bifidobacterium_pseudocatenulatum_plasmid_p4M__complete_sequence
188	AF364477.1	circular	7617	Actinobacteria|Actinobacteria|Corynebacteriales|Corynebacteriaceae|Corynebacterium|Corynebacterium_jeikeium	Corynebacterium_jeikeium_plasmid_pK43__complete_sequence
189	AF378372.1	circular	4392	Firmicutes|Bacilli|Lactobacillales|Lactobacillaceae|Lactobacillus|Lactobacillus_fermentum	Lactobacillus_fermentum_plasmid_pKC5b__complete_sequence
190	AF380336.1	circular	4640	Firmicutes|Bacilli|Lactobacillales|Streptococcaceae|Lactococcus|Lactococcus_lactis	Lactococcus_lactis_plasmid_pCRL291.1__complete_sequence
191	AF386526.1	circular	221618	Proteobacteria|Gammaproteobacteria|Enterobacterales|Enterobacteriaceae|Shigella|Shigella_flexneri	Shigella_flexneri_2a_str._301_virulence_plasmid_pCP301__complete_sequence
192	AF401292.1	circular	121239	Proteobacteria|Gammaproteobacteria|Enterobacterales|Enterobacteriaceae|Escherichia|Escherichia_coli	Escherichia_coli_O157:H-_plasmid_pSFO157__complete_sequence
193	AF401314.1	circular	14323	Actinobacteria|Actinobacteria|Corynebacteriales|Corynebacteriaceae|Corynebacterium|Corynebacterium_jeikeium	Corynebacterium_jeikeium_K411_plasmid_pKW4__complete_sequence
194	AF409136.1	circular	8278	Firmicutes|Bacilli|Lactobacillales|Streptococcaceae|Lactococcus|Lactococcus_lactis	Lactococcus_lactis_citrate_permease_plasmid_pCRL1127__complete_sequence
195	AF416330.1	circular	76093	Proteobacteria|Alphaproteobacteria|Rhodobacterales|Rhodobacteraceae|Ruegeria|Ruegeria_sp._PR1b	Ruegeria_sp._PR1b_plasmid_pSD20__complete_sequence
196	AF416331.1	circular	148650	Proteobacteria|Alphaproteobacteria|Rhodobacterales|Rhodobacteraceae|Ruegeria|Ruegeria_sp._PR1b	Ruegeria_sp._PR1b_plasmid_pSD25__complete_sequence
197	AF438419.1	circular	12959	Firmicutes|Bacilli|Lactobacillales|Lactobacillaceae|Lactobacillus|Lactobacillus_sakei	Lactobacillus_sakei_plasmid_pRV500__complete_sequence
198	AF440277.1	circular	10877	Firmicutes|Bacilli|Lactobacillales|Lactobacillaceae|Lactobacillus|Lactobacillus_plantarum	Lactobacillus_plantarum_plasmid_pMD5057__complete_sequence
199	AF441790.2	circular	46366	Cyanobacteria|NA|Synechococcales|Synechococcaceae|Synechococcus|Synechococcus_elongatus	Synechococcus_elongatus_PCC_7942_plasmid_pANL__complete_sequence
200	AF447808.1	circular	32433	Proteobacteria|Gammaproteobacteria|Pasteurellales|Pasteurellaceae|Haemophilus|Haemophilus_influenzae	Haemophilus_influenzae_biotype_aegyptius_plasmid_pF3031__complete_sequence
201	AF459640.1	circular	2134	Firmicutes|Bacilli|Lactobacillales|Lactobacillaceae|Lactobacillus|Lactobacillus_paraplantarum	Lactobacillus_paraplantarum_plasmid_pC7__complete_sequence
202	AF469112.1	circular	10970	Proteobacteria|Epsilonproteobacteria|Campylobacterales|Helicobacteraceae|Helicobacter|Helicobacter_pylori	Helicobacter_pylori_plasmid_pHel4_complete_sequence
203	AF469113.1	circular	18291	Proteobacteria|Epsilonproteobacteria|Campylobacterales|Helicobacteraceae|Helicobacter|Helicobacter_pylori	Helicobacter_pylori_plasmid_pHel5_complete_sequence
204	AF469177.1	circular	32379	Proteobacteria|Gammaproteobacteria|Pasteurellales|Pasteurellaceae|Haemophilus|Haemophilus_influenzae	Haemophilus_influenzae_biotype_aegyptius_plasmid_pF3028__complete_sequence
205	AF479770.1	circular	5949	Actinobacteria|Actinobacteria|Corynebacteriales|Corynebacteriaceae|Corynebacterium|Corynebacterium_glutamicum	Corynebacterium_glutamicum_227_plasmid_pXZ608__complete_sequence
206	AF479774.1	circular	11354	Proteobacteria|Gammaproteobacteria|Enterobacterales|Enterobacteriaceae|Klebsiella|Klebsiella_pneumoniae	Klebsiella_pneumoniae_plasmid_pJHCMW1__complete_sequence
207	AF482428.1	circular	2697	Proteobacteria|Alphaproteobacteria|Rhodobacterales|Rhodobacteraceae|Paracoccus|Paracoccus_pantotrophus	Paracoccus_pantotrophus_plasmid_pWKS1__complete_sequence
208	AF486522.1	circular	14875	Actinobacteria|Actinobacteria|Corynebacteriales|Corynebacteriaceae|Corynebacterium|Corynebacterium_jeikeium	Corynebacterium_jeikeium_plasmid_pB85766__complete_sequence
209	AF488831.1	circular	20417	Firmicutes|Bacilli|Lactobacillales|Lactobacillaceae|Lactobacillus|Lactobacillus_salivarius	Lactobacillus_salivarius_UCC118_plasmid_pSF118-20__complete_sequence
210	AF488832.1	circular	44013	Firmicutes|Bacilli|Lactobacillales|Lactobacillaceae|Lactobacillus|Lactobacillus_salivarius	Lactobacillus_salivarius_UCC118_plasmid_pSF118-44__complete_sequence
211	AF491307.2	circular	83042	Proteobacteria|Gammaproteobacteria|Pseudomonadales|Pseudomonadaceae|Pseudomonas|Pseudomonas_putida	Pseudomonas_putida_NCIB_9816-4_plasmid_pDTG1__complete_sequence
212	AF492560.1	circular	15100	Actinobacteria|Actinobacteria|Corynebacteriales|Corynebacteriaceae|Corynebacterium|Corynebacterium_diphtheriae	Corynebacterium_diphtheriae_plasmid_pNG2__complete_sequence
213	AF492591.1	circular	2399	Proteobacteria|Gammaproteobacteria|Enterobacterales|Erwiniaceae|Buchnera|Buchnera_aphidicola	Buchnera_aphidicola_str._Bp_(Baizongia_pistaciae)_plasmid_pBBp1__complete_sequence
214	AF497970.1	linear	8401	Proteobacteria|Gammaproteobacteria|Enterobacterales|Enterobacteriaceae|Shigella|Shigella_sonnei	Shigella_sonnei_plasmid_pKKTET7__complete_sequence
215	AF503772.1	circular	9759	Firmicutes|Bacilli|Lactobacillales|Enterococcaceae|Enterococcus|Enterococcus_faecalis	Enterococcus_faecalis_plasmid_pAMalpha1__complete_sequence
216	AF507977.1	circular	24873	Firmicutes|Bacilli|Lactobacillales|Enterococcaceae|Enterococcus|Enterococcus_faecium	Enterococcus_faecium_plasmid_pRUM__complete_sequence
217	AF511037.1	circular	3176	Firmicutes|Bacilli|Lactobacillales|Enterococcaceae|Enterococcus|Enterococcus_faecium	Enterococcus_faecium_plasmid_pEFR__complete_sequence
218	AF516141.1	linear	6361	Cyanobacteria|NA|Nostocales|Nostocaceae|Nostoc|Nostoc_sp._PCC_7524	Nostoc_sp._PCC_7524_plasmid_pDU1__complete_sequence
219	AF516904.1	circular	4671	Firmicutes|Bacilli|Bacillales|Bacillaceae|Bacillus|Bacillus_thuringiensis	Bacillus_thuringiensis_serovar_entomocidus_plasmid_pUIBI-1__complete_sequence
220	AF527822.1	circular	5622	Proteobacteria|Gammaproteobacteria|Enterobacterales|Enterobacteriaceae|Enterobacter|Enterobacter_sp._RFL1396	Enterobacter_sp._RFL1396_plasmid_pEsp1396__complete_sequence
221	AF528097.1	circular	74082	Firmicutes|Clostridia|Clostridiales|Clostridiaceae|Clostridium|Clostridium_tetani	Clostridium_tetani_E88_plasmid_pE88__complete_sequence
222	AF533985.1	circular	12855	Actinobacteria|Actinobacteria|Streptomycetales|Streptomycetaceae|Streptomyces|Streptomyces_sp._EN27	Streptomyces_sp._EN27_plasmid_pEN2701__complete_sequence
223	AF538868.1	circular	10073	Actinobacteria|Actinobacteria|Bifidobacteriales|Bifidobacteriaceae|Bifidobacterium|Bifidobacterium_longum	Bifidobacterium_longum_DJO10A_plasmid_pDOJH10L__complete_sequence
224	AF538869.1	circular	3661	Actinobacteria|Actinobacteria|Bifidobacteriales|Bifidobacteriaceae|Bifidobacterium|Bifidobacterium_longum	Bifidobacterium_longum_DJO10A_plasmid_pDOJH10S__complete_sequence
225	AF540971.1	circular	3626	Actinobacteria|Actinobacteria|Bifidobacteriales|Bifidobacteriaceae|Bifidobacterium|Bifidobacterium_longum	Bifidobacterium_longum_NCC2705_plasmid_pBLO1__complete_sequence
226	AF546865.2	circular	3353	Firmicutes|Bacilli|Lactobacillales|Leuconostocaceae|Weissella|Weissella_cibaria	Weissella_cibaria_plasmid_pKLCB__complete_sequence
227	AF546882.1	circular	1338	Proteobacteria|Gammaproteobacteria|Pasteurellales|Pasteurellaceae|Histophilus|Histophilus_somni	Histophilus_ovis_plasmid_p9L__complete_sequence
228	AF550415.2	circular	89468	Proteobacteria|Gammaproteobacteria|Enterobacterales|Enterobacteriaceae|Citrobacter|Citrobacter_freundii	Citrobacter_freundii_plasmid_pCTX-M3__complete_sequence
229	AF550679.1	circular	125491	Proteobacteria|Gammaproteobacteria|Enterobacterales|Enterobacteriaceae|Escherichia|Escherichia_coli	Escherichia_coli_plasmid_p1658/97__complete_sequence
230	AJ222725.1	circular	19360	Firmicutes|Bacilli|Lactobacillales|Lactobacillaceae|Lactobacillus|Lactobacillus_helveticus	Lactobacillus_helveticus_plasmid_pLH1_complete_sequence__strain_ATCC15009
231	AJ224743.1	circular	1921	Proteobacteria|Gammaproteobacteria|Pseudomonadales|Moraxellaceae|Moraxella|Moraxella_sp._TA144	Moraxella_sp._TA144_plasmid_pTA144_Up__complete_sequence
232	AJ224744.1	circular	1313	Proteobacteria|Gammaproteobacteria|Pseudomonadales|Moraxellaceae|Moraxella|Moraxella_sp._TA144	Moraxella_sp._TA144_plasmid_pTA144_Dw__complete_sequence
233	AJ293027.1	circular	10687	NA|NA|NA|NA|NA|uncultured_eubacterium_pIE1115	Uncultured_eubacterium_pIE1115_plasmid_pIE1115__complete_sequence
234	AJ297913.2	circular	45319	NA|NA|NA|NA|NA|uncultured_bacterium	Uncultured_bacterium_plasmid_pIPO2T__complete_sequence
235	AJ304453.1	circular	55578	NA|NA|NA|NA|NA|uncultured_bacterium	Uncultured_bacterium_plasmid_pSB102_complete_genome
236	AJ311718.1	circular	4379	Proteobacteria|Gammaproteobacteria|Pseudomonadales|Moraxellaceae|Acinetobacter|Acinetobacter_sp._EB104	Acinetobacter_sp._EB104__plasmid_pAC450__complete_genome
237	AJ344068.1	circular	116580	Proteobacteria|Gammaproteobacteria|Pseudomonadales|Pseudomonadaceae|Pseudomonas|Pseudomonas_putida	Pseudomonas_putida_plasmid_pWW0_complete_genome
238	AJ428837.1	circular	4340	Proteobacteria|Alphaproteobacteria|Rhodospirillales|Acetobacteraceae|Gluconobacter|Gluconobacter_oxydans	Gluconobacter_oxydans_DSM_3504_plasmid_pGO128__complete_sequence
239	AJ431260.1	circular	79370	NA|NA|NA|NA|NA|uncultured_bacterium	Uncultured_bacterium_plasmid_pB4_complete_genome
240	AJ493278.1	circular	9935	Firmicutes|Bacilli|Lactobacillales|Leuconostocaceae|Leuconostoc|Leuconostoc_citreum	Leuconostoc_citreum_pLC22R_plasmid__complete_genome
241	AJ550509.1	circular	7302	Firmicutes|Bacilli|Lactobacillales|Streptococcaceae|Lactococcus|Lactococcus_lactis	Lactococcus_lactis_subsp._lactis_bv._diacetylactis_pS7_plasmid_complete_genome
242	AJ550510.1	circular	7264	Firmicutes|Bacilli|Lactobacillales|Streptococcaceae|Lactococcus|Lactococcus_lactis	Lactococcus_lactis_subsp._lactis_bv._diacetylactis_pS7b_plasmid_complete_genome
243	AJ576039.1	circular	101016	Actinobacteria|Actinobacteria|Corynebacteriales|Gordoniaceae|Gordonia|Gordonia_westfalica	Gordonia_westfalica_strain_DSM44215T_plasmid_pKB1_complete_genome
244	AJ577854.1	circular	9150	Firmicutes|Bacilli|Bacillales|Bacillaceae|Bacillus|Bacillus_licheniformis	Bacillus_licheniformis_plasmid_pFL5__complete_plasmid_sequence
245	AJ577855.1	circular	7853	Firmicutes|Bacilli|Bacillales|Bacillaceae|Bacillus|Bacillus_licheniformis	Bacillus_licheniformis_plasmid_pFL7__complete_plasmid_sequence
246	AJ579365.1	linear	17108	Firmicutes|Bacilli|Bacillales|Staphylococcaceae|Staphylococcus|Staphylococcus_sciuri	Staphylococcus_sciuri_pSCFS1_plasmid__complete_sequence
247	AJ639924.1	circular	56167	NA|NA|NA|NA|NA|uncultured_bacterium	Uncultured_bacterium_plasmid_pB3_complete_genome
248	AJ744860.1	circular	68869	NA|NA|NA|NA|NA|uncultured_bacterium	uncultured_bacterium_pTB11_plasmid_complete_genome
249	AJ748844.1	circular	3649	Firmicutes|Bacilli|Bacillales|Bacillaceae|Bacillus|Bacillus_licheniformis	Bacillus_licheniformis__plasmid_pBL63.1_complete_genome
250	AL592102.1	circular	81905	Firmicutes|Bacilli|Bacillales|Listeriaceae|Listeria|Listeria_innocua	Listeria_innocua_Clip11262_plasmid_pLI100__complete_sequence
251	AM039949.1	circular	19146	Proteobacteria|Gammaproteobacteria|Xanthomonadales|Xanthomonadaceae|Xanthomonas|Xanthomonas_euvesicatoria	Xanthomonas_campestris_pv._vesicatoria_plasmid_pXCV19__complete_genome
252	AM039950.1	circular	38116	Proteobacteria|Gammaproteobacteria|Xanthomonadales|Xanthomonadaceae|Xanthomonas|Xanthomonas_euvesicatoria	Xanthomonas_campestris_pv._vesicatoria_plasmid_pXCV38__complete_genome
253	AM039951.1	circular	182572	Proteobacteria|Gammaproteobacteria|Xanthomonadales|Xanthomonadaceae|Xanthomonas|Xanthomonas_euvesicatoria	Xanthomonas_campestris_pv._vesicatoria_plasmid_pXCV183__complete_genome
254	AM157767.1	circular	69966	NA|NA|NA|NA|NA|uncultured_bacterium	Uncultured_bacterium_IncP-1gamma_plasmid_QKH54_complete_genome
255	AM167518.1	circular	3002	Proteobacteria|Gammaproteobacteria|Enterobacterales|Yersiniaceae|Rahnella|_"Rahnella_sp.WMR15"	Rahnella_sp._'WMR15'_cryptic_plasmid_pHW15__complete_sequence
256	AM183225.1	circular	14969	Proteobacteria|Gammaproteobacteria|Pasteurellales|Pasteurellaceae|Bibersteinia|Bibersteinia_trehalosi	Pasteurella_trehalosi_plasmid_pCCK13698__complete_genome__isolate_13698
257	AM235768.1	circular	425094	Proteobacteria|Gammaproteobacteria|Pseudomonadales|Pseudomonadaceae|Pseudomonas|Pseudomonas_fluorescens	Pseudomonas_fluorescens_SBW25_plasmid_pQBR103__complete_genome
258	AM236081.1	circular	151564	Proteobacteria|Alphaproteobacteria|Rhizobiales|Rhizobiaceae|Rhizobium|Rhizobium_leguminosarum	Rhizobium_leguminosarum_bv._viciae_plasmid_pRL7_complete_genome__strain_3841
259	AM236082.1	circular	147463	Proteobacteria|Alphaproteobacteria|Rhizobiales|Rhizobiaceae|Rhizobium|Rhizobium_leguminosarum	Rhizobium_leguminosarum_bv._viciae_plasmid_pRL8_complete_genome__strain_3841
260	AM236083.1	circular	352782	Proteobacteria|Alphaproteobacteria|Rhizobiales|Rhizobiaceae|Rhizobium|Rhizobium_leguminosarum	Rhizobium_leguminosarum_bv._viciae_plasmid_pRL9_complete_genome__strain_3841
261	AM236084.1	circular	488135	Proteobacteria|Alphaproteobacteria|Rhizobiales|Rhizobiaceae|Rhizobium|Rhizobium_leguminosarum	Rhizobium_leguminosarum_bv._viciae_plasmid_pRL10_complete_genome__strain_3841
262	AM236085.1	circular	684202	Proteobacteria|Alphaproteobacteria|Rhizobiales|Rhizobiaceae|Rhizobium|Rhizobium_leguminosarum	Rhizobium_leguminosarum_bv._viciae_plasmid_pRL11_complete_genome__strain_3841
263	AM260523.1	circular	3661	Proteobacteria|Epsilonproteobacteria|Campylobacterales|Helicobacteraceae|Helicobacter|Helicobacter_acinonychis	Helicobacter_acinonychis_str._Sheeba_plasmid_pHac1_complete_genome__strain_Sheeba
264	AM260524.1	circular	23343	Proteobacteria|Alphaproteobacteria|Rhizobiales|Bartonellaceae|Bartonella|Bartonella_tribocorum	Bartonella_tribocorum_CIP_105476_plasmid_pBT_complete_genome__type_strain_CIP_105476
265	AM261282.1	circular	54383	NA|NA|NA|NA|NA|uncultured_bacterium	Uncultured_bacterium_IncP-1_plasmid_pKJK5_complete_sequence
266	AM261760.1	circular	89147	Proteobacteria|Gammaproteobacteria|Pseudomonadales|Pseudomonadaceae|Pseudomonas|Pseudomonas_aeruginosa	IncP-1alpha_plasmid_pBS228__complete_sequence
267	AM286416.1	circular	67721	Proteobacteria|Gammaproteobacteria|Enterobacterales|Yersiniaceae|Yersinia|Yersinia_enterocolitica	Yersinia_enterocolitica_subsp._enterocolitica_8081_plasmid_pYVe8081_complete_genome
268	AM412318.1	circular	16344	Firmicutes|Clostridia|Clostridiales|Clostridiaceae|Clostridium|Clostridium_botulinum	Clostridium_botulinum_A_str._ATCC_3502_plasmid_pBOT3502_complete_genome
269	AM747723.1	circular	92661	Proteobacteria|Betaproteobacteria|Burkholderiales|Burkholderiaceae|Burkholderia|Burkholderia_cenocepacia	Burkholderia_cenocepacia_J2315_pBCJ2315_plasmid__complete_genome
270	AM886293.1	circular	168113	Proteobacteria|Gammaproteobacteria|Enterobacterales|Enterobacteriaceae|Escherichia|Escherichia_coli	Escherichia_coli_1540_plasmid_pIP1206_complete_genome
271	AM889286.1	circular	16610	Proteobacteria|Alphaproteobacteria|Rhodospirillales|Acetobacteraceae|Gluconacetobacter|Gluconacetobacter_diazotrophicus	Gluconacetobacter_diazotrophicus_PAl_5_plasmid_pGDIPal5II__complete_sequence
272	AM889287.1	circular	38818	Proteobacteria|Alphaproteobacteria|Rhodospirillales|Acetobacteraceae|Gluconacetobacter|Gluconacetobacter_diazotrophicus	Gluconacetobacter_diazotrophicus_PAl_5_plasmid_pGDIPal5I__complete_sequence
273	AM901564.1	circular	39792	Proteobacteria|Gammaproteobacteria|Enterobacterales|Morganellaceae|Providencia|Providencia_rettgeri	Providencia_rettgeri_plasmid_R7K__complete_sequence
274	AM942760.1	circular	36289	Proteobacteria|Gammaproteobacteria|Enterobacterales|Morganellaceae|Proteus|Proteus_mirabilis	Proteus_mirabilis_pHI4320_plasmid__complete_genome
275	AP008233.1	circular	83306	Proteobacteria|Gammaproteobacteria|Enterobacterales|Pectobacteriaceae|Sodalis|Sodalis_glossinidius	Sodalis_glossinidius_str._'morsitans'_plasmid_pSG1__complete_sequence
276	AP008234.1	circular	27240	Proteobacteria|Gammaproteobacteria|Enterobacterales|Pectobacteriaceae|Sodalis|Sodalis_glossinidius	Sodalis_glossinidius_str._'morsitans'_plasmid_pSG2__complete_sequence
277	AP008235.1	circular	10810	Proteobacteria|Gammaproteobacteria|Enterobacterales|Pectobacteriaceae|Sodalis|Sodalis_glossinidius	Sodalis_glossinidius_str._'morsitans'_plasmid_pSG3__complete_sequence
278	AP008935.1	circular	38454	Firmicutes|Bacilli|Bacillales|Staphylococcaceae|Staphylococcus|Staphylococcus_saprophyticus	Staphylococcus_saprophyticus_subsp._saprophyticus_ATCC_15305_plasmid_pSSP1__complete_sequence
279	AP008936.1	circular	22870	Firmicutes|Bacilli|Bacillales|Staphylococcaceae|Staphylococcus|Staphylococcus_saprophyticus	Staphylococcus_saprophyticus_subsp._saprophyticus_ATCC_15305_plasmid_pSSP2__complete_sequence
280	AY004211.1	circular	7610	Actinobacteria|Actinobacteria|Micrococcales|Brevibacteriaceae|Brevibacterium|Brevibacterium_linens	Brevibacterium_linens_plasmid_LIM__complete_sequence
281	AY026767.1	circular	3854	Firmicutes|Bacilli|Lactobacillales|Streptococcaceae|Lactococcus|Lactococcus_lactis	Lactococcus_lactis_subsp._cremoris_strain_P8-2-47_plasmid_pBM02__complete_sequence
282	AY027524.1	circular	22437	Actinobacteria|Actinobacteria|Frankiales|Frankiaceae|Frankia|Frankia_sp._CpI1	Frankia_sp._CpI1_plasmid_pFQ12__complete_plasmid_sequence
283	AY028316.1	circular	3179	Proteobacteria|Gammaproteobacteria|Enterobacterales|Enterobacteriaceae|Shigella|Shigella_flexneri	Shigella_flexneri_2a_plasmid_p2457TS2__complete_sequence
284	AY033392.1	circular	4139	Firmicutes|Bacilli|Lactobacillales|Streptococcaceae|Streptococcus|Streptococcus_thermophilus	Streptococcus_thermophilus_plasmid_pER13__complete_sequence
285	AY033498.1	circular	3564	Proteobacteria|Gammaproteobacteria|Enterobacterales|Enterobacteriaceae|Klebsiella|Klebsiella_sp._KCL-2	Klebsiella_sp._KCL-2_plasmid_pMGD2__complete_sequence
286	AY033516.1	circular	7086	Proteobacteria|Gammaproteobacteria|Enterobacterales|Enterobacteriaceae|Klebsiella|Klebsiella_pneumoniae	Klebsiella_pneumoniae_plasmid_pIP843__complete_sequence
287	AY034092.1	circular	50709	Actinobacteria|Actinobacteria|Micrococcales|Micrococcaceae|Micrococcus|Micrococcus_sp._28	Micrococcus_sp._28_plasmid_pSD10__complete_sequence
288	AY043298.1	circular	11851	Proteobacteria|Gammaproteobacteria|Aeromonadales|Aeromonadaceae|Aeromonas|Aeromonas_salmonicida	Aeromonas_salmonicida_subsp._salmonicida_plasmid_pRAS3.1__complete_sequence
289	AY043299.1	circular	11823	Proteobacteria|Gammaproteobacteria|Aeromonadales|Aeromonadaceae|Aeromonas|Aeromonas_salmonicida	Aeromonas_salmonicida_plasmid_pRAS3.2__complete_sequence
290	AY046276.1	circular	50969	Proteobacteria|Gammaproteobacteria|Enterobacterales|Enterobacteriaceae|Salmonella|Salmonella_enterica	Salmonella_enterica_subsp._enterica_serovar_Typhimurium_plasmid_R46__complete_sequence
291	AY048596.1	circular	7580	Actinobacteria|Actinobacteria|Corynebacteriales|Corynebacteriaceae|Corynebacterium|Corynebacterium_jeikeium	Corynebacterium_jeikeium_plasmid_pCJ84__complete_sequence
292	AY048853.1	circular	4091	Proteobacteria|Gammaproteobacteria|Enterobacterales|Enterobacteriaceae|Salmonella|Salmonella_enterica	Salmonella_choleraesuis_strain_79500_plasmid_pSFD10__complete_sequence
293	AY056023.1	circular	12868	Actinobacteria|Actinobacteria|Corynebacteriales|Mycobacteriaceae|Mycobacterium|Mycobacterium_avium	Mycobacterium_avium_plasmid_pVT2__complete_sequence
294	AY057845.1	circular	40991	Proteobacteria|Alphaproteobacteria|Sphingomonadales|Sphingomonadaceae|Zymomonas|Zymomonas_mobilis	Zymomonas_mobilis_strain_ZM4_plasmid_1__complete_sequence
295	AY061891.1	circular	4191	Actinobacteria|Actinobacteria|Corynebacteriales|Corynebacteriaceae|Corynebacterium|Corynebacterium_diphtheriae	Corynebacterium_diphtheriae_plasmid_pNGA2__complete_sequence
296	AY066026.1	circular	3624	Actinobacteria|Actinobacteria|Bifidobacteriales|Bifidobacteriaceae|Bifidobacterium|Bifidobacterium_longum	Bifidobacterium_longum_plasmid_pB44__complete_sequence
297	AY079086.1	circular	10904	Actinobacteria|Actinobacteria|Corynebacteriales|Corynebacteriaceae|Corynebacterium|Corynebacterium_jeikeium	Corynebacterium_jeikeium_plasmid_pK64__complete_sequence
298	AY079199.1	circular	4301	Proteobacteria|Gammaproteobacteria|Enterobacterales|Enterobacteriaceae|Salmonella|Salmonella_enterica	Salmonella_enteritidis_serovar_Enteritidis_plasmid_pP__complete_sequence
299	AY079200.1	circular	4245	Proteobacteria|Gammaproteobacteria|Enterobacterales|Enterobacteriaceae|Salmonella|Salmonella_enterica	Salmonella_enteritidis_serovar_Enteritidis_plasmid_pK__complete_sequence
300	AY079201.1	circular	5269	Proteobacteria|Gammaproteobacteria|Enterobacterales|Enterobacteriaceae|Salmonella|Salmonella_enterica	Salmonella_enteritidis_serovar_Enteritidis_plasmid_pC__complete_sequence
301	AY082384.1	circular	4523	Firmicutes|Bacilli|Lactobacillales|Lactobacillaceae|Lactobacillus|Lactobacillus_reuteri	Lactobacillus_reuteri_plasmid_pTE44__complete_sequence
302	AY092027.1	circular	2391	Firmicutes|Bacilli|Bacillales|Staphylococcaceae|Staphylococcus|Staphylococcus_epidermidis	Staphylococcus_epidermidis_CH_plasmid_pSepCH__complete_sequence
303	AY096004.1	circular	2061	Firmicutes|Bacilli|Lactobacillales|Lactobacillaceae|Lactobacillus|Lactobacillus_plantarum	Lactobacillus_plantarum_plasmid_pLP2000__complete_sequence
304	AY096005.1	circular	9253	Firmicutes|Bacilli|Lactobacillales|Lactobacillaceae|Lactobacillus|Lactobacillus_plantarum	Lactobacillus_plantarum_plasmid_pLP9000__complete_sequence
305	AY112722.1	circular	10224	Actinobacteria|Actinobacteria|Bifidobacteriales|Bifidobacteriaceae|Bifidobacterium|Bifidobacterium_longum	Bifidobacterium_longum_strain_RW041_plasmid_pNAC3__complete_sequence
306	AY112723.1	circular	3684	Actinobacteria|Actinobacteria|Bifidobacteriales|Bifidobacteriaceae|Bifidobacterium|Bifidobacterium_longum	Bifidobacterium_longum_strain_RW041_plasmid_PNAC2__complete_sequence
307	AY112724.1	circular	3538	Actinobacteria|Actinobacteria|Bifidobacteriales|Bifidobacteriaceae|Bifidobacterium|Bifidobacterium_longum	Bifidobacterium_longum_strain_RW048_plasmid_pNAC1__complete_sequence
308	AY123045.1	circular	35904	Proteobacteria|Gammaproteobacteria|Enterobacterales|Erwiniaceae|Erwinia|Erwinia_pyrifoliae	Erwinia_pyrifoliae_strain_Ep1/96_plasmid_pEP36__complete_sequence
309	AY123046.1	circular	1711	Proteobacteria|Gammaproteobacteria|Enterobacterales|Erwiniaceae|Erwinia|Erwinia_amylovora	Erwinia_amylovora_plasmid_pEA1.7__complete_sequence
310	AY123047.1	circular	2825	Proteobacteria|Gammaproteobacteria|Enterobacterales|Erwiniaceae|Erwinia|Erwinia_amylovora	Erwinia_amylovora_plasmid_pEA2.8_complete_sequence
311	AY125331.1	circular	1960	Proteobacteria|Gammaproteobacteria|Xanthomonadales|Xanthomonadaceae|Xanthomonas|Xanthomonas_citri	Xanthomonas_campestris_pv._glycines_plasmid_pAM22__complete_sequence
312	AY126018.1	circular	6909	Firmicutes|Bacilli|Bacillales|Bacillaceae|Bacillus|Bacillus_thuringiensis	Bacillus_thuringiensis_unknown_plasmid__complete_sequence
313	AY138808.1	circular	6829	Firmicutes|Bacilli|Bacillales|Bacillaceae|Bacillus|Bacillus_thuringiensis	Bacillus_thuringiensis_strain_4Q2_plasmid_pTX14-2__complete_sequence
314	AY138809.1	circular	8254	Firmicutes|Bacilli|Bacillales|Bacillaceae|Bacillus|Bacillus_thuringiensis	Bacillus_thuringiensis_serovar_thuringiensis_strain_H1.1_plasmid_pGI1__complete_sequence
315	AY150274.2	circular	3539	Actinobacteria|Actinobacteria|Propionibacteriales|Propionibacteriaceae|Cutibacterium|Cutibacterium_granulosum	Propionibacterium_granulosum_cryptic_plasmid_pPG01__complete_sequence
316	AY150843.2	circular	66591	Proteobacteria|Gammaproteobacteria|Enterobacterales|Yersiniaceae|Yersinia|Yersinia_enterocolitica	Yersinia_enterocolitica_strain_A127/90_plasmid_pYVa127/90__complete_sequence
317	AY167049.1	circular	6349	Proteobacteria|Gammaproteobacteria|Enterobacterales|Enterobacteriaceae|Escherichia|Escherichia_coli	Escherichia_coli_invasion_plasmid_pIS2__complete_sequence
318	AY167745.1	circular	3510	Proteobacteria|Gammaproteobacteria|Pseudomonadales|Moraxellaceae|Moraxella|Moraxella_catarrhalis	Moraxella_catarrhalis_mobilizable_plasmid_pEMCJH03__complete_sequence
319	AY171301.1	circular	33038	Bacteroidetes|Bacteroidia|Bacteroidales|Bacteroidaceae|Bacteroides|Bacteroides_thetaiotaomicron	Bacteroides_thetaiotaomicron_VPI-5482_plasmid_p5482__complete_sequence
320	AY172684.1	circular	4603	Actinobacteria|Actinobacteria|Corynebacteriales|Corynebacteriaceae|Corynebacterium|Corynebacterium_glutamicum	Corynebacterium_glutamicum_plasmid_pAG3__complete_sequence
321	AY172685.1	circular	6758	Actinobacteria|Actinobacteria|Corynebacteriales|Corynebacteriaceae|Corynebacterium|Corynebacterium_glutamicum	Corynebacterium_glutamicum_plasmid_pCG2__complete_sequence
322	AY172687.1	circular	19218	Actinobacteria|Actinobacteria|Corynebacteriales|Corynebacteriaceae|Corynebacterium|Corynebacterium_glutamicum	Corynebacterium_glutamicum_plasmid_pGA2__complete_sequence
323	AY178757.1	linear	6334	Actinobacteria|Actinobacteria|Corynebacteriales|Nocardiaceae|Rhodococcus|Rhodococcus_erythropolis	Rhodococcus_erythropolis_cryptic_plasmid_pAN12__complete_sequence
324	AY178821.1	circular	1983	Proteobacteria|Gammaproteobacteria|Enterobacterales|Enterobacteriaceae|Salmonella|Salmonella_enterica	Salmonella_enteritidis_plasmid_pB__complete_sequence
325	AY188776.1	circular	1490	Firmicutes|Bacilli|Lactobacillales|Leuconostocaceae|Weissella|Weissella_cibaria	Weissella_cibaria_plasmid_pKLCA__complete_sequence
326	AY208917.2	circular	101858	Proteobacteria|Gammaproteobacteria|Pseudomonadales|Pseudomonadaceae|Pseudomonas|Pseudomonas_putida	Pseudomonas_putida_ND6_plasmid_pND6-1__complete_sequence
327	AY210701.1	circular	3682	Actinobacteria|Actinobacteria|Bifidobacteriales|Bifidobacteriaceae|Bifidobacterium|Bifidobacterium_longum	Bifidobacterium_longum_plasmid_pMG1__complete_sequence
328	AY211023.1	linear	96742	Actinobacteria|Actinobacteria|Streptomycetales|Streptomycetaceae|Streptomyces|Streptomyces_violaceoruber	Streptomyces_violaceoruber_strain_SANK95570_plasmid_pSV2__complete_sequence
329	AY214164.3	circular	101375	Proteobacteria|Gammaproteobacteria|Enterobacterales|Enterobacteriaceae|Escherichia|Escherichia_coli	Escherichia_coli_plasmid_pAPEC-O2-R__complete_sequence
330	AY223810.1	linear	210205	Actinobacteria|Actinobacteria|Corynebacteriales|Nocardiaceae|Rhodococcus|Rhodococcus_erythropolis	Rhodococcus_erythropolis_linear_plasmid_pBD2__complete_sequence
331	AY225511.1	linear	50410	Actinobacteria|Actinobacteria|Streptomycetales|Streptomycetaceae|Streptomyces|Streptomyces_lividans	Streptomyces_lividans_strain_1326_plasmid_SLP2__complete_sequence
332	AY228335.1	circular	37106	Proteobacteria|Gammaproteobacteria|Xanthomonadales|Xanthomonadaceae|Xanthomonas|Xanthomonas_citri	Xanthomonas_citri_plasmid_pXcB__complete_sequence
333	AY230134.1	linear	7607	Firmicutes|Bacilli|Bacillales|Bacillaceae|Bacillus|Bacillus_pumilus	Bacillus_pumilus_plasmid_pPL7065__complete_sequence
334	AY232670.1	circular	6792	Proteobacteria|Gammaproteobacteria|Pasteurellales|Pasteurellaceae|Pasteurella|Pasteurella_multocida	Pasteurella_multocida_plasmid_pJR1__complete_sequence
335	AY232671.1	circular	5252	Proteobacteria|Gammaproteobacteria|Pasteurellales|Pasteurellaceae|Pasteurella|Pasteurella_multocida	Pasteurella_multocida_plasmid_pJR2__complete_sequence
336	AY250830.1	circular	3531	Firmicutes|Bacilli|Lactobacillales|Streptococcaceae|Streptococcus|Streptococcus_thermophilus	Streptococcus_thermophilus_plasmid_pND103__complete_sequence
337	AY255627.1	circular	9304	Actinobacteria|Actinobacteria|Actinomycetales|Actinomycetaceae|Trueperella|Trueperella_pyogenes	Arcanobacterium_pyogenes_plasmid_pAP2__complete_sequence
338	AY255829.1	circular	29593	Proteobacteria|Gammaproteobacteria|Enterobacterales|Erwiniaceae|Erwinia|Erwinia_sp._Ejp_556	Erwinia_sp._Ejp_556_plasmid_pEJ30__complete_sequence
339	AY256846.1	circular	4013	Proteobacteria|Epsilonproteobacteria|Campylobacterales|Campylobacteraceae|Campylobacter|Campylobacter_jejuni	Campylobacter_jejuni_plasmid_pCJ419__complete_sequence
340	AY257538.1	linear	103532	Proteobacteria|Gammaproteobacteria|Pseudomonadales|Pseudomonadaceae|Pseudomonas|Pseudomonas_aeruginosa	Pseudomonas_aeruginosa_strain_C_plasmid_pKLC102__complete_sequence
341	AY258503.2	linear	165548	Proteobacteria|Gammaproteobacteria|Enterobacterales|Enterobacteriaceae|Escherichia|Escherichia_coli	Escherichia_coli_strain_EH41_plasmid_pO113__complete_sequence
342	AY263990.1	circular	11946	Actinobacteria|Actinobacteria|Corynebacteriales|Corynebacteriaceae|Corynebacterium|Corynebacterium_jeikeium	Corynebacterium_jeikeium_plasmid_pA505__complete_sequence
343	AY266269.1	circular	19934	Actinobacteria|Actinobacteria|Corynebacteriales|Corynebacteriaceae|Corynebacterium|Corynebacterium_jeikeium	Corynebacterium_jeikeium_plasmid_pA501__complete_sequence
344	AY267368.1	circular	3955	Proteobacteria|Epsilonproteobacteria|Campylobacterales|Helicobacteraceae|Helicobacter|Helicobacter_pylori	Helicobacter_pylori_plasmid_pHP51__complete_sequence
345	AY270152.1	circular	4226	Tenericutes|Mollicutes|Acholeplasmatales|Acholeplasmataceae|Candidatus_Phytoplasma|_"Peanut_witches-broom_phytoplasma"	Peanut_witches'-broom_phytoplasma_plasmid_pPNWB__complete_sequence
346	AY271828.1	circular	5113	Proteobacteria|Gammaproteobacteria|Enterobacterales|Hafniaceae|Hafnia|Hafnia_alvei	Hafnia_alvei_plasmid_pAlvA__complete_sequence
347	AY271829.1	circular	5216	Proteobacteria|Gammaproteobacteria|Enterobacterales|Hafniaceae|Hafnia|Hafnia_alvei	Hafnia_alvei_plasmid_pAlvB__complete_sequence
348	AY277637.1	circular	3407	Bacteroidetes|Flavobacteriia|Flavobacteriales|Flavobacteriaceae|Flavobacterium|Flavobacterium_psychrophilum	Flavobacterium_psychrophilum_strain_D12_plasmid_pCP1__complete_sequence
349	AY297818.1	circular	4970	Actinobacteria|Actinobacteria|Corynebacteriales|Nocardiaceae|Rhodococcus|Rhodococcus_sp._B264-1	Rhodococcus_sp._B264-1_plasmid_pB264__complete_sequence
350	AY300023.1	circular	6286	Proteobacteria|Gammaproteobacteria|Pasteurellales|Pasteurellaceae|Avibacterium|Avibacterium_paragallinarum	Haemophilus_paragallinarum_plasmid_p250__complete_sequence
351	AY301063.1	circular	5424	Proteobacteria|Gammaproteobacteria|Aeromonadales|Aeromonadaceae|Aeromonas|Aeromonas_salmonicida	Aeromonas_salmonicida_subsp._salmonicida_strain_A449_plasmid_pAsa1__complete_sequence
352	AY301064.1	circular	5247	Proteobacteria|Gammaproteobacteria|Aeromonadales|Aeromonadaceae|Aeromonas|Aeromonas_salmonicida	Aeromonas_salmonicida_subsp._salmonicida_strain_A449_plasmid_pAsa2__complete_sequence
353	AY301065.1	circular	5616	Proteobacteria|Gammaproteobacteria|Aeromonadales|Aeromonadaceae|Aeromonas|Aeromonas_salmonicida	Aeromonas_salmonicida_subsp._salmonicida_strain_A449_plasmid_pAsa3__complete_sequence
354	AY312234.1	circular	8144	Firmicutes|Bacilli|Lactobacillales|Streptococcaceae|Streptococcus|Streptococcus_thermophilus	Streptococcus_thermophilus_plasmid_pSMQ308__complete_sequence
355	AY312235.1	circular	4449	Firmicutes|Bacilli|Lactobacillales|Streptococcaceae|Streptococcus|Streptococcus_thermophilus	Streptococcus_thermophilus_plasmid_pSMQ173b__complete_sequence
356	AY312585.1	circular	65009	Proteobacteria|Gammaproteobacteria|Vibrionales|Vibrionaceae|Vibrio|Vibrio_anguillarum	Vibrio_anguillarum_775_plasmid_pJM1__complete_sequence
357	AY325804.1	circular	11066	Firmicutes|Bacilli|Bacillales|Bacillaceae|Lysinibacillus|Lysinibacillus_sphaericus	Lysinibacillus_sphaericus_plasmid_pLG__complete_sequence
358	AY333433.1	circular	3208	Proteobacteria|Gammaproteobacteria|Enterobacterales|Enterobacteriaceae|Salmonella|Salmonella_enterica	Salmonella_typhimurium_plasmid_pU302S__complete_sequence
359	AY333434.1	circular	84514	Proteobacteria|Gammaproteobacteria|Enterobacterales|Enterobacteriaceae|Salmonella|Salmonella_enterica	Salmonella_typhimurium_plasmid_pU302L__complete_sequence
360	AY342395.1	circular	72601	Proteobacteria|Gammaproteobacteria|Pseudomonadales|Pseudomonadaceae|Pseudomonas|Pseudomonas_syringae	Pseudomonas_syringae_pv._syringae_plasmid_pPSR1__complete_sequence
361	AY350745.1	circular	6830	Firmicutes|Clostridia|Clostridiales|Peptostreptococcaceae|Clostridioides|Clostridioides_difficile	Clostridium_difficile_plasmid_pCD6__complete_sequence
362	AY355285.1	circular	4608	Firmicutes|Bacilli|Bacillales|Staphylococcaceae|Staphylococcus|Staphylococcus_aureus	Staphylococcus_aureus_plasmid_pC223__complete_sequence
363	AY357120.1	circular	28975	Firmicutes|Bacilli|Lactobacillales|Streptococcaceae|Streptococcus|Streptococcus_pyogenes	Streptococcus_pyogenes_plasmid_pSM19035__complete_sequence
364	AY359464.1	circular	5673	Proteobacteria|Gammaproteobacteria|Pasteurellales|Pasteurellaceae|Actinobacillus|Actinobacillus_pleuropneumoniae	Actinobacillus_pleuropneumoniae_plasmid_p9555__complete_sequence
365	AY360321.1	circular	6222	Proteobacteria|Gammaproteobacteria|Enterobacterales|Enterobacteriaceae|Escherichia|Escherichia_coli	Escherichia_coli_plasmid_p9123__complete_sequence
366	AY362554.1	circular	5674	Proteobacteria|Gammaproteobacteria|Pasteurellales|Pasteurellaceae|Actinobacillus|Actinobacillus_pleuropneumoniae	Actinobacillus_pleuropneumoniae_plasmid_p9956__complete_sequence
367	AY365053.1	circular	87688	Proteobacteria|Betaproteobacteria|Burkholderiales|Burkholderiaceae|Cupriavidus|Cupriavidus_pinatubonensis	Ralstonia_eutropha_JMP134_plasmid_pJP4__complete_sequence
368	AY373761.1	circular	21845	Firmicutes|Bacilli|Bacillales|Staphylococcaceae|Staphylococcus|Staphylococcus_aureus	Staphylococcus_aureus_plasmid_pUB101__complete_sequence
369	AY378100.1	circular	219385	Proteobacteria|Gammaproteobacteria|Enterobacterales|Enterobacteriaceae|Klebsiella|Klebsiella_pneumoniae	Klebsiella_pneumoniae_plasmid_pLVPK__complete_sequence
370	AY386314.1	circular	19167	Firmicutes|Bacilli|Bacillales|Bacillaceae|Bacillus|Bacillus_methanolicus	Bacillus_methanolicus_strain_MGA3_plasmid_pBM19__complete_sequence
371	AY394560.1	circular	44707	Proteobacteria|Epsilonproteobacteria|Campylobacterales|Campylobacteraceae|Campylobacter|Campylobacter_coli	Campylobacter_coli_plasmid_pCC31__complete_sequence
372	AY394561.1	circular	45205	Proteobacteria|Epsilonproteobacteria|Campylobacterales|Campylobacteraceae|Campylobacter|Campylobacter_jejuni	Campylobacter_jejuni_plasmid_pTet__complete_sequence
373	AY422214.1	circular	60145	Proteobacteria|Gammaproteobacteria|Enterobacterales|Erwiniaceae|Erwinia|Erwinia_amylovora	Erwinia_amylovora_strain_LebB66_plasmid_pEL60_complete_sequence
374	AY422215.1	circular	30314	Proteobacteria|Gammaproteobacteria|Enterobacterales|Erwiniaceae|Erwinia|Erwinia_amylovora	Erwinia_amylovora_strain_UTRJ2_plasmid_pEU30_complete_sequence
375	AY422720.1	circular	49112	Proteobacteria|Gammaproteobacteria|Thiotrichales|Fastidiosibacteraceae|Caedibacter|Caedibacter_taeniospiralis	Caedibacter_taeniospiralis_plasmid_pKAP298__complete_sequence
376	AY423627.1	circular	10785	Tenericutes|Mollicutes|Acholeplasmatales|Acholeplasmataceae|Candidatus_Phytoplasma|Beet_leafhopper_transmitted_virescence_phytoplasma	Beet_leafhopper_transmitted_virescence_phytoplasma_plasmid_pBLTVA-1__complete_sequence
377	AY423628.1	circular	2587	Tenericutes|Mollicutes|Acholeplasmatales|Acholeplasmataceae|Candidatus_Phytoplasma|Beet_leafhopper_transmitted_virescence_phytoplasma	Beet_leafhopper_transmitted_virescence_phytoplasma_plasmid_pBLTVA-2__complete_sequence
378	AY424310.1	circular	8145	Proteobacteria|Gammaproteobacteria|Enterobacterales|Enterobacteriaceae|Escherichia|Escherichia_coli	Escherichia_coli_plasmid_pIGAL1__complete_sequence
379	AY425961.1	circular	2235	Firmicutes|Bacilli|Lactobacillales|Enterococcaceae|Enterococcus|Enterococcus_faecium	Enterococcus_faecium_plasmid_pJB01__complete_sequence
380	AY434675.1	circular	5568	Proteobacteria|Gammaproteobacteria|Pasteurellales|Pasteurellaceae|Haemophilus|Haemophilus_ducreyi	Haemophilus_ducreyi_strain_ATCC_27722_plasmid_pNAD1__complete_sequence
381	AY438025.1	circular	6054	Proteobacteria|Gammaproteobacteria|Enterobacterales|Erwiniaceae|Buchnera|Buchnera_aphidicola	Buchnera_aphidicola_BCc_plasmid_pLeu-BCc__complete_sequence
382	AY442931.2	circular	44420	Proteobacteria|Alphaproteobacteria|Rhizobiales|Rhizobiaceae|Agrobacterium|Agrobacterium_tumefaciens	Agrobacterium_tumefaciens_plasmid_pAgK84__complete_sequence
383	AY458016.1	circular	92353	Proteobacteria|Gammaproteobacteria|Enterobacterales|Enterobacteriaceae|Escherichia|Escherichia_coli	Escherichia_coli_plasmid_pC15-1a__complete_sequence
384	AY465897.1	circular	5501	Proteobacteria|Gammaproteobacteria|Vibrionales|Vibrionaceae|Aliivibrio|Aliivibrio_fischeri	Vibrio_fischeri_plasmid_pES213__complete_sequence
385	AY509003.1	circular	49558	Proteobacteria|Gammaproteobacteria|Enterobacterales|Enterobacteriaceae|Salmonella|Salmonella_enterica	Salmonella_enterica_subsp._enterica_serovar_Choleraesuis_str._SC-B67_plasmid_pSCV50__complete_sequence
386	AY509004.1	circular	138742	Proteobacteria|Gammaproteobacteria|Enterobacterales|Enterobacteriaceae|Salmonella|Salmonella_enterica	Salmonella_enterica_subsp._enterica_serovar_Choleraesuis_str._SC-B67_plasmid_pSC138__complete_sequence
387	AY513488.1	circular	14787	Bacteroidetes|Flavobacteriia|Flavobacteriales|Flavobacteriaceae|Ornithobacterium|Ornithobacterium_rhinotracheale	Ornithobacterium_rhinotracheale_plasmid_pOR1__complete_sequence
388	AY517905.1	circular	80156	Proteobacteria|Gammaproteobacteria|Enterobacterales|Enterobacteriaceae|Salmonella|Salmonella_enterica	Salmonella_enterica_strain_OU7025_plasmid_pOU1113__complete_sequence
389	AY522431.4	circular	56634	Proteobacteria|Gammaproteobacteria|Enterobacterales|Enterobacteriaceae|Escherichia|Escherichia_coli	Escherichia_coli_plasmid_pMUR050__complete_sequence
390	AY528560.1	circular	14615	Tenericutes|Mollicutes|Entomoplasmatales|Spiroplasmataceae|Spiroplasma|Spiroplasma_kunkelii	Spiroplasma_kunkelii_CR2-3x_plasmid_pSKU146__complete_sequence
391	AY532623.1	circular	4150	Proteobacteria|Betaproteobacteria|Neisseriales|Neisseriaceae|Neisseria|Neisseria_lactamica	Neisseria_lactamica_plasmid_pNL01__complete_sequence
392	AY540995.2	circular	76958	Proteobacteria|Betaproteobacteria|Burkholderiales|Alcaligenaceae|Achromobacter|Achromobacter_denitrificans	Achromobacter_xylosoxidans_subsp._denitrificans_strain_EST4002_plasmid_pEST4011__complete_sequence
393	AY541809.1	circular	9540	Proteobacteria|Gammaproteobacteria|Pseudomonadales|Moraxellaceae|Acinetobacter|Acinetobacter_baumannii	Acinetobacter_baumannii_plasmid_pMAC__complete_sequence
394	AY543071.1	circular	2348	Proteobacteria|Gammaproteobacteria|Enterobacterales|Enterobacteriaceae|Klebsiella|Klebsiella_pneumoniae	Klebsiella_pneumoniae_plasmid_pIGRK__complete_sequence
395	AY543072.1	circular	2520	Proteobacteria|Gammaproteobacteria|Enterobacterales|Enterobacteriaceae|Klebsiella|Klebsiella_pneumoniae	Klebsiella_pneumoniae_plasmid_pIGMS31__complete_sequence
396	AY545598.5	circular	184501	Proteobacteria|Gammaproteobacteria|Enterobacterales|Enterobacteriaceae|Escherichia|Escherichia_coli	Escherichia_coli_plasmid_pAPEC-O2-ColV__complete_sequence
397	AY546103.1	circular	6521	Proteobacteria|Gammaproteobacteria|Enterobacterales|Erwiniaceae|Buchnera|Buchnera_aphidicola	Buchnera_aphidicola_plasmid_pleu-BTg__complete_sequence
398	AY572460.1	circular	1447	Firmicutes|Negativicutes|Selenomonadales|Selenomonadaceae|Selenomonas|Selenomonas_ruminantium	Selenomonas_ruminantium_plasmid_pSRD191__complete_sequence
399	AY584531.1	circular	12120	Proteobacteria|Epsilonproteobacteria|Campylobacterales|Helicobacteraceae|Helicobacter|Helicobacter_pylori	Helicobacter_pylori_plasmid_pAL202__complete_sequence
400	AY589570.1	circular	3066	Proteobacteria|Gammaproteobacteria|Enterobacterales|Enterobacteriaceae|Escherichia|Escherichia_coli	Escherichia_coli_strain_904J_plasmid_pEC904__complete_sequence
401	AY589571.1	circular	4669	Proteobacteria|Gammaproteobacteria|Enterobacterales|Enterobacteriaceae|Escherichia|Escherichia_coli	Escherichia_coli_strain_278B_plasmid_pEC278__complete_sequence
402	AY603979.1	circular	46697	Proteobacteria|Gammaproteobacteria|Pseudomonadales|Pseudomonadaceae|Pseudomonas|Pseudomonas_syringae_group_genomosp._3	Pseudomonas_syringae_pv._maculicola_strain_ES4326_plasmid_pPMA4326A__complete_sequence
403	AY603980.1	circular	40110	Proteobacteria|Gammaproteobacteria|Pseudomonadales|Pseudomonadaceae|Pseudomonas|Pseudomonas_syringae_group_genomosp._3	Pseudomonas_syringae_pv._maculicola_strain_ES4326_plasmid_pPMA4326B__complete_sequence
404	AY603981.1	circular	4833	Proteobacteria|Gammaproteobacteria|Pseudomonadales|Pseudomonadaceae|Pseudomonas|Pseudomonas_syringae_group_genomosp._3	Pseudomonas_syringae_pv._maculicola_strain_ES4326_plasmid_pPMA4326D__complete_sequence
405	AY603982.1	circular	8244	Proteobacteria|Gammaproteobacteria|Pseudomonadales|Pseudomonadaceae|Pseudomonas|Pseudomonas_syringae_group_genomosp._3	Pseudomonas_syringae_pv._maculicola_strain_ES4326_plasmid_pPMA4326C__complete_sequence
406	AY603983.1	circular	4217	Proteobacteria|Gammaproteobacteria|Pseudomonadales|Pseudomonadaceae|Pseudomonas|Pseudomonas_syringae_group_genomosp._3	Pseudomonas_syringae_pv._maculicola_strain_ES4326_plasmid_pPMA4326E__complete_sequence
407	AY608912.1	circular	6464	Proteobacteria|Gammaproteobacteria|Enterobacterales|Enterobacteriaceae|Escherichia|Escherichia_coli	Escherichia_coli_plasmid_pFL129__complete_sequence
408	AY639886.1	circular	5360	Proteobacteria|Gammaproteobacteria|Enterobacterales|Enterobacteriaceae|Escherichia|Escherichia_coli	Escherichia_coli_cryptic_plasmid_pRK2__complete_sequence
409	AY641454.1	circular	3672	Proteobacteria|Betaproteobacteria|Burkholderiales|Burkholderiaceae|Burkholderia|Burkholderia_glumae	Burkholderia_glumae_strain_BGR1_plasmid_pBGA40__complete_sequence
410	AY647243.1	circular	32628	Proteobacteria|Gammaproteobacteria|Pasteurellales|Pasteurellaceae|Haemophilus|Haemophilus_influenzae	Haemophilus_influenzae_biotype_aegyptius_plasmid_pF1947__complete_sequence
411	AY648561.1	circular	3351	Firmicutes|Bacilli|Lactobacillales|Streptococcaceae|Streptococcus|Streptococcus_pyogenes	Streptococcus_pyogenes_strain_71-724_plasmid_pDN571__complete_sequence
412	AY648696.1	circular	4661	Firmicutes|Bacilli|Lactobacillales|Leuconostocaceae|Leuconostoc|Leuconostoc_mesenteroides	Leuconostoc_mesenteroides_strain_SY2_plasmid_pFMBL1__complete_sequence
413	AY662330.1	circular	19882	Firmicutes|Bacilli|Lactobacillales|Lactobacillaceae|Lactobacillus|Lactobacillus_paracasei	Lactobacillus_paracasei_subsp._paracasei_strain_NFBC338_plasmid_pCD01__complete_sequence
414	AY662331.1	circular	8554	Firmicutes|Bacilli|Lactobacillales|Lactobacillaceae|Lactobacillus|Lactobacillus_paracasei	Lactobacillus_paracasei_subsp._paracasei_strain_NFBC338_plasmid_pCD02__complete_sequence
415	AY714214.1	circular	45210	Proteobacteria|Epsilonproteobacteria|Campylobacterales|Campylobacteraceae|Campylobacter|Campylobacter_jejuni	Campylobacter_jejuni_strain_81-176_plasmid_pTet__complete_sequence
416	AY737645.1	circular	1822	Firmicutes|Bacilli|Lactobacillales|Leuconostocaceae|Leuconostoc|Leuconostoc_citreum	Leuconostoc_citreum_plasmid_pIH01__complete_sequence
417	AY780631.1	circular	15143	Proteobacteria|Gammaproteobacteria|Xanthomonadales|Xanthomonadaceae|Xanthomonas|Xanthomonas_citri	Xanthomonas_axonopodis_pv._glycines_strain_AG1_plasmid_pAG1__complete_sequence
418	AY780632.1	circular	26721	Proteobacteria|Gammaproteobacteria|Xanthomonadales|Xanthomonadaceae|Xanthomonas|Xanthomonas_citri	Xanthomonas_axonopodis_pv._glycines_strain_8ra_plasmid_pXAG81__complete_sequence
419	AY780633.1	circular	1315	Proteobacteria|Gammaproteobacteria|Xanthomonadales|Xanthomonadaceae|Xanthomonas|Xanthomonas_citri	Xanthomonas_axonopodis_pv._glycines_strain_8ra_plasmid_pXAG82__complete_sequence
420	AY787146.1	circular	5683	Proteobacteria|Alphaproteobacteria|Sphingomonadales|Sphingomonadaceae|Sphingobium|Sphingobium_xenophagum	Sphingomonas_xenophaga_plasmid_pSx-Qyy__complete_sequence
421	AY789019.1	circular	4288	Proteobacteria|Gammaproteobacteria|Vibrionales|Vibrionaceae|Photobacterium|Photobacterium_phosphoreum	Photobacterium_phosphoreum_plasmid_pPH1__complete_sequence
422	AY790924.1	circular	1821	Firmicutes|Bacilli|Lactobacillales|Leuconostocaceae|Leuconostoc|Leuconostoc_citreum	Leuconostoc_citreum_plasmid_pNS75__complete_sequence
423	AY822042.1	circular	6700	Firmicutes|Bacilli|Bacillales|Bacillaceae|Bacillus|Bacillus_thuringiensis	Bacillus_thuringiensis_serovar_darmstadiensis_plasmid_pBMBt1__complete_sequence
424	AY836798.1	circular	6611	Firmicutes|Bacilli|Bacillales|Bacillaceae|Bacillus|Bacillus_subtilis	Bacillus_subtilis_plasmid_pBS608__complete_sequence
425	AY849557.2	circular	68319	Firmicutes|Bacilli|Lactobacillales|Streptococcaceae|Lactococcus|Lactococcus_lactis	Lactococcus_lactis_plasmid_pGdh442__complete_sequence
426	AY855841.2	circular	67673	Firmicutes|Bacilli|Lactobacillales|Enterococcaceae|Enterococcus|Enterococcus_faecalis	Enterococcus_faecalis_plasmid_pCF10__complete_sequence
427	AY858987.1	linear	8266	Proteobacteria|Betaproteobacteria|Neisseriales|Chromobacteriaceae|Laribacter|Laribacter_hongkongensis	Laribacter_hongkongensis_plasmid_pHLHK8__complete_sequence
428	AY860110.1	circular	11188	Actinobacteria|Actinobacteria|Micromonosporales|Micromonosporaceae|Micromonospora|Micromonospora_rosaria	Micromonospora_rosaria_strain_SCC2095_plasmid_pMR2__complete_sequence
429	AY862141.1	circular	3471	Firmicutes|Bacilli|Lactobacillales|Lactobacillaceae|Lactobacillus|Lactobacillus_johnsonii	Lactobacillus_johnsonii_FI9785_plasmid_p9785S__complete_sequence
430	AY862435.1	circular	5147	Proteobacteria|Gammaproteobacteria|Pasteurellales|Pasteurellaceae|Glaesserella|Glaesserella_parasuis	Haemophilus_parasuis_plasmid_pHS-Tet__complete_sequence
431	AY862436.1	circular	9462	Proteobacteria|Gammaproteobacteria|Pasteurellales|Pasteurellaceae|Glaesserella|Glaesserella_parasuis	Haemophilus_parasuis_plasmid_pHS-Rec__complete_sequence
432	AY876057.1	circular	4906	Proteobacteria|Gammaproteobacteria|Vibrionales|Vibrionaceae|Vibrio|Vibrio_cholerae	Vibrio_cholerae_strain_SIO_plasmid_pSIO1__complete_sequence
433	AY879342.1	circular	136694	Proteobacteria|Gammaproteobacteria|Enterobacterales|Enterobacteriaceae|Shigella|Shigella_flexneri	Shigella_flexneri_plasmid_pSF5__complete_sequence
434	AY887963.3	circular	83042	Proteobacteria|Gammaproteobacteria|Pseudomonadales|Pseudomonadaceae|Pseudomonas|Pseudomonas_fluorescens	Pseudomonas_fluorescens_strain_PC20_plasmid_pNAH20__complete_sequence
435	AY907345.1	circular	3043	Firmicutes|Bacilli|Lactobacillales|Streptococcaceae|Streptococcus|Streptococcus_dysgalactiae	Streptococcus_dysgalactiae_subsp._equisimilis_strain_W2580_plasmid_pW2580__complete_sequence
436	AY913943.1	circular	5159	Proteobacteria|Gammaproteobacteria|Enterobacterales|Enterobacteriaceae|Escherichia|Escherichia_coli	Escherichia_coli_plasmid_pColE1-H22__complete_sequence
437	AY917098.1	circular	17334	Firmicutes|Bacilli|Bacillales|Staphylococcaceae|Staphylococcus|Staphylococcus_aureus	Staphylococcus_aureus_strain_a53_plasmid_pBORa53__complete_sequence
438	AY929248.1	circular	8318	Proteobacteria|Gammaproteobacteria|Enterobacterales|Enterobacteriaceae|Escherichia|Escherichia_coli	Escherichia_coli_plasmid_pColK-K235__complete_sequence
439	AY941098.1	circular	28878	Nitrospirae|Nitrospira|Nitrospirales|Nitrospiraceae|Leptospirillum|Leptospirillum_ferrooxidans	Leptospirillum_ferrooxidans_plasmid_p49879.1__complete_sequence
440	AY941099.1	circular	28012	Nitrospirae|Nitrospira|Nitrospirales|Nitrospiraceae|Leptospirillum|Leptospirillum_ferrooxidans	Leptospirillum_ferrooxidans_plasmid_p49879.2__complete_sequence
441	AY943952.1	circular	35159	Actinobacteria|Actinobacteria|Streptomycetales|Streptomycetaceae|Streptomyces|Streptomyces_sp._F11	Streptomyces_sp._F11_plasmid_pFP11__complete_sequence
442	AY943953.1	circular	39360	Actinobacteria|Actinobacteria|Streptomycetales|Streptomycetaceae|Streptomyces|Streptomyces_sp._FQ1	Streptomyces_sp._FQ1_plasmid_pFP1__complete_sequence
443	AY948116.1	circular	3316	Proteobacteria|Epsilonproteobacteria|Campylobacterales|Campylobacteraceae|Campylobacter|Campylobacter_coli	Campylobacter_coli_plasmid_p3384__complete_sequence
444	AY948117.1	circular	2426	Proteobacteria|Epsilonproteobacteria|Campylobacterales|Campylobacteraceae|Campylobacter|Campylobacter_coli	Campylobacter_coli_plasmid_p3386__complete_sequence
445	AY951984.1	circular	3084	Proteobacteria|Gammaproteobacteria|Pseudomonadales|Pseudomonadaceae|Pseudomonas|Pseudomonas_sp._S-47	Pseudomonas_sp._S-47_plasmid_p47L__complete_sequence
446	AY951985.1	circular	1782	Proteobacteria|Gammaproteobacteria|Pseudomonadales|Pseudomonadaceae|Pseudomonas|Pseudomonas_sp._S-47	Pseudomonas_sp._S-47_plasmid_p47S__complete_sequence
447	AY995189.1	circular	3041	Firmicutes|Bacilli|Lactobacillales|Streptococcaceae|Streptococcus|Streptococcus_pyogenes	Streptococcus_pyogenes_strain_71-698_plasmid_pDN281__complete_sequence
448	BK008853.1	circular	24716	Proteobacteria|Gammaproteobacteria|Aeromonadales|Aeromonadaceae|Aeromonas|Aeromonas_bestiarum	TPA_inf:_Aeromonas_bestiarum_strain_5S9_plasmid_pAb5S9__complete_sequence
449	BX571858.1	circular	20652	Firmicutes|Bacilli|Bacillales|Staphylococcaceae|Staphylococcus|Staphylococcus_aureus	Staphylococcus_aureus_plasmid_pSAS__complete_genome
450	BX649209.1	circular	174155	Actinobacteria|Actinobacteria|Corynebacteriales|Mycobacteriaceae|Mycobacterium|Mycobacterium_ulcerans	Mycobacterium_ulcerans_plasmid_pMUM001__complete_plasmid_genome
451	BX936399.2	circular	68525	Proteobacteria|Gammaproteobacteria|Enterobacterales|Yersiniaceae|Yersinia|Yersinia_pseudotuberculosis	Yersinia_pseudotuberculosis_IP32953_pYV_plasmid__complete_sequence
452	BX936400.1	circular	27702	Proteobacteria|Gammaproteobacteria|Enterobacterales|Yersiniaceae|Yersinia|Yersinia_pseudotuberculosis	Yersinia_pseudotuberculosis_IP32953_cryptic_plasmid__complete_sequence
453	CP000004.1	circular	163186	Proteobacteria|Alphaproteobacteria|Rhodospirillales|Acetobacteraceae|Gluconobacter|Gluconobacter_oxydans	Gluconobacter_oxydans_621H_plasmid_pGOX1__complete_sequence
454	CP000005.1	circular	26568	Proteobacteria|Alphaproteobacteria|Rhodospirillales|Acetobacteraceae|Gluconobacter|Gluconobacter_oxydans	Gluconobacter_oxydans_621H_plasmid_pGOX2__complete_sequence
455	CP000006.1	circular	14547	Proteobacteria|Alphaproteobacteria|Rhodospirillales|Acetobacteraceae|Gluconobacter|Gluconobacter_oxydans	Gluconobacter_oxydans_621H_plasmid_pGOX3__complete_sequence
456	CP000007.1	circular	13223	Proteobacteria|Alphaproteobacteria|Rhodospirillales|Acetobacteraceae|Gluconobacter|Gluconobacter_oxydans	Gluconobacter_oxydans_621H_plasmid_pGOX4__complete_sequence
457	CP000008.1	circular	2687	Proteobacteria|Alphaproteobacteria|Rhodospirillales|Acetobacteraceae|Gluconobacter|Gluconobacter_oxydans	Gluconobacter_oxydans_621H_plasmid_pGOX5__complete_sequence
458	CP000014.1	circular	27108	Spirochaetes|Spirochaetia|Spirochaetales|Borreliaceae|Borreliella|Borreliella_bavariensis	Borreliella_bavariensis_PBi_plasmid_cp26__complete_sequence
459	CP000015.1	linear	55560	Spirochaetes|Spirochaetia|Spirochaetales|Borreliaceae|Borreliella|Borreliella_bavariensis	Borreliella_bavariensis_PBi_plasmid_lp54__complete_sequence
460	CP000019.1	circular	5178	Proteobacteria|Gammaproteobacteria|Pasteurellales|Pasteurellaceae|Histophilus|Histophilus_somni	Haemophilus_somnus_129PT_plasmid_pHS129__complete_sequence
461	CP000022.1	circular	45849	Proteobacteria|Gammaproteobacteria|Vibrionales|Vibrionaceae|Aliivibrio|Aliivibrio_fischeri	Vibrio_fischeri_ES114_plasmid_pES100__complete_sequence
462	CP000028.1	circular	27310	Firmicutes|Bacilli|Bacillales|Staphylococcaceae|Staphylococcus|Staphylococcus_epidermidis	Staphylococcus_epidermidis_RP62A_plasmid_pSERP__complete_sequence
463	CP000035.1	circular	182726	Proteobacteria|Gammaproteobacteria|Enterobacterales|Enterobacteriaceae|Shigella|Shigella_dysenteriae	Shigella_dysenteriae_Sd197_plasmid_pSD1_197__complete_sequence
464	CP000037.1	circular	126697	Proteobacteria|Gammaproteobacteria|Enterobacterales|Enterobacteriaceae|Shigella|Shigella_boydii	Shigella_boydii_Sb227_plasmid_pSB4_227__complete_sequence
465	CP000039.1	circular	214396	Proteobacteria|Gammaproteobacteria|Enterobacterales|Enterobacteriaceae|Shigella|Shigella_sonnei	Shigella_sonnei_Ss046_plasmid_pSS_046__complete_sequence
466	CP000040.1	circular	466370	Firmicutes|Bacilli|Bacillales|Bacillaceae|Bacillus|Bacillus_cereus	Bacillus_cereus_E33L_plasmid_pE33L466__complete_sequence
467	CP000041.1	circular	5108	Firmicutes|Bacilli|Bacillales|Bacillaceae|Bacillus|Bacillus_cereus	Bacillus_cereus_E33L_plasmid_pE33L5__complete_sequence
468	CP000042.1	circular	53501	Firmicutes|Bacilli|Bacillales|Bacillaceae|Bacillus|Bacillus_cereus	Bacillus_cereus_E33L_plasmid_pE33L54__complete_sequence
469	CP000043.1	circular	8191	Firmicutes|Bacilli|Bacillales|Bacillaceae|Bacillus|Bacillus_cereus	Bacillus_cereus_E33L_plasmid_pE33L8__complete_sequence
470	CP000044.1	circular	9150	Firmicutes|Bacilli|Bacillales|Bacillaceae|Bacillus|Bacillus_cereus	Bacillus_cereus_E33L_plasmid_pE33L9__complete_sequence
471	CP000045.2	linear	4440	Firmicutes|Bacilli|Bacillales|Staphylococcaceae|Staphylococcus|Staphylococcus_aureus	Staphylococcus_aureus_subsp._aureus_COL_plasmid_pT181__complete_genome
472	CP000047.1	circular	77112	Firmicutes|Bacilli|Bacillales|Bacillaceae|Bacillus|Bacillus_thuringiensis	[Bacillus_thuringiensis]_serovar_konkukian_str._97-27_plasmid_pBT9727__complete_sequence
473	CP000052.1	circular	7510	Chlamydiae|Chlamydiia|Chlamydiales|Chlamydiaceae|Chlamydia|Chlamydia_trachomatis	Chlamydia_trachomatis_A/HAR-13_plasmid_pCTA__complete_genome
474	CP000054.1	circular	62829	Proteobacteria|Alphaproteobacteria|Rickettsiales|Rickettsiaceae|Rickettsia|Rickettsia_felis	Rickettsia_felis_URRWXCal2_plasmid_pRF__complete_sequence
475	CP000055.1	circular	39263	Proteobacteria|Alphaproteobacteria|Rickettsiales|Rickettsiaceae|Rickettsia|Rickettsia_felis	Rickettsia_felis_URRWXCal2_plasmid_pRFdelta__complete_sequence
476	CP000059.1	circular	131950	Proteobacteria|Gammaproteobacteria|Pseudomonadales|Pseudomonadaceae|Pseudomonas|Pseudomonas_savastanoi	Pseudomonas_savastanoi_pv._phaseolicola_1448A_plasmid_large__complete_sequence
477	CP000060.1	circular	51711	Proteobacteria|Gammaproteobacteria|Pseudomonadales|Pseudomonadaceae|Pseudomonas|Pseudomonas_savastanoi	Pseudomonas_savastanoi_pv._phaseolicola_1448A_plasmid_small__complete_sequence
478	CP000062.1	circular	3972	Tenericutes|Mollicutes|Acholeplasmatales|Acholeplasmataceae|Candidatus_Phytoplasma|_"Aster_yellows_witches-broom_phytoplasma"	Aster_yellows_witches'-broom_phytoplasma_AYWB_plasmid_pAYWB-I__complete_sequence
479	CP000063.1	circular	4009	Tenericutes|Mollicutes|Acholeplasmatales|Acholeplasmataceae|Candidatus_Phytoplasma|_"Aster_yellows_witches-broom_phytoplasma"	Aster_yellows_witches'-broom_phytoplasma_AYWB_plasmid_pAYWB-II__complete_sequence
480	CP000064.1	circular	5104	Tenericutes|Mollicutes|Acholeplasmatales|Acholeplasmataceae|Candidatus_Phytoplasma|_"Aster_yellows_witches-broom_phytoplasma"	Aster_yellows_witches'-broom_phytoplasma_AYWB_plasmid_pAYWB-III__complete_sequence
481	CP000065.1	circular	4316	Tenericutes|Mollicutes|Acholeplasmatales|Acholeplasmataceae|Candidatus_Phytoplasma|_"Aster_yellows_witches-broom_phytoplasma"	Aster_yellows_witches'-broom_phytoplasma_AYWB_plasmid_pAYWB-IV__complete_sequence
482	CP000093.1	circular	87688	Proteobacteria|Betaproteobacteria|Burkholderiales|Burkholderiaceae|Cupriavidus|Cupriavidus_pinatubonensis	Ralstonia_eutropha_JMP134_plasmid_1__complete_sequence
483	CP000101.1	circular	46366	Cyanobacteria|NA|Synechococcales|Synechococcaceae|Synechococcus|Synechococcus_elongatus	Synechococcus_elongatus_PCC_7942_plasmid_1__complete_sequence
484	CP000104.1	circular	18871	Proteobacteria|Betaproteobacteria|Nitrosomonadales|Nitrosomonadaceae|Nitrosospira|Nitrosospira_multiformis	Nitrosospira_multiformis_ATCC_25196_plasmid_1__complete_sequence
485	CP000105.1	circular	17036	Proteobacteria|Betaproteobacteria|Nitrosomonadales|Nitrosomonadaceae|Nitrosospira|Nitrosospira_multiformis	Nitrosospira_multiformis_ATCC_25196_plasmid_2__complete_sequence
486	CP000106.1	circular	14159	Proteobacteria|Betaproteobacteria|Nitrosomonadales|Nitrosomonadaceae|Nitrosospira|Nitrosospira_multiformis	Nitrosospira_multiformis_ATCC_25196_plasmid_3__complete_sequence
487	CP000119.1	circular	366354	Cyanobacteria|NA|Nostocales|Nostocaceae|Trichormus|Trichormus_variabilis	Anabaena_variabilis_ATCC_29413_plasmid_A__complete_sequence
488	CP000120.1	circular	35762	Cyanobacteria|NA|Nostocales|Nostocaceae|Trichormus|Trichormus_variabilis	Anabaena_variabilis_ATCC_29413_plasmid_B__complete_sequence
489	CP000121.1	circular	300758	Cyanobacteria|NA|Nostocales|Nostocaceae|Trichormus|Trichormus_variabilis	Anabaena_variabilis_ATCC_29413_plasmid_C__complete_sequence
490	CP000126.1	circular	40420	Proteobacteria|Gammaproteobacteria|Chromatiales|Chromatiaceae|Nitrosococcus|Nitrosococcus_oceani	Nitrosococcus_oceani_ATCC_19707_plasmid_A__complete_sequence
491	CP000134.1	circular	194229	Proteobacteria|Alphaproteobacteria|Rhizobiales|Rhizobiaceae|Rhizobium|Rhizobium_etli	Rhizobium_etli_CFN_42_plasmid_p42a__complete_sequence
492	CP000135.1	circular	184338	Proteobacteria|Alphaproteobacteria|Rhizobiales|Rhizobiaceae|Rhizobium|Rhizobium_etli	Rhizobium_etli_CFN_42_plasmid_p42b__complete_sequence
493	CP000136.1	circular	250948	Proteobacteria|Alphaproteobacteria|Rhizobiales|Rhizobiaceae|Rhizobium|Rhizobium_etli	Rhizobium_etli_CFN_42_plasmid_p42c__complete_sequence
494	CP000137.1	circular	505334	Proteobacteria|Alphaproteobacteria|Rhizobiales|Rhizobiaceae|Rhizobium|Rhizobium_etli	Rhizobium_etli_CFN_42_plasmid_p42e__complete_sequence
495	CP000138.1	circular	642517	Proteobacteria|Alphaproteobacteria|Rhizobiales|Rhizobiaceae|Rhizobium|Rhizobium_etli	Rhizobium_etli_CFN_42_plasmid_p42f__complete_sequence
496	CP000145.2	circular	114179	Proteobacteria|Alphaproteobacteria|Rhodobacterales|Rhodobacteraceae|Rhodobacter|Rhodobacter_sphaeroides	Rhodobacter_sphaeroides_2.4.1_plasmid_B__complete_sequence
497	CP000146.1	circular	105284	Proteobacteria|Alphaproteobacteria|Rhodobacterales|Rhodobacteraceae|Rhodobacter|Rhodobacter_sphaeroides	Rhodobacter_sphaeroides_2.4.1_plasmid_C__complete_sequence
498	CP000147.2	circular	100827	Proteobacteria|Alphaproteobacteria|Rhodobacterales|Rhodobacteraceae|Rhodobacter|Rhodobacter_sphaeroides	Rhodobacter_sphaeroides_2.4.1_plasmid_D__complete_sequence
499	CP000149.1	circular	13762	Proteobacteria|Deltaproteobacteria|Desulfuromonadales|Geobacteraceae|Geobacter|Geobacter_metallireducens	Geobacter_metallireducens_GS-15_plasmid__complete_genome
500	CP000160.1	circular	35505	Bacteroidetes|NA|Bacteroidetes_Order_II._Incertae_sedis|Rhodothermaceae|Salinibacter|Salinibacter_ruber	Salinibacter_ruber_DSM_13855_plasmid_pSR35__complete_genome
501	CP000228.1	circular	239246	Firmicutes|Bacilli|Bacillales|Bacillaceae|Bacillus|Bacillus_cereus	Bacillus_cereus_Q1_plasmid_pBc239__complete_sequence
502	CP000229.1	circular	52766	Firmicutes|Bacilli|Bacillales|Bacillaceae|Bacillus|Bacillus_cereus	Bacillus_cereus_Q1_plasmid_pBc53__complete_sequence
503	CP000231.1	circular	53732	Proteobacteria|Alphaproteobacteria|Rhodospirillales|Rhodospirillaceae|Rhodospirillum|Rhodospirillum_rubrum	Rhodospirillum_rubrum_ATCC_11170_plasmid__complete_sequence
504	CP000234.1	circular	242436	Firmicutes|Bacilli|Lactobacillales|Lactobacillaceae|Lactobacillus|Lactobacillus_salivarius	Lactobacillus_salivarius_UCC118_plasmid_pMP118__complete_sequence
505	CP000242.1	circular	9370	Proteobacteria|Epsilonproteobacteria|Campylobacterales|Helicobacteraceae|Helicobacter|Helicobacter_pylori	Helicobacter_pylori_HPAG1_plasmid_pHPAG1__complete_sequence
506	CP000244.1	circular	114230	Proteobacteria|Gammaproteobacteria|Enterobacterales|Enterobacteriaceae|Escherichia|Escherichia_coli	Escherichia_coli_UTI89_plasmid_pUTI89__complete_sequence
507	CP000256.1	circular	3125	Firmicutes|Bacilli|Bacillales|Staphylococcaceae|Staphylococcus|Staphylococcus_aureus	Staphylococcus_aureus_subsp._aureus_USA300_FPR3757_plasmid_pUSA01__complete_sequence
508	CP000257.1	circular	4439	Firmicutes|Bacilli|Bacillales|Staphylococcaceae|Staphylococcus|Staphylococcus_aureus	Staphylococcus_aureus_subsp._aureus_USA300_FPR3757_plasmid_pUSA02__complete_sequence
509	CP000258.1	circular	37136	Firmicutes|Bacilli|Bacillales|Staphylococcaceae|Staphylococcus|Staphylococcus_aureus	Staphylococcus_aureus_subsp._aureus_USA300_FPR3757_plasmid_pUSA03__complete_sequence
510	CP000306.1	circular	100918	Proteobacteria|Gammaproteobacteria|Enterobacterales|Yersiniaceae|Yersinia|Yersinia_pestis	Yersinia_pestis_Nepal516_plasmid_pMT__complete_sequence
511	CP000307.1	circular	10778	Proteobacteria|Gammaproteobacteria|Enterobacterales|Yersiniaceae|Yersinia|Yersinia_pestis	Yersinia_pestis_Nepal516_plasmid_pPCP__complete_sequence
512	CP000309.1	circular	96471	Proteobacteria|Gammaproteobacteria|Enterobacterales|Yersiniaceae|Yersinia|Yersinia_pestis	Yersinia_pestis_Antiqua_plasmid_pMT__complete_sequence
513	CP000310.1	circular	10777	Proteobacteria|Gammaproteobacteria|Enterobacterales|Yersiniaceae|Yersinia|Yersinia_pestis	Yersinia_pestis_Antiqua_plasmid_pPCP__complete_sequence
514	CP000311.1	circular	70299	Proteobacteria|Gammaproteobacteria|Enterobacterales|Yersiniaceae|Yersinia|Yersinia_pestis	Yersinia_pestis_Antiqua_plasmid_pCD__complete_sequence
515	CP000313.1	circular	12397	Firmicutes|Clostridia|Clostridiales|Clostridiaceae|Clostridium|Clostridium_perfringens	Clostridium_perfringens_SM101_plasmid_pSM101A__complete_sequence
516	CP000314.1	circular	12206	Firmicutes|Clostridia|Clostridiales|Clostridiaceae|Clostridium|Clostridium_perfringens	Clostridium_perfringens_SM101_plasmid_pSM101B__complete_sequence
517	CP000317.1	circular	360405	Proteobacteria|Betaproteobacteria|Burkholderiales|Comamonadaceae|Polaromonas|Polaromonas_sp._JS666	Polaromonas_sp._JS666_plasmid_1__complete_sequence
518	CP000318.1	circular	338007	Proteobacteria|Betaproteobacteria|Burkholderiales|Comamonadaceae|Polaromonas|Polaromonas_sp._JS666	Polaromonas_sp._JS666_plasmid_2__complete_sequence
519	CP000320.1	circular	294829	Proteobacteria|Alphaproteobacteria|Rhizobiales|Bradyrhizobiaceae|Nitrobacter|Nitrobacter_hamburgensis	Nitrobacter_hamburgensis_X14_plasmid_1__complete_sequence
520	CP000321.1	circular	188318	Proteobacteria|Alphaproteobacteria|Rhizobiales|Bradyrhizobiaceae|Nitrobacter|Nitrobacter_hamburgensis	Nitrobacter_hamburgensis_X14_plasmid_2__complete_sequence
521	CP000322.1	circular	121408	Proteobacteria|Alphaproteobacteria|Rhizobiales|Bradyrhizobiaceae|Nitrobacter|Nitrobacter_hamburgensis	Nitrobacter_hamburgensis_X14_plasmid_3__complete_sequence
522	CP000324.1	circular	41221	Proteobacteria|Gammaproteobacteria|Pseudomonadales|Moraxellaceae|Psychrobacter|Psychrobacter_cryohalolentis	Psychrobacter_cryohalolentis_K5_plasmid_1__complete_sequence
523	CP000354.2	circular	233720	Proteobacteria|Betaproteobacteria|Burkholderiales|Burkholderiaceae|Cupriavidus|Cupriavidus_metallidurans	Cupriavidus_metallidurans_CH34_plasmid_pMOL30__complete_sequence
524	CP000355.2	circular	171459	Proteobacteria|Betaproteobacteria|Burkholderiales|Burkholderiaceae|Cupriavidus|Cupriavidus_metallidurans	Cupriavidus_metallidurans_CH34_plasmid_pMOL28__complete_sequence
525	CP000357.1	linear	28543	Proteobacteria|Alphaproteobacteria|Sphingomonadales|Sphingomonadaceae|Sphingopyxis|Sphingopyxis_alaskensis	Sphingopyxis_alaskensis_RB2256_F_plasmid__complete_sequence
526	CP000358.2	circular	574127	Deinococcus-Thermus|Deinococci|Deinococcales|Deinococcaceae|Deinococcus|Deinococcus_geothermalis	Deinococcus_geothermalis_DSM_11300_plasmid_pDGEO01__complete_sequence
527	CP000375.1	circular	130973	Proteobacteria|Alphaproteobacteria|Rhodobacterales|Rhodobacteraceae|Ruegeria|Ruegeria_sp._TM1040	Ruegeria_sp._TM1040_plasmid_unnamed__complete_sequence
528	CP000376.1	circular	821788	Proteobacteria|Alphaproteobacteria|Rhodobacterales|Rhodobacteraceae|Ruegeria|Ruegeria_sp._TM1040	Ruegeria_sp._TM1040_plasmid_megaplasmid__complete_sequence
529	CP000389.1	circular	343931	Proteobacteria|Alphaproteobacteria|Rhizobiales|Phyllobacteriaceae|Chelativorans|Chelativorans_sp._BNC1	Chelativorans_sp._BNC1_plasmid_1__complete_sequence
530	CP000391.1	circular	131247	Proteobacteria|Alphaproteobacteria|Rhizobiales|Phyllobacteriaceae|Chelativorans|Chelativorans_sp._BNC1	Chelativorans_sp._BNC1_plasmid_2__complete_sequence
531	CP000392.1	circular	47561	Proteobacteria|Alphaproteobacteria|Rhizobiales|Phyllobacteriaceae|Chelativorans|Chelativorans_sp._BNC1	Chelativorans_sp._BNC1_plasmid_3__complete_sequence
532	CP000396.1	linear	59958	Spirochaetes|Spirochaetia|Spirochaetales|Borreliaceae|Borreliella|Borreliella_afzelii	Borrelia_afzelii_PKo_plasmid_lp60__complete_sequence
533	CP000397.1	linear	59804	Spirochaetes|Spirochaetia|Spirochaetales|Borreliaceae|Borreliella|Borreliella_afzelii	Borrelia_afzelii_PKo_plasmid_lp60-2__complete_sequence
534	CP000398.1	linear	34273	Spirochaetes|Spirochaetia|Spirochaetales|Borreliaceae|Borreliella|Borreliella_afzelii	Borrelia_afzelii_PKo_plasmid_lp34__complete_sequence
535	CP000399.1	linear	32368	Spirochaetes|Spirochaetia|Spirochaetales|Borreliaceae|Borreliella|Borreliella_afzelii	Borrelia_afzelii_PKo_plasmid_lp32__complete_sequence
536	CP000400.1	circular	30017	Spirochaetes|Spirochaetia|Spirochaetales|Borreliaceae|Borreliella|Borreliella_afzelii	Borrelia_afzelii_PKo_plasmid_cp30__complete_sequence
537	CP000401.1	linear	28533	Spirochaetes|Spirochaetia|Spirochaetales|Borreliaceae|Borreliella|Borreliella_afzelii	Borrelia_afzelii_PKo_plasmid_lp28__complete_sequence
538	CP000402.1	circular	26533	Spirochaetes|Spirochaetia|Spirochaetales|Borreliaceae|Borreliella|Borreliella_afzelii	Borrelia_afzelii_PKo_plasmid_cp27__complete_sequence
539	CP000403.1	linear	24794	Spirochaetes|Spirochaetia|Spirochaetales|Borreliaceae|Borreliella|Borreliella_afzelii	Borrelia_afzelii_PKo_plasmid_lp25__complete_sequence
540	CP000415.1	circular	37367	Firmicutes|Bacilli|Lactobacillales|Leuconostocaceae|Leuconostoc|Leuconostoc_mesenteroides	Leuconostoc_mesenteroides_subsp._mesenteroides_ATCC_8293_plasmid_pLEUM1__complete_sequence
541	CP000417.1	circular	13413	Firmicutes|Bacilli|Lactobacillales|Lactobacillaceae|Lactobacillus|Lactobacillus_brevis	Lactobacillus_brevis_ATCC_367_plasmid_1__complete_sequence
542	CP000418.1	circular	35595	Firmicutes|Bacilli|Lactobacillales|Lactobacillaceae|Lactobacillus|Lactobacillus_brevis	Lactobacillus_brevis_ATCC_367_plasmid_2__complete_sequence
543	CP000420.1	circular	4449	Firmicutes|Bacilli|Lactobacillales|Streptococcaceae|Streptococcus|Streptococcus_thermophilus	Streptococcus_thermophilus_LMD-9_plasmid_1__complete_sequence
544	CP000421.1	circular	3361	Firmicutes|Bacilli|Lactobacillales|Streptococcaceae|Streptococcus|Streptococcus_thermophilus	Streptococcus_thermophilus_LMD-9_plasmid_2__complete_sequence
545	CP000424.1	circular	29061	Firmicutes|Bacilli|Lactobacillales|Lactobacillaceae|Lactobacillus|Lactobacillus_paracasei	Lactobacillus_paracasei_ATCC_334_plasmid_1__complete_sequence
546	CP000426.1	circular	14041	Firmicutes|Bacilli|Lactobacillales|Streptococcaceae|Lactococcus|Lactococcus_lactis	Lactococcus_lactis_subsp._cremoris_SK11_plasmid_1__complete_sequence
547	CP000427.1	circular	9554	Firmicutes|Bacilli|Lactobacillales|Streptococcaceae|Lactococcus|Lactococcus_lactis	Lactococcus_lactis_subsp._cremoris_SK11_plasmid_2__complete_sequence
548	CP000428.1	circular	74750	Firmicutes|Bacilli|Lactobacillales|Streptococcaceae|Lactococcus|Lactococcus_lactis	Lactococcus_lactis_subsp._cremoris_SK11_plasmid_3__complete_sequence
549	CP000429.1	circular	47208	Firmicutes|Bacilli|Lactobacillales|Streptococcaceae|Lactococcus|Lactococcus_lactis	Lactococcus_lactis_subsp._cremoris_SK11_plasmid_4__complete_sequence
550	CP000430.1	circular	14206	Firmicutes|Bacilli|Lactobacillales|Streptococcaceae|Lactococcus|Lactococcus_lactis	Lactococcus_lactis_subsp._cremoris_SK11_plasmid_5__complete_sequence
551	CP000432.1	linear	1123075	Actinobacteria|Actinobacteria|Corynebacteriales|Nocardiaceae|Rhodococcus|Rhodococcus_jostii	Rhodococcus_jostii_RHA1_plasmid_pRHL1__complete_sequence
552	CP000433.1	linear	442536	Actinobacteria|Actinobacteria|Corynebacteriales|Nocardiaceae|Rhodococcus|Rhodococcus_jostii	Rhodococcus_jostii_RHA1_plasmid_pRHL2__complete_sequence
553	CP000434.1	linear	332361	Actinobacteria|Actinobacteria|Corynebacteriales|Nocardiaceae|Rhodococcus|Rhodococcus_jostii	Rhodococcus_jostii_RHA1_plasmid_pRHL3__complete_sequence
554	CP000443.1	circular	43581	Proteobacteria|Betaproteobacteria|Burkholderiales|Burkholderiaceae|Burkholderia|Burkholderia_ambifaria	Burkholderia_ambifaria_AMMD_plasmid_1__complete_sequence
555	CP000455.1	circular	159538	Actinobacteria|Actinobacteria|Micrococcales|Micrococcaceae|Arthrobacter|Arthrobacter_sp._FB24	Arthrobacter_sp._FB24_plasmid_1__complete_sequence
556	CP000456.1	circular	115507	Actinobacteria|Actinobacteria|Micrococcales|Micrococcaceae|Arthrobacter|Arthrobacter_sp._FB24	Arthrobacter_sp._FB24_plasmid_2__complete_sequence
557	CP000457.1	circular	96488	Actinobacteria|Actinobacteria|Micrococcales|Micrococcaceae|Arthrobacter|Arthrobacter_sp._FB24	Arthrobacter_sp._FB24_plasmid_3__complete_sequence
558	CP000461.1	circular	164857	Proteobacteria|Betaproteobacteria|Burkholderiales|Burkholderiaceae|Burkholderia|Burkholderia_cenocepacia	Burkholderia_cenocepacia_HI2424_plasmid_1__complete_sequence
559	CP000464.1	circular	106469	Proteobacteria|Alphaproteobacteria|Rhodobacterales|Rhodobacteraceae|Roseobacter|Roseobacter_denitrificans	Roseobacter_denitrificans_OCh_114_plasmid_pTB1__complete_sequence
560	CP000465.1	circular	69269	Proteobacteria|Alphaproteobacteria|Rhodobacterales|Rhodobacteraceae|Roseobacter|Roseobacter_denitrificans	Roseobacter_denitrificans_OCh_114_plasmid_pTB2__complete_sequence
561	CP000466.1	circular	16575	Proteobacteria|Alphaproteobacteria|Rhodobacterales|Rhodobacteraceae|Roseobacter|Roseobacter_denitrificans	Roseobacter_denitrificans_OCh_114_plasmid_pTB3__complete_sequence
562	CP000467.1	circular	5824	Proteobacteria|Alphaproteobacteria|Rhodobacterales|Rhodobacteraceae|Roseobacter|Roseobacter_denitrificans	Roseobacter_denitrificans_OCh_114_plasmid_pTB4__complete_sequence
563	CP000470.1	circular	278942	Proteobacteria|Gammaproteobacteria|Alteromonadales|Shewanellaceae|Shewanella|Shewanella_sp._ANA-3	Shewanella_sp._ANA-3_plasmid_1__complete_sequence
564	CP000475.1	circular	328237	Actinobacteria|Actinobacteria|Micrococcales|Micrococcaceae|Paenarthrobacter|Paenarthrobacter_aurescens	Paenarthrobacter_aurescens_TC1_plasmid_pTC1__complete_sequence
565	CP000476.1	circular	300725	Actinobacteria|Actinobacteria|Micrococcales|Micrococcaceae|Paenarthrobacter|Paenarthrobacter_aurescens	Paenarthrobacter_aurescens_TC1_plasmid_pTC2__complete_sequence
566	CP000483.1	circular	202397	Proteobacteria|Deltaproteobacteria|Desulfuromonadales|Desulfuromonadaceae|Pelobacter|Pelobacter_propionicus	Pelobacter_propionicus_DSM_2379_plasmid_pPRO1__complete_sequence
567	CP000484.1	circular	30722	Proteobacteria|Deltaproteobacteria|Desulfuromonadales|Desulfuromonadaceae|Pelobacter|Pelobacter_propionicus	Pelobacter_propionicus_DSM_2379_plasmid_pPRO2__complete_sequence
568	CP000486.1	circular	55939	Firmicutes|Bacilli|Bacillales|Bacillaceae|Bacillus|Bacillus_thuringiensis	Bacillus_thuringiensis_str._Al_Hakam__plasmid_pALH1__complete_sequence
569	CP000491.1	circular	653815	Proteobacteria|Alphaproteobacteria|Rhodobacterales|Rhodobacteraceae|Paracoccus|Paracoccus_denitrificans	Paracoccus_denitrificans_PD1222_plasmid_1__complete_sequence
570	CP000495.1	circular	228826	Proteobacteria|Alphaproteobacteria|Rhizobiales|Bradyrhizobiaceae|Bradyrhizobium|Bradyrhizobium_sp._BTAi1	Bradyrhizobium_sp._BTAi1_plasmid_pBBta01__complete_sequence
571	CP000515.1	circular	239623	Proteobacteria|Gammaproteobacteria|Alteromonadales|Alteromonadaceae|Marinobacter|Marinobacter_hydrocarbonoclasticus	Marinobacter_hydrocarbonoclasticus_VT8_plasmid_pMAQU01__complete_sequence
572	CP000516.1	circular	213290	Proteobacteria|Gammaproteobacteria|Alteromonadales|Alteromonadaceae|Marinobacter|Marinobacter_hydrocarbonoclasticus	Marinobacter_hydrocarbonoclasticus_VT8_plasmid_pMAQU02__complete_sequence
573	CP000519.1	circular	302089	Actinobacteria|Actinobacteria|Corynebacteriales|Mycobacteriaceae|Mycobacterium|Mycobacterium_sp._KMS	Mycobacterium_sp._KMS_plasmid_pMKMS01__complete_sequence
574	CP000520.1	circular	216763	Actinobacteria|Actinobacteria|Corynebacteriales|Mycobacteriaceae|Mycobacterium|Mycobacterium_sp._KMS	Mycobacterium_sp._KMS_plasmid_pMKMS02__complete_sequence
575	CP000522.1	circular	13408	Proteobacteria|Gammaproteobacteria|Pseudomonadales|Moraxellaceae|Acinetobacter|Acinetobacter_baumannii	Acinetobacter_baumannii_ATCC_17978_plasmid_pAB1__complete_sequence
576	CP000523.1	circular	11302	Proteobacteria|Gammaproteobacteria|Pseudomonadales|Moraxellaceae|Acinetobacter|Acinetobacter_baumannii	Acinetobacter_baumannii_ATCC_17978_plasmid_pAB2__complete_sequence
577	CP000528.1	circular	198504	Proteobacteria|Deltaproteobacteria|Desulfovibrionales|Desulfovibrionaceae|Desulfovibrio|Desulfovibrio_vulgaris	Desulfovibrio_vulgaris_DP4_plasmid_pDVUL01__complete_sequence
578	CP000530.1	circular	353291	Proteobacteria|Betaproteobacteria|Burkholderiales|Comamonadaceae|Polaromonas|Polaromonas_naphthalenivorans	Polaromonas_naphthalenivorans_CJ2_plasmid_pPNAP01__complete_sequence
579	CP000531.1	circular	190172	Proteobacteria|Betaproteobacteria|Burkholderiales|Comamonadaceae|Polaromonas|Polaromonas_naphthalenivorans	Polaromonas_naphthalenivorans_CJ2_plasmid_pPNAP02__complete_sequence
580	CP000532.1	circular	171866	Proteobacteria|Betaproteobacteria|Burkholderiales|Comamonadaceae|Polaromonas|Polaromonas_naphthalenivorans	Polaromonas_naphthalenivorans_CJ2_plasmid_pPNAP03__complete_sequence
581	CP000533.1	circular	143747	Proteobacteria|Betaproteobacteria|Burkholderiales|Comamonadaceae|Polaromonas|Polaromonas_naphthalenivorans	Polaromonas_naphthalenivorans_CJ2_plasmid_pPNAP04__complete_sequence
582	CP000534.1	circular	58808	Proteobacteria|Betaproteobacteria|Burkholderiales|Comamonadaceae|Polaromonas|Polaromonas_naphthalenivorans	Polaromonas_naphthalenivorans_CJ2_plasmid_pPNAP05__complete_sequence
583	CP000535.1	circular	21611	Proteobacteria|Betaproteobacteria|Burkholderiales|Comamonadaceae|Polaromonas|Polaromonas_naphthalenivorans	Polaromonas_naphthalenivorans_CJ2_plasmid_pPNAP06__complete_sequence
584	CP000536.1	circular	9898	Proteobacteria|Betaproteobacteria|Burkholderiales|Comamonadaceae|Polaromonas|Polaromonas_naphthalenivorans	Polaromonas_naphthalenivorans_CJ2_plasmid_pPNAP07__complete_sequence
585	CP000537.1	circular	6459	Proteobacteria|Betaproteobacteria|Burkholderiales|Comamonadaceae|Polaromonas|Polaromonas_naphthalenivorans	Polaromonas_naphthalenivorans_CJ2_plasmid_pPNAP08__complete_sequence
586	CP000540.1	circular	72689	Proteobacteria|Betaproteobacteria|Burkholderiales|Comamonadaceae|Acidovorax|Acidovorax_sp._JS42	Acidovorax_sp._JS42_plasmid_pAOVO01__complete_sequence
587	CP000541.1	circular	63609	Proteobacteria|Betaproteobacteria|Burkholderiales|Comamonadaceae|Acidovorax|Acidovorax_sp._JS42	Acidovorax_sp._JS42_plasmid_pAOVO02__complete_sequence
588	CP000543.1	circular	31194	Proteobacteria|Betaproteobacteria|Burkholderiales|Comamonadaceae|Verminephrobacter|Verminephrobacter_eiseniae	Verminephrobacter_eiseniae_EF01-2_plasmid_pVEIS01__complete_sequence
589	CP000550.1	circular	37473	Proteobacteria|Epsilonproteobacteria|Campylobacterales|Campylobacteraceae|Campylobacter|Campylobacter_jejuni	Campylobacter_jejuni_subsp._jejuni_81-176_plasmid_pVir__complete_sequence
590	CP000556.1	circular	599444	Proteobacteria|Betaproteobacteria|Burkholderiales|NA|Methylibium|Methylibium_petroleiphilum	Methylibium_petroleiphilum_PM1_plasmid_RPME01__complete_sequence
591	CP000558.1	circular	57693	Firmicutes|Bacilli|Bacillales|Bacillaceae|Geobacillus|Geobacillus_thermodenitrificans	Geobacillus_thermodenitrificans_NG80-2_plasmid_pLW1071__complete_sequence
592	CP000564.1	circular	116763	Proteobacteria|Gammaproteobacteria|Alteromonadales|Shewanellaceae|Shewanella|Shewanella_baltica	Shewanella_baltica_OS155_plasmid_pSbal01__complete_sequence
593	CP000565.1	circular	74000	Proteobacteria|Gammaproteobacteria|Alteromonadales|Shewanellaceae|Shewanella|Shewanella_baltica	Shewanella_baltica_OS155_plasmid_pSbal02__complete_sequence
594	CP000566.1	circular	16762	Proteobacteria|Gammaproteobacteria|Alteromonadales|Shewanellaceae|Shewanella|Shewanella_baltica	Shewanella_baltica_OS155_plasmid_pSbal03__complete_sequence
595	CP000567.1	circular	7995	Proteobacteria|Gammaproteobacteria|Alteromonadales|Shewanellaceae|Shewanella|Shewanella_baltica	Shewanella_baltica_OS155_plasmid_pSbal04__complete_sequence
596	CP000579.1	circular	122606	Proteobacteria|Alphaproteobacteria|Rhodobacterales|Rhodobacteraceae|Rhodobacter|Rhodobacter_sphaeroides	Rhodobacter_sphaeroides_ATCC_17029_plasmid_pRSPH01__complete_sequence
597	CP000602.1	circular	158038	Proteobacteria|Gammaproteobacteria|Enterobacterales|Yersiniaceae|Yersinia|Yersinia_ruckeri	Yersinia_ruckeri_strain_YR71_plasmid_pYR1__complete_sequence
598	CP000603.1	circular	182913	Proteobacteria|Gammaproteobacteria|Enterobacterales|Yersiniaceae|Yersinia|Yersinia_pestis	Yersinia_pestis_biovar_Orientalis_str._IP275_plasmid_pIP1202__complete_sequence
599	CP000604.1	circular	176473	Proteobacteria|Gammaproteobacteria|Enterobacterales|Enterobacteriaceae|Salmonella|Salmonella_enterica	Salmonella_enterica_subsp._enterica_serovar_Newport_str._SL254_plasmid_pSN254__complete_sequence
600	CP000617.1	circular	397868	Proteobacteria|Betaproteobacteria|Burkholderiales|Burkholderiaceae|Burkholderia|Burkholderia_vietnamiensis	Burkholderia_vietnamiensis_G4_plasmid_pBVIE01__complete_sequence
601	CP000618.1	circular	265616	Proteobacteria|Betaproteobacteria|Burkholderiales|Burkholderiaceae|Burkholderia|Burkholderia_vietnamiensis	Burkholderia_vietnamiensis_G4_plasmid_pBVIE02__complete_sequence
602	CP000619.1	circular	226679	Proteobacteria|Betaproteobacteria|Burkholderiales|Burkholderiaceae|Burkholderia|Burkholderia_vietnamiensis	Burkholderia_vietnamiensis_G4_plasmid_pBVIE03__complete_sequence
603	CP000620.1	circular	107231	Proteobacteria|Betaproteobacteria|Burkholderiales|Burkholderiaceae|Burkholderia|Burkholderia_vietnamiensis	Burkholderia_vietnamiensis_G4_plasmid_pBVIE04__complete_sequence
604	CP000621.1	circular	88096	Proteobacteria|Betaproteobacteria|Burkholderiales|Burkholderiaceae|Burkholderia|Burkholderia_vietnamiensis	Burkholderia_vietnamiensis_G4_plasmid_pBVIE05__complete_sequence
605	CP000630.1	circular	184668	Proteobacteria|Alphaproteobacteria|Rhizobiales|Rhizobiaceae|Agrobacterium|Agrobacterium_tumefaciens	Agrobacterium_radiobacter_K84_plasmid_pAtK84b__complete_sequence
606	CP000631.1	circular	388169	Proteobacteria|Alphaproteobacteria|Rhizobiales|Rhizobiaceae|Agrobacterium|Agrobacterium_tumefaciens	Agrobacterium_radiobacter_K84_plasmid_pAtK84c__complete_sequence
607	CP000632.1	circular	44420	Proteobacteria|Alphaproteobacteria|Rhizobiales|Rhizobiaceae|Agrobacterium|Agrobacterium_tumefaciens	Agrobacterium_radiobacter_K84_plasmid_pAgK84__complete_sequence
608	CP000635.1	circular	130435	Proteobacteria|Alphaproteobacteria|Rhizobiales|Rhizobiaceae|Agrobacterium|Agrobacterium_vitis	Agrobacterium_vitis_S4_plasmid_pAtS4b__complete_sequence
609	CP000636.1	circular	211620	Proteobacteria|Alphaproteobacteria|Rhizobiales|Rhizobiaceae|Agrobacterium|Agrobacterium_vitis	Agrobacterium_vitis_S4_plasmid_pAtS4c__complete_sequence
610	CP000637.1	circular	258824	Proteobacteria|Alphaproteobacteria|Rhizobiales|Rhizobiaceae|Agrobacterium|Agrobacterium_vitis	Agrobacterium_vitis_S4_plasmid_pTiS4__complete_sequence
611	CP000638.1	circular	631775	Proteobacteria|Alphaproteobacteria|Rhizobiales|Rhizobiaceae|Agrobacterium|Agrobacterium_vitis	Agrobacterium_vitis_S4_plasmid_pAtS4e__complete_sequence
612	CP000639.1	circular	78730	Proteobacteria|Alphaproteobacteria|Rhizobiales|Rhizobiaceae|Agrobacterium|Agrobacterium_vitis	Agrobacterium_vitis_S4_plasmid_pAtS4a__complete_sequence
613	CP000640.1	circular	8953	Proteobacteria|Gammaproteobacteria|Enterobacterales|Enterobacteriaceae|Shigella|Shigella_dysenteriae	Shigella_dysenteriae_Sd197_plasmid_pSD197_spA__complete_sequence
614	CP000641.1	circular	8401	Proteobacteria|Gammaproteobacteria|Enterobacterales|Enterobacteriaceae|Shigella|Shigella_sonnei	Shigella_sonnei_Ss046_plasmid_pSS046_spA__complete_sequence
615	CP000642.1	circular	5153	Proteobacteria|Gammaproteobacteria|Enterobacterales|Enterobacteriaceae|Shigella|Shigella_sonnei	Shigella_sonnei_Ss046_plasmid_pSS046_spB__complete_sequence
616	CP000643.1	circular	2101	Proteobacteria|Gammaproteobacteria|Enterobacterales|Enterobacteriaceae|Shigella|Shigella_sonnei	Shigella_sonnei_Ss046_plasmid_pSS046_spC__complete_sequence
617	CP000645.1	circular	166749	Proteobacteria|Gammaproteobacteria|Aeromonadales|Aeromonadaceae|Aeromonas|Aeromonas_salmonicida	Aeromonas_salmonicida_subsp._salmonicida_A449_plasmid_4__complete_sequence
618	CP000646.1	circular	155098	Proteobacteria|Gammaproteobacteria|Aeromonadales|Aeromonadaceae|Aeromonas|Aeromonas_salmonicida	Aeromonas_salmonicida_subsp._salmonicida_A449_plasmid_5__complete_sequence
619	CP000648.1	circular	175879	Proteobacteria|Gammaproteobacteria|Enterobacterales|Enterobacteriaceae|Klebsiella|Klebsiella_pneumoniae	Klebsiella_pneumoniae_subsp._pneumoniae_MGH_78578_plasmid_pKPN3__complete_sequence
620	CP000649.1	circular	107576	Proteobacteria|Gammaproteobacteria|Enterobacterales|Enterobacteriaceae|Klebsiella|Klebsiella_pneumoniae	Klebsiella_pneumoniae_subsp._pneumoniae_MGH_78578_plasmid_pKPN4__complete_sequence
621	CP000650.1	circular	88582	Proteobacteria|Gammaproteobacteria|Enterobacterales|Enterobacteriaceae|Klebsiella|Klebsiella_pneumoniae	Klebsiella_pneumoniae_subsp._pneumoniae_MGH_78578_plasmid_pKPN5__complete_sequence
622	CP000651.1	circular	4259	Proteobacteria|Gammaproteobacteria|Enterobacterales|Enterobacteriaceae|Klebsiella|Klebsiella_pneumoniae	Klebsiella_pneumoniae_subsp._pneumoniae_MGH_78578_plasmid_pKPN6__complete_sequence
623	CP000652.1	circular	3478	Proteobacteria|Gammaproteobacteria|Enterobacterales|Enterobacteriaceae|Klebsiella|Klebsiella_pneumoniae	Klebsiella_pneumoniae_subsp._pneumoniae_MGH_78578_plasmid_pKPN7__complete_sequence
624	CP000654.1	circular	157749	Proteobacteria|Gammaproteobacteria|Enterobacterales|Enterobacteriaceae|Enterobacter|Enterobacter_sp._638	Enterobacter_sp._638_plasmid_pENTE01__complete_sequence
625	CP000657.1	linear	321253	Actinobacteria|Actinobacteria|Corynebacteriales|Mycobacteriaceae|Mycolicibacterium|Mycobacterium_gilvum	Mycobacterium_gilvum_PYR-GCK_plasmid_pMFLV01__complete_sequence
626	CP000658.1	circular	25309	Actinobacteria|Actinobacteria|Corynebacteriales|Mycobacteriaceae|Mycolicibacterium|Mycobacterium_gilvum	Mycobacterium_gilvum_PYR-GCK_plasmid_pMFLV02__complete_sequence
627	CP000659.1	circular	16660	Actinobacteria|Actinobacteria|Corynebacteriales|Mycobacteriaceae|Mycolicibacterium|Mycobacterium_gilvum	Mycobacterium_gilvum_PYR-GCK_plasmid_pMFLV03__complete_sequence
628	CP000662.1	circular	877879	Proteobacteria|Alphaproteobacteria|Rhodobacterales|Rhodobacteraceae|Rhodobacter|Rhodobacter_sphaeroides	Rhodobacter_sphaeroides_ATCC_17025_plasmid_pRSPA01__complete_sequence
629	CP000663.1	circular	289489	Proteobacteria|Alphaproteobacteria|Rhodobacterales|Rhodobacteraceae|Rhodobacter|Rhodobacter_sphaeroides	Rhodobacter_sphaeroides_ATCC_17025_plasmid_pRSPA02__complete_sequence
630	CP000664.1	circular	121962	Proteobacteria|Alphaproteobacteria|Rhodobacterales|Rhodobacteraceae|Rhodobacter|Rhodobacter_sphaeroides	Rhodobacter_sphaeroides_ATCC_17025_plasmid_pRSPA03__complete_sequence
631	CP000665.1	circular	36198	Proteobacteria|Alphaproteobacteria|Rhodobacterales|Rhodobacteraceae|Rhodobacter|Rhodobacter_sphaeroides	Rhodobacter_sphaeroides_ATCC_17025_plasmid_pRSPA04__complete_sequence
632	CP000666.1	circular	13873	Proteobacteria|Alphaproteobacteria|Rhodobacterales|Rhodobacteraceae|Rhodobacter|Rhodobacter_sphaeroides	Rhodobacter_sphaeroides_ATCC_17025_plasmid_pRSPA05__complete_sequence
633	CP000669.1	circular	71507	Proteobacteria|Gammaproteobacteria|Enterobacterales|Yersiniaceae|Yersinia|Yersinia_pestis	Yersinia_pestis_Pestoides_F_plasmid_CD__complete_sequence
634	CP000670.1	circular	137010	Proteobacteria|Gammaproteobacteria|Enterobacterales|Yersiniaceae|Yersinia|Yersinia_pestis	Yersinia_pestis_Pestoides_F_plasmid_MT__complete_sequence
635	CP000674.1	circular	59182	Firmicutes|Clostridia|Clostridiales|Clostridiaceae|Clostridium|Clostridium_kluyveri	Clostridium_kluyveri_DSM_555_plasmid_pCKL555A__complete_sequence
636	CP000676.1	circular	184462	Proteobacteria|Alphaproteobacteria|Sphingomonadales|Sphingomonadaceae|Novosphingobium|Novosphingobium_aromaticivorans	Novosphingobium_aromaticivorans_DSM_12444_plasmid_pNL1__complete_sequence
637	CP000677.1	circular	487268	Proteobacteria|Alphaproteobacteria|Sphingomonadales|Sphingomonadaceae|Novosphingobium|Novosphingobium_aromaticivorans	Novosphingobium_aromaticivorans_DSM_12444_plasmid_pNL2__complete_sequence
638	CP000684.1	circular	15286	Proteobacteria|Alphaproteobacteria|Rickettsiales|Rickettsiaceae|Rickettsia|Rickettsia_massiliae	Rickettsia_massiliae_MTU5_plasmid_pRMA__complete_sequence
639	CP000689.1	circular	203589	Proteobacteria|Alphaproteobacteria|Rhodospirillales|Acetobacteraceae|Acidiphilium|Acidiphilium_cryptum	Acidiphilium_cryptum_JF-5_plasmid_pACRY01__complete_sequence
640	CP000690.1	circular	187422	Proteobacteria|Alphaproteobacteria|Rhodospirillales|Acetobacteraceae|Acidiphilium|Acidiphilium_cryptum	Acidiphilium_cryptum_JF-5_plasmid_pACRY02__complete_sequence
641	CP000691.1	circular	88953	Proteobacteria|Alphaproteobacteria|Rhodospirillales|Acetobacteraceae|Acidiphilium|Acidiphilium_cryptum	Acidiphilium_cryptum_JF-5_plasmid_pACRY03__complete_sequence
642	CP000692.1	circular	37415	Proteobacteria|Alphaproteobacteria|Rhodospirillales|Acetobacteraceae|Acidiphilium|Acidiphilium_cryptum	Acidiphilium_cryptum_JF-5_plasmid_pACRY04__complete_sequence
643	CP000693.1	circular	37155	Proteobacteria|Alphaproteobacteria|Rhodospirillales|Acetobacteraceae|Acidiphilium|Acidiphilium_cryptum	Acidiphilium_cryptum_JF-5_plasmid_pACRY05__complete_sequence
644	CP000694.1	circular	8781	Proteobacteria|Alphaproteobacteria|Rhodospirillales|Acetobacteraceae|Acidiphilium|Acidiphilium_cryptum	Acidiphilium_cryptum_JF-5_plasmid_pACRY06__complete_sequence
645	CP000695.1	circular	5629	Proteobacteria|Alphaproteobacteria|Rhodospirillales|Acetobacteraceae|Acidiphilium|Acidiphilium_cryptum	Acidiphilium_cryptum_JF-5_plasmid_pACRY07__complete_sequence
646	CP000696.1	circular	4909	Proteobacteria|Alphaproteobacteria|Rhodospirillales|Acetobacteraceae|Acidiphilium|Acidiphilium_cryptum	Acidiphilium_cryptum_JF-5_plasmid_pACRY08__complete_sequence
647	CP000700.1	circular	310228	Proteobacteria|Alphaproteobacteria|Sphingomonadales|Sphingomonadaceae|Sphingomonas|Sphingomonas_wittichii	Sphingomonas_wittichii_RW1_plasmid_pSWIT01__complete_sequence
648	CP000701.1	circular	222757	Proteobacteria|Alphaproteobacteria|Sphingomonadales|Sphingomonadaceae|Sphingomonas|Sphingomonas_wittichii	Sphingomonas_wittichii_RW1_plasmid_pSWIT02__complete_sequence
649	CP000704.1	circular	30429	Firmicutes|Bacilli|Bacillales|Staphylococcaceae|Staphylococcus|Staphylococcus_aureus	Staphylococcus_aureus_subsp._aureus_JH9_plasmid_pSJH901__complete_sequence
650	CP000710.1	circular	11934	Fusobacteria|Fusobacteriia|Fusobacteriales|Fusobacteriaceae|Fusobacterium|Fusobacterium_nucleatum	Fusobacterium_nucleatum_subsp._polymorphum_ATCC_10953_plasmid_pFN3__complete_sequence
651	CP000714.1	circular	13956	Proteobacteria|Gammaproteobacteria|Pseudomonadales|Moraxellaceae|Psychrobacter|Psychrobacter_sp._PRwf-1	Psychrobacter_sp._PRwf-1_plasmid_pRWF101__complete_sequence
652	CP000715.1	circular	2117	Proteobacteria|Gammaproteobacteria|Pseudomonadales|Moraxellaceae|Psychrobacter|Psychrobacter_sp._PRwf-1	Psychrobacter_sp._PRwf-1_plasmid_pRWF102__complete_sequence
653	CP000718.1	circular	58679	Proteobacteria|Gammaproteobacteria|Enterobacterales|Yersiniaceae|Yersinia|Yersinia_pseudotuberculosis	Yersinia_pseudotuberculosis_IP_31758_plasmid_plasmid_59kb__complete_sequence
654	CP000719.1	circular	153140	Proteobacteria|Gammaproteobacteria|Enterobacterales|Yersiniaceae|Yersinia|Yersinia_pseudotuberculosis	Yersinia_pseudotuberculosis_IP_31758_plasmid_plasmid_153kb__complete_sequence
655	CP000722.1	circular	70305	Proteobacteria|Gammaproteobacteria|Enterobacterales|Yersiniaceae|Yersinia|Yersinia_pestis	Yersinia_pestis_CA88-4125_plasmid_pCD1__complete_sequence
656	CP000723.1	circular	96210	Proteobacteria|Gammaproteobacteria|Enterobacterales|Yersiniaceae|Yersinia|Yersinia_pestis	Yersinia_pestis_CA88-4125_plasmid_pMT1__complete_sequence
657	CP000729.1	circular	17531	Firmicutes|Clostridia|Clostridiales|Clostridiaceae|Clostridium|Clostridium_botulinum	Clostridium_botulinum_F_str._Langeland_plasmid_pCLI__complete_sequence
658	CP000731.1	circular	27041	Firmicutes|Bacilli|Bacillales|Staphylococcaceae|Staphylococcus|Staphylococcus_aureus	Staphylococcus_aureus_subsp._aureus_USA300_TCH1516_plasmid_pUSA300HOUMR__complete_sequence
659	CP000732.1	circular	20413	Firmicutes|Bacilli|Bacillales|Staphylococcaceae|Staphylococcus|Staphylococcus_aureus	Staphylococcus_aureus_subsp._aureus_USA300_TCH959_plasmid_pUSA300HOUMS__complete_sequence
660	CP000735.1	circular	54179	Proteobacteria|Gammaproteobacteria|Legionellales|Coxiellaceae|Coxiella|Coxiella_burnetii	Coxiella_burnetii_Dugway_5J108-111_plasmid_pQpDG__complete_sequence
661	CP000737.1	circular	30429	Firmicutes|Bacilli|Bacillales|Staphylococcaceae|Staphylococcus|Staphylococcus_aureus	Staphylococcus_aureus_subsp._aureus_JH1_plasmid_pSJH101__complete_sequence
662	CP000739.1	circular	1570951	Proteobacteria|Alphaproteobacteria|Rhizobiales|Rhizobiaceae|Sinorhizobium|Sinorhizobium_medicae	Sinorhizobium_medicae_WSM419_plasmid_pSMED01__complete_genome
663	CP000740.1	circular	1245408	Proteobacteria|Alphaproteobacteria|Rhizobiales|Rhizobiaceae|Sinorhizobium|Sinorhizobium_medicae	Sinorhizobium_medicae_WSM419_plasmid_pSMED02__complete_sequence
664	CP000741.1	circular	219313	Proteobacteria|Alphaproteobacteria|Rhizobiales|Rhizobiaceae|Sinorhizobium|Sinorhizobium_medicae	Sinorhizobium_medicae_WSM419_plasmid_pSMED03__complete_genome
665	CP000748.1	circular	382976	Proteobacteria|Alphaproteobacteria|Caulobacterales|Caulobacteraceae|Phenylobacterium|Phenylobacterium_zucineum	Phenylobacterium_zucineum_HLK1_plasmid__complete_sequence
666	CP000751.1	linear	182572	Actinobacteria|Actinobacteria|Kineosporiales|Kineosporiaceae|Kineococcus|Kineococcus_radiotolerans	Kineococcus_radiotolerans_SRS30216_plasmid_pKRAD01__complete_sequence
667	CP000752.1	circular	12917	Actinobacteria|Actinobacteria|Kineosporiales|Kineosporiaceae|Kineococcus|Kineococcus_radiotolerans	Kineococcus_radiotolerans_SRS30216_plasmid_pKRAD02__complete_sequence
668	CP000754.1	circular	83224	Proteobacteria|Gammaproteobacteria|Alteromonadales|Shewanellaceae|Shewanella|Shewanella_baltica	Shewanella_baltica_OS185_plasmid_pS18501__complete_sequence
669	CP000755.1	circular	52527	Proteobacteria|Gammaproteobacteria|Vibrionales|Vibrionaceae|Vibrio|Vibrio_sp._23023	Vibrio_sp._23023_plasmid_p23023__complete_sequence
670	CP000756.1	circular	81413	Proteobacteria|Gammaproteobacteria|Vibrionales|Vibrionaceae|Vibrio|Vibrio_sp._0908	Vibrio_sp._0908_plasmid_p0908__complete_sequence
671	CP000757.1	circular	31036	Proteobacteria|Gammaproteobacteria|Vibrionales|Vibrionaceae|Vibrio|Vibrio_sp._09022	Vibrio_sp._09022_plasmid_p09022A__complete_sequence
672	CP000760.1	circular	170351	Proteobacteria|Alphaproteobacteria|Rhizobiales|Brucellaceae|Ochrobactrum|Ochrobactrum_anthropi	Ochrobactrum_anthropi_ATCC_49188_plasmid_pOANT01__complete_sequence
673	CP000761.1	circular	101491	Proteobacteria|Alphaproteobacteria|Rhizobiales|Brucellaceae|Ochrobactrum|Ochrobactrum_anthropi	Ochrobactrum_anthropi_ATCC_49188_plasmid_pOANT02__complete_sequence
674	CP000762.1	circular	93589	Proteobacteria|Alphaproteobacteria|Rhizobiales|Brucellaceae|Ochrobactrum|Ochrobactrum_anthropi	Ochrobactrum_anthropi_ATCC_49188_plasmid_pOANT03__complete_sequence
675	CP000763.1	circular	57138	Proteobacteria|Alphaproteobacteria|Rhizobiales|Brucellaceae|Ochrobactrum|Ochrobactrum_anthropi	Ochrobactrum_anthropi_ATCC_49188_plasmid_pOANT04__complete_sequence
676	CP000765.1	circular	7135	Firmicutes|Bacilli|Bacillales|Bacillaceae|Bacillus|Bacillus_cytotoxicus	Bacillus_cytotoxicus_NVH_391-98_plasmid_pBC9801__complete_sequence
677	CP000775.1	circular	3678	Proteobacteria|Epsilonproteobacteria|Campylobacterales|Campylobacteraceae|Campylobacter|Campylobacter_hominis	Campylobacter_hominis_ATCC_BAA-381_plasmid_pCH4__complete_sequence
678	CP000779.1	circular	74117	Spirochaetes|Spirochaetia|NA|Leptospiraceae|Leptospira|Leptospira_biflexa	Leptospira_biflexa_serovar_Patoc_strain_'Patoc_1_(Ames)'_plasmid_p74__complete_sequence
679	CP000782.1	circular	316164	Proteobacteria|Alphaproteobacteria|Rhizobiales|Xanthobacteraceae|Xanthobacter|Xanthobacter_autotrophicus	Xanthobacter_autotrophicus_Py2_plasmid_pXAUT01__complete_sequence
680	CP000784.1	circular	31208	Proteobacteria|Gammaproteobacteria|Enterobacterales|Enterobacteriaceae|Cronobacter|Cronobacter_sakazakii	Cronobacter_sakazakii_ATCC_BAA-894_plasmid_pESA2__complete_sequence
681	CP000785.1	circular	131196	Proteobacteria|Gammaproteobacteria|Enterobacterales|Enterobacteriaceae|Cronobacter|Cronobacter_sakazakii	Cronobacter_sakazakii_ATCC_BAA-894_plasmid_pESA3__complete_sequence
682	CP000788.1	circular	74116	Spirochaetes|Spirochaetia|NA|Leptospiraceae|Leptospira|Leptospira_biflexa	Leptospira_biflexa_serovar_Patoc_strain_'Patoc_1_(Paris)'_plasmid_p74__complete_sequence
683	CP000791.1	circular	89008	Proteobacteria|Gammaproteobacteria|Vibrionales|Vibrionaceae|Vibrio|Vibrio_campbellii	Vibrio_campbellii_ATCC_BAA-1116_plasmid_pVIBHAR__complete_sequence
684	CP000793.1	circular	30949	Proteobacteria|Epsilonproteobacteria|Campylobacterales|Campylobacteraceae|Campylobacter|Campylobacter_concisus	Campylobacter_concisus_13826_plasmid_pCCON31__complete_sequence
685	CP000794.1	circular	16457	Proteobacteria|Epsilonproteobacteria|Campylobacterales|Campylobacteraceae|Campylobacter|Campylobacter_concisus	Campylobacter_concisus_13826_plasmid_pCCON16__complete_sequence
686	CP000795.1	circular	79237	Proteobacteria|Gammaproteobacteria|Enterobacterales|Enterobacteriaceae|Escherichia|Escherichia_coli	Escherichia_coli_E24377A_plasmid_pETEC_80__complete_sequence
687	CP000796.1	circular	34367	Proteobacteria|Gammaproteobacteria|Enterobacterales|Enterobacteriaceae|Escherichia|Escherichia_coli	Escherichia_coli_E24377A_plasmid_pETEC_35__complete_sequence
688	CP000797.1	circular	70609	Proteobacteria|Gammaproteobacteria|Enterobacterales|Enterobacteriaceae|Escherichia|Escherichia_coli	Escherichia_coli_E24377A_plasmid_pETEC_73__complete_sequence
689	CP000798.1	circular	6199	Proteobacteria|Gammaproteobacteria|Enterobacterales|Enterobacteriaceae|Escherichia|Escherichia_coli	Escherichia_coli_E24377A_plasmid_pETEC_6__complete_sequence
690	CP000799.1	circular	74224	Proteobacteria|Gammaproteobacteria|Enterobacterales|Enterobacteriaceae|Escherichia|Escherichia_coli	Escherichia_coli_E24377A_plasmid_pETEC_74__complete_sequence
691	CP000801.1	circular	5033	Proteobacteria|Gammaproteobacteria|Enterobacterales|Enterobacteriaceae|Escherichia|Escherichia_coli	Escherichia_coli_E24377A_plasmid_pETEC_5__complete_sequence
692	CP000808.1	circular	39620	Cyanobacteria|NA|Oscillatoriales|Cyanothecaceae|Cyanothece|Cyanothece_sp._ATCC_51142	Cyanothece_sp._ATCC_51142_plasmid_A__complete_sequence
693	CP000809.1	circular	31856	Cyanobacteria|NA|Oscillatoriales|Cyanothecaceae|Cyanothece|Cyanothece_sp._ATCC_51142	Cyanothece_sp._ATCC_51142_plasmid_B__complete_sequence
694	CP000810.1	circular	14685	Cyanobacteria|NA|Oscillatoriales|Cyanothecaceae|Cyanothece|Cyanothece_sp._ATCC_51142	Cyanothece_sp._ATCC_51142_plasmid_C__complete_sequence
695	CP000811.1	circular	10244	Cyanobacteria|NA|Oscillatoriales|Cyanothecaceae|Cyanothece|Cyanothece_sp._ATCC_51142	Cyanothece_sp._ATCC_51142_plasmid_D__complete_sequence
696	CP000818.1	circular	177642	Firmicutes|Bacilli|Bacillales|Bacillaceae|Lysinibacillus|Lysinibacillus_sphaericus	Lysinibacillus_sphaericus_C3-41_plasmid_pBsph__complete_sequence
697	CP000823.1	circular	9294	Proteobacteria|Gammaproteobacteria|Enterobacterales|Enterobacteriaceae|Citrobacter|Citrobacter_koseri	Citrobacter_koseri_ATCC_BAA-895_plasmid_pCKO3__complete_sequence
698	CP000824.1	circular	5601	Proteobacteria|Gammaproteobacteria|Enterobacterales|Enterobacteriaceae|Citrobacter|Citrobacter_koseri	Citrobacter_koseri_ATCC_BAA-895_plasmid_pCKO2__complete_sequence
699	CP000827.1	circular	46804	Proteobacteria|Gammaproteobacteria|Enterobacterales|Yersiniaceae|Serratia|Serratia_proteamaculans	Serratia_proteamaculans_568_plasmid_pSPRO01__complete_sequence
700	CP000831.1	circular	190506	Proteobacteria|Alphaproteobacteria|Rhodobacterales|Rhodobacteraceae|Dinoroseobacter|Dinoroseobacter_shibae	Dinoroseobacter_shibae_DFL_12_plasmid_pDSHI01__complete_sequence
701	CP000832.1	circular	152970	Proteobacteria|Alphaproteobacteria|Rhodobacterales|Rhodobacteraceae|Dinoroseobacter|Dinoroseobacter_shibae	Dinoroseobacter_shibae_DFL_12_plasmid_pDSHI02__complete_sequence
702	CP000833.1	circular	126304	Proteobacteria|Alphaproteobacteria|Rhodobacterales|Rhodobacteraceae|Dinoroseobacter|Dinoroseobacter_shibae	Dinoroseobacter_shibae_DFL_12_plasmid_pDSHI03__complete_sequence
703	CP000834.1	circular	86208	Proteobacteria|Alphaproteobacteria|Rhodobacterales|Rhodobacteraceae|Dinoroseobacter|Dinoroseobacter_shibae	Dinoroseobacter_shibae_DFL_12_plasmid_pDSHI04__complete_sequence
704	CP000835.1	circular	72296	Proteobacteria|Alphaproteobacteria|Rhodobacterales|Rhodobacteraceae|Dinoroseobacter|Dinoroseobacter_shibae	Dinoroseobacter_shibae_DFL_12_plasmid_pDSHI05__complete_sequence
705	CP000836.1	circular	103275	Proteobacteria|Gammaproteobacteria|Enterobacterales|Enterobacteriaceae|Escherichia|Escherichia_coli	Escherichia_coli_chi7122_plasmid_pAPEC-1__complete_sequence
706	CP000838.1	circular	374161	Cyanobacteria|NA|Synechococcales|Acaryochloridaceae|Acaryochloris|Acaryochloris_marina	Acaryochloris_marina_MBIC11017_plasmid_pREB1__complete_sequence
707	CP000839.1	circular	356087	Cyanobacteria|NA|Synechococcales|Acaryochloridaceae|Acaryochloris|Acaryochloris_marina	Acaryochloris_marina_MBIC11017_plasmid_pREB2__complete_sequence
708	CP000840.1	circular	273121	Cyanobacteria|NA|Synechococcales|Acaryochloridaceae|Acaryochloris|Acaryochloris_marina	Acaryochloris_marina_MBIC11017_plasmid_pREB3__complete_sequence
709	CP000841.1	circular	226680	Cyanobacteria|NA|Synechococcales|Acaryochloridaceae|Acaryochloris|Acaryochloris_marina	Acaryochloris_marina_MBIC11017_plasmid_pREB4__complete_sequence
710	CP000842.1	circular	177162	Cyanobacteria|NA|Synechococcales|Acaryochloridaceae|Acaryochloris|Acaryochloris_marina	Acaryochloris_marina_MBIC11017_plasmid_pREB5__complete_sequence
711	CP000843.1	circular	172728	Cyanobacteria|NA|Synechococcales|Acaryochloridaceae|Acaryochloris|Acaryochloris_marina	Acaryochloris_marina_MBIC11017_plasmid_pREB6__complete_sequence
712	CP000844.1	circular	155110	Cyanobacteria|NA|Synechococcales|Acaryochloridaceae|Acaryochloris|Acaryochloris_marina	Acaryochloris_marina_MBIC11017_plasmid_pREB7__complete_sequence
713	CP000845.1	circular	120693	Cyanobacteria|NA|Synechococcales|Acaryochloridaceae|Acaryochloris|Acaryochloris_marina	Acaryochloris_marina_MBIC11017_plasmid_pREB8__complete_sequence
714	CP000846.1	circular	2133	Cyanobacteria|NA|Synechococcales|Acaryochloridaceae|Acaryochloris|Acaryochloris_marina	Acaryochloris_marina_MBIC11017_plasmid_pREB9__complete_sequence
715	CP000856.1	linear	205686	Deinococcus-Thermus|Deinococci|Deinococcales|Deinococcaceae|Deinococcus|Deinococcus_geothermalis	Deinococcus_geothermalis_DSM_11300_plasmid_pDGEO02__complete_sequence
716	CP000858.1	circular	55414	Proteobacteria|Gammaproteobacteria|Enterobacterales|Enterobacteriaceae|Salmonella|Salmonella_enterica	Salmonella_enterica_subsp._enterica_serovar_Paratyphi_C_strain_RKS4594_plasmid_pSPCV__complete_sequence
717	CP000864.1	circular	28279	Proteobacteria|Gammaproteobacteria|Pseudomonadales|Moraxellaceae|Acinetobacter|Acinetobacter_baumannii	Acinetobacter_baumannii_ACICU_plasmid_pACICU1__complete_sequence
718	CP000865.1	circular	64366	Proteobacteria|Gammaproteobacteria|Pseudomonadales|Moraxellaceae|Acinetobacter|Acinetobacter_baumannii	Acinetobacter_baumannii_ACICU_plasmid_pACICU2__complete_sequence
719	CP000871.1	circular	167422	Proteobacteria|Betaproteobacteria|Burkholderiales|Burkholderiaceae|Burkholderia|Burkholderia_multivorans	Burkholderia_multivorans_ATCC_17616_plasmid_pBMUL01__complete_sequence
720	CP000874.1	circular	2430033	Proteobacteria|Alphaproteobacteria|Rhizobiales|Rhizobiaceae|Sinorhizobium|Sinorhizobium_fredii	Sinorhizobium_fredii_NGR234_plasmid_pNGR234b__complete_sequence
721	CP000876.1	circular	339639	Chloroflexi|Chloroflexia|Herpetosiphonales|Herpetosiphonaceae|Herpetosiphon|Herpetosiphon_aurantiacus	Herpetosiphon_aurantiacus_DSM_785_plasmid_pHAU01__complete_sequence
722	CP000877.1	circular	99204	Chloroflexi|Chloroflexia|Herpetosiphonales|Herpetosiphonaceae|Herpetosiphon|Herpetosiphon_aurantiacus	Herpetosiphon_aurantiacus_DSM_785_plasmid_pHAU02__complete_sequence
723	CP000889.1	circular	37317	Proteobacteria|Gammaproteobacteria|Legionellales|Coxiellaceae|Coxiella|Coxiella_burnetii	Coxiella_burnetii_RSA_331_plasmid_QpH1__complete_sequence
724	CP000892.1	circular	75605	Proteobacteria|Gammaproteobacteria|Alteromonadales|Shewanellaceae|Shewanella|Shewanella_baltica	Shewanella_baltica_OS195_plasmid_pS19501__complete_sequence
725	CP000893.1	circular	75508	Proteobacteria|Gammaproteobacteria|Alteromonadales|Shewanellaceae|Shewanella|Shewanella_baltica	Shewanella_baltica_OS195_plasmid_pS19502__complete_sequence
726	CP000894.1	circular	49148	Proteobacteria|Gammaproteobacteria|Alteromonadales|Shewanellaceae|Shewanella|Shewanella_baltica	Shewanella_baltica_OS195_plasmid_pS19503__complete_sequence
727	CP000895.1	circular	23317	Actinobacteria|Actinobacteria|Corynebacteriales|Mycobacteriaceae|Mycobacterium|Mycobacterium_marinum	Mycobacterium_marinum_M_plasmid_pMM23__complete_sequence
728	CP000900.1	circular	114570	Proteobacteria|Gammaproteobacteria|Enterobacterales|Yersiniaceae|Yersinia|Yersinia_pestis	Yersinia_pestis_Angola_plasmid_pMT-pPCP__complete_sequence
729	CP000902.1	circular	68190	Proteobacteria|Gammaproteobacteria|Enterobacterales|Yersiniaceae|Yersinia|Yersinia_pestis	Yersinia_pestis_Angola_plasmid_new_pCD__complete_sequence
730	CP000904.1	circular	417054	Firmicutes|Bacilli|Bacillales|Bacillaceae|Bacillus|Bacillus_mycoides	Bacillus_weihenstephanensis_KBAB4_plasmid_pBWB401__complete_genome
731	CP000905.1	circular	75107	Firmicutes|Bacilli|Bacillales|Bacillaceae|Bacillus|Bacillus_mycoides	Bacillus_weihenstephanensis_KBAB4_plasmid_pBWB402__complete_genome
732	CP000906.1	circular	64977	Firmicutes|Bacilli|Bacillales|Bacillaceae|Bacillus|Bacillus_mycoides	Bacillus_weihenstephanensis_KBAB4_plasmid_pBWB403__complete_genome
733	CP000907.1	circular	52830	Firmicutes|Bacilli|Bacillales|Bacillaceae|Bacillus|Bacillus_mycoides	Bacillus_weihenstephanensis_KBAB4_plasmid_pBWB404__complete_genome
734	CP000913.1	circular	91019	Proteobacteria|Gammaproteobacteria|Enterobacterales|Enterobacteriaceae|Escherichia|Escherichia_coli	Escherichia_coli_F18+_strain_EC2173_plasmid_pTC1__complete_sequence
735	CP000914.1	circular	39281	Proteobacteria|Gammaproteobacteria|Legionellales|Coxiellaceae|Coxiella|Coxiella_burnetii	Coxiella_burnetii_'MSU_Goat_Q177'_plasmid_QpRS__complete_sequence
736	CP000928.1	circular	233649	Proteobacteria|Alphaproteobacteria|Caulobacterales|Caulobacteraceae|Caulobacter|Caulobacter_sp._K31	Caulobacter_sp._K31_plasmid_pCAUL01__complete_sequence
737	CP000929.1	circular	177878	Proteobacteria|Alphaproteobacteria|Caulobacterales|Caulobacteraceae|Caulobacter|Caulobacter_sp._K31	Caulobacter_sp._K31_plasmid_pCAUL02__complete_sequence
738	CP000935.1	circular	36487	Firmicutes|Bacilli|Lactobacillales|Lactobacillaceae|Lactobacillus|Lactobacillus_casei	Lactobacillus_casei_str._Zhang_plasmid_plca36__complete_sequence
739	CP000938.1	circular	3936	Proteobacteria|Gammaproteobacteria|Thiotrichales|Francisellaceae|Francisella|Francisella_philomiragia	Francisella_philomiragia_subsp._philomiragia_ATCC_25017_plasmid_pFPHI01__complete_sequence
740	CP000940.1	circular	148780	Firmicutes|Clostridia|Clostridiales|Clostridiaceae|Clostridium|Clostridium_botulinum	Clostridium_botulinum_B1_str._Okra_plasmid_pCLD__complete_sequence
741	CP000944.1	circular	57951	Proteobacteria|Alphaproteobacteria|Rhizobiales|Methylobacteriaceae|Methylobacterium|Methylobacterium_sp._4-46	Methylobacterium_sp._4-46_plasmid_pM44601__complete_sequence
742	CP000945.1	circular	20019	Proteobacteria|Alphaproteobacteria|Rhizobiales|Methylobacteriaceae|Methylobacterium|Methylobacterium_sp._4-46	Methylobacterium_sp._4-46_plasmid_pM44602__complete_sequence
743	CP000952.1	circular	4809	Cyanobacteria|NA|Synechococcales|Synechococcaceae|Synechococcus|Synechococcus_sp._PCC_7002	Synechococcus_sp._PCC_7002_plasmid_pAQ1__complete_sequence
744	CP000953.1	circular	16103	Cyanobacteria|NA|Synechococcales|Synechococcaceae|Synechococcus|Synechococcus_sp._PCC_7002	Synechococcus_sp._PCC_7002_plasmid_pAQ3__complete_sequence
745	CP000954.1	circular	31972	Cyanobacteria|NA|Synechococcales|Synechococcaceae|Synechococcus|Synechococcus_sp._PCC_7002	Synechococcus_sp._PCC_7002_plasmid_pAQ4__complete_sequence
746	CP000955.1	circular	38515	Cyanobacteria|NA|Synechococcales|Synechococcaceae|Synechococcus|Synechococcus_sp._PCC_7002	Synechococcus_sp._PCC_7002_plasmid_pAQ5__complete_sequence
747	CP000956.1	circular	124030	Cyanobacteria|NA|Synechococcales|Synechococcaceae|Synechococcus|Synechococcus_sp._PCC_7002	Synechococcus_sp._PCC_7002_plasmid_pAQ6__complete_sequence
748	CP000957.1	circular	186459	Cyanobacteria|NA|Synechococcales|Synechococcaceae|Synechococcus|Synechococcus_sp._PCC_7002	Synechococcus_sp._PCC_7002_plasmid_pAQ7__complete_sequence
749	CP000963.1	circular	266785	Firmicutes|Clostridia|Clostridiales|Clostridiaceae|Clostridium|Clostridium_botulinum	Clostridium_botulinum_A3_str._Loch_Maree_plasmid_pCLK__complete_sequence
750	CP000965.1	circular	187922	Proteobacteria|Gammaproteobacteria|Enterobacterales|Enterobacteriaceae|Klebsiella|Klebsiella_pneumoniae	Klebsiella_pneumoniae_342_plasmid_pKP187__complete_sequence
751	CP000966.1	circular	91096	Proteobacteria|Gammaproteobacteria|Enterobacterales|Enterobacteriaceae|Klebsiella|Klebsiella_pneumoniae	Klebsiella_pneumoniae_342_plasmid_pKP91__complete_sequence
752	CP000971.1	circular	130440	Proteobacteria|Gammaproteobacteria|Enterobacterales|Enterobacteriaceae|Escherichia|Escherichia_coli	Escherichia_coli_SMS-3-5_plasmid_pSMS35_130__complete_sequence
753	CP000972.1	circular	8909	Proteobacteria|Gammaproteobacteria|Enterobacterales|Enterobacteriaceae|Escherichia|Escherichia_coli	Escherichia_coli_SMS-3-5_plasmid_pSMS35_8__complete_sequence
754	CP000973.1	circular	4074	Proteobacteria|Gammaproteobacteria|Enterobacterales|Enterobacteriaceae|Escherichia|Escherichia_coli	Escherichia_coli_SMS-3-5_plasmid_pSMS35_4__complete_sequence
755	CP000974.1	circular	3565	Proteobacteria|Gammaproteobacteria|Enterobacterales|Enterobacteriaceae|Escherichia|Escherichia_coli	Escherichia_coli_SMS-3-5_plasmid_pSMS35_3__complete_sequence
756	CP000978.1	linear	15049	Spirochaetes|Spirochaetia|Spirochaetales|Borreliaceae|Borrelia|Borrelia_duttonii	Borrelia_duttonii_Ly_plasmid_pl15__complete_sequence
757	CP000979.1	linear	163884	Spirochaetes|Spirochaetia|Spirochaetales|Borreliaceae|Borrelia|Borrelia_duttonii	Borrelia_duttonii_Ly_plasmid_pl165__complete_sequence
758	CP000982.1	linear	26917	Spirochaetes|Spirochaetia|Spirochaetales|Borreliaceae|Borrelia|Borrelia_duttonii	Borrelia_duttonii_Ly_plasmid_pl26__complete_sequence
759	CP000983.1	circular	27476	Spirochaetes|Spirochaetia|Spirochaetales|Borreliaceae|Borrelia|Borrelia_duttonii	Borrelia_duttonii_Ly_plasmid_pl27__complete_sequence
760	CP000984.1	linear	28343	Spirochaetes|Spirochaetia|Spirochaetales|Borreliaceae|Borrelia|Borrelia_duttonii	Borrelia_duttonii_Ly_plasmid_pl28__complete_sequence
761	CP000985.1	linear	35286	Spirochaetes|Spirochaetia|Spirochaetales|Borreliaceae|Borrelia|Borrelia_duttonii	Borrelia_duttonii_Ly_plasmid_pl35__complete_sequence
762	CP000987.1	linear	40353	Spirochaetes|Spirochaetia|Spirochaetales|Borreliaceae|Borrelia|Borrelia_duttonii	Borrelia_duttonii_Ly_plasmid_pl40__complete_sequence
763	CP000989.1	linear	42153	Spirochaetes|Spirochaetia|Spirochaetales|Borreliaceae|Borrelia|Borrelia_duttonii	Borrelia_duttonii_Ly_plasmid_pl42__complete_sequence
764	CP000990.1	linear	66407	Spirochaetes|Spirochaetia|Spirochaetales|Borreliaceae|Borrelia|Borrelia_duttonii	Borrelia_duttonii_Ly_plasmid_pl70__complete_sequence
765	CP000991.1	linear	31021	Spirochaetes|Spirochaetia|Spirochaetales|Borreliaceae|Borrelia|Borrelia_duttonii	Borrelia_duttonii_Ly_plasmid_pl31__complete_sequence
766	CP000992.1	linear	31663	Spirochaetes|Spirochaetia|Spirochaetales|Borreliaceae|Borrelia|Borrelia_duttonii	Borrelia_duttonii_Ly_plasmid_pl32__complete_sequence
767	CP000994.1	linear	123937	Spirochaetes|Spirochaetia|Spirochaetales|Borreliaceae|Borrelia|Borrelia_recurrentis	Borrelia_recurrentis_A1_plasmid_pl124__complete_sequence
768	CP000995.1	linear	22945	Spirochaetes|Spirochaetia|Spirochaetales|Borreliaceae|Borrelia|Borrelia_recurrentis	Borrelia_recurrentis_A1_plasmid_pl23__complete_sequence
769	CP000996.1	linear	33213	Spirochaetes|Spirochaetia|Spirochaetales|Borreliaceae|Borrelia|Borrelia_recurrentis	Borrelia_recurrentis_A1_plasmid_pl33__complete_sequence
770	CP000997.1	linear	35315	Spirochaetes|Spirochaetia|Spirochaetales|Borreliaceae|Borrelia|Borrelia_recurrentis	Borrelia_recurrentis_A1_plasmid_pl35__complete_sequence
771	CP000998.1	linear	36869	Spirochaetes|Spirochaetia|Spirochaetales|Borreliaceae|Borrelia|Borrelia_recurrentis	Borrelia_recurrentis_A1_plasmid_pl37__complete_sequence
772	CP000999.1	linear	52772	Spirochaetes|Spirochaetia|Spirochaetales|Borreliaceae|Borrelia|Borrelia_recurrentis	Borrelia_recurrentis_A1_plasmid_pl53__complete_sequence
773	CP001000.1	linear	6131	Spirochaetes|Spirochaetia|Spirochaetales|Borreliaceae|Borrelia|Borrelia_recurrentis	Borrelia_recurrentis_A1_plasmid_pl6__complete_sequence
774	CP001002.1	circular	586164	Proteobacteria|Alphaproteobacteria|Rhizobiales|Methylobacteriaceae|Methylobacterium|Methylobacterium_radiotolerans	Methylobacterium_radiotolerans_JCM_2831_plasmid_pMRAD01__complete_sequence
775	CP001003.1	circular	47003	Proteobacteria|Alphaproteobacteria|Rhizobiales|Methylobacteriaceae|Methylobacterium|Methylobacterium_radiotolerans	Methylobacterium_radiotolerans_JCM_2831_plasmid_pMRAD02__complete_sequence
776	CP001004.1	circular	42985	Proteobacteria|Alphaproteobacteria|Rhizobiales|Methylobacteriaceae|Methylobacterium|Methylobacterium_radiotolerans	Methylobacterium_radiotolerans_JCM_2831_plasmid_pMRAD03__complete_sequence
777	CP001005.1	circular	37743	Proteobacteria|Alphaproteobacteria|Rhizobiales|Methylobacteriaceae|Methylobacterium|Methylobacterium_radiotolerans	Methylobacterium_radiotolerans_JCM_2831_plasmid_pMRAD04__complete_sequence
778	CP001006.1	circular	36410	Proteobacteria|Alphaproteobacteria|Rhizobiales|Methylobacteriaceae|Methylobacterium|Methylobacterium_radiotolerans	Methylobacterium_radiotolerans_JCM_2831_plasmid_pMRAD05__complete_sequence
779	CP001007.1	circular	27836	Proteobacteria|Alphaproteobacteria|Rhizobiales|Methylobacteriaceae|Methylobacterium|Methylobacterium_radiotolerans	Methylobacterium_radiotolerans_JCM_2831_plasmid_pMRAD06__complete_sequence
780	CP001008.1	circular	22114	Proteobacteria|Alphaproteobacteria|Rhizobiales|Methylobacteriaceae|Methylobacterium|Methylobacterium_radiotolerans	Methylobacterium_radiotolerans_JCM_2831_plasmid_pMRAD07__complete_sequence
781	CP001009.1	circular	21022	Proteobacteria|Alphaproteobacteria|Rhizobiales|Methylobacteriaceae|Methylobacterium|Methylobacterium_radiotolerans	Methylobacterium_radiotolerans_JCM_2831_plasmid_pMRAD08__complete_sequence
782	CP001012.1	circular	38297	Proteobacteria|Gammaproteobacteria|Xanthomonadales|Xanthomonadaceae|Xylella|Xylella_fastidiosa	Xylella_fastidiosa_M23_plasmid_pXFAS01__complete_sequence
783	CP001017.1	circular	181736	Proteobacteria|Alphaproteobacteria|Rhizobiales|Beijerinckiaceae|Beijerinckia|Beijerinckia_indica	Beijerinckia_indica_subsp._indica_ATCC_9039_plasmid_pBIND01__complete_sequence
784	CP001018.1	circular	66727	Proteobacteria|Alphaproteobacteria|Rhizobiales|Beijerinckiaceae|Beijerinckia|Beijerinckia_indica	Beijerinckia_indica_subsp._indica_ATCC_9039_plasmid_pBIND02__complete_sequence
785	CP001021.1	circular	39280	Proteobacteria|Gammaproteobacteria|Legionellales|Coxiellaceae|Coxiella|Coxiella_burnetii	Coxiella_burnetii_CbuK_Q154_plasmid_pQpRS_K_Q154__complete_sequence
786	CP001023.1	circular	4885	Firmicutes|Bacilli|Bacillales|NA|Exiguobacterium|Exiguobacterium_sibiricum	Exiguobacterium_sibiricum_255-15_plasmid_pEXIG01__complete_sequence
787	CP001024.1	circular	1765	Firmicutes|Bacilli|Bacillales|NA|Exiguobacterium|Exiguobacterium_sibiricum	Exiguobacterium_sibiricum_255-15_plasmid_pEXIG02__complete_sequence
788	CP001028.1	circular	301592	Proteobacteria|Betaproteobacteria|Burkholderiales|Burkholderiaceae|Burkholderia|Burkholderia_ambifaria	Burkholderia_ambifaria_MC40-6_plasmid_pBMC401__complete_sequence
789	CP001030.1	circular	25164	Proteobacteria|Alphaproteobacteria|Rhizobiales|Methylobacteriaceae|Methylobacterium|Methylobacterium_populi	Methylobacterium_populi_BJ001_plasmid_pMPOP01__complete_sequence
790	CP001031.1	circular	23392	Proteobacteria|Alphaproteobacteria|Rhizobiales|Methylobacteriaceae|Methylobacterium|Methylobacterium_populi	Methylobacterium_populi_BJ001_plasmid_pMPOP02__complete_sequence
791	CP001035.1	circular	17207	Firmicutes|Clostridia|Natranaerobiales|Natranaerobiaceae|Natranaerobius|Natranaerobius_thermophilus	Natranaerobius_thermophilus_JW/NM-WN-LF_plasmid_pNTHE01__complete_sequence
792	CP001036.1	circular	8689	Firmicutes|Clostridia|Natranaerobiales|Natranaerobiaceae|Natranaerobius|Natranaerobius_thermophilus	Natranaerobius_thermophilus_JW/NM-WN-LF_plasmid_pNTHE02__complete_sequence
793	CP001038.1	circular	354564	Cyanobacteria|NA|Nostocales|Nostocaceae|Nostoc|Nostoc_punctiforme	Nostoc_punctiforme_PCC_73102_plasmid_pNPUN01__complete_sequence
794	CP001039.1	circular	254918	Cyanobacteria|NA|Nostocales|Nostocaceae|Nostoc|Nostoc_punctiforme	Nostoc_punctiforme_PCC_73102_plasmid_pNPUN02__complete_sequence
795	CP001040.1	circular	123028	Cyanobacteria|NA|Nostocales|Nostocaceae|Nostoc|Nostoc_punctiforme	Nostoc_punctiforme_PCC_73102_plasmid_pNPUN03__complete_sequence
796	CP001041.1	circular	65940	Cyanobacteria|NA|Nostocales|Nostocaceae|Nostoc|Nostoc_punctiforme	Nostoc_punctiforme_PCC_73102_plasmid_pNPUN04__complete_sequence
797	CP001042.1	circular	26419	Cyanobacteria|NA|Nostocales|Nostocaceae|Nostoc|Nostoc_punctiforme	Nostoc_punctiforme_PCC_73102_plasmid_pNPUN05__complete_sequence
798	CP001045.1	circular	1904893	Proteobacteria|Betaproteobacteria|Burkholderiales|Burkholderiaceae|Paraburkholderia|Paraburkholderia_phymatum	Paraburkholderia_phymatum_STM815_plasmid_pBPHY01__complete_sequence
799	CP001046.1	circular	595108	Proteobacteria|Betaproteobacteria|Burkholderiales|Burkholderiaceae|Paraburkholderia|Paraburkholderia_phymatum	Paraburkholderia_phymatum_STM815_plasmid_pBPHY02__complete_sequence
800	CP001049.1	circular	69812	Proteobacteria|Gammaproteobacteria|Enterobacterales|Yersiniaceae|Yersinia|Yersinia_pseudotuberculosis	Yersinia_pseudotuberculosis_PB1/+_plasmid_pYPTS01__complete_sequence
801	CP001051.1	circular	4153	Proteobacteria|Betaproteobacteria|Neisseriales|Neisseriaceae|Neisseria|Neisseria_gonorrhoeae	Neisseria_gonorrhoeae_NCCP11945_plasmid_pNGK__complete_sequence
802	CP001054.1	circular	121122	Proteobacteria|Betaproteobacteria|Burkholderiales|Burkholderiaceae|Paraburkholderia|Paraburkholderia_phytofirmans	Paraburkholderia_phytofirmans_PsJN_plasmid_pBPHYT01__complete_sequence
803	CP001057.1	circular	47642	Firmicutes|Clostridia|Clostridiales|Clostridiaceae|Clostridium|Clostridium_botulinum	Clostridium_botulinum_B_str._Eklund_17B_plasmid_pCLL__complete_sequence
804	CP001058.1	circular	2089	Proteobacteria|Gammaproteobacteria|Enterobacterales|Enterobacteriaceae|Shigella|Shigella_boydii	Shigella_boydii_CDC_3083-94_plasmid_pBS512_2__complete_sequence
805	CP001059.1	circular	33103	Proteobacteria|Gammaproteobacteria|Enterobacterales|Enterobacteriaceae|Shigella|Shigella_boydii	Shigella_boydii_CDC_3083-94_plasmid_pBS512_33__complete_sequence
806	CP001060.1	circular	5114	Proteobacteria|Gammaproteobacteria|Enterobacterales|Enterobacteriaceae|Shigella|Shigella_boydii	Shigella_boydii_CDC_3083-94_plasmid_pBS512_5__complete_sequence
807	CP001061.1	linear	7437	Proteobacteria|Gammaproteobacteria|Enterobacterales|Enterobacteriaceae|Shigella|Shigella_boydii	Shigella_boydii_CDC_3083-94_plasmid_pBS512_7__complete_sequence
808	CP001062.1	circular	210919	Proteobacteria|Gammaproteobacteria|Enterobacterales|Enterobacteriaceae|Shigella|Shigella_boydii	Shigella_boydii_CDC_3083-94_plasmid_pBS512_211__complete_sequence
809	CP001064.1	circular	225683	Proteobacteria|Gammaproteobacteria|Enterobacterales|Enterobacteriaceae|Escherichia|Escherichia_coli	Escherichia_coli_53638_plasmid_p53638_226__complete_sequence
810	CP001065.1	circular	75089	Proteobacteria|Gammaproteobacteria|Enterobacterales|Enterobacteriaceae|Escherichia|Escherichia_coli	Escherichia_coli_53638_plasmid_p53638_75__complete_sequence
811	CP001070.1	circular	80934	Proteobacteria|Betaproteobacteria|Burkholderiales|Burkholderiaceae|Ralstonia|Ralstonia_pickettii	Ralstonia_pickettii_12J_plasmid_pRPIC01__complete_sequence
812	CP001075.1	circular	414090	Proteobacteria|Alphaproteobacteria|Rhizobiales|Rhizobiaceae|Rhizobium|Rhizobium_etli	Rhizobium_etli_CIAT_652_plasmid_pA__complete_sequence
813	CP001076.1	circular	429111	Proteobacteria|Alphaproteobacteria|Rhizobiales|Rhizobiaceae|Rhizobium|Rhizobium_etli	Rhizobium_etli_CIAT_652_plasmid_pB__complete_sequence
814	CP001077.1	circular	1091523	Proteobacteria|Alphaproteobacteria|Rhizobiales|Rhizobiaceae|Rhizobium|Rhizobium_etli	Rhizobium_etli_CIAT_652_plasmid_pC__complete_sequence
815	CP001081.1	circular	270022	Firmicutes|Clostridia|Clostridiales|Clostridiaceae|Clostridium|Clostridium_botulinum	Clostridium_botulinum_Ba4_str._657_plasmid_pCLJ__complete_sequence
816	CP001082.1	circular	9953	Firmicutes|Clostridia|Clostridiales|Clostridiaceae|Clostridium|Clostridium_botulinum	Clostridium_botulinum_Ba4_str._657_plasmid_pCLJ2__complete_sequence
817	CP001086.1	circular	7737	Proteobacteria|Gammaproteobacteria|Enterobacterales|Enterobacteriaceae|Candidatus_Riesia|Candidatus_Riesia_pediculicola	Candidatus_Riesia_pediculicola_USDA_plasmid_pPAN__complete_sequence
818	CP001088.1	circular	68709	Proteobacteria|Deltaproteobacteria|Desulfobacterales|Desulfobacteraceae|Desulfobacterium|Desulfobacterium_autotrophicum	Desulfobacterium_autotrophicum_HRM2_plasmid_pHRM2a__complete_sequence
819	CP001090.1	circular	77113	Proteobacteria|Deltaproteobacteria|Desulfuromonadales|Geobacteraceae|Geobacter|Geobacter_lovleyi	Geobacter_lovleyi_SZ_plasmid_pGLOV01__complete_sequence
820	CP001092.1	circular	3533	Proteobacteria|Gammaproteobacteria|Pasteurellales|Pasteurellaceae|Actinobacillus|Actinobacillus_pleuropneumoniae	Actinobacillus_pleuropneumoniae_serovar_7_str._AP76_plasmid_APP7_C__complete_sequence
821	CP001093.1	circular	4236	Proteobacteria|Gammaproteobacteria|Pasteurellales|Pasteurellaceae|Actinobacillus|Actinobacillus_pleuropneumoniae	Actinobacillus_pleuropneumoniae_serovar_7_str._AP76_plasmid_ABB7_B__complete_sequence
822	CP001094.1	circular	5685	Proteobacteria|Gammaproteobacteria|Pasteurellales|Pasteurellaceae|Actinobacillus|Actinobacillus_pleuropneumoniae	Actinobacillus_pleuropneumoniae_serovar_7_str._AP76_plasmid_APP7_A__complete_sequence
823	CP001105.1	circular	60455	Firmicutes|Clostridia|Clostridiales|Eubacteriaceae|Eubacterium|Eubacterium_eligens	[Eubacterium]_eligens_ATCC_27750_plasmid_unnamed__complete_sequence
824	CP001106.1	circular	626744	Firmicutes|Clostridia|Clostridiales|Eubacteriaceae|Eubacterium|Eubacterium_eligens	[Eubacterium]_eligens_ATCC_27750_plasmid_unnamed__complete_sequence
825	CP001109.1	circular	66772	Chlorobi|Chlorobia|Chlorobiales|Chlorobiaceae|Prosthecochloris|Prosthecochloris_aestuarii	Prosthecochloris_aestuarii_DSM_271_plasmid_pPAES01__complete_sequence
826	CP001112.1	circular	3605	Proteobacteria|Gammaproteobacteria|Enterobacterales|Enterobacteriaceae|Salmonella|Salmonella_enterica	Salmonella_enterica_subsp._enterica_serovar_Newport_str._SL254_plasmid_pSL254_3__complete_sequence
827	CP001115.1	circular	324711	Deinococcus-Thermus|Deinococci|Deinococcales|Deinococcaceae|Deinococcus|Deinococcus_deserti	Deinococcus_deserti_VCD115_plasmid_1__complete_sequence
828	CP001116.1	circular	314317	Deinococcus-Thermus|Deinococci|Deinococcales|Deinococcaceae|Deinococcus|Deinococcus_deserti	Deinococcus_deserti_VCD115_plasmid_2__complete_sequence
829	CP001117.1	circular	396459	Deinococcus-Thermus|Deinococci|Deinococcales|Deinococcaceae|Deinococcus|Deinococcus_deserti	Deinococcus_deserti_VCD115_plasmid_3__complete_sequence
830	CP001118.1	circular	91374	Proteobacteria|Gammaproteobacteria|Enterobacterales|Enterobacteriaceae|Salmonella|Salmonella_enterica	Salmonella_enterica_subsp._enterica_serovar_Heidelberg_str._SL476_plasmid_pSL476_91__complete_sequence
831	CP001119.1	circular	3373	Proteobacteria|Gammaproteobacteria|Enterobacterales|Enterobacteriaceae|Salmonella|Salmonella_enterica	Salmonella_enterica_subsp._enterica_serovar_Heidelberg_str._SL476_plasmid_pSL476_3__complete_sequence
832	CP001121.1	linear	101461	Proteobacteria|Gammaproteobacteria|Enterobacterales|Enterobacteriaceae|Salmonella|Salmonella_enterica	Salmonella_enterica_subsp._enterica_serovar_Kentucky_str._CVM29188_plasmid_pCVM29188_101__complete_sequence
833	CP001122.1	linear	146811	Proteobacteria|Gammaproteobacteria|Enterobacterales|Enterobacteriaceae|Salmonella|Salmonella_enterica	Salmonella_enterica_subsp._enterica_serovar_Kentucky_str._CVM29188_plasmid_pCVM29188_146__complete_sequence
834	CP001123.1	linear	46121	Proteobacteria|Gammaproteobacteria|Enterobacterales|Enterobacteriaceae|Salmonella|Salmonella_enterica	Salmonella_enterica_subsp._enterica_serovar_Kentucky_str._CVM29188_plasmid_pCVM29188_46__complete_sequence
835	CP001125.1	circular	110227	Proteobacteria|Gammaproteobacteria|Enterobacterales|Enterobacteriaceae|Salmonella|Salmonella_enterica	Salmonella_enterica_subsp._enterica_serovar_Schwarzengrund_str._CVM19633_plasmid_pCVM19633_110__complete_sequence
836	CP001126.1	circular	4585	Proteobacteria|Gammaproteobacteria|Enterobacterales|Enterobacteriaceae|Salmonella|Salmonella_enterica	Salmonella_enterica_subsp._enterica_serovar_Schwarzengrund_str._CVM19633_plasmid_pCVM19633_4__complete_sequence
837	CP001134.1	circular	179459	Proteobacteria|Gammaproteobacteria|Vibrionales|Vibrionaceae|Aliivibrio|Aliivibrio_fischeri	Vibrio_fischeri_MJ11_plasmid_pMJ100__complete_sequence
838	CP001136.1	circular	43703	Proteobacteria|Gammaproteobacteria|Enterobacterales|Hafniaceae|Edwardsiella|Edwardsiella_tarda	Edwardsiella_tarda_EIB202_plasmid_pEIB202__complete_sequence
839	CP001137.1	circular	37978	Proteobacteria|Gammaproteobacteria|Enterobacterales|Enterobacteriaceae|Salmonella|Salmonella_enterica	Salmonella_enterica_subsp._enterica_serovar_Agona_str._SL483_plasmid__complete_sequence
840	CP001143.1	circular	74551	Proteobacteria|Gammaproteobacteria|Enterobacterales|Enterobacteriaceae|Salmonella|Salmonella_enterica	Salmonella_enterica_subsp._enterica_serovar_Dublin_str._CT_02021853_plasmid_pCT02021853_74__complete_sequence
841	CP001148.1	circular	5880	Proteobacteria|Gammaproteobacteria|Enterobacterales|Enterobacteriaceae|Salmonella|Salmonella_enterica	Salmonella_enterica_subsp._enterica_serovar_Virchow_str._SL491_plasmid_pSL491_5__complete_sequence
842	CP001149.1	circular	3176	Proteobacteria|Gammaproteobacteria|Enterobacterales|Enterobacteriaceae|Salmonella|Salmonella_enterica	Salmonella_enterica_subsp._enterica_serovar_Virchow_str._SL491_plasmid_pSL491_3__complete_sequence
843	CP001152.1	circular	157345	Proteobacteria|Alphaproteobacteria|Rhodobacterales|Rhodobacteraceae|Rhodobacter|Rhodobacter_sphaeroides	Rhodobacter_sphaeroides_KD131_plasmid_pRSKD131A__complete_sequence
844	CP001153.1	circular	103355	Proteobacteria|Alphaproteobacteria|Rhodobacterales|Rhodobacteraceae|Rhodobacter|Rhodobacter_sphaeroides	Rhodobacter_sphaeroides_KD131_plasmid_pRSKD131B__complete_sequence
845	CP001155.1	linear	8754	Firmicutes|Bacilli|Lactobacillales|Lactobacillaceae|Lactobacillus|Lactobacillus_rhamnosus	Lactobacillus_rhamnosus_HN001_plasmid_pLR001__complete_sequence
846	CP001156.1	linear	31548	Firmicutes|Bacilli|Lactobacillales|Lactobacillaceae|Lactobacillus|Lactobacillus_rhamnosus	Lactobacillus_rhamnosus_HN001_plasmid_pLR002__complete_sequence
847	CP001162.1	circular	138362	Proteobacteria|Gammaproteobacteria|Enterobacterales|Enterobacteriaceae|Escherichia|Escherichia_coli	Escherichia_coli_Vir68_plasmid_pVir68__complete_sequence
848	CP001163.1	circular	94644	Proteobacteria|Gammaproteobacteria|Enterobacterales|Enterobacteriaceae|Escherichia|Escherichia_coli	Escherichia_coli_O157:H7_str._EC4115_plasmid_pO157__complete_sequence
849	CP001165.1	circular	37452	Proteobacteria|Gammaproteobacteria|Enterobacterales|Enterobacteriaceae|Escherichia|Escherichia_coli	Escherichia_coli_O157:H7_str._EC4115_plasmid_pEC4115__complete_sequence
850	CP001166.1	circular	258484	Firmicutes|Bacilli|Bacillales|Bacillaceae|Bacillus|Bacillus_cereus	Bacillus_cereus_H3081.97_plasmid_pH308197_258__complete_sequence
851	CP001167.1	circular	11567	Firmicutes|Bacilli|Bacillales|Bacillaceae|Bacillus|Bacillus_cereus	Bacillus_cereus_H3081.97_plasmid_pH308197_11__complete_sequence
852	CP001168.1	circular	10077	Firmicutes|Bacilli|Bacillales|Bacillaceae|Bacillus|Bacillus_cereus	Bacillus_cereus_H3081.97_plasmid_pH308197_10__complete_sequence
853	CP001169.1	circular	29189	Firmicutes|Bacilli|Bacillales|Bacillaceae|Bacillus|Bacillus_cereus	Bacillus_cereus_H3081.97_plasmid_pH308197_29__complete_sequence
854	CP001170.1	circular	72792	Firmicutes|Bacilli|Bacillales|Bacillaceae|Bacillus|Bacillus_cereus	Bacillus_cereus_H3081.97_plasmid_pH308197_73__complete_sequence
855	CP001171.1	circular	3424	Firmicutes|Bacilli|Bacillales|Bacillaceae|Bacillus|Bacillus_cereus	Bacillus_cereus_H3081.97_plasmid_pH308197_3__complete_sequence
856	CP001174.1	circular	10031	Proteobacteria|Epsilonproteobacteria|Campylobacterales|Helicobacteraceae|Helicobacter|Helicobacter_pylori	Helicobacter_pylori_G27_plasmid_pHPG27__complete_sequence
857	CP001178.1	circular	12481	Firmicutes|Bacilli|Bacillales|Bacillaceae|Bacillus|Bacillus_cereus	Bacillus_cereus_AH187_plasmid_pAH187_12__complete_sequence
858	CP001179.1	circular	270082	Firmicutes|Bacilli|Bacillales|Bacillaceae|Bacillus|Bacillus_cereus	Bacillus_cereus_AH187_plasmid_pAH187_270__complete_sequence
859	CP001180.1	circular	45173	Firmicutes|Bacilli|Bacillales|Bacillaceae|Bacillus|Bacillus_cereus	Bacillus_cereus_AH187_plasmid_pAH187_45__complete_sequence
860	CP001181.1	circular	3091	Firmicutes|Bacilli|Bacillales|Bacillaceae|Bacillus|Bacillus_cereus	Bacillus_cereus_AH187_plasmid_pAH187_3__complete_sequence
861	CP001183.2	circular	8731	Proteobacteria|Gammaproteobacteria|Pseudomonadales|Moraxellaceae|Acinetobacter|Acinetobacter_baumannii	Acinetobacter_baumannii_AB0057_plasmid_pAB0057__complete_sequence
862	CP001187.1	linear	209488	Firmicutes|Bacilli|Bacillales|Bacillaceae|Bacillus|Bacillus_cereus	Bacillus_cereus_G9842_plasmid_pG9842_209__complete_sequence
863	CP001188.1	linear	140001	Firmicutes|Bacilli|Bacillales|Bacillaceae|Bacillus|Bacillus_cereus	Bacillus_cereus_G9842_plasmid_pG9842_140__complete_sequence
864	CP001190.1	circular	27455	Proteobacteria|Alphaproteobacteria|Rhodospirillales|Acetobacteraceae|Gluconacetobacter|Gluconacetobacter_diazotrophicus	Gluconacetobacter_diazotrophicus_PAl_5_plasmid_pGDIA01__complete_sequence
865	CP001192.1	circular	1266105	Proteobacteria|Alphaproteobacteria|Rhizobiales|Rhizobiaceae|Rhizobium|Rhizobium_leguminosarum	Rhizobium_leguminosarum_bv._trifolii_WSM2304_plasmid_pRLG201__complete_sequence
866	CP001193.1	circular	501946	Proteobacteria|Alphaproteobacteria|Rhizobiales|Rhizobiaceae|Rhizobium|Rhizobium_leguminosarum	Rhizobium_leguminosarum_bv._trifolii_WSM2304_plasmid_pRLG202__complete_sequence
867	CP001194.1	circular	257956	Proteobacteria|Alphaproteobacteria|Rhizobiales|Rhizobiaceae|Rhizobium|Rhizobium_leguminosarum	Rhizobium_leguminosarum_bv._trifolii_WSM2304_plasmid_pRLG204__complete_sequence
868	CP001195.1	circular	308747	Proteobacteria|Alphaproteobacteria|Rhizobiales|Rhizobiaceae|Rhizobium|Rhizobium_leguminosarum	Rhizobium_leguminosarum_bv._trifolii_WSM2304_plasmid_pRLG203__complete_sequence
869	CP001198.1	linear	24326	Spirochaetes|Spirochaetia|Spirochaetales|Borreliaceae|Borreliella|Borreliella_burgdorferi	Borrelia_burgdorferi_ZS7_plasmid_ZS7_lp25__complete_sequence
870	CP001199.1	linear	53615	Spirochaetes|Spirochaetia|Spirochaetales|Borreliaceae|Borreliella|Borreliella_burgdorferi	Borrelia_burgdorferi_ZS7_plasmid_ZS7_lp54__complete_sequence
871	CP001200.1	circular	29806	Spirochaetes|Spirochaetia|Spirochaetales|Borreliaceae|Borreliella|Borreliella_burgdorferi	Borrelia_burgdorferi_ZS7_plasmid_ZS7_cp32-12__complete_sequence
872	CP001201.1	linear	36852	Spirochaetes|Spirochaetia|Spirochaetales|Borreliaceae|Borreliella|Borreliella_burgdorferi	Borrelia_burgdorferi_ZS7_plasmid_ZS7_lp36__complete_sequence
873	CP001202.1	circular	48168	Spirochaetes|Spirochaetia|Spirochaetales|Borreliaceae|Borreliella|Borreliella_burgdorferi	Borrelia_burgdorferi_ZS7_plasmid_ZS7_cp32-3+10__complete_sequence
874	CP001203.1	linear	28414	Spirochaetes|Spirochaetia|Spirochaetales|Borreliaceae|Borreliella|Borreliella_burgdorferi	Borrelia_burgdorferi_ZS7_plasmid_ZS7_lp28-3__complete_sequence
875	CP001204.1	linear	17266	Spirochaetes|Spirochaetia|Spirochaetales|Borreliaceae|Borreliella|Borreliella_burgdorferi	Borrelia_burgdorferi_ZS7_plasmid_ZS7_lp17__complete_sequence
876	CP001206.1	circular	30330	Spirochaetes|Spirochaetia|Spirochaetales|Borreliaceae|Borreliella|Borreliella_burgdorferi	Borrelia_burgdorferi_ZS7_plasmid_ZS7_cp32-1__complete_sequence
877	CP001207.1	linear	28885	Spirochaetes|Spirochaetia|Spirochaetales|Borreliaceae|Borreliella|Borreliella_burgdorferi	Borrelia_burgdorferi_ZS7_plasmid_ZS7_lp28-4__complete_sequence
878	CP001208.1	circular	30964	Spirochaetes|Spirochaetia|Spirochaetales|Borreliaceae|Borreliella|Borreliella_burgdorferi	Borrelia_burgdorferi_ZS7_plasmid_ZS7_cp32-4__complete_sequence
879	CP001209.1	linear	29758	Spirochaetes|Spirochaetia|Spirochaetales|Borreliaceae|Borreliella|Borreliella_burgdorferi	Borrelia_burgdorferi_ZS7_plasmid_ZS7_lp28-2__complete_sequence
880	CP001210.1	linear	23422	Spirochaetes|Spirochaetia|Spirochaetales|Borreliaceae|Borreliella|Borreliella_burgdorferi	Borrelia_burgdorferi_ZS7_plasmid_ZS7_lp28-1__complete_sequence
881	CP001211.1	circular	30467	Spirochaetes|Spirochaetia|Spirochaetales|Borreliaceae|Borreliella|Borreliella_burgdorferi	Borrelia_burgdorferi_ZS7_plasmid_ZS7_cp32-9__complete_sequence
882	CP001212.1	circular	26514	Spirochaetes|Spirochaetia|Spirochaetales|Borreliaceae|Borreliella|Borreliella_burgdorferi	Borrelia_burgdorferi_ZS7_plasmid_ZS7_cp26__complete_sequence
883	CP001214.1	circular	94875	Firmicutes|Bacilli|Bacillales|Bacillaceae|Bacillus|Bacillus_anthracis	Bacillus_anthracis_str._CDC_684_plasmid_pX02__complete_sequence
884	CP001216.1	circular	181773	Firmicutes|Bacilli|Bacillales|Bacillaceae|Bacillus|Bacillus_anthracis	Bacillus_anthracis_str._CDC_684_plasmid_pX01__complete_sequence
885	CP001218.1	circular	10225	Proteobacteria|Epsilonproteobacteria|Campylobacterales|Helicobacteraceae|Helicobacter|Helicobacter_pylori	Helicobacter_pylori_P12_plasmid_HPP12__complete_sequence
886	CP001228.1	circular	26406	Proteobacteria|Alphaproteobacteria|Rickettsiales|Rickettsiaceae|Rickettsia|Rickettsia_peacockii	Rickettsia_peacockii_str._Rustic_plasmid_pRPR__complete_sequence
887	CP001231.1	circular	53682	Aquificae|Aquificae|Aquificales|Hydrogenothermaceae|Persephonella|Persephonella_marina	Persephonella_marina_EX-H1_plasmid__complete_sequence
888	CP001237.1	circular	31017	Spirochaetes|Spirochaetia|Spirochaetales|Borreliaceae|Borreliella|Borreliella_afzelii	Borrelia_afzelii_ACA-1_plasmid_cp32-3__complete_sequence
889	CP001238.1	linear	28763	Spirochaetes|Spirochaetia|Spirochaetales|Borreliaceae|Borreliella|Borreliella_afzelii	Borrelia_afzelii_ACA-1_plasmid_lp28-9__complete_sequence
890	CP001239.1	linear	26020	Spirochaetes|Spirochaetia|Spirochaetales|Borreliaceae|Borreliella|Borreliella_afzelii	Borrelia_afzelii_ACA-1_plasmid_lp17__complete_sequence
891	CP001240.1	circular	30810	Spirochaetes|Spirochaetia|Spirochaetales|Borreliaceae|Borreliella|Borreliella_afzelii	Borrelia_afzelii_ACA-1_plasmid_cp32-4__complete_sequence
892	CP001241.1	linear	23261	Spirochaetes|Spirochaetia|Spirochaetales|Borreliaceae|Borreliella|Borreliella_afzelii	Borrelia_afzelii_ACA-1_plasmid_lp28-3__complete_sequence
893	CP001242.1	linear	33405	Spirochaetes|Spirochaetia|Spirochaetales|Borreliaceae|Borreliella|Borreliella_afzelii	Borrelia_afzelii_ACA-1_plasmid_lp28-7__complete_sequence
894	CP001243.1	circular	31475	Spirochaetes|Spirochaetia|Spirochaetales|Borreliaceae|Borreliella|Borreliella_afzelii	Borrelia_afzelii_ACA-1_plasmid_cp32-1__complete_sequence
895	CP001244.1	linear	32041	Spirochaetes|Spirochaetia|Spirochaetales|Borreliaceae|Borreliella|Borreliella_afzelii	Borrelia_afzelii_ACA-1_plasmid_lp28-2__complete_sequence
896	CP001245.1	linear	31266	Spirochaetes|Spirochaetia|Spirochaetales|Borreliaceae|Borreliella|Borreliella_afzelii	Borrelia_afzelii_ACA-1_plasmid_lp32-10__complete_sequence
897	CP001246.1	linear	33534	Spirochaetes|Spirochaetia|Spirochaetales|Borreliaceae|Borreliella|Borreliella_afzelii	Borrelia_afzelii_ACA-1_plasmid_lp38__complete_sequence
898	CP001247.1	linear	60749	Spirochaetes|Spirochaetia|Spirochaetales|Borreliaceae|Borreliella|Borreliella_afzelii	Borrelia_afzelii_ACA-1_plasmid_lp54__complete_sequence
899	CP001248.1	circular	31157	Spirochaetes|Spirochaetia|Spirochaetales|Borreliaceae|Borreliella|Borreliella_afzelii	Borrelia_afzelii_ACA-1_plasmid_cp32-5__complete_sequence
900	CP001249.1	linear	30270	Spirochaetes|Spirochaetia|Spirochaetales|Borreliaceae|Borreliella|Borreliella_afzelii	Borrelia_afzelii_ACA-1_plasmid_lp28-4__complete_sequence
901	CP001250.1	circular	26535	Spirochaetes|Spirochaetia|Spirochaetales|Borreliaceae|Borreliella|Borreliella_afzelii	Borrelia_afzelii_ACA-1_plasmid_cp26__complete_sequence
902	CP001253.1	circular	88311	Proteobacteria|Gammaproteobacteria|Alteromonadales|Shewanellaceae|Shewanella|Shewanella_baltica	Shewanella_baltica_OS223_plasmid_pS22301__complete_sequence
903	CP001254.1	circular	65448	Proteobacteria|Gammaproteobacteria|Alteromonadales|Shewanellaceae|Shewanella|Shewanella_baltica	Shewanella_baltica_OS223_plasmid_pS22302__complete_sequence
904	CP001255.1	circular	59223	Proteobacteria|Gammaproteobacteria|Alteromonadales|Shewanellaceae|Shewanella|Shewanella_baltica	Shewanella_baltica_OS223_plasmid_pS22303__complete_sequence
905	CP001256.1	linear	28770	Spirochaetes|Spirochaetia|Spirochaetales|Borreliaceae|Borreliella|Borreliella_burgdorferi	Borrelia_burgdorferi_156a_plasmid_156a_lp28-3__complete_sequence
906	CP001257.1	linear	53885	Spirochaetes|Spirochaetia|Spirochaetales|Borreliaceae|Borreliella|Borreliella_burgdorferi	Borrelia_burgdorferi_156a_plasmid_156a_lp54__complete_sequence
907	CP001258.1	linear	17849	Spirochaetes|Spirochaetia|Spirochaetales|Borreliaceae|Borreliella|Borreliella_burgdorferi	Borrelia_burgdorferi_156a_plasmid_156a_lp17__complete_sequence
908	CP001259.1	circular	30293	Spirochaetes|Spirochaetia|Spirochaetales|Borreliaceae|Borreliella|Borreliella_burgdorferi	Borrelia_burgdorferi_156a_plasmid_156a_cp32-6__complete_sequence
909	CP001260.1	linear	23638	Spirochaetes|Spirochaetia|Spirochaetales|Borreliaceae|Borreliella|Borreliella_burgdorferi	Borrelia_burgdorferi_156a_plasmid_156a_lp36__complete_sequence
910	CP001261.1	circular	14883	Spirochaetes|Spirochaetia|Spirochaetales|Borreliaceae|Borreliella|Borreliella_burgdorferi	Borrelia_burgdorferi_156a_plasmid_156a_cp32-1__complete_sequence
911	CP001262.1	linear	26705	Spirochaetes|Spirochaetia|Spirochaetales|Borreliaceae|Borreliella|Borreliella_burgdorferi	Borrelia_burgdorferi_156a_plasmid_156a_lp28-6__complete_sequence
912	CP001263.1	circular	30300	Spirochaetes|Spirochaetia|Spirochaetales|Borreliaceae|Borreliella|Borreliella_burgdorferi	Borrelia_burgdorferi_156a_plasmid_156a_cp32-4__complete_sequence
913	CP001264.1	circular	30280	Spirochaetes|Spirochaetia|Spirochaetales|Borreliaceae|Borreliella|Borreliella_burgdorferi	Borrelia_burgdorferi_156a_plasmid_156a_cp32-3__complete_sequence
914	CP001265.1	linear	24910	Spirochaetes|Spirochaetia|Spirochaetales|Borreliaceae|Borreliella|Borreliella_burgdorferi	Borrelia_burgdorferi_156a_plasmid_156a_lp25__complete_sequence
915	CP001266.1	circular	30652	Spirochaetes|Spirochaetia|Spirochaetales|Borreliaceae|Borreliella|Borreliella_burgdorferi	Borrelia_burgdorferi_156a_plasmid_156a_cp32-12__complete_sequence
916	CP001267.1	linear	30302	Spirochaetes|Spirochaetia|Spirochaetales|Borreliaceae|Borreliella|Borreliella_burgdorferi	Borrelia_burgdorferi_156a_plasmid_156a_lp38__complete_sequence
917	CP001268.1	circular	21329	Spirochaetes|Spirochaetia|Spirochaetales|Borreliaceae|Borreliella|Borreliella_burgdorferi	Borrelia_burgdorferi_156a_plasmid_156a_cp32-7__complete_sequence
918	CP001269.1	circular	30946	Spirochaetes|Spirochaetia|Spirochaetales|Borreliaceae|Borreliella|Borreliella_burgdorferi	Borrelia_burgdorferi_156a_plasmid_156a_cp32-8__complete_sequence
919	CP001270.1	circular	30439	Spirochaetes|Spirochaetia|Spirochaetales|Borreliaceae|Borreliella|Borreliella_burgdorferi	Borrelia_burgdorferi_156a_plasmid_156a_cp32-11__complete_sequence
920	CP001271.1	circular	26522	Spirochaetes|Spirochaetia|Spirochaetales|Borreliaceae|Borreliella|Borreliella_burgdorferi	Borrelia_burgdorferi_156a_plasmid_156a_cp26__complete_sequence
921	CP001272.1	linear	29501	Spirochaetes|Spirochaetia|Spirochaetales|Borreliaceae|Borreliella|Borreliella_burgdorferi	Borrelia_burgdorferi_156a_plasmid_156a_lp28-4__complete_sequence
922	CP001273.1	linear	24159	Spirochaetes|Spirochaetia|Spirochaetales|Borreliaceae|Borreliella|Borreliella_burgdorferi	Borrelia_burgdorferi_156a_plasmid_156a_lp28-1__complete_sequence
923	CP001274.1	linear	27342	Spirochaetes|Spirochaetia|Spirochaetales|Borreliaceae|Borreliella|Borreliella_burgdorferi	Borrelia_burgdorferi_156a_plasmid_156a_lp28-5__complete_sequence
924	CP001276.1	circular	917738	Chloroflexi|Thermomicrobia|Thermomicrobiales|Thermomicrobiaceae|Thermomicrobium|Thermomicrobium_roseum	Thermomicrobium_roseum_DSM_5159_plasmid__complete_sequence
925	CP001278.1	circular	59032	Proteobacteria|Gammaproteobacteria|Enterobacterales|Enterobacteriaceae|Candidatus_Hamiltonella|Candidatus_Hamiltonella_defensa	Candidatus_Hamiltonella_defensa_5AT_(Acyrthosiphon_pisum)_plasmid_pHD5AT__complete_sequence
926	CP001282.1	circular	78374	Proteobacteria|Betaproteobacteria|Rhodocyclales|Zoogloeaceae|Thauera|Thauera_sp._MZ1T	Thauera_sp._MZ1T_plasmid_pTha01__complete_sequence
927	CP001284.1	linear	3091	Firmicutes|Bacilli|Bacillales|Bacillaceae|Bacillus|Bacillus_cereus	Bacillus_cereus_AH820_plasmid_pAH820_3__complete_sequence
928	CP001285.1	linear	272145	Firmicutes|Bacilli|Bacillales|Bacillaceae|Bacillus|Bacillus_cereus	Bacillus_cereus_AH820_plasmid_pAH820_272__complete_sequence
929	CP001286.1	linear	10915	Firmicutes|Bacilli|Bacillales|Bacillaceae|Bacillus|Bacillus_cereus	Bacillus_cereus_AH820_plasmid_pAH820_10__complete_sequence
930	CP001288.1	circular	50894	Cyanobacteria|NA|Oscillatoriales|Cyanothecaceae|Cyanothece|Cyanothece_sp._PCC_8801	Cyanothece_sp._PCC_8801_plasmid_pP880101__complete_sequence
931	CP001289.1	circular	40786	Cyanobacteria|NA|Oscillatoriales|Cyanothecaceae|Cyanothece|Cyanothece_sp._PCC_8801	Cyanothece_sp._PCC_8801_plasmid_pP880102__complete_sequence
932	CP001290.1	circular	16601	Cyanobacteria|NA|Oscillatoriales|Cyanothecaceae|Cyanothece|Cyanothece_sp._PCC_8801	Cyanothece_sp._PCC_8801_plasmid_pP880103__complete_sequence
933	CP001292.1	circular	328635	Cyanobacteria|NA|Oscillatoriales|Cyanothecaceae|Cyanothece|Cyanothece_sp._PCC_7424	Cyanothece_sp._PCC_7424_plasmid_pP742401__complete_sequence
934	CP001293.1	circular	197705	Cyanobacteria|NA|Oscillatoriales|Cyanothecaceae|Cyanothece|Cyanothece_sp._PCC_7424	Cyanothece_sp._PCC_7424_plasmid_pP742402__complete_sequence
935	CP001294.1	circular	29239	Cyanobacteria|NA|Oscillatoriales|Cyanothecaceae|Cyanothece|Cyanothece_sp._PCC_7424	Cyanothece_sp._PCC_7424_plasmid_pP742403__complete_sequence
936	CP001295.1	circular	22636	Cyanobacteria|NA|Oscillatoriales|Cyanothecaceae|Cyanothece|Cyanothece_sp._PCC_7424	Cyanothece_sp._PCC_7424_plasmid_pP742404__complete_sequence
937	CP001296.1	circular	18083	Cyanobacteria|NA|Oscillatoriales|Cyanothecaceae|Cyanothece|Cyanothece_sp._PCC_7424	Cyanothece_sp._PCC_7424_plasmid_pP742405__complete_sequence
938	CP001297.1	circular	15219	Cyanobacteria|NA|Oscillatoriales|Cyanothecaceae|Cyanothece|Cyanothece_sp._PCC_7424	Cyanothece_sp._PCC_7424_plasmid_pP742406__complete_sequence
939	CP001299.1	circular	380207	Proteobacteria|Alphaproteobacteria|Rhizobiales|Methylobacteriaceae|Methylobacterium|Methylobacterium_extorquens	Methylobacterium_extorquens_CM4_plasmid_pCMU01__complete_sequence
940	CP001300.1	circular	22617	Proteobacteria|Alphaproteobacteria|Rhizobiales|Methylobacteriaceae|Methylobacterium|Methylobacterium_extorquens	Methylobacterium_extorquens_CM4_plasmid_pCMU02__complete_sequence
941	CP001301.1	linear	32543	Spirochaetes|Spirochaetia|Spirochaetales|Borreliaceae|Borreliella|Borreliella_garinii	Borrelia_garinii_PBr_plasmid_PBr_lp25__complete_sequence
942	CP001302.1	linear	36709	Spirochaetes|Spirochaetia|Spirochaetales|Borreliaceae|Borreliella|Borreliella_garinii	Borrelia_garinii_PBr_plasmid_PBr_lp36__complete_sequence
943	CP001303.1	circular	29694	Spirochaetes|Spirochaetia|Spirochaetales|Borreliaceae|Borreliella|Borreliella_garinii	Borrelia_garinii_PBr_plasmid_PBr_cp32-5__complete_sequence
944	CP001304.1	linear	40280	Spirochaetes|Spirochaetia|Spirochaetales|Borreliaceae|Borreliella|Borreliella_garinii	Borrelia_garinii_PBr_plasmid_PBr_lp28-4__complete_sequence
945	CP001305.1	circular	27040	Spirochaetes|Spirochaetia|Spirochaetales|Borreliaceae|Borreliella|Borreliella_garinii	Borrelia_garinii_PBr_plasmid_PBr_cp26__complete_sequence
946	CP001306.1	circular	34837	Spirochaetes|Spirochaetia|Spirochaetales|Borreliaceae|Borreliella|Borreliella_garinii	Borrelia_garinii_PBr_plasmid_PBr_cp32-10__complete_sequence
947	CP001307.1	linear	17609	Spirochaetes|Spirochaetia|Spirochaetales|Borreliaceae|Borreliella|Borreliella_garinii	Borrelia_garinii_PBr_plasmid_PBr_lp28-3__complete_sequence
948	CP001308.1	linear	56869	Spirochaetes|Spirochaetia|Spirochaetales|Borreliaceae|Borreliella|Borreliella_garinii	Borrelia_garinii_PBr_plasmid_PBr_lp54__complete_sequence
949	CP001309.1	linear	20872	Spirochaetes|Spirochaetia|Spirochaetales|Borreliaceae|Borreliella|Borreliella_garinii	Borrelia_garinii_PBr_plasmid_PBr_lp17__complete_sequence
950	CP001310.1	linear	38262	Spirochaetes|Spirochaetia|Spirochaetales|Borreliaceae|Borreliella|Borreliella_garinii	Borrelia_garinii_PBr_plasmid_PBr_lp28-9__complete_sequence
951	CP001311.1	linear	27006	Spirochaetes|Spirochaetia|Spirochaetales|Borreliaceae|Borreliella|Borreliella_garinii	Borrelia_garinii_PBr_plasmid_PBr_lp28-7__complete_sequence
952	CP001313.1	circular	132962	Proteobacteria|Alphaproteobacteria|Rhodobacterales|Rhodobacteraceae|Rhodobacter|Rhodobacter_capsulatus	Rhodobacter_capsulatus_SB_1003_plasmid_pRCB133__complete_sequence
953	CP001314.1	linear	35446	Spirochaetes|Spirochaetia|Spirochaetales|Borreliaceae|Borreliella|Borreliella_garinii	Borrelia_garinii_Far04_plasmid_Far04_lp36__complete_sequence
954	CP001315.1	linear	22433	Spirochaetes|Spirochaetia|Spirochaetales|Borreliaceae|Borreliella|Borreliella_garinii	Borrelia_garinii_Far04_plasmid_Far04_lp17__complete_sequence
955	CP001316.1	linear	27689	Spirochaetes|Spirochaetia|Spirochaetales|Borreliaceae|Borreliella|Borreliella_garinii	Borrelia_garinii_Far04_plasmid_Far04_lp28-9__complete_sequence
956	CP001317.1	linear	25791	Spirochaetes|Spirochaetia|Spirochaetales|Borreliaceae|Borreliella|Borreliella_garinii	Borrelia_garinii_Far04_plasmid_Far04_lp25__complete_sequence
957	CP001318.1	linear	58069	Spirochaetes|Spirochaetia|Spirochaetales|Borreliaceae|Borreliella|Borreliella_garinii	Borrelia_garinii_Far04_plasmid_Far04_lp54__complete_sequence
958	CP001319.1	circular	26994	Spirochaetes|Spirochaetia|Spirochaetales|Borreliaceae|Borreliella|Borreliella_garinii	Borrelia_garinii_Far04_plasmid_Far04_cp26__complete_sequence
959	CP001320.1	linear	41906	Spirochaetes|Spirochaetia|Spirochaetales|Borreliaceae|Borreliella|Borreliella_garinii	Borrelia_garinii_Far04_plasmid_Far04_lp32-10__complete_sequence
960	CP001342.1	circular	426858	Actinobacteria|Actinobacteria|Micrococcales|Micrococcaceae|Pseudarthrobacter|Pseudarthrobacter_chlorophenolicus	Pseudarthrobacter_chlorophenolicus_A6_plasmid_pACHL01__complete_sequence
961	CP001343.1	circular	158475	Actinobacteria|Actinobacteria|Micrococcales|Micrococcaceae|Pseudarthrobacter|Pseudarthrobacter_chlorophenolicus	Pseudarthrobacter_chlorophenolicus_A6_plasmid_pACHL02__complete_sequence
962	CP001345.1	circular	196837	Cyanobacteria|NA|Oscillatoriales|Cyanothecaceae|Cyanothece|Cyanothece_sp._PCC_7425	Cyanothece_sp._PCC_7425_plasmid_pP742501__complete_sequence
963	CP001346.1	circular	179973	Cyanobacteria|NA|Oscillatoriales|Cyanothecaceae|Cyanothece|Cyanothece_sp._PCC_7425	Cyanothece_sp._PCC_7425_plasmid_pP742502__complete_sequence
964	CP001347.1	circular	34726	Cyanobacteria|NA|Oscillatoriales|Cyanothecaceae|Cyanothece|Cyanothece_sp._PCC_7425	Cyanothece_sp._PCC_7425_plasmid_pP742503__complete_sequence
965	CP001350.1	circular	487734	Proteobacteria|Alphaproteobacteria|Rhizobiales|Methylobacteriaceae|Methylobacterium|Methylobacterium_nodulans	Methylobacterium_nodulans_ORS_2060_plasmid_pMNOD01__complete_sequence
966	CP001351.1	circular	458070	Proteobacteria|Alphaproteobacteria|Rhizobiales|Methylobacteriaceae|Methylobacterium|Methylobacterium_nodulans	Methylobacterium_nodulans_ORS_2060_plasmid_pMNOD02__complete_sequence
967	CP001352.1	circular	40463	Proteobacteria|Alphaproteobacteria|Rhizobiales|Methylobacteriaceae|Methylobacterium|Methylobacterium_nodulans	Methylobacterium_nodulans_ORS_2060_plasmid_pMNOD03__complete_sequence
968	CP001353.1	circular	37542	Proteobacteria|Alphaproteobacteria|Rhizobiales|Methylobacteriaceae|Methylobacterium|Methylobacterium_nodulans	Methylobacterium_nodulans_ORS_2060_plasmid_pMNOD04__complete_sequence
969	CP001354.1	circular	20286	Proteobacteria|Alphaproteobacteria|Rhizobiales|Methylobacteriaceae|Methylobacterium|Methylobacterium_nodulans	Methylobacterium_nodulans_ORS_2060_plasmid_pMNOD05__complete_sequence
970	CP001355.1	circular	12638	Proteobacteria|Alphaproteobacteria|Rhizobiales|Methylobacteriaceae|Methylobacterium|Methylobacterium_nodulans	Methylobacterium_nodulans_ORS_2060_plasmid_pMNOD06__complete_sequence
971	CP001356.1	circular	9829	Proteobacteria|Alphaproteobacteria|Rhizobiales|Methylobacteriaceae|Methylobacterium|Methylobacterium_nodulans	Methylobacterium_nodulans_ORS_2060_plasmid_pMNOD07__complete_sequence
972	CP001360.1	circular	35940	Spirochaetes|Spirochaetia|Brachyspirales|Brachyspiraceae|Brachyspira|Brachyspira_hyodysenteriae	Brachyspira_hyodysenteriae_WA1_plasmid_pBHWA1__complete_sequence
973	CP001362.1	circular	93832	Proteobacteria|Gammaproteobacteria|Enterobacterales|Enterobacteriaceae|Salmonella|Salmonella_enterica	Salmonella_enterica_subsp._enterica_serovar_Typhimurium_str._14028S_plasmid__complete_sequence
974	CP001369.1	circular	94601	Proteobacteria|Gammaproteobacteria|Enterobacterales|Enterobacteriaceae|Escherichia|Escherichia_coli	Escherichia_coli_O157:H7_str._TW14359_plasmid_pO157__complete_sequence
975	CP001370.1	linear	53686	Spirochaetes|Spirochaetia|Spirochaetales|Borreliaceae|Borreliella|Borreliella_burgdorferi	Borrelia_burgdorferi_72a_plasmid_72a_lp54__complete_sequence
976	CP001371.1	circular	30117	Spirochaetes|Spirochaetia|Spirochaetales|Borreliaceae|Borreliella|Borreliella_burgdorferi	Borrelia_burgdorferi_72a_plasmid_72a_cp32-13__complete_sequence
977	CP001372.1	circular	27704	Spirochaetes|Spirochaetia|Spirochaetales|Borreliaceae|Borreliella|Borreliella_burgdorferi	Borrelia_burgdorferi_72a_plasmid_72a_cp32-12__complete_sequence
978	CP001373.1	circular	30101	Spirochaetes|Spirochaetia|Spirochaetales|Borreliaceae|Borreliella|Borreliella_burgdorferi	Borrelia_burgdorferi_72a_plasmid_72a_cp32-7__complete_sequence
979	CP001374.1	linear	28128	Spirochaetes|Spirochaetia|Spirochaetales|Borreliaceae|Borreliella|Borreliella_burgdorferi	Borrelia_burgdorferi_72a_plasmid_72a_lp36__complete_sequence
980	CP001375.1	circular	26522	Spirochaetes|Spirochaetia|Spirochaetales|Borreliaceae|Borreliella|Borreliella_burgdorferi	Borrelia_burgdorferi_72a_plasmid_72a_cp26__complete_sequence
981	CP001376.1	circular	17016	Spirochaetes|Spirochaetia|Spirochaetales|Borreliaceae|Borreliella|Borreliella_burgdorferi	Borrelia_burgdorferi_72a_plasmid_72a_cp32-5__complete_sequence
982	CP001377.1	linear	27763	Spirochaetes|Spirochaetia|Spirochaetales|Borreliaceae|Borreliella|Borreliella_burgdorferi	Borrelia_burgdorferi_72a_plasmid_72a_lp38__complete_sequence
983	CP001378.1	linear	12870	Spirochaetes|Spirochaetia|Spirochaetales|Borreliaceae|Borreliella|Borreliella_burgdorferi	Borrelia_burgdorferi_72a_plasmid_72a_lp32-3__complete_sequence
984	CP001379.1	circular	30324	Spirochaetes|Spirochaetia|Spirochaetales|Borreliaceae|Borreliella|Borreliella_burgdorferi	Borrelia_burgdorferi_72a_plasmid_72a_cp32-10__complete_sequence
985	CP001380.1	linear	29630	Spirochaetes|Spirochaetia|Spirochaetales|Borreliaceae|Borreliella|Borreliella_burgdorferi	Borrelia_burgdorferi_72a_plasmid_72a_lp28-4__complete_sequence
986	CP001381.1	circular	30016	Spirochaetes|Spirochaetia|Spirochaetales|Borreliaceae|Borreliella|Borreliella_burgdorferi	Borrelia_burgdorferi_72a_plasmid_72a_cp32-4__complete_sequence
987	CP001382.1	linear	18115	Spirochaetes|Spirochaetia|Spirochaetales|Borreliaceae|Borreliella|Borreliella_burgdorferi	Borrelia_burgdorferi_72a_plasmid_72a_lp17__complete_sequence
988	CP001384.1	circular	223364	Proteobacteria|Gammaproteobacteria|Enterobacterales|Enterobacteriaceae|Shigella|Shigella_flexneri	Shigella_flexneri_2002017_plasmid_pSFxv_1__complete_sequence
989	CP001385.1	circular	6850	Proteobacteria|Gammaproteobacteria|Enterobacterales|Enterobacteriaceae|Shigella|Shigella_flexneri	Shigella_flexneri_2002017_plasmid_pSFxv_2__complete_sequence
990	CP001386.1	circular	6200	Proteobacteria|Gammaproteobacteria|Enterobacterales|Enterobacteriaceae|Shigella|Shigella_flexneri	Shigella_flexneri_2002017_plasmid_pSFxv_3__complete_sequence
991	CP001387.1	circular	4042	Proteobacteria|Gammaproteobacteria|Enterobacterales|Enterobacteriaceae|Shigella|Shigella_flexneri	Shigella_flexneri_2002017_plasmid_pSFxv_4__complete_sequence
992	CP001388.1	circular	3180	Proteobacteria|Gammaproteobacteria|Enterobacterales|Enterobacteriaceae|Shigella|Shigella_flexneri	Shigella_flexneri_2002017_plasmid_pSFxv_5__complete_sequence
993	CP001394.1	circular	8291	Firmicutes|Clostridia|Thermoanaerobacterales|Thermoanaerobacterales_Family_III._Incertae_Sedis|Caldicellulosiruptor|Caldicellulosiruptor_bescii	Caldicellulosiruptor_bescii_DSM_6725_plasmid_pATHE01__complete_sequence
994	CP001395.1	circular	3653	Firmicutes|Clostridia|Thermoanaerobacterales|Thermoanaerobacterales_Family_III._Incertae_Sedis|Caldicellulosiruptor|Caldicellulosiruptor_bescii	Caldicellulosiruptor_bescii_DSM_6725_plasmid_pATHE02__complete_sequence
995	CP001406.1	circular	179680	Firmicutes|Bacilli|Bacillales|Bacillaceae|Bacillus|Bacillus_cereus	Bacillus_cereus_03BB102_plasmid_p03BB102_179__complete_sequence
996	CP001411.1	circular	30375	Spirochaetes|Spirochaetia|Spirochaetales|Borreliaceae|Borreliella|Borreliella_burgdorferi	Borrelia_burgdorferi_64b_plasmid_64b_cp32-4__complete_sequence
997	CP001412.1	linear	26776	Spirochaetes|Spirochaetia|Spirochaetales|Borreliaceae|Borreliella|Borreliella_burgdorferi	Borrelia_burgdorferi_64b_plasmid_64b_lp28-5__complete_sequence
998	CP001413.1	linear	16600	Spirochaetes|Spirochaetia|Spirochaetales|Borreliaceae|Borreliella|Borreliella_burgdorferi	Borrelia_burgdorferi_64b_plasmid_64b_lp17__complete_sequence
999	CP001414.1	circular	30327	Spirochaetes|Spirochaetia|Spirochaetales|Borreliaceae|Borreliella|Borreliella_burgdorferi	Borrelia_burgdorferi_64b_plasmid_64b_cp32-1__complete_sequence
1000	CP001415.1	circular	30884	Spirochaetes|Spirochaetia|Spirochaetales|Borreliaceae|Borreliella|Borreliella_burgdorferi	Borrelia_burgdorferi_64b_plasmid_64b_cp32-5__complete_sequence
1001	CP001416.1	circular	29673	Spirochaetes|Spirochaetia|Spirochaetales|Borreliaceae|Borreliella|Borreliella_burgdorferi	Borrelia_burgdorferi_64b_plasmid_64b_cp32-7__complete_sequence
1002	CP001417.1	linear	28645	Spirochaetes|Spirochaetia|Spirochaetales|Borreliaceae|Borreliella|Borreliella_burgdorferi	Borrelia_burgdorferi_64b_plasmid_64b_lp28-3__complete_sequence
1003	CP001418.1	circular	61062	Spirochaetes|Spirochaetia|Spirochaetales|Borreliaceae|Borreliella|Borreliella_burgdorferi	Borrelia_burgdorferi_64b_plasmid_64b_cp32-3-8__complete_sequence
1004	CP001419.1	linear	39007	Spirochaetes|Spirochaetia|Spirochaetales|Borreliaceae|Borreliella|Borreliella_burgdorferi	Borrelia_burgdorferi_64b_plasmid_64b_lp38__complete_sequence
1005	CP001420.1	linear	28984	Spirochaetes|Spirochaetia|Spirochaetales|Borreliaceae|Borreliella|Borreliella_burgdorferi	Borrelia_burgdorferi_64b_plasmid_64b_lp28-2__complete_sequence
1006	CP001421.1	linear	53263	Spirochaetes|Spirochaetia|Spirochaetales|Borreliaceae|Borreliella|Borreliella_burgdorferi	Borrelia_burgdorferi_64b_plasmid_64b_lp54__complete_sequence
1007	CP001422.1	circular	26525	Spirochaetes|Spirochaetia|Spirochaetales|Borreliaceae|Borreliella|Borreliella_burgdorferi	Borrelia_burgdorferi_64b_plasmid_64b_cp26__complete_sequence
1008	CP001423.1	linear	30663	Spirochaetes|Spirochaetia|Spirochaetales|Borreliaceae|Borreliella|Borreliella_burgdorferi	Borrelia_burgdorferi_64b_plasmid_64b_lp28-1__complete_sequence
1009	CP001424.1	circular	22471	Spirochaetes|Spirochaetia|Spirochaetales|Borreliaceae|Borreliella|Borreliella_burgdorferi	Borrelia_burgdorferi_64b_plasmid_64b_cp32-9__complete_sequence
1010	CP001425.1	linear	36826	Spirochaetes|Spirochaetia|Spirochaetales|Borreliaceae|Borreliella|Borreliella_burgdorferi	Borrelia_burgdorferi_64b_plasmid_64b_lp36__complete_sequence
1011	CP001426.1	circular	30260	Spirochaetes|Spirochaetia|Spirochaetales|Borreliaceae|Borreliella|Borreliella_burgdorferi	Borrelia_burgdorferi_64b_plasmid_64b_cp32-11__complete_sequence
1012	CP001427.1	circular	30755	Spirochaetes|Spirochaetia|Spirochaetales|Borreliaceae|Borreliella|Borreliella_burgdorferi	Borrelia_burgdorferi_64b_plasmid_64b_cp32-6__complete_sequence
1013	CP001428.1	linear	26992	Spirochaetes|Spirochaetia|Spirochaetales|Borreliaceae|Borreliella|Borreliella_burgdorferi	Borrelia_burgdorferi_64b_plasmid_64b_lp28-4__complete_sequence
1014	CP001430.1	circular	3448	Bacteroidetes|Flavobacteriia|Flavobacteriales|Blattabacteriaceae|Blattabacterium|Blattabacterium_sp._(Periplaneta_americana)	Blattabacterium_sp._(Periplaneta_americana)_str._BPLAN_plasmid_pBPLAN__complete_sequence
1015	CP001432.1	circular	26875	Spirochaetes|Spirochaetia|Spirochaetales|Borreliaceae|Borreliella|Borreliella_valaisiana	Borreliella_valaisiana_VS116_plasmid_VS116_cp26__complete_sequence
1016	CP001433.1	linear	53953	Spirochaetes|Spirochaetia|Spirochaetales|Borreliaceae|Borreliella|Borreliella_valaisiana	Borreliella_valaisiana_VS116_plasmid_VS116_lp54__complete_sequence
1017	CP001434.1	circular	27367	Spirochaetes|Spirochaetia|Spirochaetales|Borreliaceae|Borreliella|Borreliella_valaisiana	Borreliella_valaisiana_VS116_plasmid_VS116_cp32-2-7__complete_sequence
1018	CP001435.1	circular	27732	Spirochaetes|Spirochaetia|Spirochaetales|Borreliaceae|Borreliella|Borreliella_valaisiana	Borreliella_valaisiana_VS116_plasmid_VS116_cp32-10__complete_sequence
1019	CP001436.1	linear	23914	Spirochaetes|Spirochaetia|Spirochaetales|Borreliaceae|Borreliella|Borreliella_valaisiana	Borreliella_valaisiana_VS116_plasmid_VS116_lp36__complete_sequence
1020	CP001437.1	linear	32795	Spirochaetes|Spirochaetia|Spirochaetales|Borreliaceae|Borreliella|Borreliella_valaisiana	Borreliella_valaisiana_VS116_plasmid_VS116_lp25__complete_sequence
1021	CP001438.1	circular	9474	Spirochaetes|Spirochaetia|Spirochaetales|Borreliaceae|Borreliella|Borreliella_valaisiana	Borreliella_valaisiana_VS116_plasmid_VS116_cp9__complete_sequence
1022	CP001439.1	linear	20024	Spirochaetes|Spirochaetia|Spirochaetales|Borreliaceae|Borreliella|Borreliella_valaisiana	Borreliella_valaisiana_VS116_plasmid_VS116_lp17__complete_sequence
1023	CP001440.1	linear	81995	Spirochaetes|Spirochaetia|Spirochaetales|Borreliaceae|Borreliella|Borreliella_valaisiana	Borreliella_valaisiana_VS116_plasmid_VS116_lp28-3__complete_sequence
1024	CP001441.1	circular	23419	Spirochaetes|Spirochaetia|Spirochaetales|Borreliaceae|Borreliella|Borreliella_valaisiana	Borreliella_valaisiana_VS116_plasmid_VS116_cp32-5__complete_sequence
1025	CP001442.1	linear	18022	Spirochaetes|Spirochaetia|Spirochaetales|Borreliaceae|Borreliella|Borreliella_valaisiana	Borreliella_valaisiana_VS116_plasmid_VS116_lp28-8__complete_sequence
1026	CP001443.1	linear	27581	Spirochaetes|Spirochaetia|Spirochaetales|Borreliaceae|Borreliella|Borreliella_burgdorferi	Borrelia_burgdorferi_WI91-23_plasmid_WI91-23_lp56__complete_sequence
1027	CP001444.1	circular	13540	Spirochaetes|Spirochaetia|Spirochaetales|Borreliaceae|Borreliella|Borreliella_burgdorferi	Borrelia_burgdorferi_WI91-23_plasmid_WI91-23_cp32-4__complete_sequence
1028	CP001445.1	circular	30026	Spirochaetes|Spirochaetia|Spirochaetales|Borreliaceae|Borreliella|Borreliella_burgdorferi	Borrelia_burgdorferi_WI91-23_plasmid_WI91-23_cp32-1__complete_sequence
1029	CP001446.1	circular	26506	Spirochaetes|Spirochaetia|Spirochaetales|Borreliaceae|Borreliella|Borreliella_burgdorferi	Borrelia_burgdorferi_WI91-23_plasmid_WI91-23_cp26__complete_sequence
1030	CP001447.1	linear	53783	Spirochaetes|Spirochaetia|Spirochaetales|Borreliaceae|Borreliella|Borreliella_burgdorferi	Borrelia_burgdorferi_WI91-23_plasmid_WI91-23_lp54__complete_sequence
1031	CP001448.1	linear	30134	Spirochaetes|Spirochaetia|Spirochaetales|Borreliaceae|Borreliella|Borreliella_burgdorferi	Borrelia_burgdorferi_WI91-23_plasmid_WI91-23_lp36__complete_sequence
1032	CP001449.1	circular	29756	Spirochaetes|Spirochaetia|Spirochaetales|Borreliaceae|Borreliella|Borreliella_burgdorferi	Borrelia_burgdorferi_WI91-23_plasmid_WI91-23_cp32-10__complete_sequence
1033	CP001450.1	circular	30017	Spirochaetes|Spirochaetia|Spirochaetales|Borreliaceae|Borreliella|Borreliella_burgdorferi	Borrelia_burgdorferi_WI91-23_plasmid_WI91-23_cp32-6__complete_sequence
1034	CP001451.1	circular	30772	Spirochaetes|Spirochaetia|Spirochaetales|Borreliaceae|Borreliella|Borreliella_burgdorferi	Borrelia_burgdorferi_WI91-23_plasmid_WI91-23_cp32-11__complete_sequence
1035	CP001452.1	linear	27543	Spirochaetes|Spirochaetia|Spirochaetales|Borreliaceae|Borreliella|Borreliella_burgdorferi	Borrelia_burgdorferi_WI91-23_plasmid_WI91-23_lp28-3__complete_sequence
1036	CP001453.1	circular	18338	Spirochaetes|Spirochaetia|Spirochaetales|Borreliaceae|Borreliella|Borreliella_burgdorferi	Borrelia_burgdorferi_WI91-23_plasmid_WI91-23_cp32-5__complete_sequence
1037	CP001454.1	linear	28237	Spirochaetes|Spirochaetia|Spirochaetales|Borreliaceae|Borreliella|Borreliella_burgdorferi	Borrelia_burgdorferi_WI91-23_plasmid_WI91-23_lp28-4__complete_sequence
1038	CP001455.1	linear	29782	Spirochaetes|Spirochaetia|Spirochaetales|Borreliaceae|Borreliella|Borreliella_burgdorferi	Borrelia_burgdorferi_WI91-23_plasmid_WI91-23_lp28-6__complete_sequence
1039	CP001456.1	linear	26634	Spirochaetes|Spirochaetia|Spirochaetales|Borreliaceae|Borreliella|Borreliella_burgdorferi	Borrelia_burgdorferi_WI91-23_plasmid_WI91-23_lp28-1__complete_sequence
1040	CP001457.1	circular	30052	Spirochaetes|Spirochaetia|Spirochaetales|Borreliaceae|Borreliella|Borreliella_burgdorferi	Borrelia_burgdorferi_WI91-23_plasmid_WI91-23_cp32-7__complete_sequence
1041	CP001458.1	linear	38893	Spirochaetes|Spirochaetia|Spirochaetales|Borreliaceae|Borreliella|Borreliella_burgdorferi	Borrelia_burgdorferi_WI91-23_plasmid_WI91-23_lp38__complete_sequence
1042	CP001459.1	linear	24661	Spirochaetes|Spirochaetia|Spirochaetales|Borreliaceae|Borreliella|Borreliella_burgdorferi	Borrelia_burgdorferi_WI91-23_plasmid_WI91-23_lp25__complete_sequence
1043	CP001460.1	circular	8706	Spirochaetes|Spirochaetia|Spirochaetales|Borreliaceae|Borreliella|Borreliella_burgdorferi	Borrelia_burgdorferi_WI91-23_plasmid_WI91-23_cp9-3__complete_sequence
1044	CP001461.1	linear	15386	Spirochaetes|Spirochaetia|Spirochaetales|Borreliaceae|Borreliella|Borreliella_burgdorferi	Borrelia_burgdorferi_WI91-23_plasmid_WI91-23_lp17__complete_sequence
1045	CP001462.1	linear	5252	Spirochaetes|Spirochaetia|Spirochaetales|Borreliaceae|Borreliella|Borreliella_burgdorferi	Borrelia_burgdorferi_WI91-23_plasmid_WI91-23_lp5__complete_sequence
1046	CP001464.1	linear	20932	Spirochaetes|Spirochaetia|Spirochaetales|Borreliaceae|Borreliella|Borreliella_spielmanii	Borreliella_spielmanii_A14S_plasmid_A14S_lp38__complete_sequence
1047	CP001465.1	linear	24828	Spirochaetes|Spirochaetia|Spirochaetales|Borreliaceae|Borreliella|Borreliella_spielmanii	Borreliella_spielmanii_A14S_plasmid_A14S_lp28-8__complete_sequence
1048	CP001466.1	linear	29429	Spirochaetes|Spirochaetia|Spirochaetales|Borreliaceae|Borreliella|Borreliella_spielmanii	Borreliella_spielmanii_A14S_plasmid_A14S_lp36__complete_sequence
1049	CP001467.1	circular	26217	Spirochaetes|Spirochaetia|Spirochaetales|Borreliaceae|Borreliella|Borreliella_spielmanii	Borreliella_spielmanii_A14S_plasmid_A14S_cp26__complete_sequence
1050	CP001468.1	linear	25308	Spirochaetes|Spirochaetia|Spirochaetales|Borreliaceae|Borreliella|Borreliella_spielmanii	Borreliella_spielmanii_A14S_plasmid_A14S_lp17__complete_sequence
1051	CP001469.1	linear	56055	Spirochaetes|Spirochaetia|Spirochaetales|Borreliaceae|Borreliella|Borreliella_spielmanii	Borreliella_spielmanii_A14S_plasmid_A14S_lp54__complete_sequence
1052	CP001470.1	linear	30185	Spirochaetes|Spirochaetia|Spirochaetales|Borreliaceae|Borreliella|Borreliella_spielmanii	Borreliella_spielmanii_A14S_plasmid_A14S_lp28-4__complete_sequence
1053	CP001471.1	linear	28035	Spirochaetes|Spirochaetia|Spirochaetales|Borreliaceae|Borreliella|Borreliella_spielmanii	Borreliella_spielmanii_A14S_plasmid_A14S_lp28-3__complete_sequence
1054	CP001473.1	linear	54021	Spirochaetes|Spirochaetia|Spirochaetales|Borreliaceae|Borreliella|Borreliella_burgdorferi	Borrelia_burgdorferi_CA-11.2a_plasmid_CA-11.2A_lp54__complete_sequence
1055	CP001474.1	linear	29418	Spirochaetes|Spirochaetia|Spirochaetales|Borreliaceae|Borreliella|Borreliella_burgdorferi	Borrelia_burgdorferi_CA-11.2a_plasmid_CA-11.2A_lp56__complete_sequence
1056	CP001475.1	circular	29912	Spirochaetes|Spirochaetia|Spirochaetales|Borreliaceae|Borreliella|Borreliella_burgdorferi	Borrelia_burgdorferi_CA-11.2a_plasmid_CA-11.2A_cp32-5__complete_sequence
1057	CP001476.1	linear	27775	Spirochaetes|Spirochaetia|Spirochaetales|Borreliaceae|Borreliella|Borreliella_burgdorferi	Borrelia_burgdorferi_CA-11.2a_plasmid_CA-11.2A_lp38__complete_sequence
1058	CP001477.1	circular	30290	Spirochaetes|Spirochaetia|Spirochaetales|Borreliaceae|Borreliella|Borreliella_burgdorferi	Borrelia_burgdorferi_CA-11.2a_plasmid_CA-11.2A_cp32-10__complete_sequence
1059	CP001478.1	circular	30088	Spirochaetes|Spirochaetia|Spirochaetales|Borreliaceae|Borreliella|Borreliella_burgdorferi	Borrelia_burgdorferi_CA-11.2a_plasmid_CA-11.2A_cp32-13__complete_sequence
1060	CP001479.1	circular	30408	Spirochaetes|Spirochaetia|Spirochaetales|Borreliaceae|Borreliella|Borreliella_burgdorferi	Borrelia_burgdorferi_CA-11.2a_plasmid_CA-11.2A_cp32-1__complete_sequence
1061	CP001480.1	linear	54623	Spirochaetes|Spirochaetia|Spirochaetales|Borreliaceae|Borreliella|Borreliella_burgdorferi	Borrelia_burgdorferi_CA-11.2a_plasmid_CA-11.2A_lp36-28-4__complete_sequence
1062	CP001481.1	linear	18181	Spirochaetes|Spirochaetia|Spirochaetales|Borreliaceae|Borreliella|Borreliella_burgdorferi	Borrelia_burgdorferi_CA-11.2a_plasmid_CA-11.2A_lp17__complete_sequence
1063	CP001482.1	linear	25799	Spirochaetes|Spirochaetia|Spirochaetales|Borreliaceae|Borreliella|Borreliella_burgdorferi	Borrelia_burgdorferi_CA-11.2a_plasmid_CA-11.2A_lp28-3__complete_sequence
1064	CP001483.1	circular	29762	Spirochaetes|Spirochaetia|Spirochaetales|Borreliaceae|Borreliella|Borreliella_burgdorferi	Borrelia_burgdorferi_CA-11.2a_plasmid_CA-11.2A_cp32-3__complete_sequence
1065	CP001484.1	circular	26511	Spirochaetes|Spirochaetia|Spirochaetales|Borreliaceae|Borreliella|Borreliella_burgdorferi	Borrelia_burgdorferi_CA-11.2a_plasmid_CA-11.2A_cp26__complete_sequence
1066	CP001490.1	linear	28038	Spirochaetes|Spirochaetia|Spirochaetales|Borreliaceae|Borreliella|Borreliella_burgdorferi	Borrelia_burgdorferi_94a_plasmid_94a_lp28-4__complete_sequence
1067	CP001491.1	circular	30648	Spirochaetes|Spirochaetia|Spirochaetales|Borreliaceae|Borreliella|Borreliella_burgdorferi	Borrelia_burgdorferi_94a_plasmid_94a_cp32-11__complete_sequence
1068	CP001492.1	circular	30433	Spirochaetes|Spirochaetia|Spirochaetales|Borreliaceae|Borreliella|Borreliella_burgdorferi	Borrelia_burgdorferi_94a_plasmid_94a_cp32-7__complete_sequence
1069	CP001493.1	circular	26507	Spirochaetes|Spirochaetia|Spirochaetales|Borreliaceae|Borreliella|Borreliella_burgdorferi	Borrelia_burgdorferi_94a_plasmid_94a_cp26__complete_sequence
1070	CP001494.1	linear	28234	Spirochaetes|Spirochaetia|Spirochaetales|Borreliaceae|Borreliella|Borreliella_burgdorferi	Borrelia_burgdorferi_94a_plasmid_94a_lp36__complete_sequence
1071	CP001495.1	linear	21082	Spirochaetes|Spirochaetia|Spirochaetales|Borreliaceae|Borreliella|Borreliella_burgdorferi	Borrelia_burgdorferi_94a_plasmid_94a_lp56__complete_sequence
1072	CP001496.1	circular	29459	Spirochaetes|Spirochaetia|Spirochaetales|Borreliaceae|Borreliella|Borreliella_burgdorferi	Borrelia_burgdorferi_94a_plasmid_94a_cp32-5__complete_sequence
1073	CP001497.1	linear	18110	Spirochaetes|Spirochaetia|Spirochaetales|Borreliaceae|Borreliella|Borreliella_burgdorferi	Borrelia_burgdorferi_94a_plasmid_94a_lp17__complete_sequence
1074	CP001498.1	circular	30162	Spirochaetes|Spirochaetia|Spirochaetales|Borreliaceae|Borreliella|Borreliella_burgdorferi	Borrelia_burgdorferi_94a_plasmid_94a_cp32-10__complete_sequence
1075	CP001499.1	circular	30816	Spirochaetes|Spirochaetia|Spirochaetales|Borreliaceae|Borreliella|Borreliella_burgdorferi	Borrelia_burgdorferi_94a_plasmid_94a_cp32-6__complete_sequence
1076	CP001500.1	linear	53756	Spirochaetes|Spirochaetia|Spirochaetales|Borreliaceae|Borreliella|Borreliella_burgdorferi	Borrelia_burgdorferi_94a_plasmid_94a_lp54__complete_sequence
1077	CP001501.1	circular	8696	Spirochaetes|Spirochaetia|Spirochaetales|Borreliaceae|Borreliella|Borreliella_burgdorferi	Borrelia_burgdorferi_94a_plasmid_94a_cp9__complete_sequence
1078	CP001502.1	linear	26181	Spirochaetes|Spirochaetia|Spirochaetales|Borreliaceae|Borreliella|Borreliella_burgdorferi	Borrelia_burgdorferi_94a_plasmid_94a_lp28-3__complete_sequence
1079	CP001505.1	circular	133591	Proteobacteria|Betaproteobacteria|Burkholderiales|Burkholderiaceae|Burkholderia|Burkholderia_glumae	Burkholderia_glumae_BGR1_plasmid_bglu_1p__complete_sequence
1080	CP001506.1	circular	141792	Proteobacteria|Betaproteobacteria|Burkholderiales|Burkholderiaceae|Burkholderia|Burkholderia_glumae	Burkholderia_glumae_BGR1_plasmid_bglu_2p__complete_sequence
1081	CP001507.2	circular	141067	Proteobacteria|Betaproteobacteria|Burkholderiales|Burkholderiaceae|Burkholderia|Burkholderia_glumae	Burkholderia_glumae_BGR1_plasmid_bglu_3p__complete_sequence
1082	CP001508.2	circular	134346	Proteobacteria|Betaproteobacteria|Burkholderiales|Burkholderiaceae|Burkholderia|Burkholderia_glumae	Burkholderia_glumae_BGR1_plasmid_bglu_4p__complete_sequence
1083	CP001512.1	circular	44195	Proteobacteria|Alphaproteobacteria|Rhizobiales|Methylobacteriaceae|Methylobacterium|Methylobacterium_extorquens	Methylobacterium_extorquens_AM1_plasmid_p1META1__complete_sequence
1084	CP001513.1	circular	37858	Proteobacteria|Alphaproteobacteria|Rhizobiales|Methylobacteriaceae|Methylobacterium|Methylobacterium_extorquens	Methylobacterium_extorquens_AM1_plasmid_p2META1__complete_sequence
1085	CP001514.1	circular	24943	Proteobacteria|Alphaproteobacteria|Rhizobiales|Methylobacteriaceae|Methylobacterium|Methylobacterium_extorquens	Methylobacterium_extorquens_AM1_plasmid_p3META1__complete_sequence
1086	CP001516.1	linear	52543	Spirochaetes|Spirochaetia|Spirochaetales|Borreliaceae|Borreliella|Borreliella_finlandensis	Borreliella_finlandensis_strain_SV1_plasmid_SV1_lp32-12__complete_sequence
1087	CP001517.1	circular	30053	Spirochaetes|Spirochaetia|Spirochaetales|Borreliaceae|Borreliella|Borreliella_finlandensis	Borreliella_finlandensis_strain_SV1_plasmid_SV1_cp32-3__complete_sequence
1088	CP001518.1	linear	21708	Spirochaetes|Spirochaetia|Spirochaetales|Borreliaceae|Borreliella|Borreliella_finlandensis	Borreliella_finlandensis_strain_SV1_plasmid_SV1_lp28-2__complete_sequence
1089	CP001519.1	linear	20219	Spirochaetes|Spirochaetia|Spirochaetales|Borreliaceae|Borreliella|Borreliella_finlandensis	Borreliella_finlandensis_strain_SV1_plasmid_SV1_lp17__complete_sequence
1090	CP001520.1	circular	29457	Spirochaetes|Spirochaetia|Spirochaetales|Borreliaceae|Borreliella|Borreliella_finlandensis	Borreliella_finlandensis_strain_SV1_plasmid_SV1_cp32-4__complete_sequence
1091	CP001521.1	circular	29578	Spirochaetes|Spirochaetia|Spirochaetales|Borreliaceae|Borreliella|Borreliella_finlandensis	Borreliella_finlandensis_strain_SV1_plasmid_SV1_cp32-7__complete_sequence
1092	CP001522.1	circular	26496	Spirochaetes|Spirochaetia|Spirochaetales|Borreliaceae|Borreliella|Borreliella_finlandensis	Borreliella_finlandensis_strain_SV1_plasmid_SV1_cp26__complete_sequence
1093	CP001523.1	linear	36518	Spirochaetes|Spirochaetia|Spirochaetales|Borreliaceae|Borreliella|Borreliella_finlandensis	Borreliella_finlandensis_strain_SV1_plasmid_SV1_lp28-4__complete_sequence
1094	CP001524.1	linear	83377	Spirochaetes|Spirochaetia|Spirochaetales|Borreliaceae|Borreliella|Borreliella_finlandensis	Borreliella_finlandensis_strain_SV1_plasmid_SV1_lp54__complete_sequence
1095	CP001525.1	circular	30858	Spirochaetes|Spirochaetia|Spirochaetales|Borreliaceae|Borreliella|Borreliella_burgdorferi	Borrelia_burgdorferi_118a_plasmid_118a_cp32-8__complete_sequence
1096	CP001526.1	circular	60942	Spirochaetes|Spirochaetia|Spirochaetales|Borreliaceae|Borreliella|Borreliella_burgdorferi	Borrelia_burgdorferi_118a_plasmid_118a_cp32-7-9__complete_sequence
1097	CP001527.1	linear	18209	Spirochaetes|Spirochaetia|Spirochaetales|Borreliaceae|Borreliella|Borreliella_burgdorferi	Borrelia_burgdorferi_118a_plasmid_118a_lp17__complete_sequence
1098	CP001528.1	circular	30611	Spirochaetes|Spirochaetia|Spirochaetales|Borreliaceae|Borreliella|Borreliella_burgdorferi	Borrelia_burgdorferi_118a_plasmid_118a_cp32-6__complete_sequence
1099	CP001529.1	linear	27336	Spirochaetes|Spirochaetia|Spirochaetales|Borreliaceae|Borreliella|Borreliella_burgdorferi	Borrelia_burgdorferi_118a_plasmid_118a_lp28-5__complete_sequence
1100	CP001530.1	linear	17205	Spirochaetes|Spirochaetia|Spirochaetales|Borreliaceae|Borreliella|Borreliella_burgdorferi	Borrelia_burgdorferi_118a_plasmid_118a_lp32-3__complete_sequence
1101	CP001531.1	linear	29233	Spirochaetes|Spirochaetia|Spirochaetales|Borreliaceae|Borreliella|Borreliella_burgdorferi	Borrelia_burgdorferi_118a_plasmid_118a_lp28-6__complete_sequence
1102	CP001532.1	linear	24765	Spirochaetes|Spirochaetia|Spirochaetales|Borreliaceae|Borreliella|Borreliella_burgdorferi	Borrelia_burgdorferi_118a_plasmid_118a_lp25__complete_sequence
1103	CP001533.1	circular	8692	Spirochaetes|Spirochaetia|Spirochaetales|Borreliaceae|Borreliella|Borreliella_burgdorferi	Borrelia_burgdorferi_118a_plasmid_118a_cp9__complete_sequence
1104	CP001534.1	circular	30341	Spirochaetes|Spirochaetia|Spirochaetales|Borreliaceae|Borreliella|Borreliella_burgdorferi	Borrelia_burgdorferi_118a_plasmid_118a_cp32-10__complete_sequence
1105	CP001535.1	circular	26526	Spirochaetes|Spirochaetia|Spirochaetales|Borreliaceae|Borreliella|Borreliella_burgdorferi	Borrelia_burgdorferi_118a_plasmid_118a_cp26__complete_sequence
1106	CP001536.1	circular	17070	Spirochaetes|Spirochaetia|Spirochaetales|Borreliaceae|Borreliella|Borreliella_burgdorferi	Borrelia_burgdorferi_118a_plasmid_118a_cp32-5__complete_sequence
1107	CP001537.1	linear	27241	Spirochaetes|Spirochaetia|Spirochaetales|Borreliaceae|Borreliella|Borreliella_burgdorferi	Borrelia_burgdorferi_118a_plasmid_118a_lp36__complete_sequence
1108	CP001538.1	circular	30171	Spirochaetes|Spirochaetia|Spirochaetales|Borreliaceae|Borreliella|Borreliella_burgdorferi	Borrelia_burgdorferi_118a_plasmid_118a_cp32-4__complete_sequence
1109	CP001539.1	linear	27759	Spirochaetes|Spirochaetia|Spirochaetales|Borreliaceae|Borreliella|Borreliella_burgdorferi	Borrelia_burgdorferi_118a_plasmid_118a_lp38__complete_sequence
1110	CP001540.1	linear	28746	Spirochaetes|Spirochaetia|Spirochaetales|Borreliaceae|Borreliella|Borreliella_burgdorferi	Borrelia_burgdorferi_118a_plasmid_118a_lp28-3__complete_sequence
1111	CP001541.1	linear	29802	Spirochaetes|Spirochaetia|Spirochaetales|Borreliaceae|Borreliella|Borreliella_burgdorferi	Borrelia_burgdorferi_118a_plasmid_118a_lp28-4__complete_sequence
1112	CP001542.1	linear	54027	Spirochaetes|Spirochaetia|Spirochaetales|Borreliaceae|Borreliella|Borreliella_burgdorferi	Borrelia_burgdorferi_118a_plasmid_118a_lp54__complete_sequence
1113	CP001543.1	circular	30117	Spirochaetes|Spirochaetia|Spirochaetales|Borreliaceae|Borreliella|Borreliella_burgdorferi	Borrelia_burgdorferi_118a_plasmid_118a_cp32-13__complete_sequence
1114	CP001544.1	circular	3125	Firmicutes|Bacilli|Bacillales|Staphylococcaceae|Staphylococcus|Staphylococcus_aureus	Staphylococcus_aureus_subsp._aureus_USA300_TCH1516_plasmid_pUSA01-HOU__complete_sequence
1115	CP001545.1	circular	27704	Spirochaetes|Spirochaetia|Spirochaetales|Borreliaceae|Borreliella|Borreliella_burgdorferi	Borrelia_burgdorferi_29805_plasmid_29805_cp32-12__complete_sequence
1116	CP001546.1	circular	22534	Spirochaetes|Spirochaetia|Spirochaetales|Borreliaceae|Borreliella|Borreliella_burgdorferi	Borrelia_burgdorferi_29805_plasmid_29805_cp32-5__complete_sequence
1117	CP001547.1	linear	31052	Spirochaetes|Spirochaetia|Spirochaetales|Borreliaceae|Borreliella|Borreliella_burgdorferi	Borrelia_burgdorferi_29805_plasmid_29805_lp28-3__complete_sequence
1118	CP001548.1	linear	38696	Spirochaetes|Spirochaetia|Spirochaetales|Borreliaceae|Borreliella|Borreliella_burgdorferi	Borrelia_burgdorferi_29805_plasmid_29805_lp38__complete_sequence
1119	CP001549.1	circular	30414	Spirochaetes|Spirochaetia|Spirochaetales|Borreliaceae|Borreliella|Borreliella_burgdorferi	Borrelia_burgdorferi_29805_plasmid_29805_cp32-9__complete_sequence
1120	CP001550.1	circular	26537	Spirochaetes|Spirochaetia|Spirochaetales|Borreliaceae|Borreliella|Borreliella_burgdorferi	Borrelia_burgdorferi_29805_plasmid_29805_cp26__complete_sequence
1121	CP001551.1	linear	17032	Spirochaetes|Spirochaetia|Spirochaetales|Borreliaceae|Borreliella|Borreliella_burgdorferi	Borrelia_burgdorferi_29805_plasmid_29805_lp17__complete_sequence
1122	CP001552.1	linear	29469	Spirochaetes|Spirochaetia|Spirochaetales|Borreliaceae|Borreliella|Borreliella_burgdorferi	Borrelia_burgdorferi_29805_plasmid_29805_lp28-4__complete_sequence
1123	CP001553.1	linear	24093	Spirochaetes|Spirochaetia|Spirochaetales|Borreliaceae|Borreliella|Borreliella_burgdorferi	Borrelia_burgdorferi_29805_plasmid_29805_lp25__complete_sequence
1124	CP001554.1	linear	53849	Spirochaetes|Spirochaetia|Spirochaetales|Borreliaceae|Borreliella|Borreliella_burgdorferi	Borrelia_burgdorferi_29805_plasmid_29805_lp54__complete_sequence
1125	CP001555.1	linear	30159	Spirochaetes|Spirochaetia|Spirochaetales|Borreliaceae|Borreliella|Borreliella_burgdorferi	Borrelia_burgdorferi_29805_plasmid_29805_lp28-6__complete_sequence
1126	CP001556.1	circular	30617	Spirochaetes|Spirochaetia|Spirochaetales|Borreliaceae|Borreliella|Borreliella_burgdorferi	Borrelia_burgdorferi_29805_plasmid_29805_cp32-4__complete_sequence
1127	CP001557.1	linear	34551	Spirochaetes|Spirochaetia|Spirochaetales|Borreliaceae|Borreliella|Borreliella_burgdorferi	Borrelia_burgdorferi_29805_plasmid_29805_lp36__complete_sequence
1128	CP001558.1	circular	29694	Spirochaetes|Spirochaetia|Spirochaetales|Borreliaceae|Borreliella|Borreliella_burgdorferi	Borrelia_burgdorferi_29805_plasmid_29805_cp32-7__complete_sequence
1129	CP001559.1	linear	29870	Spirochaetes|Spirochaetia|Spirochaetales|Borreliaceae|Borreliella|Borreliella_burgdorferi	Borrelia_burgdorferi_29805_plasmid_29805_lp28-2__complete_sequence
1130	CP001563.1	circular	28192	Proteobacteria|Alphaproteobacteria|Rhizobiales|Bartonellaceae|Bartonella|Bartonella_grahamii	Bartonella_grahamii_as4aup_plasmid_pBGR3__complete_sequence
1131	CP001564.1	linear	17287	Spirochaetes|Spirochaetia|Spirochaetales|Borreliaceae|Borreliella|Borreliella_burgdorferi	Borrelia_burgdorferi_Bol26_plasmid_Bol26_lp17__complete_sequence
1132	CP001565.1	circular	31433	Spirochaetes|Spirochaetia|Spirochaetales|Borreliaceae|Borreliella|Borreliella_burgdorferi	Borrelia_burgdorferi_Bol26_plasmid_Bol26_cp32-12__complete_sequence
1133	CP001566.1	linear	28200	Spirochaetes|Spirochaetia|Spirochaetales|Borreliaceae|Borreliella|Borreliella_burgdorferi	Borrelia_burgdorferi_Bol26_plasmid_Bol26_lp28-9__complete_sequence
1134	CP001567.1	linear	36936	Spirochaetes|Spirochaetia|Spirochaetales|Borreliaceae|Borreliella|Borreliella_burgdorferi	Borrelia_burgdorferi_Bol26_plasmid_Bol26_lp36__complete_sequence
1135	CP001568.1	circular	26523	Spirochaetes|Spirochaetia|Spirochaetales|Borreliaceae|Borreliella|Borreliella_burgdorferi	Borrelia_burgdorferi_Bol26_plasmid_Bol26_cp26__complete_sequence
1136	CP001569.1	linear	28812	Spirochaetes|Spirochaetia|Spirochaetales|Borreliaceae|Borreliella|Borreliella_burgdorferi	Borrelia_burgdorferi_Bol26_plasmid_Bol26_lp28-4__complete_sequence
1137	CP001570.1	circular	30597	Spirochaetes|Spirochaetia|Spirochaetales|Borreliaceae|Borreliella|Borreliella_burgdorferi	Borrelia_burgdorferi_Bol26_plasmid_Bol26_cp32-9__complete_sequence
1138	CP001571.1	linear	53655	Spirochaetes|Spirochaetia|Spirochaetales|Borreliaceae|Borreliella|Borreliella_burgdorferi	Borrelia_burgdorferi_Bol26_plasmid_Bol26_lp54__complete_sequence
1139	CP001572.1	circular	30186	Spirochaetes|Spirochaetia|Spirochaetales|Borreliaceae|Borreliella|Borreliella_burgdorferi	Borrelia_burgdorferi_Bol26_plasmid_Bol26_cp32-5__complete_sequence
1140	CP001573.1	linear	17941	Spirochaetes|Spirochaetia|Spirochaetales|Borreliaceae|Borreliella|Borreliella_burgdorferi	Borrelia_burgdorferi_Bol26_plasmid_Bol26_lp28-3__complete_sequence
1141	CP001583.1	circular	7326	Proteobacteria|Epsilonproteobacteria|Campylobacterales|Helicobacteraceae|Helicobacter|Helicobacter_pylori	Helicobacter_pylori_v225d_plasmid_pHPv225d__complete_sequence
1142	CP001586.1	circular	68342	Proteobacteria|Gammaproteobacteria|Enterobacterales|Yersiniaceae|Yersinia|Yersinia_pestis	Yersinia_pestis_D106004_plasmid_pCD1__complete_sequence
1143	CP001587.1	circular	94249	Proteobacteria|Gammaproteobacteria|Enterobacterales|Yersiniaceae|Yersinia|Yersinia_pestis	Yersinia_pestis_D106004_plasmid_pMT1__complete_sequence
1144	CP001588.1	circular	9611	Proteobacteria|Gammaproteobacteria|Enterobacterales|Yersiniaceae|Yersinia|Yersinia_pestis	Yersinia_pestis_D106004_plasmid_pPCY1__complete_sequence
1145	CP001590.1	circular	69665	Proteobacteria|Gammaproteobacteria|Enterobacterales|Yersiniaceae|Yersinia|Yersinia_pestis	Yersinia_pestis_D182038_plasmid_pCD1__complete_sequence
1146	CP001591.1	circular	96046	Proteobacteria|Gammaproteobacteria|Enterobacterales|Yersiniaceae|Yersinia|Yersinia_pestis	Yersinia_pestis_D182038_plasmid_pMT1__complete_sequence
1147	CP001592.1	circular	9608	Proteobacteria|Gammaproteobacteria|Enterobacterales|Yersiniaceae|Yersinia|Yersinia_pestis	Yersinia_pestis_D182038_plasmid_pPCP1__complete_sequence
1148	CP001594.1	circular	68342	Proteobacteria|Gammaproteobacteria|Enterobacterales|Yersiniaceae|Yersinia|Yersinia_pestis	Yersinia_pestis_Z176003_plasmid_pCD1__complete_sequence
1149	CP001595.1	circular	94251	Proteobacteria|Gammaproteobacteria|Enterobacterales|Yersiniaceae|Yersinia|Yersinia_pestis	Yersinia_pestis_Z176003_plasmid_pMT1__complete_sequence
1150	CP001596.1	circular	9609	Proteobacteria|Gammaproteobacteria|Enterobacterales|Yersiniaceae|Yersinia|Yersinia_pestis	Yersinia_pestis_Z176003_plasmid_pPCP1__complete_sequence
1151	CP001597.1	circular	94830	Firmicutes|Bacilli|Bacillales|Bacillaceae|Bacillus|Bacillus_anthracis	Bacillus_anthracis_str._A0248_plasmid_pXO2__complete_sequence
1152	CP001599.1	circular	181677	Firmicutes|Bacilli|Bacillales|Bacillaceae|Bacillus|Bacillus_anthracis	Bacillus_anthracis_str._A0248_plasmid_pXO1__complete_sequence
1153	CP001603.1	circular	77054	Firmicutes|Bacilli|Bacillales|Listeriaceae|Listeria|Listeria_monocytogenes	Listeria_monocytogenes_08-5578_plasmid_pLM5578__complete_sequence
1154	CP001609.1	circular	68552	Proteobacteria|Gammaproteobacteria|Enterobacterales|Yersiniaceae|Yersinia|Yersinia_pestis	Yersinia_pestis_biovar_Medievalis_str._Harbin_35_plasmid_pCD__complete_sequence
1155	CP001610.1	circular	99286	Proteobacteria|Gammaproteobacteria|Enterobacterales|Yersiniaceae|Yersinia|Yersinia_pestis	Yersinia_pestis_biovar_Medievalis_str._Harbin_35_plasmid_pMT__complete_sequence
1156	CP001611.1	circular	9600	Proteobacteria|Gammaproteobacteria|Enterobacterales|Yersiniaceae|Yersinia|Yersinia_pestis	Yersinia_pestis_biovar_Medievalis_str._Harbin_35_plasmid_pPCP__complete_sequence
1157	CP001613.1	circular	12377	Proteobacteria|Alphaproteobacteria|Rickettsiales|Rickettsiaceae|Rickettsia|Rickettsia_africae	Rickettsia_africae_ESF-5_plasmid_pRAF__complete_sequence
1158	CP001623.1	circular	828924	Proteobacteria|Alphaproteobacteria|Rhizobiales|Rhizobiaceae|Rhizobium|Rhizobium_leguminosarum	Rhizobium_leguminosarum_bv._trifolii_WSM1325_plasmid_pR132501__complete_sequence
1159	CP001624.1	circular	660973	Proteobacteria|Alphaproteobacteria|Rhizobiales|Rhizobiaceae|Rhizobium|Rhizobium_leguminosarum	Rhizobium_leguminosarum_bv._trifolii_WSM1325_plasmid_pR132502__complete_sequence
1160	CP001625.1	circular	516088	Proteobacteria|Alphaproteobacteria|Rhizobiales|Rhizobiaceae|Rhizobium|Rhizobium_leguminosarum	Rhizobium_leguminosarum_bv._trifolii_WSM1325_plasmid_pR132503__complete_sequence
1161	CP001626.1	circular	350312	Proteobacteria|Alphaproteobacteria|Rhizobiales|Rhizobiaceae|Rhizobium|Rhizobium_leguminosarum	Rhizobium_leguminosarum_bv._trifolii_WSM1325_plasmid_pR132504__complete_sequence
1162	CP001627.1	circular	294782	Proteobacteria|Alphaproteobacteria|Rhizobiales|Rhizobiaceae|Rhizobium|Rhizobium_leguminosarum	Rhizobium_leguminosarum_bv._trifolii_WSM1325_plasmid_pR132505__complete_sequence
1163	CP001639.1	circular	33899	Firmicutes|Bacilli|Bacillales|Bacillaceae|Geobacillus|Geobacillus_sp._WCH70	Geobacillus_sp._WCH70_plasmid_pWCH7001__complete_sequence
1164	CP001640.1	circular	10287	Firmicutes|Bacilli|Bacillales|Bacillaceae|Geobacillus|Geobacillus_sp._WCH70	Geobacillus_sp._WCH70_plasmid_pWCH7002__complete_sequence
1165	CP001646.1	circular	389779	Proteobacteria|Betaproteobacteria|Burkholderiales|Burkholderiaceae|Ralstonia|Ralstonia_pickettii	Ralstonia_pickettii_12D_plasmid_pRp12D01__complete_sequence
1166	CP001647.1	circular	273136	Proteobacteria|Betaproteobacteria|Burkholderiales|Burkholderiaceae|Ralstonia|Ralstonia_pickettii	Ralstonia_pickettii_12D_plasmid_pRp12D02__complete_sequence
1167	CP001648.1	circular	51398	Proteobacteria|Betaproteobacteria|Burkholderiales|Burkholderiaceae|Ralstonia|Ralstonia_pickettii	Ralstonia_pickettii_12D_plasmid_pRp12D03__complete_sequence
1168	CP001651.1	linear	53786	Spirochaetes|Spirochaetia|Spirochaetales|Borreliaceae|Borreliella|Borreliella_burgdorferi	Borrelia_burgdorferi_N40_plasmid_N40_lp54__complete_sequence
1169	CP001652.1	linear	52916	Spirochaetes|Spirochaetia|Spirochaetales|Borreliaceae|Borreliella|Borreliella_burgdorferi	Borrelia_burgdorferi_JD1_plasmid_JD1_lp54__complete_sequence
1170	CP001653.1	linear	48220	Spirochaetes|Spirochaetia|Spirochaetales|Borreliaceae|Borreliella|Borreliella_burgdorferi	Borrelia_burgdorferi_297_plasmid_297_lp54__complete_sequence
1171	CP001659.1	circular	107690	Firmicutes|Clostridia|Clostridiales|Clostridiaceae|Clostridium|Clostridium_botulinum	Clostridium_botulinum_D_str._1873_plasmid_pCLG1__complete_sequence
1172	CP001660.1	circular	54152	Firmicutes|Clostridia|Clostridiales|Clostridiaceae|Clostridium|Clostridium_botulinum	Clostridium_botulinum_D_str._1873_plasmid_pCLG2__complete_sequence
1173	CP001675.1	circular	76680	Proteobacteria|Betaproteobacteria|Nitrosomonadales|Methylophilaceae|Methylovorus|Methylovorus_glucosotrophus	Methylovorus_glucosetrophus_SIP3-4_plasmid_pMsip01__complete_sequence
1174	CP001676.1	circular	9816	Proteobacteria|Betaproteobacteria|Nitrosomonadales|Methylophilaceae|Methylovorus|Methylovorus_glucosotrophus	Methylovorus_glucosetrophus_SIP3-4_plasmid_pMsip02__complete_sequence
1175	CP001679.1	circular	84492	Proteobacteria|Alphaproteobacteria|Rhodobacterales|Hyphomonadaceae|Hirschia|Hirschia_baltica	Hirschia_baltica_ATCC_49814_plasmid_pHbal01__complete_sequence
1176	CP001702.1	circular	75678	Cyanobacteria|NA|Oscillatoriales|Cyanothecaceae|Cyanothece|Cyanothece_sp._PCC_8802	Cyanothece_sp._PCC_8802_plasmid_pP880201__complete_sequence
1177	CP001703.1	circular	23870	Cyanobacteria|NA|Oscillatoriales|Cyanothecaceae|Cyanothece|Cyanothece_sp._PCC_8802	Cyanothece_sp._PCC_8802_plasmid_pP880202__complete_sequence
1178	CP001704.1	circular	22723	Cyanobacteria|NA|Oscillatoriales|Cyanothecaceae|Cyanothece|Cyanothece_sp._PCC_8802	Cyanothece_sp._PCC_8802_plasmid_pP880203__complete_sequence
1179	CP001705.1	circular	11263	Cyanobacteria|NA|Oscillatoriales|Cyanothecaceae|Cyanothece|Cyanothece_sp._PCC_8802	Cyanothece_sp._PCC_8802_plasmid_pP880204__complete_sequence
1180	CP001709.1	circular	115566	Firmicutes|Tissierellia|Tissierellales|Peptoniphilaceae|Anaerococcus|Anaerococcus_prevotii	Anaerococcus_prevotii_DSM_20548_plasmid_pAPRE01__complete_sequence
1181	CP001714.1	circular	7530	Chlamydiae|Chlamydiia|Chlamydiales|Chlamydiaceae|Chlamydia|Chlamydia_pneumoniae	Chlamydophila_pneumoniae_LPCoLN_plasmid__complete_sequence
1182	CP001716.1	circular	167595	Proteobacteria|Betaproteobacteria|NA|NA|Candidatus_Accumulibacter|Candidatus_Accumulibacter_phosphatis	Candidatus_Accumulibacter_phosphatis_clade_IIA_str._UW-1_plasmid_pAph01__complete_sequence
1183	CP001717.1	circular	42325	Proteobacteria|Betaproteobacteria|NA|NA|Candidatus_Accumulibacter|Candidatus_Accumulibacter_phosphatis	Candidatus_Accumulibacter_phosphatis_clade_IIA_str._UW-1_plasmid_pAph02__complete_sequence
1184	CP001718.1	circular	37695	Proteobacteria|Betaproteobacteria|NA|NA|Candidatus_Accumulibacter|Candidatus_Accumulibacter_phosphatis	Candidatus_Accumulibacter_phosphatis_clade_IIA_str._UW-1_plasmid_pAph03__complete_sequence
1185	CP001723.1	circular	53380	Proteobacteria|Alphaproteobacteria|Sphingomonadales|Sphingomonadaceae|Zymomonas|Zymomonas_mobilis	Zymomonas_mobilis_subsp._mobilis_NCIMB_11163_plasmid_pZA1001__complete_sequence
1186	CP001724.1	circular	40818	Proteobacteria|Alphaproteobacteria|Sphingomonadales|Sphingomonadaceae|Zymomonas|Zymomonas_mobilis	Zymomonas_mobilis_subsp._mobilis_NCIMB_11163_plasmid_pZA1002__complete_sequence
1187	CP001725.1	circular	4551	Proteobacteria|Alphaproteobacteria|Sphingomonadales|Sphingomonadaceae|Zymomonas|Zymomonas_mobilis	Zymomonas_mobilis_subsp._mobilis_NCIMB_11163_plasmid_pZA1003__complete_sequence
1188	CP001728.1	circular	91726	Firmicutes|Bacilli|Bacillales|Alicyclobacillaceae|Alicyclobacillus|Alicyclobacillus_acidocaldarius	Alicyclobacillus_acidocaldarius_subsp._acidocaldarius_DSM_446_plasmid_pAACI01__complete_sequence
1189	CP001729.1	circular	87298	Firmicutes|Bacilli|Bacillales|Alicyclobacillaceae|Alicyclobacillus|Alicyclobacillus_acidocaldarius	Alicyclobacillus_acidocaldarius_subsp._acidocaldarius_DSM_446_plasmid_pAACI02__complete_sequence
1190	CP001730.1	circular	7907	Firmicutes|Bacilli|Bacillales|Alicyclobacillaceae|Alicyclobacillus|Alicyclobacillus_acidocaldarius	Alicyclobacillus_acidocaldarius_subsp._acidocaldarius_DSM_446_plasmid_pAACI03__complete_sequence
1191	CP001735.1	circular	45263	Proteobacteria|Deltaproteobacteria|Desulfovibrionales|Desulfohalobiaceae|Desulfohalobium|Desulfohalobium_retbaense	Desulfohalobium_retbaense_DSM_5692_plasmid_pDRET01__complete_sequence
1192	CP001740.1	circular	54160	Fusobacteria|Fusobacteriia|Fusobacteriales|Leptotrichiaceae|Sebaldella|Sebaldella_termitidis	Sebaldella_termitidis_ATCC_33386_plasmid_pSTERM01__complete_sequence
1193	CP001741.1	circular	13648	Fusobacteria|Fusobacteriia|Fusobacteriales|Leptotrichiaceae|Sebaldella|Sebaldella_termitidis	Sebaldella_termitidis_ATCC_33386_plasmid_pSTERM02__complete_sequence
1194	CP001745.1	circular	37010	Planctomycetes|Planctomycetia|Planctomycetales|Planctomycetaceae|Planctopirus|Planctopirus_limnophila	Planctopirus_limnophila_DSM_3776_plasmid_pPLIM01__complete_sequence
1195	CP001747.1	circular	181907	Firmicutes|Bacilli|Bacillales|Bacillaceae|Bacillus|Bacillus_cereus	Bacillus_cereus_biovar_anthracis_str._CI_plasmid_pCI-XO1__complete_sequence
1196	CP001748.1	circular	94469	Firmicutes|Bacilli|Bacillales|Bacillaceae|Bacillus|Bacillus_cereus	Bacillus_cereus_biovar_anthracis_str._CI_plasmid_pCI-XO2__complete_sequence
1197	CP001749.1	circular	14219	Firmicutes|Bacilli|Bacillales|Bacillaceae|Bacillus|Bacillus_cereus	Bacillus_cereus_biovar_anthracis_str._CI_plasmid_pBAslCI14__complete_sequence
1198	CP001753.1	circular	21055	Firmicutes|Bacilli|Lactobacillales|Leuconostocaceae|Leuconostoc|Leuconostoc_kimchii	Leuconostoc_kimchii_IMSNU_11154_plasmid_LkipL4701__complete_sequence
1199	CP001754.1	circular	23275	Firmicutes|Bacilli|Lactobacillales|Leuconostocaceae|Leuconostoc|Leuconostoc_kimchii	Leuconostoc_kimchii_IMSNU_11154_plasmid_LkipL4704__complete_sequence
1200	CP001755.1	circular	21924	Firmicutes|Bacilli|Lactobacillales|Leuconostocaceae|Leuconostoc|Leuconostoc_kimchii	Leuconostoc_kimchii_IMSNU_11154_plasmid_LkipL4719__complete_sequence
1201	CP001756.1	circular	29616	Firmicutes|Bacilli|Lactobacillales|Leuconostocaceae|Leuconostoc|Leuconostoc_kimchii	Leuconostoc_kimchii_IMSNU_11154_plasmid_LkipL4726__complete_sequence
1202	CP001757.1	circular	3196	Firmicutes|Bacilli|Lactobacillales|Leuconostocaceae|Leuconostoc|Leuconostoc_kimchii	Leuconostoc_kimchii_IMSNU_11154_plasmid_LkipL48__complete_sequence
1203	CP001770.1	circular	189452	Bacteroidetes|Cytophagia|Cytophagales|Cytophagaceae|Spirosoma|Spirosoma_linguale	Spirosoma_linguale_DSM_74_plasmid_pSLIN01__complete_sequence
1204	CP001771.1	circular	146936	Bacteroidetes|Cytophagia|Cytophagales|Cytophagaceae|Spirosoma|Spirosoma_linguale	Spirosoma_linguale_DSM_74_plasmid_pSLIN02__complete_sequence
1205	CP001772.1	circular	36434	Bacteroidetes|Cytophagia|Cytophagales|Cytophagaceae|Spirosoma|Spirosoma_linguale	Spirosoma_linguale_DSM_74_plasmid_pSLIN03__complete_sequence
1206	CP001773.1	circular	9965	Bacteroidetes|Cytophagia|Cytophagales|Cytophagaceae|Spirosoma|Spirosoma_linguale	Spirosoma_linguale_DSM_74_plasmid_pSLIN04__complete_sequence
1207	CP001774.1	circular	8651	Bacteroidetes|Cytophagia|Cytophagales|Cytophagaceae|Spirosoma|Spirosoma_linguale	Spirosoma_linguale_DSM_74_plasmid_pSLIN05__complete_sequence
1208	CP001775.1	circular	7683	Bacteroidetes|Cytophagia|Cytophagales|Cytophagaceae|Spirosoma|Spirosoma_linguale	Spirosoma_linguale_DSM_74_plasmid_pSLIN06__complete_sequence
1209	CP001776.1	circular	7308	Bacteroidetes|Cytophagia|Cytophagales|Cytophagaceae|Spirosoma|Spirosoma_linguale	Spirosoma_linguale_DSM_74_plasmid_pSLIN07__complete_sequence
1210	CP001777.1	circular	6072	Bacteroidetes|Cytophagia|Cytophagales|Cytophagaceae|Spirosoma|Spirosoma_linguale	Spirosoma_linguale_DSM_74_plasmid_pSLIN08__complete_sequence
1211	CP001780.1	circular	10702	Fusobacteria|Fusobacteriia|Fusobacteriales|Leptotrichiaceae|Streptobacillus|Streptobacillus_moniliformis	Streptobacillus_moniliformis_DSM_12112_plasmid_pSMON01__complete_sequence
1212	CP001782.1	circular	1442	Firmicutes|Bacilli|Bacillales|Staphylococcaceae|Staphylococcus|Staphylococcus_aureus	Staphylococcus_aureus_subsp._aureus_ED98_plasmid_pAVY__complete_sequence
1213	CP001783.1	circular	4440	Firmicutes|Bacilli|Bacillales|Staphylococcaceae|Staphylococcus|Staphylococcus_aureus	Staphylococcus_aureus_subsp._aureus_ED98_plasmid_pT181__complete_sequence
1214	CP001784.1	circular	17256	Firmicutes|Bacilli|Bacillales|Staphylococcaceae|Staphylococcus|Staphylococcus_aureus	Staphylococcus_aureus_subsp._aureus_ED98_plasmid_pAVX__complete_sequence
1215	CP001786.1	circular	27830	Firmicutes|Clostridia|Thermoanaerobacterales|Thermoanaerobacteraceae|Ammonifex|Ammonifex_degensii	Ammonifex_degensii_KC4_plasmid_pADEG01__complete_sequence
1216	CP001799.1	circular	65833	Proteobacteria|Gammaproteobacteria|Chromatiales|Chromatiaceae|Nitrosococcus|Nitrosococcus_halophilus	Nitrosococcus_halophilus_Nc4_plasmid_pNHAL01__complete_sequence
1217	CP001803.1	circular	81410	Actinobacteria|Actinobacteria|Corynebacteriales|Gordoniaceae|Gordonia|Gordonia_bronchialis	Gordonia_bronchialis_DSM_43247_plasmid_pGBRO01__complete_sequence
1218	CP001808.1	circular	125133	Bacteroidetes|NA|Bacteroidetes_Order_II._Incertae_sedis|Rhodothermaceae|Rhodothermus|Rhodothermus_marinus	Rhodothermus_marinus_DSM_4252_plasmid_pRMAR01__complete_sequence
1219	CP001812.1	circular	361399	Firmicutes|Clostridia|Clostridiales|Lachnospiraceae|Butyrivibrio|Butyrivibrio_proteoclasticus	Butyrivibrio_proteoclasticus_B316_plasmid_pCY360__complete_sequence
1220	CP001813.1	circular	186325	Firmicutes|Clostridia|Clostridiales|Lachnospiraceae|Butyrivibrio|Butyrivibrio_proteoclasticus	Butyrivibrio_proteoclasticus_B316_plasmid_pCY186__complete_sequence
1221	CP001815.1	circular	28204	Actinobacteria|Actinobacteria|Streptosporangiales|Streptosporangiaceae|Streptosporangium|Streptosporangium_roseum	Streptosporangium_roseum_DSM_43021_plasmid_pSROS01__complete_sequence
1222	CP001822.1	circular	88604	Actinobacteria|Actinobacteria|Micrococcales|Promicromonosporaceae|Xylanimonas|Xylanimonas_cellulosilytica	Xylanimonas_cellulosilytica_DSM_15894_plasmid_pXCEL01__complete_sequence
1223	CP001831.1	circular	1633319	Proteobacteria|Alphaproteobacteria|Rhizobiales|Rhizobiaceae|Sinorhizobium|Sinorhizobium_meliloti	Sinorhizobium_meliloti_SM11_plasmid_pSmeSM11c__complete_sequence
1224	CP001832.1	circular	1632395	Proteobacteria|Alphaproteobacteria|Rhizobiales|Rhizobiaceae|Sinorhizobium|Sinorhizobium_meliloti	Sinorhizobium_meliloti_SM11_plasmid_pSmeSM11d__complete_sequence
1225	CP001833.1	circular	1564	Proteobacteria|Gammaproteobacteria|Enterobacterales|Enterobacteriaceae|Escherichia|Escherichia_coli	Escherichia_coli_ABU_83972_plasmid_pABU__complete_sequence
1226	CP001835.1	circular	37510	Firmicutes|Bacilli|Lactobacillales|Streptococcaceae|Lactococcus|Lactococcus_lactis	Lactococcus_lactis_subsp._lactis_KF147_plasmid_pKF147A__complete_genome
1227	CP001847.1	circular	66001	Proteobacteria|Gammaproteobacteria|Enterobacterales|Enterobacteriaceae|Escherichia|Escherichia_coli	Escherichia_coli_O55:H7_str._CB9615_plasmid_pO55__complete_sequence
1228	CP001877.1	circular	37174	Proteobacteria|Epsilonproteobacteria|Campylobacterales|Campylobacteraceae|Campylobacter|Campylobacter_jejuni	Campylobacter_jejuni_subsp._jejuni_IA3902_plasmid_pVir__complete_sequence
1229	CP001879.1	circular	285222	Firmicutes|Bacilli|Bacillales|Bacillaceae|Bacillus|Bacillus_pseudofirmus	Bacillus_pseudofirmus_OF4_plasmid_pBpOF4-01__complete_sequence
1230	CP001880.1	circular	105029	Firmicutes|Bacilli|Bacillales|Bacillaceae|Bacillus|Bacillus_pseudofirmus	Bacillus_pseudofirmus_OF4_plasmid_pBpOF4-02__complete_sequence
1231	CP001881.1	circular	37066	Proteobacteria|Alphaproteobacteria|Sphingomonadales|Sphingomonadaceae|Zymomonas|Zymomonas_mobilis	Zymomonas_mobilis_subsp._mobilis_ZM4_plasmid_pZZM401__complete_sequence
1232	CP001882.1	circular	33915	Proteobacteria|Alphaproteobacteria|Sphingomonadales|Sphingomonadaceae|Zymomonas|Zymomonas_mobilis	Zymomonas_mobilis_subsp._mobilis_ZM4_plasmid_pZZM402__complete_sequence
1233	CP001883.1	circular	32801	Proteobacteria|Alphaproteobacteria|Sphingomonadales|Sphingomonadaceae|Zymomonas|Zymomonas_mobilis	Zymomonas_mobilis_subsp._mobilis_ZM4_plasmid_pZZM403__complete_sequence
1234	CP001884.1	circular	32400	Proteobacteria|Alphaproteobacteria|Sphingomonadales|Sphingomonadaceae|Zymomonas|Zymomonas_mobilis	Zymomonas_mobilis_subsp._mobilis_ZM4_plasmid_pZZM404__complete_sequence
1235	CP001885.1	circular	30952	Proteobacteria|Alphaproteobacteria|Sphingomonadales|Sphingomonadaceae|Zymomonas|Zymomonas_mobilis	Zymomonas_mobilis_subsp._mobilis_ZM4_plasmid_pZZM405__complete_sequence
1236	CP001893.1	circular	167983	Proteobacteria|Gammaproteobacteria|Enterobacterales|Erwiniaceae|Pantoea|Pantoea_vagans	Pantoea_vagans_C9-1_plasmid_pPag1__complete_sequence
1237	CP001894.1	circular	165693	Proteobacteria|Gammaproteobacteria|Enterobacterales|Erwiniaceae|Pantoea|Pantoea_vagans	Pantoea_vagans_C9-1_plasmid_pPag2__complete_sequence
1238	CP001895.1	circular	529676	Proteobacteria|Gammaproteobacteria|Enterobacterales|Erwiniaceae|Pantoea|Pantoea_vagans	Pantoea_vagans_C9-1_plasmid_pPag3__complete_sequence
1239	CP001897.1	circular	102242	Proteobacteria|Gammaproteobacteria|Chromatiales|Chromatiaceae|Allochromatium|Allochromatium_vinosum	Allochromatium_vinosum_DSM_180_plasmid_pALVIN01__complete_sequence
1240	CP001898.1	circular	39929	Proteobacteria|Gammaproteobacteria|Chromatiales|Chromatiaceae|Allochromatium|Allochromatium_vinosum	Allochromatium_vinosum_DSM_180_plasmid_pALVIN02__complete_sequence
1241	CP001904.1	circular	312963	Firmicutes|Bacilli|Bacillales|Bacillaceae|Bacillus|Bacillus_thuringiensis	Bacillus_thuringiensis_BMB171_plasmid_pBMB171__complete_sequence
1242	CP001908.1	circular	127885	Firmicutes|Bacilli|Bacillales|Bacillaceae|Bacillus|Bacillus_thuringiensis	Bacillus_thuringiensis_serovar_chinensis_CT-43_plasmid_pCT127__complete_sequence
1243	CP001909.1	circular	14860	Firmicutes|Bacilli|Bacillales|Bacillaceae|Bacillus|Bacillus_thuringiensis	Bacillus_thuringiensis_serovar_chinensis_CT-43_plasmid_pCT14__complete_sequence
1244	CP001910.1	circular	281231	Firmicutes|Bacilli|Bacillales|Bacillaceae|Bacillus|Bacillus_thuringiensis	Bacillus_thuringiensis_serovar_chinensis_CT-43_plasmid_pCT281__complete_sequence
1245	CP001911.1	circular	51488	Firmicutes|Bacilli|Bacillales|Bacillaceae|Bacillus|Bacillus_thuringiensis	Bacillus_thuringiensis_serovar_chinensis_CT-43_plasmid_pCT51__complete_sequence
1246	CP001912.1	circular	6880	Firmicutes|Bacilli|Bacillales|Bacillaceae|Bacillus|Bacillus_thuringiensis	Bacillus_thuringiensis_serovar_chinensis_CT-43_plasmid_pCT6880__complete_sequence
1247	CP001913.1	circular	72074	Firmicutes|Bacilli|Bacillales|Bacillaceae|Bacillus|Bacillus_thuringiensis	Bacillus_thuringiensis_serovar_chinensis_CT-43_plasmid_pCT72__complete_sequence
1248	CP001914.1	circular	8252	Firmicutes|Bacilli|Bacillales|Bacillaceae|Bacillus|Bacillus_thuringiensis	Bacillus_thuringiensis_serovar_chinensis_CT-43_plasmid_pCT8252__complete_sequence
1249	CP001915.1	circular	83590	Firmicutes|Bacilli|Bacillales|Bacillaceae|Bacillus|Bacillus_thuringiensis	Bacillus_thuringiensis_serovar_chinensis_CT-43_plasmid_pCT83__complete_sequence
1250	CP001916.1	circular	8513	Firmicutes|Bacilli|Bacillales|Bacillaceae|Bacillus|Bacillus_thuringiensis	Bacillus_thuringiensis_serovar_chinensis_CT-43_plasmid_pCT8513__complete_sequence
1251	CP001917.1	circular	9547	Firmicutes|Bacilli|Bacillales|Bacillaceae|Bacillus|Bacillus_thuringiensis	Bacillus_thuringiensis_serovar_chinensis_CT-43_plasmid_pCT9547__complete_sequence
1252	CP001919.1	circular	199562	Proteobacteria|Gammaproteobacteria|Enterobacterales|Enterobacteriaceae|Enterobacter|Enterobacter_cloacae	Enterobacter_cloacae_subsp._cloacae_ATCC_13047_plasmid_pECL_A__complete_sequence
1253	CP001920.1	circular	84653	Proteobacteria|Gammaproteobacteria|Enterobacterales|Enterobacteriaceae|Enterobacter|Enterobacter_cloacae	Enterobacter_cloacae_subsp._cloacae_ATCC_13047_plasmid_pECL_B__complete_sequence
1254	CP001922.1	circular	74451	Proteobacteria|Gammaproteobacteria|Pseudomonadales|Moraxellaceae|Acinetobacter|Acinetobacter_baumannii	Acinetobacter_baumannii_1656-2_plasmid_ABKp1__complete_sequence
1255	CP001923.1	circular	8041	Proteobacteria|Gammaproteobacteria|Pseudomonadales|Moraxellaceae|Acinetobacter|Acinetobacter_baumannii	Acinetobacter_baumannii_1656-2_plasmid_ABKp2__complete_sequence
1256	CP001926.1	circular	92728	Proteobacteria|Gammaproteobacteria|Enterobacterales|Enterobacteriaceae|Escherichia|Escherichia_coli	Escherichia_coli_Xuzhou21_plasmid_pO157__complete_sequence
1257	CP001927.1	circular	37785	Proteobacteria|Gammaproteobacteria|Enterobacterales|Enterobacteriaceae|Escherichia|Escherichia_coli	Escherichia_coli_Xuzhou21_plasmid_pO157_Sal__complete_sequence
1258	CP001929.1	circular	15593	Chlamydiae|Chlamydiia|Parachlamydiales|Waddliaceae|Waddlia|Waddlia_chondrophila	Waddlia_chondrophila_WSU_86-1044_plasmid_pWc__complete_sequence
1259	CP001938.1	circular	20301	Proteobacteria|Gammaproteobacteria|Pseudomonadales|Moraxellaceae|Acinetobacter|Acinetobacter_baumannii	Acinetobacter_baumannii_MDR-ZJ06_plasmid_pMDR-ZJ06__complete_sequence
1260	CP001961.1	circular	43222	Proteobacteria|Epsilonproteobacteria|Campylobacterales|Campylobacteraceae|Campylobacter|Campylobacter_jejuni	Campylobacter_jejuni_subsp._jejuni_S3_plasmid_pTet__complete_sequence
1261	CP001963.1	circular	8383	Deinococcus-Thermus|Deinococci|Thermales|Thermaceae|Thermus|Thermus_scotoductus	Thermus_scotoductus_SA-01_plasmid_pTSC8__complete_sequence
1262	CP001967.1	circular	99806	Actinobacteria|Actinobacteria|Corynebacteriales|Tsukamurellaceae|Tsukamurella|Tsukamurella_paurometabola	Tsukamurella_paurometabola_DSM_20162_plasmid_pTpau01__complete_sequence
1263	CP001971.2	circular	181771	Firmicutes|Bacilli|Bacillales|Bacillaceae|Bacillus|Bacillus_anthracis	Bacillus_anthracis_str._A16_plasmid_pXO1__complete_sequence
1264	CP001972.2	circular	94833	Firmicutes|Bacilli|Bacillales|Bacillaceae|Bacillus|Bacillus_anthracis	Bacillus_anthracis_str._A16_plasmid_pXO2__complete_sequence
1265	CP001975.2	circular	181732	Firmicutes|Bacilli|Bacillales|Bacillaceae|Bacillus|Bacillus_anthracis	Bacillus_anthracis_str._A16R_plasmid_pXO1__complete_sequence
1266	CP001979.1	circular	42349	Proteobacteria|Gammaproteobacteria|Alteromonadales|Alteromonadaceae|Marinobacter|Marinobacter_adhaerens	Marinobacter_adhaerens_HP15_plasmid_pHP-42__complete_sequence
1267	CP001980.1	circular	187465	Proteobacteria|Gammaproteobacteria|Alteromonadales|Alteromonadaceae|Marinobacter|Marinobacter_adhaerens	Marinobacter_adhaerens_HP15_plasmid_pHP-187__complete_sequence
1268	CP001984.1	circular	5428	Firmicutes|Bacilli|Bacillales|Bacillaceae|Bacillus|Bacillus_megaterium	Bacillus_megaterium_QM_B1551_plasmid_pBM100__complete_sequence
1269	CP001985.1	circular	9098	Firmicutes|Bacilli|Bacillales|Bacillaceae|Bacillus|Bacillus_megaterium	Bacillus_megaterium_QM_B1551_plasmid_pBM200__complete_sequence
1270	CP001986.1	circular	26587	Firmicutes|Bacilli|Bacillales|Bacillaceae|Bacillus|Bacillus_megaterium	Bacillus_megaterium_QM_B1551_plasmid_pBM300__complete_sequence
1271	CP001987.1	circular	53865	Firmicutes|Bacilli|Bacillales|Bacillaceae|Bacillus|Bacillus_megaterium	Bacillus_megaterium_QM_B1551_plasmid_pBM400__complete_sequence
1272	CP001988.1	circular	66985	Firmicutes|Bacilli|Bacillales|Bacillaceae|Bacillus|Bacillus_megaterium	Bacillus_megaterium_QM_B1551_plasmid_pBM500__complete_sequence
1273	CP001989.1	circular	99694	Firmicutes|Bacilli|Bacillales|Bacillaceae|Bacillus|Bacillus_megaterium	Bacillus_megaterium_QM_B1551_plasmid_pBM600__complete_sequence
1274	CP001990.1	circular	164406	Firmicutes|Bacilli|Bacillales|Bacillaceae|Bacillus|Bacillus_megaterium	Bacillus_megaterium_QM_B1551_plasmid_pBM700__complete_sequence
1275	CP002012.1	circular	17531	Firmicutes|Clostridia|Clostridiales|Clostridiaceae|Clostridium|Clostridium_botulinum	Clostridium_botulinum_F_str._230613_plasmid_pCBF__complete_sequence
1276	CP002016.1	circular	489136	Proteobacteria|Betaproteobacteria|Burkholderiales|Burkholderiaceae|Burkholderia|Burkholderia_sp._CCGE1002	Burkholderia_sp._CCGE1002_plasmid_pBC201__complete_sequence
1277	CP002019.1	circular	267986	Proteobacteria|Alphaproteobacteria|Rhodobacterales|Rhodobacteraceae|Ketogulonicigenium|Ketogulonicigenium_vulgare	Ketogulonicigenium_vulgare_WSH-001_plasmid_1__complete_sequence
1278	CP002020.1	circular	242715	Proteobacteria|Alphaproteobacteria|Rhodobacterales|Rhodobacteraceae|Ketogulonicigenium|Ketogulonicigenium_vulgare	Ketogulonicigenium_vulgare_WSH-001_plasmid_2__complete_sequence
1279	CP002022.1	circular	45943	Proteobacteria|Betaproteobacteria|Burkholderiales|NA|Thiomonas|Thiomonas_intermedia	Thiomonas_intermedia_K12_plasmid_pTINT01__complete_sequence
1280	CP002023.1	circular	19774	Proteobacteria|Betaproteobacteria|Burkholderiales|NA|Thiomonas|Thiomonas_intermedia	Thiomonas_intermedia_K12_plasmid_pTINT02__complete_sequence
1281	CP002030.1	circular	44084	Proteobacteria|Epsilonproteobacteria|Campylobacterales|Campylobacteraceae|Campylobacter|Campylobacter_jejuni	Campylobacter_jejuni_subsp._jejuni_ICDCCJ07001_plasmid_pTet__complete_sequence
1282	CP002035.1	circular	44581	Firmicutes|Bacilli|Lactobacillales|Lactobacillaceae|Lactobacillus|Lactobacillus_salivarius	Lactobacillus_salivarius_CECT_5713_plasmid_pHN1__complete_sequence
1283	CP002036.1	circular	20426	Firmicutes|Bacilli|Lactobacillales|Lactobacillaceae|Lactobacillus|Lactobacillus_salivarius	Lactobacillus_salivarius_CECT_5713_plasmid_pHN2__complete_sequence
1284	CP002037.1	circular	242962	Firmicutes|Bacilli|Lactobacillales|Lactobacillaceae|Lactobacillus|Lactobacillus_salivarius	Lactobacillus_salivarius_CECT_5713_plasmid_pHN3__complete_sequence
1285	CP002043.1	circular	347854	Deinococcus-Thermus|Deinococci|Thermales|Thermaceae|Meiothermus|Meiothermus_silvanus	Meiothermus_silvanus_DSM_9946_plasmid_pMESIL01__complete_sequence
1286	CP002044.1	circular	124421	Deinococcus-Thermus|Deinococci|Thermales|Thermaceae|Meiothermus|Meiothermus_silvanus	Meiothermus_silvanus_DSM_9946_plasmid_pMESIL02__complete_sequence
1287	CP002053.1	circular	7493	Chlamydiae|Chlamydiia|Chlamydiales|Chlamydiaceae|Chlamydia|Chlamydia_trachomatis	Chlamydia_trachomatis_D-EC_plasmid_pCTDEC1__complete_sequence
1288	CP002055.1	circular	7493	Chlamydiae|Chlamydiia|Chlamydiales|Chlamydiaceae|Chlamydia|Chlamydia_trachomatis	Chlamydia_trachomatis_D-LC_plasmid_pCTDLC1__complete_sequence
1289	CP002060.1	circular	109570	Cyanobacteria|NA|Nostocales|Nostocaceae|Trichormus|Trichormus_azollae	Nostoc_azollae'_0708_plasmid_pAzo01__complete_sequence
1290	CP002061.1	circular	21875	Cyanobacteria|NA|Nostocales|Nostocaceae|Trichormus|Trichormus_azollae	Nostoc_azollae'_0708_plasmid_pAzo02__complete_sequence
1291	CP002072.1	circular	7228	Proteobacteria|Epsilonproteobacteria|Campylobacterales|Helicobacteraceae|Helicobacter|Helicobacter_pylori	Helicobacter_pylori_Sat464_plasmid_pHPSAT464__complete_sequence
1292	CP002075.1	circular	8712	Proteobacteria|Epsilonproteobacteria|Campylobacterales|Helicobacteraceae|Helicobacter|Helicobacter_pylori	Helicobacter_pylori_PeCan4_plasmid_pHPPC4__complete_sequence
1293	CP002087.1	circular	39105	Proteobacteria|Gammaproteobacteria|Chromatiales|Chromatiaceae|Nitrosococcus|Nitrosococcus_watsonii	Nitrosococcus_watsonii_C-113_plasmid_pNWAT01__complete_sequence
1294	CP002088.1	circular	5611	Proteobacteria|Gammaproteobacteria|Chromatiales|Chromatiaceae|Nitrosococcus|Nitrosococcus_watsonii	Nitrosococcus_watsonii_C-113_plasmid_pNWAT02__complete_sequence
1295	CP002089.1	circular	146002	Proteobacteria|Gammaproteobacteria|Enterobacterales|Enterobacteriaceae|Salmonella|Salmonella_enterica	Salmonella_enterica_subsp._enterica_serovar_Kentucky_plasmid_pSSAP03302A__complete_sequence
1296	CP002090.1	circular	146811	Proteobacteria|Gammaproteobacteria|Enterobacterales|Enterobacteriaceae|Salmonella|Salmonella_enterica	Salmonella_enterica_subsp._enterica_serovar_Kentucky_plasmid_pCS0010A__complete_sequence
1297	CP002092.1	circular	181700	Firmicutes|Bacilli|Bacillales|Bacillaceae|Bacillus|Bacillus_anthracis	Bacillus_anthracis_str._H9401_plasmid_BAP1__complete_sequence
1298	CP002093.1	circular	94824	Firmicutes|Bacilli|Bacillales|Bacillaceae|Bacillus|Bacillus_anthracis	Bacillus_anthracis_str._H9401_plasmid_BAP2__complete_sequence
1299	CP002111.1	circular	24491	Firmicutes|Bacilli|Bacillales|Staphylococcaceae|Staphylococcus|Staphylococcus_aureus	Staphylococcus_aureus_subsp._aureus_TCH60_plasmid__complete_sequence
1300	CP002112.1	circular	182454	Actinobacteria|Actinobacteria|Corynebacteriales|Gordoniaceae|Gordonia|Gordonia_sp._KTR9	Gordonia_sp._KTR9_plasmid_pGKT2__complete_sequence
1301	CP002115.1	circular	20730	Firmicutes|Bacilli|Bacillales|Staphylococcaceae|Staphylococcus|Staphylococcus_aureus	Staphylococcus_aureus_subsp._aureus_JKD6159_plasmid_pSaa6159__complete_sequence
1302	CP002119.1	circular	191996	Firmicutes|Clostridia|Clostridiales|Clostridiaceae|Clostridium|Clostridium_acetobutylicum	Clostridium_acetobutylicum_EA_2018_plasmid_pEA2018__complete_sequence
1303	CP002125.1	circular	30866	Proteobacteria|Gammaproteobacteria|Enterobacterales|Erwiniaceae|Erwinia|Erwinia_sp._Ejp617	Erwinia_sp._Ejp617_plasmid_pJE01__complete_sequence
1304	CP002126.1	circular	5296	Proteobacteria|Gammaproteobacteria|Enterobacterales|Erwiniaceae|Erwinia|Erwinia_sp._Ejp617	Erwinia_sp._Ejp617_plasmid_pJE02__complete_sequence
1305	CP002127.1	circular	6417	Proteobacteria|Gammaproteobacteria|Enterobacterales|Erwiniaceae|Erwinia|Erwinia_sp._Ejp617	Erwinia_sp._Ejp617_plasmid_pJE03__complete_sequence
1306	CP002128.1	circular	3237	Proteobacteria|Gammaproteobacteria|Enterobacterales|Erwiniaceae|Erwinia|Erwinia_sp._Ejp617	Erwinia_sp._Ejp617_plasmid_pJE04__complete_sequence
1307	CP002129.1	circular	2691	Proteobacteria|Gammaproteobacteria|Enterobacterales|Erwiniaceae|Erwinia|Erwinia_sp._Ejp617	Erwinia_sp._Ejp617_plasmid_pJE05__complete_sequence
1308	CP002132.1	circular	27069	Firmicutes|Bacilli|Bacillales|Staphylococcaceae|Staphylococcus|Staphylococcus_aureus	Staphylococcus_aureus_strain_18805_plasmid_p18805-P03__complete_sequence
1309	CP002133.1	circular	3125	Firmicutes|Bacilli|Bacillales|Staphylococcaceae|Staphylococcus|Staphylococcus_aureus	Staphylococcus_aureus_strain_18805_plasmid_p18805-P01__complete_sequence
1310	CP002134.1	circular	27068	Firmicutes|Bacilli|Bacillales|Staphylococcaceae|Staphylococcus|Staphylococcus_aureus	Staphylococcus_aureus_strain_18806_plasmid_p18806-P03__complete_sequence
1311	CP002135.1	circular	26972	Firmicutes|Bacilli|Bacillales|Staphylococcaceae|Staphylococcus|Staphylococcus_aureus	Staphylococcus_aureus_strain_18807_plasmid_p18807-P03__complete_sequence
1312	CP002136.1	circular	3125	Firmicutes|Bacilli|Bacillales|Staphylococcaceae|Staphylococcus|Staphylococcus_aureus	Staphylococcus_aureus_strain_18807_plasmid_p18807-P01__complete_sequence
1313	CP002137.1	circular	27059	Firmicutes|Bacilli|Bacillales|Staphylococcaceae|Staphylococcus|Staphylococcus_aureus	Staphylococcus_aureus_strain_18808_plasmid_p18808-P03__complete_sequence
1314	CP002138.1	circular	3125	Firmicutes|Bacilli|Bacillales|Staphylococcaceae|Staphylococcus|Staphylococcus_aureus	Staphylococcus_aureus_strain_18808_plasmid_p18808-P01__complete_sequence
1315	CP002139.1	circular	27068	Firmicutes|Bacilli|Bacillales|Staphylococcaceae|Staphylococcus|Staphylococcus_aureus	Staphylococcus_aureus_strain_18809_plasmid_p18809-P03__complete_sequence
1316	CP002140.1	circular	3125	Firmicutes|Bacilli|Bacillales|Staphylococcaceae|Staphylococcus|Staphylococcus_aureus	Staphylococcus_aureus_strain_18809_plasmid_p18809-P01__complete_sequence
1317	CP002141.1	circular	27067	Firmicutes|Bacilli|Bacillales|Staphylococcaceae|Staphylococcus|Staphylococcus_aureus	Staphylococcus_aureus_strain_18810_plasmid_p18810-P03__complete_sequence
1318	CP002142.1	circular	3125	Firmicutes|Bacilli|Bacillales|Staphylococcaceae|Staphylococcus|Staphylococcus_aureus	Staphylococcus_aureus_strain_18810_plasmid_p18810-P01__complete_sequence
1319	CP002143.1	circular	27070	Firmicutes|Bacilli|Bacillales|Staphylococcaceae|Staphylococcus|Staphylococcus_aureus	Staphylococcus_aureus_strain_18811_plasmid_p18811-P03__complete_sequence
1320	CP002144.1	circular	3125	Firmicutes|Bacilli|Bacillales|Staphylococcaceae|Staphylococcus|Staphylococcus_aureus	Staphylococcus_aureus_strain_18811_plasmid_p18811-P01__complete_sequence
1321	CP002145.1	circular	30127	Firmicutes|Bacilli|Bacillales|Staphylococcaceae|Staphylococcus|Staphylococcus_aureus	Staphylococcus_aureus_strain_18813_plasmid_p18813-P03__complete_sequence
1322	CP002146.1	circular	28404	Firmicutes|Bacilli|Bacillales|Staphylococcaceae|Staphylococcus|Staphylococcus_aureus	Staphylococcus_aureus_strain_18813_plasmid_p18809-P04__complete_sequence
1323	CP002147.1	circular	27425	Firmicutes|Bacilli|Bacillales|Staphylococcaceae|Staphylococcus|Staphylococcus_aureus	Staphylococcus_aureus_strain_19321_plasmid_p19321-P03__complete_sequence
1324	CP002148.1	circular	2473	Firmicutes|Bacilli|Bacillales|Staphylococcaceae|Staphylococcus|Staphylococcus_aureus	Staphylococcus_aureus_strain_19321_plasmid_p19321-P01__complete_sequence
1325	CP002149.1	circular	27068	Firmicutes|Bacilli|Bacillales|Staphylococcaceae|Staphylococcus|Staphylococcus_aureus	Staphylococcus_aureus_strain_LAC_plasmid_pLAC-P03__complete_sequence
1326	CP002150.1	circular	3125	Firmicutes|Bacilli|Bacillales|Staphylococcaceae|Staphylococcus|Staphylococcus_aureus	Staphylococcus_aureus_strain_LAC_plasmid_pLAC-P01__complete_sequence
1327	CP002151.1	circular	64696	NA|NA|NA|NA|NA|uncultured_bacterium	Uncultured_bacterium_plasmid_PB5__complete_sequence
1328	CP002152.1	circular	66911	NA|NA|NA|NA|NA|uncultured_bacterium	Uncultured_bacterium_plasmid_PB11__complete_sequence
1329	CP002153.1	circular	72683	NA|NA|NA|NA|NA|uncultured_bacterium	Uncultured_bacterium_plasmid_PSP21__complete_sequence
1330	CP002155.1	circular	44194	Proteobacteria|Gammaproteobacteria|Enterobacterales|Hafniaceae|Edwardsiella|Edwardsiella_tarda	Edwardsiella_tarda_FL6-60_plasmid_pFL6-60__complete_sequence
1331	CP002166.1	circular	26180	Proteobacteria|Gammaproteobacteria|Xanthomonadales|Xanthomonadaceae|Xylella|Xylella_fastidiosa	Xylella_fastidiosa_subsp._fastidiosa_GB514_plasmid__complete_sequence
1332	CP002168.1	circular	114550	Proteobacteria|Gammaproteobacteria|Enterobacterales|Enterobacteriaceae|Escherichia|Escherichia_coli	Escherichia_coli_UM146_plasmid_pUM146__complete_sequence
1333	CP002178.1	circular	77627	Firmicutes|Bacilli|Bacillales|Bacillaceae|Bacillus|Bacillus_thuringiensis	Bacillus_thuringiensis_serovar_tenebrionis_str._YBT-1765_plasmid_pBMB165__complete_sequence
1334	CP002179.1	circular	35044	Proteobacteria|Gammaproteobacteria|Enterobacterales|Yersiniaceae|Yersinia|Yersinia_pestis	Yersinia_pestis_Java_9_plasmid_pJARS35__complete_sequence
1335	CP002180.1	circular	16030	Proteobacteria|Gammaproteobacteria|Enterobacterales|Yersiniaceae|Yersinia|Yersinia_pestis	Yersinia_pestis_Java_9_plasmid_pPCP__complete_sequence
1336	CP002181.1	circular	36085	Proteobacteria|Gammaproteobacteria|Enterobacterales|Yersiniaceae|Yersinia|Yersinia_pestis	Yersinia_pestis_Java_9_plasmid_pJARS36__complete_sequence
1337	CP002182.1	circular	77072	Proteobacteria|Gammaproteobacteria|Enterobacterales|Yersiniaceae|Yersinia|Yersinia_pestis	Yersinia_pestis_Java_9_plasmid_pCD__complete_sequence
1338	CP002186.1	circular	102536	Proteobacteria|Gammaproteobacteria|Enterobacterales|Enterobacteriaceae|Escherichia|Escherichia_coli	Escherichia_coli_W_plasmid_pRK1__complete_sequence
1339	CP002187.1	circular	5360	Proteobacteria|Gammaproteobacteria|Enterobacterales|Enterobacteriaceae|Escherichia|Escherichia_coli	Escherichia_coli_W_plasmid_pRK2__complete_sequence
1340	CP002192.1	circular	432699	Deinococcus-Thermus|Deinococci|Deinococcales|Deinococcaceae|Deinococcus|Deinococcus_gobiensis	Deinococcus_gobiensis_I-0_plasmid_P1__complete_sequence
1341	CP002193.1	circular	424524	Deinococcus-Thermus|Deinococci|Deinococcales|Deinococcaceae|Deinococcus|Deinococcus_gobiensis	Deinococcus_gobiensis_I-0_plasmid_P2__complete_sequence
1342	CP002194.1	circular	231600	Deinococcus-Thermus|Deinococci|Deinococcales|Deinococcaceae|Deinococcus|Deinococcus_gobiensis	Deinococcus_gobiensis_I-0_plasmid_P3__complete_sequence
1343	CP002195.1	circular	72036	Deinococcus-Thermus|Deinococci|Deinococcales|Deinococcaceae|Deinococcus|Deinococcus_gobiensis	Deinococcus_gobiensis_I-0_plasmid_P4__complete_sequence
1344	CP002196.1	circular	54602	Deinococcus-Thermus|Deinococci|Deinococcales|Deinococcaceae|Deinococcus|Deinococcus_gobiensis	Deinococcus_gobiensis_I-0_plasmid_P5__complete_sequence
1345	CP002197.1	circular	53428	Deinococcus-Thermus|Deinococci|Deinococcales|Deinococcaceae|Deinococcus|Deinococcus_gobiensis	Deinococcus_gobiensis_I-0_plasmid_P6__complete_sequence
1346	CP002199.1	linear	879545	Cyanobacteria|NA|Oscillatoriales|Cyanothecaceae|Cyanothece|Cyanothece_sp._PCC_7822	Cyanothece_sp._PCC_7822_plasmid_Cy782201__complete_sequence
1347	CP002200.1	linear	473846	Cyanobacteria|NA|Oscillatoriales|Cyanothecaceae|Cyanothece|Cyanothece_sp._PCC_7822	Cyanothece_sp._PCC_7822_plasmid_Cy782202__complete_sequence
1348	CP002201.1	circular	291993	Cyanobacteria|NA|Oscillatoriales|Cyanothecaceae|Cyanothece|Cyanothece_sp._PCC_7822	Cyanothece_sp._PCC_7822_plasmid_Cy782203__complete_sequence
1349	CP002202.1	circular	47550	Cyanobacteria|NA|Oscillatoriales|Cyanothecaceae|Cyanothece|Cyanothece_sp._PCC_7822	Cyanothece_sp._PCC_7822_plasmid_Cy782204__complete_sequence
1350	CP002203.1	circular	43617	Cyanobacteria|NA|Oscillatoriales|Cyanothecaceae|Cyanothece|Cyanothece_sp._PCC_7822	Cyanothece_sp._PCC_7822_plasmid_Cy782205__complete_sequence
1351	CP002204.1	linear	13777	Cyanobacteria|NA|Oscillatoriales|Cyanothecaceae|Cyanothece|Cyanothece_sp._PCC_7822	Cyanothece_sp._PCC_7822_plasmid_Cy782206__complete_sequence
1352	CP002208.2	circular	32388	Firmicutes|Bacilli|Lactobacillales|Enterococcaceae|Enterococcus|Enterococcus_faecalis	Enterococcus_faecalis_strain_EF-01_plasmid_pEF-01__complete_sequence
1353	CP002214.2	circular	510118	Firmicutes|Bacilli|Bacillales|Paenibacillaceae|Paenibacillus|Paenibacillus_polymyxa	Paenibacillus_polymyxa_SC2_plasmid_pSC2__complete_sequence
1354	CP002223.2	circular	53560	Firmicutes|Bacilli|Lactobacillales|Lactobacillaceae|Lactobacillus|Lactobacillus_plantarum	Lactobacillus_plantarum_subsp._plantarum_ST-III_plasmid_pST-III__complete_sequence
1355	CP002225.1	circular	268675	Proteobacteria|Alphaproteobacteria|Rhodobacterales|Rhodobacteraceae|Ketogulonicigenium|Ketogulonicigenium_vulgare	Ketogulonicigenium_vulgare_Y25_plasmid_pYP1__complete_sequence
1356	CP002226.1	circular	243645	Proteobacteria|Alphaproteobacteria|Rhodobacterales|Rhodobacteraceae|Ketogulonicigenium|Ketogulonicigenium_vulgare	Ketogulonicigenium_vulgare_Y25_plasmid_pYP12__complete_sequence
1357	CP002227.1	circular	29615	Spirochaetes|Spirochaetia|Spirochaetales|Borreliaceae|Borreliella|Borreliella_burgdorferi	Borrelia_burgdorferi_N40_plasmid_N40_cp32-5__complete_sequence
1358	CP002229.1	circular	17483	Spirochaetes|Spirochaetia|Spirochaetales|Borreliaceae|Borreliella|Borreliella_burgdorferi	Borrelia_burgdorferi_N40_plasmid_N40_cp32-7__complete_sequence
1359	CP002230.1	linear	29194	Spirochaetes|Spirochaetia|Spirochaetales|Borreliaceae|Borreliella|Borreliella_burgdorferi	Borrelia_burgdorferi_N40_plasmid_N40_lp36__complete_sequence
1360	CP002231.1	circular	8722	Spirochaetes|Spirochaetia|Spirochaetales|Borreliaceae|Borreliella|Borreliella_burgdorferi	Borrelia_burgdorferi_N40_plasmid_N40_cp9__complete_sequence
1361	CP002232.1	linear	29521	Spirochaetes|Spirochaetia|Spirochaetales|Borreliaceae|Borreliella|Borreliella_burgdorferi	Borrelia_burgdorferi_N40_plasmid_N40_lp28-2__complete_sequence
1362	CP002233.1	linear	26642	Spirochaetes|Spirochaetia|Spirochaetales|Borreliaceae|Borreliella|Borreliella_burgdorferi	Borrelia_burgdorferi_N40_plasmid_N40_lp28-5__complete_sequence
1363	CP002234.1	linear	23394	Spirochaetes|Spirochaetia|Spirochaetales|Borreliaceae|Borreliella|Borreliella_burgdorferi	Borrelia_burgdorferi_N40_plasmid_N40_lp25__complete_sequence
1364	CP002235.1	circular	15915	Spirochaetes|Spirochaetia|Spirochaetales|Borreliaceae|Borreliella|Borreliella_burgdorferi	Borrelia_burgdorferi_N40_plasmid_N40_cp32-4__complete_sequence
1365	CP002236.1	linear	29424	Spirochaetes|Spirochaetia|Spirochaetales|Borreliaceae|Borreliella|Borreliella_burgdorferi	Borrelia_burgdorferi_N40_plasmid_N40_lp28-4__complete_sequence
1366	CP002237.1	linear	37903	Spirochaetes|Spirochaetia|Spirochaetales|Borreliaceae|Borreliella|Borreliella_burgdorferi	Borrelia_burgdorferi_N40_plasmid_N40_lp38__complete_sequence
1367	CP002238.1	circular	27767	Spirochaetes|Spirochaetia|Spirochaetales|Borreliaceae|Borreliella|Borreliella_burgdorferi	Borrelia_burgdorferi_N40_plasmid_N40_cp32-12__complete_sequence
1368	CP002239.1	circular	26498	Spirochaetes|Spirochaetia|Spirochaetales|Borreliaceae|Borreliella|Borreliella_burgdorferi	Borrelia_burgdorferi_N40_plasmid_N40_cp26__complete_sequence
1369	CP002240.1	circular	30154	Spirochaetes|Spirochaetia|Spirochaetales|Borreliaceae|Borreliella|Borreliella_burgdorferi	Borrelia_burgdorferi_N40_plasmid_N40_cp32-10__complete_sequence
1370	CP002241.1	linear	20672	Spirochaetes|Spirochaetia|Spirochaetales|Borreliaceae|Borreliella|Borreliella_burgdorferi	Borrelia_burgdorferi_N40_plasmid_N40_lp17__complete_sequence
1371	CP002242.1	circular	30658	Spirochaetes|Spirochaetia|Spirochaetales|Borreliaceae|Borreliella|Borreliella_burgdorferi	Borrelia_burgdorferi_N40_plasmid_N40_cp32-9__complete_sequence
1372	CP002245.1	circular	183612	Proteobacteria|Alphaproteobacteria|Rhizobiales|Rhizobiaceae|Sinorhizobium|Sinorhizobium_fredii	Sinorhizobium_fredii_GR64_plasmid_p64a__complete_sequence
1373	CP002247.1	circular	69704	Proteobacteria|Gammaproteobacteria|Enterobacterales|Yersiniaceae|Yersinia|Yersinia_enterocolitica	Yersinia_enterocolitica_subsp._palearctica_105.5R(r)_plasmid_105.5R(r)p__complete_sequence
1374	CP002250.1	circular	601551	Proteobacteria|Alphaproteobacteria|Rhizobiales|Rhizobiaceae|Agrobacterium|Agrobacterium_sp._H13-3	Agrobacterium_sp._H13-3_plasmid_pAspH13-3a__complete_sequence
1375	CP002253.1	linear	25211	Spirochaetes|Spirochaetia|Spirochaetales|Borreliaceae|Borreliella|Borreliella_burgdorferi	Borrelia_burgdorferi_297_plasmid_297_lp28-3__complete_sequence
1376	CP002254.1	circular	30902	Spirochaetes|Spirochaetia|Spirochaetales|Borreliaceae|Borreliella|Borreliella_burgdorferi	Borrelia_burgdorferi_297_plasmid_297_cp32-1__complete_sequence
1377	CP002255.1	circular	30795	Spirochaetes|Spirochaetia|Spirochaetales|Borreliaceae|Borreliella|Borreliella_burgdorferi	Borrelia_burgdorferi_297_plasmid_297_cp32-12__complete_sequence
1378	CP002256.1	linear	22715	Spirochaetes|Spirochaetia|Spirochaetales|Borreliaceae|Borreliella|Borreliella_burgdorferi	Borrelia_burgdorferi_297_plasmid_297_lp36__complete_sequence
1379	CP002257.1	circular	21165	Spirochaetes|Spirochaetia|Spirochaetales|Borreliaceae|Borreliella|Borreliella_burgdorferi	Borrelia_burgdorferi_297_plasmid_297_cp32-7__complete_sequence
1380	CP002258.1	linear	27035	Spirochaetes|Spirochaetia|Spirochaetales|Borreliaceae|Borreliella|Borreliella_burgdorferi	Borrelia_burgdorferi_297_plasmid_297_lp38__complete_sequence
1381	CP002259.1	linear	22135	Spirochaetes|Spirochaetia|Spirochaetales|Borreliaceae|Borreliella|Borreliella_burgdorferi	Borrelia_burgdorferi_297_plasmid_297_lp28-6__complete_sequence
1382	CP002260.1	circular	30286	Spirochaetes|Spirochaetia|Spirochaetales|Borreliaceae|Borreliella|Borreliella_burgdorferi	Borrelia_burgdorferi_297_plasmid_297_cp32-11__complete_sequence
1383	CP002261.1	circular	30636	Spirochaetes|Spirochaetia|Spirochaetales|Borreliaceae|Borreliella|Borreliella_burgdorferi	Borrelia_burgdorferi_297_plasmid_297_cp32-5__complete_sequence
1384	CP002262.1	circular	21172	Spirochaetes|Spirochaetia|Spirochaetales|Borreliaceae|Borreliella|Borreliella_burgdorferi	Borrelia_burgdorferi_297_plasmid_297_cp32-9__complete_sequence
1385	CP002263.1	circular	30641	Spirochaetes|Spirochaetia|Spirochaetales|Borreliaceae|Borreliella|Borreliella_burgdorferi	Borrelia_burgdorferi_297_plasmid_297_cp32-6__complete_sequence
1386	CP002264.1	linear	12965	Spirochaetes|Spirochaetia|Spirochaetales|Borreliaceae|Borreliella|Borreliella_burgdorferi	Borrelia_burgdorferi_297_plasmid_297_lp17__complete_sequence
1387	CP002265.1	linear	20978	Spirochaetes|Spirochaetia|Spirochaetales|Borreliaceae|Borreliella|Borreliella_burgdorferi	Borrelia_burgdorferi_297_plasmid_297_lp28-1__complete_sequence
1388	CP002266.1	linear	25788	Spirochaetes|Spirochaetia|Spirochaetales|Borreliaceae|Borreliella|Borreliella_burgdorferi	Borrelia_burgdorferi_297_plasmid_297_lp28-4__complete_sequence
1389	CP002267.1	linear	20974	Spirochaetes|Spirochaetia|Spirochaetales|Borreliaceae|Borreliella|Borreliella_burgdorferi	Borrelia_burgdorferi_297_plasmid_297_lp28-5__complete_sequence
1390	CP002268.1	circular	26514	Spirochaetes|Spirochaetia|Spirochaetales|Borreliaceae|Borreliella|Borreliella_burgdorferi	Borrelia_burgdorferi_297_plasmid_297_cp26__complete_sequence
1391	CP002269.1	circular	30262	Spirochaetes|Spirochaetia|Spirochaetales|Borreliaceae|Borreliella|Borreliella_burgdorferi	Borrelia_burgdorferi_297_plasmid_297_cp32-3__complete_sequence
1392	CP002270.1	circular	30301	Spirochaetes|Spirochaetia|Spirochaetales|Borreliaceae|Borreliella|Borreliella_burgdorferi	Borrelia_burgdorferi_297_plasmid_297_cp32-4__complete_sequence
1393	CP002282.1	circular	961624	Fusobacteria|Fusobacteriia|Fusobacteriales|Fusobacteriaceae|Ilyobacter|Ilyobacter_polytropus	Ilyobacter_polytropus_DSM_2926_plasmid_pILYOP01__complete_sequence
1394	CP002283.1	circular	124226	Fusobacteria|Fusobacteriia|Fusobacteriales|Fusobacteriaceae|Ilyobacter|Ilyobacter_polytropus	Ilyobacter_polytropus_DSM_2926_plasmid_pILYOP02__complete_sequence
1395	CP002288.1	circular	98156	Proteobacteria|Betaproteobacteria|Burkholderiales|Alcaligenaceae|Achromobacter|Achromobacter_xylosoxidans	Achromobacter_xylosoxidans_A8_plasmid_pA81__complete_sequence
1396	CP002289.1	circular	247895	Proteobacteria|Betaproteobacteria|Burkholderiales|Alcaligenaceae|Achromobacter|Achromobacter_xylosoxidans	Achromobacter_xylosoxidans_A8_plasmid_pA82__complete_sequence
1397	CP002294.1	circular	71617	Firmicutes|Bacilli|Bacillales|Bacillaceae|Geobacillus|Geobacillus_sp._Y4.1MC1	Geobacillus_sp._Y4.1MC1_plasmid_pGY4MC101__complete_sequence
1398	CP002298.1	circular	202305	Proteobacteria|Deltaproteobacteria|Desulfovibrionales|Desulfovibrionaceae|Desulfovibrio|Desulfovibrio_vulgaris	Desulfovibrio_vulgaris_RCH1_plasmid_pDEVAL01__complete_sequence
1399	CP002306.1	linear	24354	Spirochaetes|Spirochaetia|Spirochaetales|Borreliaceae|Borreliella|Borreliella_burgdorferi	Borrelia_burgdorferi_JD1_plasmid_JD1_lp28-1__complete_sequence
1400	CP002307.1	circular	30804	Spirochaetes|Spirochaetia|Spirochaetales|Borreliaceae|Borreliella|Borreliella_burgdorferi	Borrelia_burgdorferi_JD1_plasmid_JD1_cp32-6__complete_sequence
1401	CP002308.1	linear	22827	Spirochaetes|Spirochaetia|Spirochaetales|Borreliaceae|Borreliella|Borreliella_burgdorferi	Borrelia_burgdorferi_JD1_plasmid_JD1_lp25__complete_sequence
1402	CP002309.1	circular	29902	Spirochaetes|Spirochaetia|Spirochaetales|Borreliaceae|Borreliella|Borreliella_burgdorferi	Borrelia_burgdorferi_JD1_plasmid_JD1_cp32-11__complete_sequence
1403	CP002310.1	circular	60739	Spirochaetes|Spirochaetia|Spirochaetales|Borreliaceae|Borreliella|Borreliella_burgdorferi	Borrelia_burgdorferi_JD1_plasmid_JD1_cp32-1+5__complete_sequence
1404	CP002311.1	circular	31085	Spirochaetes|Spirochaetia|Spirochaetales|Borreliaceae|Borreliella|Borreliella_burgdorferi	Borrelia_burgdorferi_JD1_plasmid_JD1_cp32-8__complete_sequence
1405	CP002313.1	linear	17522	Spirochaetes|Spirochaetia|Spirochaetales|Borreliaceae|Borreliella|Borreliella_burgdorferi	Borrelia_burgdorferi_JD1_plasmid_JD1_lp17__complete_sequence
1406	CP002314.1	linear	28797	Spirochaetes|Spirochaetia|Spirochaetales|Borreliaceae|Borreliella|Borreliella_burgdorferi	Borrelia_burgdorferi_JD1_plasmid_JD1_lp28-3__complete_sequence
1407	CP002315.1	linear	22808	Spirochaetes|Spirochaetia|Spirochaetales|Borreliaceae|Borreliella|Borreliella_burgdorferi	Borrelia_burgdorferi_JD1_plasmid_JD1_lp36__complete_sequence
1408	CP002316.1	circular	26525	Spirochaetes|Spirochaetia|Spirochaetales|Borreliaceae|Borreliella|Borreliella_burgdorferi	Borrelia_burgdorferi_JD1_plasmid_JD1_cp26__complete_sequence
1409	CP002317.1	linear	24614	Spirochaetes|Spirochaetia|Spirochaetales|Borreliaceae|Borreliella|Borreliella_burgdorferi	Borrelia_burgdorferi_JD1_plasmid_JD1_lp28-5__complete_sequence
1410	CP002318.1	linear	30096	Spirochaetes|Spirochaetia|Spirochaetales|Borreliaceae|Borreliella|Borreliella_burgdorferi	Borrelia_burgdorferi_JD1_plasmid_JD1_lp28-4__complete_sequence
1411	CP002319.1	linear	29993	Spirochaetes|Spirochaetia|Spirochaetales|Borreliaceae|Borreliella|Borreliella_burgdorferi	Borrelia_burgdorferi_JD1_plasmid_JD1_lp28-7__complete_sequence
1412	CP002320.1	circular	29707	Spirochaetes|Spirochaetia|Spirochaetales|Borreliaceae|Borreliella|Borreliella_burgdorferi	Borrelia_burgdorferi_JD1_plasmid_JD1_cp32-3__complete_sequence
1413	CP002321.1	circular	30019	Spirochaetes|Spirochaetia|Spirochaetales|Borreliaceae|Borreliella|Borreliella_burgdorferi	Borrelia_burgdorferi_JD1_plasmid_JD1_cp32-12__complete_sequence
1414	CP002322.1	circular	30697	Spirochaetes|Spirochaetia|Spirochaetales|Borreliaceae|Borreliella|Borreliella_burgdorferi	Borrelia_burgdorferi_JD1_plasmid_JD1_cp32-9__complete_sequence
1415	CP002323.1	circular	30314	Spirochaetes|Spirochaetia|Spirochaetales|Borreliaceae|Borreliella|Borreliella_burgdorferi	Borrelia_burgdorferi_JD1_plasmid_JD1_cp32-10__complete_sequence
1416	CP002324.1	linear	26981	Spirochaetes|Spirochaetia|Spirochaetales|Borreliaceae|Borreliella|Borreliella_burgdorferi	Borrelia_burgdorferi_JD1_plasmid_JD1_lp28-6__complete_sequence
1417	CP002325.1	linear	27590	Spirochaetes|Spirochaetia|Spirochaetales|Borreliaceae|Borreliella|Borreliella_burgdorferi	Borrelia_burgdorferi_JD1_plasmid_JD1_lp38__complete_sequence
1418	CP002327.1	circular	15970	Firmicutes|Clostridia|Thermoanaerobacterales|Thermoanaerobacterales_Family_III._Incertae_Sedis|Caldicellulosiruptor|Caldicellulosiruptor_kristjanssonii	Caldicellulosiruptor_kristjanssonii_I77R1B_plasmid_pCALKR01__complete_sequence
1419	CP002333.1	circular	2557	Proteobacteria|Epsilonproteobacteria|Campylobacterales|Helicobacteraceae|Helicobacter|Helicobacter_pylori	Helicobacter_pylori_Gambia94/24_plasmid__complete_sequence
1420	CP002335.1	circular	16029	Proteobacteria|Epsilonproteobacteria|Campylobacterales|Helicobacteraceae|Helicobacter|Helicobacter_pylori	Helicobacter_pylori_Lithuania75_plasmid__complete_sequence
1421	CP002337.1	circular	25916	Proteobacteria|Epsilonproteobacteria|Campylobacterales|Helicobacteraceae|Helicobacter|Helicobacter_pylori	Helicobacter_pylori_SouthAfrica7_plasmid__complete_sequence
1422	CP002342.1	circular	6223	Firmicutes|Bacilli|Lactobacillales|Lactobacillaceae|Lactobacillus|Lactobacillus_delbrueckii	Lactobacillus_delbrueckii_subsp._bulgaricus_ND02_plasmid__complete_sequence
1423	CP002348.1	circular	58717	Deferribacteres|Deferribacteres|Deferribacterales|Deferribacteraceae|Calditerrivibrio|Calditerrivibrio_nitroreducens	Calditerrivibrio_nitroreducens_DSM_19672_plasmid_pCALNI01__complete_sequence
1424	CP002350.1	circular	4916	Bacteroidetes|Cytophagia|Cytophagales|Flammeovirgaceae|Marivirga|Marivirga_tractuosa	Marivirga_tractuosa_DSM_4126_plasmid_pFTRAC01__complete_sequence
1425	CP002354.1	circular	56340	Planctomycetes|Planctomycetia|Planctomycetales|Isosphaeraceae|Isosphaera|Isosphaera_pallida	Isosphaera_pallida_ATCC_43644_plasmid_pISOP01__complete_sequence
1426	CP002356.1	circular	118585	Proteobacteria|Epsilonproteobacteria|Campylobacterales|Helicobacteraceae|Sulfuricurvum|Sulfuricurvum_kujiense	Sulfuricurvum_kujiense_DSM_16994_plasmid_pSULKU01__complete_sequence
1427	CP002357.1	circular	71513	Proteobacteria|Epsilonproteobacteria|Campylobacterales|Helicobacteraceae|Sulfuricurvum|Sulfuricurvum_kujiense	Sulfuricurvum_kujiense_DSM_16994_plasmid_pSULKU02__complete_sequence
1428	CP002358.1	circular	51014	Proteobacteria|Epsilonproteobacteria|Campylobacterales|Helicobacteraceae|Sulfuricurvum|Sulfuricurvum_kujiense	Sulfuricurvum_kujiense_DSM_16994_plasmid_pSULKU03__complete_sequence
1429	CP002359.1	circular	3421	Proteobacteria|Epsilonproteobacteria|Campylobacterales|Helicobacteraceae|Sulfuricurvum|Sulfuricurvum_kujiense	Sulfuricurvum_kujiense_DSM_16994_plasmid_pSULKU04__complete_sequence
1430	CP002362.1	circular	135351	Deinococcus-Thermus|Deinococci|Thermales|Thermaceae|Oceanithermus|Oceanithermus_profundus	Oceanithermus_profundus_DSM_14977_plasmid_pOCEPR01__complete_sequence
1431	CP002366.1	circular	44098	Firmicutes|Bacilli|Lactobacillales|Streptococcaceae|Lactococcus|Lactococcus_lactis	Lactococcus_lactis_subsp._lactis_CV56_plasmid_pCV56A__complete_sequence
1432	CP002367.1	circular	35934	Firmicutes|Bacilli|Lactobacillales|Streptococcaceae|Lactococcus|Lactococcus_lactis	Lactococcus_lactis_subsp._lactis_CV56_plasmid_pCV56B__complete_sequence
1433	CP002368.1	circular	31442	Firmicutes|Bacilli|Lactobacillales|Streptococcaceae|Lactococcus|Lactococcus_lactis	Lactococcus_lactis_subsp._lactis_CV56_plasmid_pCV56C__complete_sequence
1434	CP002369.1	circular	5543	Firmicutes|Bacilli|Lactobacillales|Streptococcaceae|Lactococcus|Lactococcus_lactis	Lactococcus_lactis_subsp._lactis_CV56_plasmid_pCV56D__complete_sequence
1435	CP002370.1	circular	2262	Firmicutes|Bacilli|Lactobacillales|Streptococcaceae|Lactococcus|Lactococcus_lactis	Lactococcus_lactis_subsp._lactis_CV56_plasmid_pCV56E__complete_sequence
1436	CP002380.1	circular	190450	Actinobacteria|Actinobacteria|Micrococcales|Micrococcaceae|Pseudarthrobacter|Pseudarthrobacter_phenanthrenivorans	Pseudarthrobacter_phenanthrenivorans_Sphe3_plasmid_pASPHE301__complete_sequence
1437	CP002381.1	circular	94456	Actinobacteria|Actinobacteria|Micrococcales|Micrococcaceae|Pseudarthrobacter|Pseudarthrobacter_phenanthrenivorans	Pseudarthrobacter_phenanthrenivorans_Sphe3_plasmid_pASPHE302__complete_sequence
1438	CP002384.1	circular	80698	Proteobacteria|Gammaproteobacteria|Alteromonadales|Shewanellaceae|Shewanella|Shewanella_baltica	Shewanella_baltica_OS678_plasmid_pSBAL67801__complete_sequence
1439	CP002386.1	circular	211864	Actinobacteria|Actinobacteria|Corynebacteriales|Mycobacteriaceae|Mycolicibacterium|Mycobacterium_gilvum	Mycobacterium_gilvum_Spyr1_plasmid_pMSPYR101__complete_sequence
1440	CP002387.1	circular	23681	Actinobacteria|Actinobacteria|Corynebacteriales|Mycobacteriaceae|Mycolicibacterium|Mycobacterium_gilvum	Mycobacterium_gilvum_Spyr1_plasmid_pMSPYR102__complete_sequence
1441	CP002389.1	linear	20449	Firmicutes|Bacilli|Bacillales|Staphylococcaceae|Staphylococcus|Staphylococcus_aureus	Staphylococcus_aureus_subsp._aureus_55/2053_plasmid__complete_sequence
1442	CP002392.1	circular	24207	Firmicutes|Bacilli|Lactobacillales|Lactobacillaceae|Lactobacillus|Lactobacillus_paracasei	Lactobacillus_paracasei_subsp._paracasei_8700:2_plasmid_1__complete_sequence
1443	CP002393.1	circular	62119	Firmicutes|Bacilli|Lactobacillales|Lactobacillaceae|Lactobacillus|Lactobacillus_paracasei	Lactobacillus_paracasei_subsp._paracasei_8700:2_plasmid_2__complete_sequence
1444	CP002397.1	circular	244260	Proteobacteria|Alphaproteobacteria|Caulobacterales|Caulobacteraceae|Asticcacaulis|Asticcacaulis_excentricus	Asticcacaulis_excentricus_CB_48_plasmid_pASTEX01__complete_sequence
1445	CP002398.1	circular	160346	Proteobacteria|Alphaproteobacteria|Caulobacterales|Caulobacteraceae|Asticcacaulis|Asticcacaulis_excentricus	Asticcacaulis_excentricus_CB_48_plasmid_pASTEX02__complete_sequence
1446	CP002402.1	circular	7480	Chlamydiae|Chlamydiia|Chlamydiales|Chlamydiaceae|Chlamydia|Chlamydia_trachomatis	Chlamydia_trachomatis_A2497_plasmid_Plasmid0001__complete_sequence
1447	CP002404.1	circular	420706	Firmicutes|Clostridia|Clostridiales|Ruminococcaceae|Ruminococcus|Ruminococcus_albus	Ruminococcus_albus_7_plasmid_pRUMAL01__complete_sequence
1448	CP002405.1	circular	352646	Firmicutes|Clostridia|Clostridiales|Ruminococcaceae|Ruminococcus|Ruminococcus_albus	Ruminococcus_albus_7_plasmid_pRUMAL02__complete_sequence
1449	CP002406.1	circular	15907	Firmicutes|Clostridia|Clostridiales|Ruminococcaceae|Ruminococcus|Ruminococcus_albus	Ruminococcus_albus_7_plasmid_pRUMAL03__complete_sequence
1450	CP002407.1	circular	7420	Firmicutes|Clostridia|Clostridiales|Ruminococcaceae|Ruminococcus|Ruminococcus_albus	Ruminococcus_albus_7_plasmid_pRUMAL04__complete_sequence
1451	CP002411.1	circular	203287	Firmicutes|Clostridia|Clostridiales|Clostridiaceae|Clostridium|Clostridium_botulinum	Clostridium_botulinum_BKT015925_plasmid_p1BKT015925__complete_sequence
1452	CP002412.1	circular	98732	Firmicutes|Clostridia|Clostridiales|Clostridiaceae|Clostridium|Clostridium_botulinum	Clostridium_botulinum_BKT015925_plasmid_p2BKT015925__complete_sequence
1453	CP002413.1	circular	80365	Firmicutes|Clostridia|Clostridiales|Clostridiaceae|Clostridium|Clostridium_botulinum	Clostridium_botulinum_BKT015925_plasmid_p3BKT015925__complete_sequence
1454	CP002414.1	circular	39648	Firmicutes|Clostridia|Clostridiales|Clostridiaceae|Clostridium|Clostridium_botulinum	Clostridium_botulinum_BKT015925_plasmid_p4BKT015925__complete_sequence
1455	CP002415.1	circular	12403	Firmicutes|Clostridia|Clostridiales|Clostridiaceae|Clostridium|Clostridium_botulinum	Clostridium_botulinum_BKT015925_plasmid_p5BKT015925__complete_sequence
1456	CP002430.1	circular	26484	Firmicutes|Bacilli|Lactobacillales|Lactobacillaceae|Lactobacillus|Lactobacillus_helveticus	Lactobacillus_helveticus_H10_plasmid_pH10__complete_sequence
1457	CP002434.1	circular	793953	Proteobacteria|Gammaproteobacteria|Enterobacterales|Erwiniaceae|Pantoea|Pantoea_sp._At-9b	Pantoea_sp._At-9b_plasmid_pPAT9B01__complete_sequence
1458	CP002435.1	circular	394054	Proteobacteria|Gammaproteobacteria|Enterobacterales|Erwiniaceae|Pantoea|Pantoea_sp._At-9b	Pantoea_sp._At-9b_plasmid_pPAT9B02__complete_sequence
1459	CP002436.1	circular	321080	Proteobacteria|Gammaproteobacteria|Enterobacterales|Erwiniaceae|Pantoea|Pantoea_sp._At-9b	Pantoea_sp._At-9b_plasmid_pPAT9B03__complete_sequence
1460	CP002437.1	circular	318111	Proteobacteria|Gammaproteobacteria|Enterobacterales|Erwiniaceae|Pantoea|Pantoea_sp._At-9b	Pantoea_sp._At-9b_plasmid_pPAT9B04__complete_sequence
1461	CP002438.1	circular	116877	Proteobacteria|Gammaproteobacteria|Enterobacterales|Erwiniaceae|Pantoea|Pantoea_sp._At-9b	Pantoea_sp._At-9b_plasmid_pPAT9B05__complete_sequence
1462	CP002441.1	circular	39054	Proteobacteria|Betaproteobacteria|Neisseriales|Neisseriaceae|Neisseria|Neisseria_gonorrhoeae	Neisseria_gonorrhoeae_TCDC-NG08107_plasmid_pNGTCDC08107__complete_sequence
1463	CP002443.1	circular	45057	Firmicutes|Bacilli|Bacillales|Bacillaceae|Geobacillus|Geobacillus_sp._Y412MC52	Geobacillus_sp._Y412MC52_plasmid_pGYMC5201__complete_sequence
1464	CP002445.1	circular	76561	Aquificae|Aquificae|Desulfurobacteriales|Desulfurobacteriaceae|Thermovibrio|Thermovibrio_ammonificans	Thermovibrio_ammonificans_HB-1_plasmid_pTHEAM01__complete_sequence
1465	CP002448.1	circular	425539	Proteobacteria|Alphaproteobacteria|Rhizobiales|Phyllobacteriaceae|Mesorhizobium|Mesorhizobium_ciceri	Mesorhizobium_ciceri_biovar_biserrulae_WSM1271_plasmid_pMESCI01__complete_sequence
1466	CP002450.1	circular	119718	Proteobacteria|Betaproteobacteria|Burkholderiales|Comamonadaceae|Alicycliphilus|Alicycliphilus_denitrificans	Alicycliphilus_denitrificans_BC_plasmid_pALIDE01__complete_sequence
1467	CP002451.1	circular	78982	Proteobacteria|Betaproteobacteria|Burkholderiales|Comamonadaceae|Alicycliphilus|Alicycliphilus_denitrificans	Alicycliphilus_denitrificans_BC_plasmid_pALIDE02__complete_sequence
1468	CP002462.1	circular	58739	Firmicutes|Bacilli|Lactobacillales|Lactobacillaceae|Lactobacillus|Lactobacillus_sanfranciscensis	Lactobacillus_sanfranciscensis_TMW_1.1304_plasmid_pLS1__complete_sequence
1469	CP002463.1	circular	18715	Firmicutes|Bacilli|Lactobacillales|Lactobacillaceae|Lactobacillus|Lactobacillus_sanfranciscensis	Lactobacillus_sanfranciscensis_TMW_1.1304_plasmid_pLS2__complete_sequence
1470	CP002473.1	circular	5247	Proteobacteria|Gammaproteobacteria|Enterobacterales|Enterobacteriaceae|Klebsiella|Klebsiella_pneumoniae	Klebsiella_pneumoniae_plasmid_pUUH239.1__complete_sequence
1471	CP002474.1	circular	220824	Proteobacteria|Gammaproteobacteria|Enterobacterales|Enterobacteriaceae|Klebsiella|Klebsiella_pneumoniae	Klebsiella_pneumoniae_plasmid_pUUH239.2__complete_sequence
1472	CP002476.1	linear	188552	Actinobacteria|Actinobacteria|Streptomycetales|Streptomycetaceae|Streptomyces|Streptomyces_pratensis	Streptomyces_pratensis_ATCC_33331_plasmid_pSFLA01__complete_sequence
1473	CP002477.1	linear	130055	Actinobacteria|Actinobacteria|Streptomycetales|Streptomycetaceae|Streptomyces|Streptomyces_pratensis	Streptomyces_pratensis_ATCC_33331_plasmid_pSFLA02__complete_sequence
1474	CP002481.1	circular	475658	Acidobacteria|Acidobacteriia|Acidobacteriales|Acidobacteriaceae|Granulicella|Granulicella_tundricola	Granulicella_tundricola_MP5ACTX9_plasmid_pACIX901__complete_sequence
1475	CP002482.1	circular	300292	Acidobacteria|Acidobacteriia|Acidobacteriales|Acidobacteriaceae|Granulicella|Granulicella_tundricola	Granulicella_tundricola_MP5ACTX9_plasmid_pACIX902__complete_sequence
1476	CP002483.1	circular	188167	Acidobacteria|Acidobacteriia|Acidobacteriales|Acidobacteriaceae|Granulicella|Granulicella_tundricola	Granulicella_tundricola_MP5ACTX9_plasmid_pACIX903__complete_sequence
1477	CP002484.1	circular	115493	Acidobacteria|Acidobacteriia|Acidobacteriales|Acidobacteriaceae|Granulicella|Granulicella_tundricola	Granulicella_tundricola_MP5ACTX9_plasmid_pACIX904__complete_sequence
1478	CP002485.1	circular	115221	Acidobacteria|Acidobacteriia|Acidobacteriales|Acidobacteriaceae|Granulicella|Granulicella_tundricola	Granulicella_tundricola_MP5ACTX9_plasmid_pACIX905__complete_sequence
1479	CP002486.1	circular	17706	Firmicutes|Bacilli|Bacillales|Bacillaceae|Bacillus|Bacillus_thuringiensis	Bacillus_thuringiensis_YBT-1518_plasmid_pBMB0228__complete_sequence
1480	CP002488.1	circular	93842	Proteobacteria|Gammaproteobacteria|Enterobacterales|Enterobacteriaceae|Salmonella|Salmonella_enterica	Salmonella_enterica_subsp._enterica_serovar_Typhimurium_str._ST4/74_plasmid_TY474p1__complete_sequence
1481	CP002489.1	circular	86908	Proteobacteria|Gammaproteobacteria|Enterobacterales|Enterobacteriaceae|Salmonella|Salmonella_enterica	Salmonella_enterica_subsp._enterica_serovar_Typhimurium_str._ST4/74_plasmid_TY474p2__complete_sequence
1482	CP002490.1	circular	8688	Proteobacteria|Gammaproteobacteria|Enterobacterales|Enterobacteriaceae|Salmonella|Salmonella_enterica	Salmonella_enterica_subsp._enterica_serovar_Typhimurium_str._ST4/74_plasmid_TY474p3__complete_sequence
1483	CP002492.1	circular	5143	Firmicutes|Bacilli|Lactobacillales|Enterococcaceae|Enterococcus|Enterococcus_faecalis	Enterococcus_faecalis_62_plasmid_EF62pA__complete_sequence
1484	CP002493.1	circular	51104	Firmicutes|Bacilli|Lactobacillales|Enterococcaceae|Enterococcus|Enterococcus_faecalis	Enterococcus_faecalis_62_plasmid_EF62pB__complete_sequence
1485	CP002494.1	circular	55393	Firmicutes|Bacilli|Lactobacillales|Enterococcaceae|Enterococcus|Enterococcus_faecalis	Enterococcus_faecalis_62_plasmid_EF62pC__complete_sequence
1486	CP002506.1	circular	616549	Proteobacteria|Gammaproteobacteria|Enterobacterales|Yersiniaceae|Rahnella|Rahnella_sp._Y9602	Rahnella_sp._Y9602_plasmid_pRAHAQ01__complete_sequence
1487	CP002507.1	circular	133486	Proteobacteria|Gammaproteobacteria|Enterobacterales|Yersiniaceae|Rahnella|Rahnella_sp._Y9602	Rahnella_sp._Y9602_plasmid_pRAHAQ02__complete_sequence
1488	CP002509.1	circular	187880	Firmicutes|Bacilli|Bacillales|Bacillaceae|Bacillus|Bacillus_thuringiensis	Bacillus_thuringiensis_serovar_finitimus_YBT-020_plasmid_pBMB26__complete_sequence
1489	CP002510.1	circular	139013	Firmicutes|Bacilli|Bacillales|Bacillaceae|Bacillus|Bacillus_thuringiensis	Bacillus_thuringiensis_serovar_finitimus_YBT-020_plasmid_pBMB28__complete_sequence
1490	CP002517.1	circular	103795	Proteobacteria|Gammaproteobacteria|Enterobacterales|Enterobacteriaceae|Escherichia|Escherichia_coli	Escherichia_coli_KO11_plasmid_pEKO1101__complete_genome
1491	CP002518.1	circular	5360	Proteobacteria|Gammaproteobacteria|Enterobacterales|Enterobacteriaceae|Escherichia|Escherichia_coli	Escherichia_coli_KO11_plasmid_pEKO1102__complete_genome
1492	CP002523.1	circular	8731	Proteobacteria|Gammaproteobacteria|Pseudomonadales|Moraxellaceae|Acinetobacter|Acinetobacter_baumannii	Acinetobacter_baumannii_TCDC-AB0715_plasmid_p1ABTCDC0715__complete_sequence
1493	CP002524.1	circular	70894	Proteobacteria|Gammaproteobacteria|Pseudomonadales|Moraxellaceae|Acinetobacter|Acinetobacter_baumannii	Acinetobacter_baumannii_TCDC-AB0715_plasmid_p2ABTCDC0715__complete_sequence
1494	CP002527.1	circular	341282	Proteobacteria|Gammaproteobacteria|Alteromonadales|Alteromonadaceae|Glaciecola|Glaciecola_sp._4H-3-7+YE-5	Glaciecola_sp._4H-3-7+YE-5_plasmid_pGLAAG01__complete_sequence
1495	CP002531.1	circular	40303	Bacteroidetes|Bacteroidia|Bacteroidales|Bacteroidaceae|Bacteroides|Bacteroides_salanitronis	Bacteroides_salanitronis_DSM_18170_plasmid_pBACSA01__complete_sequence
1496	CP002532.1	circular	19280	Bacteroidetes|Bacteroidia|Bacteroidales|Bacteroidaceae|Bacteroides|Bacteroides_salanitronis	Bacteroides_salanitronis_DSM_18170_plasmid_pBACSA02__complete_sequence
1497	CP002533.1	circular	6277	Bacteroidetes|Bacteroidia|Bacteroidales|Bacteroidaceae|Bacteroides|Bacteroides_salanitronis	Bacteroides_salanitronis_DSM_18170_plasmid_pBACSA03__complete_sequence
1498	CP002537.1	circular	314518	Deinococcus-Thermus|Deinococci|Deinococcales|Deinococcaceae|Deinococcus|Deinococcus_proteolyticus	Deinococcus_proteolyticus_MRP_plasmid_pDEIPR01__complete_sequence
1499	CP002538.1	circular	195800	Deinococcus-Thermus|Deinococci|Deinococcales|Deinococcaceae|Deinococcus|Deinococcus_proteolyticus	Deinococcus_proteolyticus_MRP_plasmid_pDEIPR02__complete_sequence
1500	CP002539.1	circular	132270	Deinococcus-Thermus|Deinococci|Deinococcales|Deinococcaceae|Deinococcus|Deinococcus_proteolyticus	Deinococcus_proteolyticus_MRP_plasmid_pDEIPR03__complete_sequence
1501	CP002540.1	circular	97188	Deinococcus-Thermus|Deinococci|Deinococcales|Deinococcaceae|Deinococcus|Deinococcus_proteolyticus	Deinococcus_proteolyticus_MRP_plasmid_pDEIPR04__complete_sequence
1502	CP002550.1	circular	7553	Chlamydiae|Chlamydiia|Chlamydiales|Chlamydiaceae|Chlamydia|Chlamydia_psittaci	Chlamydia_psittaci_6BC_plasmid_p6BC__complete_sequence
1503	CP002553.1	circular	92707	Proteobacteria|Betaproteobacteria|Nitrosomonadales|Nitrosomonadaceae|Nitrosomonas|Nitrosomonas_sp._AL212	Nitrosomonas_sp._AL212_plasmid_pNAL21201__complete_sequence
1504	CP002554.1	circular	63790	Proteobacteria|Betaproteobacteria|Nitrosomonadales|Nitrosomonadaceae|Nitrosomonas|Nitrosomonas_sp._AL212	Nitrosomonas_sp._AL212_plasmid_pNAL21202__complete_sequence
1505	CP002560.1	circular	7197	Firmicutes|Bacilli|Lactobacillales|Lactobacillaceae|Lactobacillus|Lactobacillus_amylovorus	Lactobacillus_amylovorus_strain_30SC_plasmid_pRKC30SC1__complete_sequence
1506	CP002561.1	circular	12568	Firmicutes|Bacilli|Lactobacillales|Lactobacillaceae|Lactobacillus|Lactobacillus_amylovorus	Lactobacillus_amylovorus_strain_30SC_plasmid_pRKC30SC2__complete_sequence
1507	CP002564.1	circular	50105	Firmicutes|Bacilli|Lactobacillales|Carnobacteriaceae|Carnobacterium|Carnobacterium_sp._17-4	Carnobacterium_sp._17-4_plasmid_pCAR50__complete_sequence
1508	CP002569.1	circular	69598	Proteobacteria|Alphaproteobacteria|NA|NA|Polymorphum|Polymorphum_gilvum	Polymorphum_gilvum_SL003B-26A1_plasmid_pSL003B__complete_sequence
1509	CP002575.1	circular	9778	Proteobacteria|Acidithiobacillia|Acidithiobacillales|Acidithiobacillaceae|Acidithiobacillus|Acidithiobacillus_caldus	Acidithiobacillus_caldus_SM-1_plasmid_pLAtc1__complete_sequence
1510	CP002576.1	circular	14110	Proteobacteria|Acidithiobacillia|Acidithiobacillales|Acidithiobacillaceae|Acidithiobacillus|Acidithiobacillus_caldus	Acidithiobacillus_caldus_SM-1_plasmid_pLAtc2__complete_sequence
1511	CP002577.1	circular	29704	Proteobacteria|Acidithiobacillia|Acidithiobacillales|Acidithiobacillaceae|Acidithiobacillus|Acidithiobacillus_caldus	Acidithiobacillus_caldus_SM-1_plasmid_pLAtc3__complete_sequence
1512	CP002587.1	circular	7553	Chlamydiae|Chlamydiia|Chlamydiales|Chlamydiaceae|Chlamydia|Chlamydia_psittaci	Chlamydia_psittaci_6BC_plasmid_pCps6BC__complete_sequence
1513	CP002594.1	circular	192355	Actinobacteria|Actinobacteria|Pseudonocardiales|Pseudonocardiaceae|Pseudonocardia|Pseudonocardia_dioxanivorans	Pseudonocardia_dioxanivorans_CB1190_plasmid_pPSED01__complete_sequence
1514	CP002598.1	circular	15063	Actinobacteria|Actinobacteria|Pseudonocardiales|Pseudonocardiaceae|Pseudonocardia|Pseudonocardia_dioxanivorans	Pseudonocardia_dioxanivorans_CB1190_plasmid_pPSED03__complete_sequence
1515	CP002601.1	circular	276215	Proteobacteria|Betaproteobacteria|Burkholderiales|Burkholderiaceae|Burkholderia|Burkholderia_gladioli	Burkholderia_gladioli_BSR3_plasmid_bgla_1p__complete_sequence
1516	CP002602.1	circular	129399	Proteobacteria|Betaproteobacteria|Burkholderiales|Burkholderiaceae|Burkholderia|Burkholderia_gladioli	Burkholderia_gladioli_BSR3_plasmid_bgla_2p__complete_sequence
1517	CP002603.1	circular	128650	Proteobacteria|Betaproteobacteria|Burkholderiales|Burkholderiaceae|Burkholderia|Burkholderia_gladioli	Burkholderia_gladioli_BSR3_plasmid_bgla_3p__complete_sequence
1518	CP002604.1	circular	403586	Proteobacteria|Betaproteobacteria|Burkholderiales|Burkholderiaceae|Burkholderia|Burkholderia_gladioli	Burkholderia_gladioli_BSR3_plasmid_bgla_4p__complete_sequence
1519	CP002615.1	circular	93277	Proteobacteria|Gammaproteobacteria|Enterobacterales|Enterobacteriaceae|Salmonella|Salmonella_enterica	Salmonella_enterica_subsp._enterica_serovar_Typhimurium_str._UK-1_plasmid_pSTUK-100__complete_sequence
1520	CP002617.1	circular	38392	Firmicutes|Bacilli|Lactobacillales|Lactobacillaceae|Lactobacillus|Lactobacillus_casei	Lactobacillus_casei_LC2W_plasmid_pLC2W__complete_sequence
1521	CP002619.1	circular	57362	Firmicutes|Bacilli|Lactobacillales|Lactobacillaceae|Lactobacillus|Lactobacillus_casei	Lactobacillus_casei_BD-II_plasmid_pBD-II__complete_sequence
1522	CP002624.1	circular	93578	Proteobacteria|Alphaproteobacteria|Rhodobacterales|Rhodobacteraceae|Roseobacter|Roseobacter_litoralis	Roseobacter_litoralis_Och_149_plasmid_pRLO149_94__complete_sequence
1523	CP002625.1	circular	83129	Proteobacteria|Alphaproteobacteria|Rhodobacterales|Rhodobacteraceae|Roseobacter|Roseobacter_litoralis	Roseobacter_litoralis_Och_149_plasmid_pRLO149_83__complete_sequence
1524	CP002626.1	circular	63532	Proteobacteria|Alphaproteobacteria|Rhodobacterales|Rhodobacteraceae|Roseobacter|Roseobacter_litoralis	Roseobacter_litoralis_Och_149_plasmid_pRLO149_63__complete_sequence
1525	CP002632.1	circular	165572	Spirochaetes|Spirochaetia|Spirochaetales|Spirochaetaceae|Treponema|Treponema_succinifaciens	Treponema_succinifaciens_DSM_2489_plasmid_pTRESU01__complete_sequence
1526	CP002635.1	circular	6758	Firmicutes|Bacilli|Bacillales|Bacillaceae|Bacillus|Bacillus_amyloliquefaciens	Bacillus_amyloliquefaciens_LL3_plasmid_pMC1__complete_sequence
1527	CP002639.1	circular	58295	Actinobacteria|Actinobacteria|Micromonosporales|Micromonosporaceae|Verrucosispora|Verrucosispora_maris	Verrucosispora_maris_AB-18-032_plasmid_pVMKU__complete_sequence
1528	CP002642.1	circular	31972	Proteobacteria|Alphaproteobacteria|Rickettsiales|Rickettsiaceae|Rickettsia|Rickettsia_amblyommatis	Candidatus_Rickettsia_amblyommii_AaR/SC_plasmid_pRAM32__complete_sequence
1529	CP002646.1	circular	7784	Proteobacteria|Gammaproteobacteria|Enterobacterales|Erwiniaceae|Buchnera|Buchnera_aphidicola	Buchnera_aphidicola_str._Ak_(Acyrthosiphon_kondoi)_plasmid_pLeu__complete_sequence
1530	CP002647.1	circular	3645	Proteobacteria|Gammaproteobacteria|Enterobacterales|Erwiniaceae|Buchnera|Buchnera_aphidicola	Buchnera_aphidicola_str._Ak_(Acyrthosiphon_kondoi)_plasmid_pTrp__complete_sequence
1531	CP002649.1	circular	7689	Proteobacteria|Gammaproteobacteria|Enterobacterales|Erwiniaceae|Buchnera|Buchnera_aphidicola	Buchnera_aphidicola_str._Ua_(Uroleucon_ambrosiae)_plasmid_pLeu__complete_sequence
1532	CP002650.1	circular	4884	Proteobacteria|Gammaproteobacteria|Enterobacterales|Erwiniaceae|Buchnera|Buchnera_aphidicola	Buchnera_aphidicola_str._Ua_(Uroleucon_ambrosiae)_plasmid_pTrp__complete_sequence
1533	CP002653.1	circular	52697	Firmicutes|Bacilli|Lactobacillales|Lactobacillaceae|Lactobacillus|Lactobacillus_buchneri	Lactobacillus_buchneri_NRRL_B-30929_plasmid_pLBUC01__complete_sequence
1534	CP002654.1	circular	18513	Firmicutes|Bacilli|Lactobacillales|Lactobacillaceae|Lactobacillus|Lactobacillus_buchneri	Lactobacillus_buchneri_NRRL_B-30929_plasmid_pLBUC02__complete_sequence
1535	CP002655.1	circular	10798	Firmicutes|Bacilli|Lactobacillales|Lactobacillaceae|Lactobacillus|Lactobacillus_buchneri	Lactobacillus_buchneri_NRRL_B-30929_plasmid_pLBUC03__complete_sequence
1536	CP002658.1	circular	75488	Proteobacteria|Betaproteobacteria|Burkholderiales|Comamonadaceae|Alicycliphilus|Alicycliphilus_denitrificans	Alicycliphilus_denitrificans_K601_plasmid_pALIDE201__complete_sequence
1537	CP002661.1	circular	191996	Firmicutes|Clostridia|Clostridiales|Clostridiaceae|Clostridium|Clostridium_acetobutylicum	Clostridium_acetobutylicum_DSM_1731_plasmid_pSMBa__complete_sequence
1538	CP002662.1	circular	11123	Firmicutes|Clostridia|Clostridiales|Clostridiaceae|Clostridium|Clostridium_acetobutylicum	Clostridium_acetobutylicum_DSM_1731_plasmid_pSMBb__complete_sequence
1539	CP002664.1	circular	41205	Proteobacteria|Betaproteobacteria|Burkholderiales|Alcaligenaceae|Pusillimonas|Pusillimonas_sp._T7-7	Pusillimonas_sp._T7-7_plasmid__complete_sequence
1540	CP002668.1	circular	6804	Proteobacteria|Gammaproteobacteria|Pasteurellales|Pasteurellaceae|Gallibacterium|Gallibacterium_anatis	Gallibacterium_anatis_UMN179_plasmid_pUMN179__complete_sequence
1541	CP002692.1	circular	164019	Bacteroidetes|Saprospiria|Saprospirales|Haliscomenobacteraceae|Haliscomenobacter|Haliscomenobacter_hydrossis	Haliscomenobacter_hydrossis_DSM_1100_plasmid_pHALHY01__complete_sequence
1542	CP002693.1	circular	143757	Bacteroidetes|Saprospiria|Saprospirales|Haliscomenobacteraceae|Haliscomenobacter|Haliscomenobacter_hydrossis	Haliscomenobacter_hydrossis_DSM_1100_plasmid_pHALHY02__complete_sequence
1543	CP002694.1	circular	92189	Bacteroidetes|Saprospiria|Saprospirales|Haliscomenobacteraceae|Haliscomenobacter|Haliscomenobacter_hydrossis	Haliscomenobacter_hydrossis_DSM_1100_plasmid_pHALHY03__complete_sequence
1544	CP002698.1	circular	7802	Proteobacteria|Gammaproteobacteria|Enterobacterales|Erwiniaceae|Buchnera|Buchnera_aphidicola	Buchnera_aphidicola_str._USDA_(Myzus_persicae)_plasmid_pLeu__complete_sequence
1545	CP002700.1	circular	7802	Proteobacteria|Gammaproteobacteria|Enterobacterales|Erwiniaceae|Buchnera|Buchnera_aphidicola	Buchnera_aphidicola_str._W106_(Myzus_persicae)_plasmid_pLeu__complete_genome
1546	CP002702.1	circular	7799	Proteobacteria|Gammaproteobacteria|Enterobacterales|Erwiniaceae|Buchnera|Buchnera_aphidicola	Buchnera_aphidicola_str._G002_(Myzus_persicae)_plasmid_pLeu__complete_sequence
1547	CP002704.1	circular	7800	Proteobacteria|Gammaproteobacteria|Enterobacterales|Erwiniaceae|Buchnera|Buchnera_aphidicola	Buchnera_aphidicola_str._F009_(Myzus_persicae)_plasmid_pLeu__complete_sequence
1548	CP002730.1	circular	81883	Proteobacteria|Gammaproteobacteria|Enterobacterales|Enterobacteriaceae|Escherichia|Escherichia_coli	Escherichia_coli_UMNK88_plasmid_pUMNK88_K88__complete_sequence
1549	CP002731.1	circular	90868	Proteobacteria|Gammaproteobacteria|Enterobacterales|Enterobacteriaceae|Escherichia|Escherichia_coli	Escherichia_coli_UMNK88_plasmid_pUMNK88_91__complete_sequence
1550	CP002732.1	circular	81475	Proteobacteria|Gammaproteobacteria|Enterobacterales|Enterobacteriaceae|Escherichia|Escherichia_coli	Escherichia_coli_UMNK88_plasmid_pUMNK88_Ent__complete_sequence
1551	CP002733.1	circular	65549	Proteobacteria|Gammaproteobacteria|Enterobacterales|Enterobacteriaceae|Escherichia|Escherichia_coli	Escherichia_coli_UMNK88_plasmid_pUMNK88_Hly__complete_sequence
1552	CP002741.1	circular	1616209	Proteobacteria|Alphaproteobacteria|Rhizobiales|Rhizobiaceae|Sinorhizobium|Sinorhizobium_meliloti	Sinorhizobium_meliloti_BL225C_plasmid_pSINMEB01__complete_sequence
1553	CP002742.1	circular	1690594	Proteobacteria|Alphaproteobacteria|Rhizobiales|Rhizobiaceae|Sinorhizobium|Sinorhizobium_meliloti	Sinorhizobium_meliloti_BL225C_plasmid_pSINMEB02__complete_sequence
1554	CP002747.1	circular	26473	Spirochaetes|Spirochaetia|Spirochaetales|Borreliaceae|Borreliella|Borreliella_bissettii	Borreliella_bissettii_DN127_plasmid_cp26__complete_sequence
1555	CP002748.1	circular	30294	Spirochaetes|Spirochaetia|Spirochaetales|Borreliaceae|Borreliella|Borreliella_bissettii	Borreliella_bissettii_DN127_plasmid_cp32-11__complete_sequence
1556	CP002749.1	circular	30547	Spirochaetes|Spirochaetia|Spirochaetales|Borreliaceae|Borreliella|Borreliella_bissettii	Borreliella_bissettii_DN127_plasmid_cp32-3__complete_sequence
1557	CP002750.1	circular	30529	Spirochaetes|Spirochaetia|Spirochaetales|Borreliaceae|Borreliella|Borreliella_bissettii	Borreliella_bissettii_DN127_plasmid_cp32-4__complete_sequence
1558	CP002751.1	circular	29936	Spirochaetes|Spirochaetia|Spirochaetales|Borreliaceae|Borreliella|Borreliella_bissettii	Borreliella_bissettii_DN127_plasmid_cp32-5__complete_sequence
1559	CP002752.1	circular	30092	Spirochaetes|Spirochaetia|Spirochaetales|Borreliaceae|Borreliella|Borreliella_bissettii	Borreliella_bissettii_DN127_plasmid_cp32-6__complete_sequence
1560	CP002753.1	circular	30767	Spirochaetes|Spirochaetia|Spirochaetales|Borreliaceae|Borreliella|Borreliella_bissettii	Borreliella_bissettii_DN127_plasmid_cp32-7__complete_sequence
1561	CP002754.1	circular	66242	Spirochaetes|Spirochaetia|Spirochaetales|Borreliaceae|Borreliella|Borreliella_bissettii	Borreliella_bissettii_DN127_plasmid_cp32-quad__complete_sequence
1562	CP002755.1	circular	10209	Spirochaetes|Spirochaetia|Spirochaetales|Borreliaceae|Borreliella|Borreliella_bissettii	Borreliella_bissettii_DN127_plasmid_cp9__complete_sequence
1563	CP002756.1	linear	27137	Spirochaetes|Spirochaetia|Spirochaetales|Borreliaceae|Borreliella|Borreliella_bissettii	Borreliella_bissettii_DN127_plasmid_lp17__complete_sequence
1564	CP002757.1	linear	23029	Spirochaetes|Spirochaetia|Spirochaetales|Borreliaceae|Borreliella|Borreliella_bissettii	Borreliella_bissettii_DN127_plasmid_lp25__complete_sequence
1565	CP002758.1	linear	24945	Spirochaetes|Spirochaetia|Spirochaetales|Borreliaceae|Borreliella|Borreliella_bissettii	Borreliella_bissettii_DN127_plasmid_lp28-3__complete_sequence
1566	CP002759.1	linear	27319	Spirochaetes|Spirochaetia|Spirochaetales|Borreliaceae|Borreliella|Borreliella_bissettii	Borreliella_bissettii_DN127_plasmid_lp28-4__complete_sequence
1567	CP002760.1	linear	30502	Spirochaetes|Spirochaetia|Spirochaetales|Borreliaceae|Borreliella|Borreliella_bissettii	Borreliella_bissettii_DN127_plasmid_lp28-7__complete_sequence
1568	CP002761.1	linear	55219	Spirochaetes|Spirochaetia|Spirochaetales|Borreliaceae|Borreliella|Borreliella_bissettii	Borreliella_bissettii_DN127_plasmid_lp54__complete_sequence
1569	CP002762.1	linear	29448	Spirochaetes|Spirochaetia|Spirochaetales|Borreliaceae|Borreliella|Borreliella_bissettii	Borreliella_bissettii_DN127_plasmid_lp56__complete_sequence
1570	CP002765.1	circular	194769	Firmicutes|Bacilli|Lactobacillales|Lactobacillaceae|Lactobacillus|Lactobacillus_kefiranofaciens	Lactobacillus_kefiranofaciens_ZW3_plasmid_pWW1__complete_sequence
1571	CP002766.1	circular	46296	Firmicutes|Bacilli|Lactobacillales|Lactobacillaceae|Lactobacillus|Lactobacillus_kefiranofaciens	Lactobacillus_kefiranofaciens_ZW3_plasmid_pWW2__complete_sequence
1572	CP002768.1	circular	72392	Proteobacteria|Gammaproteobacteria|Alteromonadales|Shewanellaceae|Shewanella|Shewanella_baltica	Shewanella_baltica_BA175_plasmid_pSBAL17501__complete_sequence
1573	CP002769.1	circular	60958	Proteobacteria|Gammaproteobacteria|Alteromonadales|Shewanellaceae|Shewanella|Shewanella_baltica	Shewanella_baltica_BA175_plasmid_pSBAL17502__complete_sequence
1574	CP002778.1	circular	440026	Deinococcus-Thermus|Deinococci|Thermales|Thermaceae|Thermus|Thermus_thermophilus	Thermus_thermophilus_SG0.5JP17-16_plasmid_pTHTHE1601__complete_sequence
1575	CP002784.1	circular	256269	Proteobacteria|Alphaproteobacteria|Rhizobiales|Rhizobiaceae|Sinorhizobium|Sinorhizobium_meliloti	Sinorhizobium_meliloti_AK83_plasmid_pSINME01__complete_sequence
1576	CP002785.1	circular	70499	Proteobacteria|Alphaproteobacteria|Rhizobiales|Rhizobiaceae|Sinorhizobium|Sinorhizobium_meliloti	Sinorhizobium_meliloti_AK83_plasmid_pSINME02__complete_sequence
1577	CP002787.1	circular	17897	Actinobacteria|Actinobacteria|Corynebacteriales|Mycobacteriaceae|Hoyosella|Hoyosella_subflava	Hoyosella_subflava_DQS3-9A1_plasmid_pAS9A-1__complete_sequence
1578	CP002788.1	circular	106784	Actinobacteria|Actinobacteria|Corynebacteriales|Mycobacteriaceae|Hoyosella|Hoyosella_subflava	Hoyosella_subflava_DQS3-9A1_plasmid_pAS9A-2__complete_sequence
1579	CP002795.1	circular	4233	Actinobacteria|Actinobacteria|Bifidobacteriales|Bifidobacteriaceae|Bifidobacterium|Bifidobacterium_longum	Bifidobacterium_longum_subsp._longum_KACC_91563_plasmid_BLNIAS_P1__complete_sequence
1580	CP002796.1	circular	6230	Actinobacteria|Actinobacteria|Bifidobacteriales|Bifidobacteriaceae|Bifidobacterium|Bifidobacterium_longum	Bifidobacterium_longum_subsp._longum_KACC_91563_plasmid_BLNIAS_P2__complete_sequence
1581	CP002800.1	circular	123733	Proteobacteria|Alphaproteobacteria|Sphingomonadales|Sphingomonadaceae|Sphingobium|Sphingobium_chlorophenolicum	Sphingobium_chlorophenolicum_L-1_plasmid_pSPHCH01__complete_sequence
1582	CP002802.1	circular	12355	Actinobacteria|Actinobacteria|Frankiales|Frankiaceae|Frankia|Frankia_symbiont_of_Datisca_glomerata	Frankia_symbiont_of_Datisca_glomerata_plasmid_pFSYMDG01__complete_sequence
1583	CP002803.1	circular	5448	Actinobacteria|Actinobacteria|Frankiales|Frankiaceae|Frankia|Frankia_symbiont_of_Datisca_glomerata	Frankia_symbiont_of_Datisca_glomerata_plasmid_pFSYMDG02__complete_sequence
1584	CP002812.1	circular	120153	Proteobacteria|Gammaproteobacteria|Alteromonadales|Shewanellaceae|Shewanella|Shewanella_baltica	Shewanella_baltica_OS117_plasmid_pSBAL11701__complete_sequence
1585	CP002813.1	circular	91728	Proteobacteria|Gammaproteobacteria|Alteromonadales|Shewanellaceae|Shewanella|Shewanella_baltica	Shewanella_baltica_OS117_plasmid_pSBAL11702__complete_sequence
1586	CP002814.1	circular	71173	Proteobacteria|Gammaproteobacteria|Alteromonadales|Shewanellaceae|Shewanella|Shewanella_baltica	Shewanella_baltica_OS117_plasmid_pSBAL11703__complete_sequence
1587	CP002822.1	circular	133055	Proteobacteria|Alphaproteobacteria|Rhizobiales|Bradyrhizobiaceae|Oligotropha|Oligotropha_carboxidovorans	Oligotropha_carboxidovorans_OM4_plasmid_pHCG3B__complete_sequence
1588	CP002823.1	circular	167269	Proteobacteria|Alphaproteobacteria|Rhizobiales|Bradyrhizobiaceae|Oligotropha|Oligotropha_carboxidovorans	Oligotropha_carboxidovorans_OM4_plasmid_pOC167B__complete_sequence
1589	CP002827.1	circular	133057	Proteobacteria|Alphaproteobacteria|Rhizobiales|Bradyrhizobiaceae|Oligotropha|Oligotropha_carboxidovorans	Oligotropha_carboxidovorans_OM5_plasmid_pHCG3__complete_sequence
1590	CP002828.1	circular	167269	Proteobacteria|Alphaproteobacteria|Rhizobiales|Bradyrhizobiaceae|Oligotropha|Oligotropha_carboxidovorans	Oligotropha_carboxidovorans_OM5_plasmid_pOC167__complete_sequence
1591	CP002832.1	circular	54948	Bacteroidetes|Saprospiria|Saprospirales|Saprospiraceae|Saprospira|Saprospira_grandis	Saprospira_grandis_str._Lewin_plasmid__complete_sequence
1592	CP002836.1	circular	80849	Firmicutes|Bacilli|Bacillales|Bacillaceae|Parageobacillus|Parageobacillus_thermoglucosidasius	Parageobacillus_thermoglucosidasius_C56-YS93_plasmid_pGEOTH01__complete_sequence
1593	CP002837.1	circular	19638	Firmicutes|Bacilli|Bacillales|Bacillaceae|Parageobacillus|Parageobacillus_thermoglucosidasius	Parageobacillus_thermoglucosidasius_C56-YS93_plasmid_pGEOTH02__complete_sequence
1594	CP002845.1	circular	12160	Firmicutes|Bacilli|Lactobacillales|Lactobacillaceae|Lactobacillus|Lactobacillus_reuteri	Lactobacillus_reuteri_SD2112_plasmid_pLR581__complete_sequence
1595	CP002846.1	circular	14173	Firmicutes|Bacilli|Lactobacillales|Lactobacillaceae|Lactobacillus|Lactobacillus_reuteri	Lactobacillus_reuteri_SD2112_plasmid_pLR585__complete_sequence
1596	CP002847.1	circular	19059	Firmicutes|Bacilli|Lactobacillales|Lactobacillaceae|Lactobacillus|Lactobacillus_reuteri	Lactobacillus_reuteri_SD2112_plasmid_pLR584__complete_sequence
1597	CP002848.1	circular	7047	Firmicutes|Bacilli|Lactobacillales|Lactobacillaceae|Lactobacillus|Lactobacillus_reuteri	Lactobacillus_reuteri_SD2112_plasmid_pLR580__complete_sequence
1598	CP002849.1	circular	4085	Bacteroidetes|Flavobacteriia|Flavobacteriales|Blattabacteriaceae|Blattabacterium|Blattabacterium_sp._(Blattella_germanica)	Blattabacterium_sp._(Blattella_germanica)_str._Bge_plasmid_pBge__complete_sequence
1599	CP002851.1	circular	32479	Proteobacteria|Alphaproteobacteria|Sphingomonadales|Sphingomonadaceae|Zymomonas|Zymomonas_mobilis	Zymomonas_mobilis_subsp._mobilis_ATCC_10988_plasmid_pZMOB01__complete_sequence
1600	CP002852.1	circular	32283	Proteobacteria|Alphaproteobacteria|Sphingomonadales|Sphingomonadaceae|Zymomonas|Zymomonas_mobilis	Zymomonas_mobilis_subsp._mobilis_ATCC_10988_plasmid_pZMOB02__complete_sequence
1601	CP002853.1	circular	31692	Proteobacteria|Alphaproteobacteria|Sphingomonadales|Sphingomonadaceae|Zymomonas|Zymomonas_mobilis	Zymomonas_mobilis_subsp._mobilis_ATCC_10988_plasmid_pZMOB03__complete_sequence
1602	CP002854.1	circular	18461	Proteobacteria|Alphaproteobacteria|Sphingomonadales|Sphingomonadaceae|Zymomonas|Zymomonas_mobilis	Zymomonas_mobilis_subsp._mobilis_ATCC_10988_plasmid_pZMOB04__complete_sequence
1603	CP002855.1	circular	4023	Proteobacteria|Alphaproteobacteria|Sphingomonadales|Sphingomonadaceae|Zymomonas|Zymomonas_mobilis	Zymomonas_mobilis_subsp._mobilis_ATCC_10988_plasmid_pZMOB05__complete_sequence
1604	CP002856.1	circular	2750	Proteobacteria|Alphaproteobacteria|Sphingomonadales|Sphingomonadaceae|Zymomonas|Zymomonas_mobilis	Zymomonas_mobilis_subsp._mobilis_ATCC_10988_plasmid_pZMOBP6__complete_sequence
1605	CP002860.1	circular	106999	Bacteroidetes|Cytophagia|Cytophagales|Cytophagaceae|Runella|Runella_slithyformis	Runella_slithyformis_DSM_19594_plasmid_pRUNSL01__complete_sequence
1606	CP002861.1	circular	93527	Bacteroidetes|Cytophagia|Cytophagales|Cytophagaceae|Runella|Runella_slithyformis	Runella_slithyformis_DSM_19594_plasmid_pRUNSL02__complete_sequence
1607	CP002862.1	circular	66926	Bacteroidetes|Cytophagia|Cytophagales|Cytophagaceae|Runella|Runella_slithyformis	Runella_slithyformis_DSM_19594_plasmid_pRUNSL03__complete_sequence
1608	CP002863.1	circular	44754	Bacteroidetes|Cytophagia|Cytophagales|Cytophagaceae|Runella|Runella_slithyformis	Runella_slithyformis_DSM_19594_plasmid_pRUNSL04__complete_sequence
1609	CP002864.1	circular	38784	Bacteroidetes|Cytophagia|Cytophagales|Cytophagaceae|Runella|Runella_slithyformis	Runella_slithyformis_DSM_19594_plasmid_pRUNSL05__complete_sequence
1610	CP002866.1	circular	37387	Proteobacteria|Alphaproteobacteria|Sphingomonadales|Sphingomonadaceae|Zymomonas|Zymomonas_mobilis	Zymomonas_mobilis_subsp._pomaceae_ATCC_29192_plasmid_pZYMOP01__complete_sequence
1611	CP002867.1	circular	34161	Proteobacteria|Alphaproteobacteria|Sphingomonadales|Sphingomonadaceae|Zymomonas|Zymomonas_mobilis	Zymomonas_mobilis_subsp._pomaceae_ATCC_29192_plasmid_pZYMOP02__complete_sequence
1612	CP002875.1	circular	3260	Spirochaetes|Spirochaetia|Brachyspirales|Brachyspiraceae|Brachyspira|Brachyspira_intermedia	Brachyspira_intermedia_PWS/A_plasmid_pInt__complete_sequence
1613	CP002879.1	circular	1499175	Proteobacteria|Betaproteobacteria|Burkholderiales|Burkholderiaceae|Cupriavidus|Cupriavidus_necator	Cupriavidus_necator_N-1_plasmid_pBB1__complete_sequence
1614	CP002880.1	circular	424140	Proteobacteria|Betaproteobacteria|Burkholderiales|Burkholderiaceae|Cupriavidus|Cupriavidus_necator	Cupriavidus_necator_N-1_plasmid_pBB2__complete_sequence
1615	CP002887.1	circular	63653	Proteobacteria|Gammaproteobacteria|Enterobacterales|Enterobacteriaceae|Enterobacter|Enterobacter_cloacae	Enterobacter_cloacae_EcWSU1_plasmid_pEcWSU1_A__complete_sequence
1616	CP002900.1	circular	18992	Firmicutes|Bacilli|Lactobacillales|Leuconostocaceae|Weissella|Weissella_koreensis	Weissella_koreensis_KACC_15510_plasmid_WKp2903__complete_sequence
1617	CP002908.1	circular	89480	Actinobacteria|Actinobacteria|Corynebacteriales|Gordoniaceae|Gordonia|Gordonia_sp._KTR9	Gordonia_sp._KTR9_plasmid_pGKT1__complete_sequence
1618	CP002909.1	circular	172385	Actinobacteria|Actinobacteria|Corynebacteriales|Gordoniaceae|Gordonia|Gordonia_sp._KTR9	Gordonia_sp._KTR9_plasmid_pGKT3__complete_sequence
1619	CP002911.1	circular	202852	Proteobacteria|Gammaproteobacteria|Enterobacterales|Enterobacteriaceae|Klebsiella|Klebsiella_pneumoniae	Klebsiella_pneumoniae_KCTC_2242_plasmid_pKCTC2242__complete_sequence
1620	CP002926.1	circular	4727	Firmicutes|Bacilli|Lactobacillales|Streptococcaceae|Streptococcus|Streptococcus_pseudopneumoniae	Streptococcus_pseudopneumoniae_IS7493_plasmid_pDRPIS7493__complete_sequence
1621	CP002934.1	circular	26539	Spirochaetes|Spirochaetia|Spirochaetales|Borreliaceae|Borreliella|Borreliella_afzelii	Borrelia_afzelii_PKo_plasmid_cp26__complete_sequence
1622	CP002935.1	circular	30718	Spirochaetes|Spirochaetia|Spirochaetales|Borreliaceae|Borreliella|Borreliella_afzelii	Borrelia_afzelii_PKo_plasmid_cp32-11__complete_sequence
1623	CP002936.1	circular	30065	Spirochaetes|Spirochaetia|Spirochaetales|Borreliaceae|Borreliella|Borreliella_afzelii	Borrelia_afzelii_PKo_plasmid_cp32-12__complete_sequence
1624	CP002937.1	circular	30000	Spirochaetes|Spirochaetia|Spirochaetales|Borreliaceae|Borreliella|Borreliella_afzelii	Borrelia_afzelii_PKo_plasmid_cp32-1__complete_sequence
1625	CP002938.1	circular	31118	Spirochaetes|Spirochaetia|Spirochaetales|Borreliaceae|Borreliella|Borreliella_afzelii	Borrelia_afzelii_PKo_plasmid_cp32-3__complete_sequence
1626	CP002939.1	circular	30949	Spirochaetes|Spirochaetia|Spirochaetales|Borreliaceae|Borreliella|Borreliella_afzelii	Borrelia_afzelii_PKo_plasmid_cp32-5__complete_sequence
1627	CP002940.1	circular	25262	Spirochaetes|Spirochaetia|Spirochaetales|Borreliaceae|Borreliella|Borreliella_afzelii	Borrelia_afzelii_PKo_plasmid_cp32-7__complete_sequence
1628	CP002941.1	circular	29421	Spirochaetes|Spirochaetia|Spirochaetales|Borreliaceae|Borreliella|Borreliella_afzelii	Borrelia_afzelii_PKo_plasmid_cp32-9__complete_sequence
1629	CP002942.1	linear	24675	Spirochaetes|Spirochaetia|Spirochaetales|Borreliaceae|Borreliella|Borreliella_afzelii	Borrelia_afzelii_PKo_plasmid_lp17__complete_sequence
1630	CP002943.1	linear	26626	Spirochaetes|Spirochaetia|Spirochaetales|Borreliaceae|Borreliella|Borreliella_afzelii	Borrelia_afzelii_PKo_plasmid_lp28-2__complete_sequence
1631	CP002944.1	linear	22901	Spirochaetes|Spirochaetia|Spirochaetales|Borreliaceae|Borreliella|Borreliella_afzelii	Borrelia_afzelii_PKo_plasmid_lp28-3__complete_sequence
1632	CP002945.1	linear	22449	Spirochaetes|Spirochaetia|Spirochaetales|Borreliaceae|Borreliella|Borreliella_afzelii	Borrelia_afzelii_PKo_plasmid_lp28-4__complete_sequence
1633	CP002946.1	linear	27239	Spirochaetes|Spirochaetia|Spirochaetales|Borreliaceae|Borreliella|Borreliella_afzelii	Borrelia_afzelii_PKo_plasmid_lp28-7__complete_sequence
1634	CP002947.1	linear	20715	Spirochaetes|Spirochaetia|Spirochaetales|Borreliaceae|Borreliella|Borreliella_afzelii	Borrelia_afzelii_PKo_plasmid_lp28-8__complete_sequence
1635	CP002948.1	linear	30180	Spirochaetes|Spirochaetia|Spirochaetales|Borreliaceae|Borreliella|Borreliella_afzelii	Borrelia_afzelii_PKo_plasmid_lp32-10__complete_sequence
1636	CP002949.1	linear	33903	Spirochaetes|Spirochaetia|Spirochaetales|Borreliaceae|Borreliella|Borreliella_afzelii	Borrelia_afzelii_PKo_plasmid_lp38__complete_sequence
1637	CP002950.1	linear	57919	Spirochaetes|Spirochaetia|Spirochaetales|Borreliaceae|Borreliella|Borreliella_afzelii	Borrelia_afzelii_PKo_plasmid_lp54__complete_sequence
1638	CP002951.1	circular	65840	Proteobacteria|Gammaproteobacteria|Enterobacterales|Erwiniaceae|Erwinia|Erwinia_amylovora	Erwinia_amylovora_ACW56400_plasmid_EaACW_pEI70__complete_sequence
1639	CP002954.1	circular	5289	Proteobacteria|Epsilonproteobacteria|Campylobacterales|Helicobacteraceae|Helicobacter|Helicobacter_pylori	Helicobacter_pylori_ELS37_plasmid_pHPELS37__complete_sequence
1640	CP002957.1	circular	96210	Proteobacteria|Gammaproteobacteria|Enterobacterales|Yersiniaceae|Yersinia|Yersinia_pestis	Yersinia_pestis_A1122_plasmid__complete_sequence
1641	CP002958.1	circular	8431	Proteobacteria|Gammaproteobacteria|Enterobacterales|Yersiniaceae|Yersinia|Yersinia_pestis	Yersinia_pestis_A1122_plasmid__complete_sequence
1642	CP002960.1	circular	25287	Spirochaetes|Spirochaetia|NA|Leptospiraceae|Turneriella|Turneriella_parva	Turneriella_parva_DSM_21527_plasmid_pTURPA.01__complete_sequence
1643	CP002962.1	linear	190222	Bacteroidetes|Cytophagia|Cytophagales|Cytophagaceae|Emticicia|Emticicia_oligotrophica	Emticicia_oligotrophica_DSM_17448_plasmid_pEMTOL01__complete_sequence
1644	CP002963.1	linear	100312	Bacteroidetes|Cytophagia|Cytophagales|Cytophagaceae|Emticicia|Emticicia_oligotrophica	Emticicia_oligotrophica_DSM_17448_plasmid_pEMTOL02__complete_sequence
1645	CP002964.1	linear	58952	Bacteroidetes|Cytophagia|Cytophagales|Cytophagaceae|Emticicia|Emticicia_oligotrophica	Emticicia_oligotrophica_DSM_17448_plasmid_pEMTOL03__complete_sequence
1646	CP002965.1	linear	38576	Bacteroidetes|Cytophagia|Cytophagales|Cytophagaceae|Emticicia|Emticicia_oligotrophica	Emticicia_oligotrophica_DSM_17448_plasmid_pEMTOL04__complete_sequence
1647	CP002966.1	linear	34141	Bacteroidetes|Cytophagia|Cytophagales|Cytophagaceae|Emticicia|Emticicia_oligotrophica	Emticicia_oligotrophica_DSM_17448_plasmid_pEMTOL05__complete_sequence
1648	CP002968.1	circular	102535	Proteobacteria|Gammaproteobacteria|Enterobacterales|Enterobacteriaceae|Escherichia|Escherichia_coli	Escherichia_coli_W_plasmid_pRK1__complete_sequence
1649	CP002969.1	circular	5360	Proteobacteria|Gammaproteobacteria|Enterobacterales|Enterobacteriaceae|Escherichia|Escherichia_coli	Escherichia_coli_W_plasmid_pRK2__complete_sequence
1650	CP002971.1	circular	5360	Proteobacteria|Gammaproteobacteria|Enterobacterales|Enterobacteriaceae|Escherichia|Escherichia_coli	Escherichia_coli_KO11FL_plasmid_pRK2__complete_sequence
1651	CP002973.1	linear	237766	Proteobacteria|Alphaproteobacteria|Rhodobacterales|Rhodobacteraceae|Phaeobacter|Phaeobacter_inhibens	Phaeobacter_inhibens_2.10_plasmid_pPGA2_239__complete_sequence
1652	CP002974.1	linear	94494	Proteobacteria|Alphaproteobacteria|Rhodobacterales|Rhodobacteraceae|Phaeobacter|Phaeobacter_inhibens	Phaeobacter_inhibens_2.10_plasmid_pPGA2_95__complete_sequence
1653	CP002975.1	linear	70384	Proteobacteria|Alphaproteobacteria|Rhodobacterales|Rhodobacteraceae|Phaeobacter|Phaeobacter_inhibens	Phaeobacter_inhibens_2.10_plasmid_pPGA2_71__complete_sequence
1654	CP002977.1	circular	261820	Proteobacteria|Alphaproteobacteria|Rhodobacterales|Rhodobacteraceae|Phaeobacter|Phaeobacter_inhibens	Phaeobacter_inhibens_DSM_17395_plasmid_pPGA1_262__complete_sequence
1655	CP002978.1	circular	78238	Proteobacteria|Alphaproteobacteria|Rhodobacterales|Rhodobacteraceae|Phaeobacter|Phaeobacter_inhibens	Phaeobacter_inhibens_DSM_17395_plasmid_pPGA1_78__complete_sequence
1656	CP002979.1	circular	65245	Proteobacteria|Alphaproteobacteria|Rhodobacterales|Rhodobacteraceae|Phaeobacter|Phaeobacter_inhibens	Phaeobacter_inhibens_DSM_17395_plasmid_pPGA1_65__complete_sequence
1657	CP002981.1	circular	12783	Proteobacteria|Epsilonproteobacteria|Campylobacterales|Helicobacteraceae|Helicobacter|Helicobacter_pylori	Helicobacter_pylori_Puno120_plasmid_pHPPN120__complete_sequence
1658	CP002984.1	circular	3253	Proteobacteria|Epsilonproteobacteria|Campylobacterales|Helicobacteraceae|Helicobacter|Helicobacter_pylori	Helicobacter_pylori_SNT49_plasmid_pHPSNT__complete_sequence
1659	CP002995.1	circular	290055	Actinobacteria|Actinobacteria|Streptomycetales|Streptomycetaceae|Streptomyces|Streptomyces_violaceusniger	Streptomyces_violaceusniger_Tu_4113_plasmid_pSTRVI01__complete_sequence
1660	CP002996.1	circular	191151	Actinobacteria|Actinobacteria|Streptomycetales|Streptomycetaceae|Streptomyces|Streptomyces_violaceusniger	Streptomyces_violaceusniger_Tu_4113_plasmid_pSTRVI02__complete_sequence
1661	CP003016.1	circular	3816	Bacteroidetes|Flavobacteriia|Flavobacteriales|Blattabacteriaceae|Blattabacterium|Blattabacterium_punctulatus	Blattabacterium_sp._(Cryptocercus_punctulatus)_str._Cpu_plasmid_pCpu__complete_sequence
1662	CP003018.1	circular	74613	Firmicutes|Bacilli|Bacillales|Bacillaceae|Bacillus|Bacillus_megaterium	Bacillus_megaterium_WSH-002_plasmid_WSH-002_p1__complete_sequence
1663	CP003019.1	circular	9699	Firmicutes|Bacilli|Bacillales|Bacillaceae|Bacillus|Bacillus_megaterium	Bacillus_megaterium_WSH-002_plasmid_WSH-002_p2__complete_sequence
1664	CP003020.1	circular	7006	Firmicutes|Bacilli|Bacillales|Bacillaceae|Bacillus|Bacillus_megaterium	Bacillus_megaterium_WSH-002_plasmid_WSH-002_p3__complete_sequence
1665	CP003027.1	circular	166725	Proteobacteria|Gammaproteobacteria|Enterobacterales|Enterobacteriaceae|Enterobacter|Enterobacter_asburiae	Enterobacter_asburiae_LF7a_plasmid_pENTAS01__complete_sequence
1666	CP003028.1	circular	32574	Proteobacteria|Gammaproteobacteria|Enterobacterales|Enterobacteriaceae|Enterobacter|Enterobacter_asburiae	Enterobacter_asburiae_LF7a_plasmid_pENTAS02__complete_sequence
1667	CP003030.1	circular	105449	Bacteroidetes|NA|Bacteroidetes_Order_II._Incertae_sedis|Rhodothermaceae|Rhodothermus|Rhodothermus_marinus	Rhodothermus_marinus_SG0.5JP17-172_plasmid_pRHOM17201__complete_sequence
1668	CP003031.1	circular	3137	Bacteroidetes|NA|Bacteroidetes_Order_II._Incertae_sedis|Rhodothermaceae|Rhodothermus|Rhodothermus_marinus	Rhodothermus_marinus_SG0.5JP17-172_plasmid_pRHOM17202__complete_sequence
1669	CP003035.1	circular	54289	Proteobacteria|Gammaproteobacteria|Enterobacterales|Enterobacteriaceae|Escherichia|Escherichia_coli	Escherichia_coli_O7:K1_str._CE10_plasmid_pCE10A__complete_sequence
1670	CP003036.1	circular	5163	Proteobacteria|Gammaproteobacteria|Enterobacterales|Enterobacteriaceae|Escherichia|Escherichia_coli	Escherichia_coli_O7:K1_str._CE10_plasmid_pCE10B__complete_sequence
1671	CP003037.1	circular	4197	Proteobacteria|Gammaproteobacteria|Enterobacterales|Enterobacteriaceae|Escherichia|Escherichia_coli	Escherichia_coli_O7:K1_str._CE10_plasmid_pCE10C__complete_sequence
1672	CP003038.1	circular	1549	Proteobacteria|Gammaproteobacteria|Enterobacterales|Enterobacteriaceae|Escherichia|Escherichia_coli	Escherichia_coli_O7:K1_str._CE10_plasmid_pCE10D__complete_sequence
1673	CP003042.1	circular	56977	Proteobacteria|Gammaproteobacteria|Pseudomonadales|Pseudomonadaceae|Pseudomonas|Pseudomonas_fluorescens	Pseudomonas_fluorescens_A506_plasmid_pA506__complete_sequence
1674	CP003044.1	circular	56473	Firmicutes|Bacilli|Lactobacillales|Lactobacillaceae|Lactobacillus|Lactobacillus_buchneri	Lactobacillus_buchneri_CD034_plasmid_pCD034-3__complete_sequence
1675	CP003052.1	circular	88600	Proteobacteria|Gammaproteobacteria|Chromatiales|Chromatiaceae|Thioflavicoccus|Thioflavicoccus_mobilis	Thioflavicoccus_mobilis_8321_plasmid_pTHIMO01__complete_sequence
1676	CP003054.1	circular	615278	Actinobacteria|Actinobacteria|Corynebacteriales|Mycobacteriaceae|Mycolicibacterium|Mycolicibacterium_chubuense	Mycobacterium_chubuense_NBB4_plasmid_pMYCCH.01__complete_sequence
1677	CP003055.1	circular	143623	Actinobacteria|Actinobacteria|Corynebacteriales|Mycobacteriaceae|Mycolicibacterium|Mycolicibacterium_chubuense	Mycobacterium_chubuense_NBB4_plasmid_pMYCCH.02__complete_sequence
1678	CP003067.1	circular	110881	Firmicutes|Clostridia|Thermoanaerobacterales|Thermoanaerobacterales_Family_III._Incertae_Sedis|Thermoanaerobacterium|Thermoanaerobacterium_thermosaccharolyticum	Thermoanaerobacterium_thermosaccharolyticum_M0795_plasmid_pTHETHE01__complete_sequence
1679	CP003072.1	circular	12763	Proteobacteria|Gammaproteobacteria|Pseudomonadales|Pseudomonadaceae|Pseudomonas|Pseudomonas_stutzeri	Pseudomonas_stutzeri_RCH2_plasmid_pPSEST01__complete_sequence
1680	CP003073.1	circular	9865	Proteobacteria|Gammaproteobacteria|Pseudomonadales|Pseudomonadaceae|Pseudomonas|Pseudomonas_stutzeri	Pseudomonas_stutzeri_RCH2_plasmid_pPSEST02__complete_sequence
1681	CP003074.1	circular	2804	Proteobacteria|Gammaproteobacteria|Pseudomonadales|Pseudomonadaceae|Pseudomonas|Pseudomonas_stutzeri	Pseudomonas_stutzeri_RCH2_plasmid_pPSEST03__complete_sequence
1682	CP003076.1	circular	4050	Proteobacteria|Alphaproteobacteria|Rhizobiales|Hyphomicrobiaceae|Pelagibacterium|Pelagibacterium_halotolerans	Pelagibacterium_halotolerans_B2_plasmid_pPHB2__complete_sequence
1683	CP003079.1	circular	394147	Actinobacteria|Actinobacteria|Corynebacteriales|Mycobacteriaceae|Mycobacterium|Mycobacterium_sp._JS623	Mycobacterium_sp._JS623_plasmid_pMYCSM01__complete_sequence
1684	CP003080.1	circular	198589	Actinobacteria|Actinobacteria|Corynebacteriales|Mycobacteriaceae|Mycobacterium|Mycobacterium_sp._JS623	Mycobacterium_sp._JS623_plasmid_pMYCSM02__complete_sequence
1685	CP003081.1	circular	164114	Actinobacteria|Actinobacteria|Corynebacteriales|Mycobacteriaceae|Mycobacterium|Mycobacterium_sp._JS623	Mycobacterium_sp._JS623_plasmid_pMYCSM03__complete_sequence
1686	CP003086.1	circular	280753	Proteobacteria|Gammaproteobacteria|Enterobacterales|Erwiniaceae|Pantoea|Pantoea_ananatis	Pantoea_ananatis_PA13_plasmid_PAGR_p__complete_sequence
1687	CP003090.1	circular	1951047	Proteobacteria|Betaproteobacteria|Burkholderiales|Burkholderiaceae|Burkholderia|Burkholderia_sp._YI23	Burkholderia_sp._YI23_plasmid_byi_1p__complete_sequence
1688	CP003091.1	circular	356263	Proteobacteria|Betaproteobacteria|Burkholderiales|Burkholderiaceae|Burkholderia|Burkholderia_sp._YI23	Burkholderia_sp._YI23_plasmid_byi_2p__complete_sequence
1689	CP003092.1	circular	115232	Proteobacteria|Betaproteobacteria|Burkholderiales|Burkholderiaceae|Burkholderia|Burkholderia_sp._YI23	Burkholderia_sp._YI23_plasmid_byi_3p__complete_sequence
1690	CP003095.1	circular	3088	Bacteroidetes|Flavobacteriia|Flavobacteriales|Blattabacteriaceae|Blattabacterium|Blattabacterium_sp._(Mastotermes_darwiniensis)	Blattabacterium_sp._(Mastotermes_darwiniensis)_str._MADAR_plasmid_pMADAR_001__complete_sequence
1691	CP003097.1	circular	31872	Synergistetes|Synergistia|Synergistales|Synergistaceae|Thermovirga|Thermovirga_lienii	Thermovirga_lienii_DSM_17291_plasmid_pTLIE01__complete_sequence
1692	CP003102.2	circular	37252	Firmicutes|Bacilli|Lactobacillales|Leuconostocaceae|Leuconostoc|Leuconostoc_mesenteroides	Leuconostoc_mesenteroides_subsp._mesenteroides_J18_plasmid_pKLE01__complete_sequence
1693	CP003103.2	circular	35428	Firmicutes|Bacilli|Lactobacillales|Leuconostocaceae|Leuconostoc|Leuconostoc_mesenteroides	Leuconostoc_mesenteroides_subsp._mesenteroides_J18_plasmid_pKLE02__complete_sequence
1694	CP003104.2	circular	24548	Firmicutes|Bacilli|Lactobacillales|Leuconostocaceae|Leuconostoc|Leuconostoc_mesenteroides	Leuconostoc_mesenteroides_subsp._mesenteroides_J18_plasmid_pKLE03__complete_sequence
1695	CP003105.2	circular	19293	Firmicutes|Bacilli|Lactobacillales|Leuconostocaceae|Leuconostoc|Leuconostoc_mesenteroides	Leuconostoc_mesenteroides_subsp._mesenteroides_J18_plasmid_pKLE04__complete_sequence
1696	CP003110.1	circular	94015	Proteobacteria|Gammaproteobacteria|Enterobacterales|Enterobacteriaceae|Escherichia|Escherichia_coli	Escherichia_coli_O55:H7_str._RM12579_plasmid_p12579_1__complete_sequence
1697	CP003111.1	circular	66078	Proteobacteria|Gammaproteobacteria|Enterobacterales|Enterobacteriaceae|Escherichia|Escherichia_coli	Escherichia_coli_O55:H7_str._RM12579_plasmid_p12579_2__complete_sequence
1698	CP003112.1	circular	12068	Proteobacteria|Gammaproteobacteria|Enterobacterales|Enterobacteriaceae|Escherichia|Escherichia_coli	Escherichia_coli_O55:H7_str._RM12579_plasmid_p12579_3__complete_sequence
1699	CP003113.1	circular	6211	Proteobacteria|Gammaproteobacteria|Enterobacterales|Enterobacteriaceae|Escherichia|Escherichia_coli	Escherichia_coli_O55:H7_str._RM12579_plasmid_p12579_4__complete_sequence
1700	CP003114.1	circular	5954	Proteobacteria|Gammaproteobacteria|Enterobacterales|Enterobacteriaceae|Escherichia|Escherichia_coli	Escherichia_coli_O55:H7_str._RM12579_plasmid_p12579_5__complete_sequence
1701	CP003120.1	circular	174494	Actinobacteria|Actinobacteria|Corynebacteriales|Gordoniaceae|Gordonia|Gordonia_polyisoprenivorans	Gordonia_polyisoprenivorans_VH2_plasmid_p174__complete_sequence
1702	CP003127.1	circular	19716	Deinococcus-Thermus|Deinococci|Thermales|Thermaceae|Thermus|Thermus_sp._CCB_US3_UF1	Thermus_sp._CCB_US3_UF1_plasmid_pTCCB09__complete_sequence
1703	CP003133.1	circular	53630	Firmicutes|Bacilli|Lactobacillales|Streptococcaceae|Lactococcus|Lactococcus_lactis	Lactococcus_lactis_subsp._cremoris_A76_plasmid_pQA554__complete_sequence
1704	CP003134.1	circular	49219	Firmicutes|Bacilli|Lactobacillales|Streptococcaceae|Lactococcus|Lactococcus_lactis	Lactococcus_lactis_subsp._cremoris_A76_plasmid_pQA549__complete_sequence
1705	CP003135.1	circular	17661	Firmicutes|Bacilli|Lactobacillales|Streptococcaceae|Lactococcus|Lactococcus_lactis	Lactococcus_lactis_subsp._cremoris_A76_plasmid_pQA518__complete_sequence
1706	CP003136.1	circular	3978	Firmicutes|Bacilli|Lactobacillales|Streptococcaceae|Lactococcus|Lactococcus_lactis	Lactococcus_lactis_subsp._cremoris_A76_plasmid_pQA504__complete_sequence
1707	CP003138.1	circular	1815	Firmicutes|Bacilli|Lactobacillales|Lactobacillaceae|Pediococcus|Pediococcus_claussenii	Pediococcus_claussenii_ATCC_BAA-344_plasmid_pPECL-1__complete_sequence
1708	CP003139.1	circular	2450	Firmicutes|Bacilli|Lactobacillales|Lactobacillaceae|Pediococcus|Pediococcus_claussenii	Pediococcus_claussenii_ATCC_BAA-344_plasmid_pPECL-2__complete_sequence
1709	CP003140.1	circular	17830	Firmicutes|Bacilli|Lactobacillales|Lactobacillaceae|Pediococcus|Pediococcus_claussenii	Pediococcus_claussenii_ATCC_BAA-344_plasmid_pPECL-3__complete_sequence
1710	CP003141.1	circular	23136	Firmicutes|Bacilli|Lactobacillales|Lactobacillaceae|Pediococcus|Pediococcus_claussenii	Pediococcus_claussenii_ATCC_BAA-344_plasmid_pPECL-4__complete_sequence
1711	CP003142.1	circular	36338	Firmicutes|Bacilli|Lactobacillales|Lactobacillaceae|Pediococcus|Pediococcus_claussenii	Pediococcus_claussenii_ATCC_BAA-344_plasmid_pPECL-5__complete_sequence
1712	CP003145.2	linear	33246	Firmicutes|Bacilli|Lactobacillales|Lactobacillaceae|Pediococcus|Pediococcus_claussenii	Pediococcus_claussenii_ATCC_BAA-344_plasmid_pPECL-8__complete_sequence
1713	CP003158.1	circular	80592	Firmicutes|Bacilli|Lactobacillales|Streptococcaceae|Lactococcus|Lactococcus_lactis	Lactococcus_lactis_subsp._cremoris_UC509.9_plasmid_pCIS8__complete_sequence
1714	CP003159.1	circular	53051	Firmicutes|Bacilli|Lactobacillales|Streptococcaceae|Lactococcus|Lactococcus_lactis	Lactococcus_lactis_subsp._cremoris_UC509.9_plasmid_pCIS7__complete_sequence
1715	CP003160.1	circular	38673	Firmicutes|Bacilli|Lactobacillales|Streptococcaceae|Lactococcus|Lactococcus_lactis	Lactococcus_lactis_subsp._cremoris_UC509.9_plasmid_pCIS6__complete_sequence
1716	CP003161.1	circular	11676	Firmicutes|Bacilli|Lactobacillales|Streptococcaceae|Lactococcus|Lactococcus_lactis	Lactococcus_lactis_subsp._cremoris_UC509.9_plasmid_pCIS5__complete_sequence
1717	CP003162.1	circular	7045	Firmicutes|Bacilli|Lactobacillales|Streptococcaceae|Lactococcus|Lactococcus_lactis	Lactococcus_lactis_subsp._cremoris_UC509.9_plasmid_pCIS4__complete_sequence
1718	CP003163.1	circular	6159	Firmicutes|Bacilli|Lactobacillales|Streptococcaceae|Lactococcus|Lactococcus_lactis	Lactococcus_lactis_subsp._cremoris_UC509.9_plasmid_pCIS3__complete_sequence
1719	CP003164.1	circular	5461	Firmicutes|Bacilli|Lactobacillales|Streptococcaceae|Lactococcus|Lactococcus_lactis	Lactococcus_lactis_subsp._cremoris_UC509.9_plasmid_pCIS2__complete_sequence
1720	CP003165.1	circular	4263	Firmicutes|Bacilli|Lactobacillales|Streptococcaceae|Lactococcus|Lactococcus_lactis	Lactococcus_lactis_subsp._cremoris_UC509.9_plasmid_pCIS1__complete_sequence
1721	CP003172.1	circular	8462	Proteobacteria|Gammaproteobacteria|Aeromonadales|Aeromonadaceae|Oceanimonas|Oceanimonas_sp._GK1	Oceanimonas_sp._GK1_plasmid_pOCEGK01__complete_sequence
1722	CP003173.1	circular	4245	Proteobacteria|Gammaproteobacteria|Aeromonadales|Aeromonadaceae|Oceanimonas|Oceanimonas_sp._GK1	Oceanimonas_sp._GK1_plasmid_pOCEGK02__complete_sequence
1723	CP003180.1	circular	84933	Firmicutes|Clostridia|Clostridiales|Clostridiales_Family_XVII._Incertae_Sedis|Sulfobacillus|Sulfobacillus_acidophilus	Sulfobacillus_acidophilus_DSM_10332_plasmid__complete_sequence
1724	CP003185.1	circular	110881	Firmicutes|Clostridia|Thermoanaerobacterales|Thermoanaerobacterales_Family_III._Incertae_Sedis|Thermoanaerobacterium|Thermoanaerobacterium_saccharolyticum	Thermoanaerobacterium_saccharolyticum_JW/SL-YS485_plasmid_pMU3262__complete_genome
1725	CP003188.1	circular	55304	Firmicutes|Bacilli|Bacillales|Bacillaceae|Bacillus|Bacillus_cereus	Bacillus_cereus_F837/76_plasmid_pF837_55__complete_sequence
1726	CP003189.1	circular	10288	Firmicutes|Bacilli|Bacillales|Bacillaceae|Bacillus|Bacillus_cereus	Bacillus_cereus_F837/76_plasmid_pF837_10__complete_sequence
1727	CP003201.1	circular	27111	Spirochaetes|Spirochaetia|Spirochaetales|Borreliaceae|Borreliella|Borreliella_garinii	Borrelia_garinii_BgVir_plasmid_cp26__complete_sequence
1728	CP003202.1	linear	61166	Spirochaetes|Spirochaetia|Spirochaetales|Borreliaceae|Borreliella|Borreliella_garinii	Borrelia_garinii_BgVir_plasmid_lp54__complete_sequence
1729	CP003204.1	circular	231551	Actinobacteria|Actinobacteria|Micrococcales|Micrococcaceae|Arthrobacter|Arthrobacter_sp._Rue61a	Arthrobacter_sp._Rue61a_plasmid_p232__complete_sequence
1730	CP003205.1	linear	112992	Actinobacteria|Actinobacteria|Micrococcales|Micrococcaceae|Arthrobacter|Arthrobacter_sp._Rue61a	Arthrobacter_sp._Rue61a_plasmid_pAL1__complete_sequence
1731	CP003223.1	circular	122799	Proteobacteria|Gammaproteobacteria|Enterobacterales|Enterobacteriaceae|Klebsiella|Klebsiella_pneumoniae	Klebsiella_pneumoniae_subsp._pneumoniae_HS11286_plasmid_pKPHS1__complete_sequence
1732	CP003224.1	circular	111195	Proteobacteria|Gammaproteobacteria|Enterobacterales|Enterobacteriaceae|Klebsiella|Klebsiella_pneumoniae	Klebsiella_pneumoniae_subsp._pneumoniae_HS11286_plasmid_pKPHS2__complete_sequence
1733	CP003225.1	circular	105974	Proteobacteria|Gammaproteobacteria|Enterobacterales|Enterobacteriaceae|Klebsiella|Klebsiella_pneumoniae	Klebsiella_pneumoniae_subsp._pneumoniae_HS11286_plasmid_pKPHS3__complete_sequence
1734	CP003226.1	circular	3751	Proteobacteria|Gammaproteobacteria|Enterobacterales|Enterobacteriaceae|Klebsiella|Klebsiella_pneumoniae	Klebsiella_pneumoniae_subsp._pneumoniae_HS11286_plasmid_pKPHS4__complete_sequence
1735	CP003227.1	circular	3353	Proteobacteria|Gammaproteobacteria|Enterobacterales|Enterobacteriaceae|Klebsiella|Klebsiella_pneumoniae	Klebsiella_pneumoniae_subsp._pneumoniae_HS11286_plasmid_pKPHS5__complete_sequence
1736	CP003228.1	circular	1308	Proteobacteria|Gammaproteobacteria|Enterobacterales|Enterobacteriaceae|Klebsiella|Klebsiella_pneumoniae	Klebsiella_pneumoniae_subsp._pneumoniae_HS11286_plasmid_pKPHS6__complete_sequence
1737	CP003229.1	linear	1812548	Actinobacteria|Actinobacteria|Streptomycetales|Streptomycetaceae|Streptomyces|Streptomyces_cattleya	Streptomyces_cattleya_DSM_46488_plasmid_pSCATT__complete_genome
1738	CP003237.2	circular	692456	Proteobacteria|Alphaproteobacteria|Rhodospirillales|Rhodospirillaceae|Tistrella|Tistrella_mobilis	Tistrella_mobilis_KA081020-065_plasmid_pTM1__complete_sequence
1739	CP003238.1	circular	690188	Proteobacteria|Alphaproteobacteria|Rhodospirillales|Rhodospirillaceae|Tistrella|Tistrella_mobilis	Tistrella_mobilis_KA081020-065_plasmid_pTM2__complete_sequence
1740	CP003239.1	circular	1126962	Proteobacteria|Alphaproteobacteria|Rhodospirillales|Rhodospirillaceae|Tistrella|Tistrella_mobilis	Tistrella_mobilis_KA081020-065_plasmid_pTM3__complete_sequence
1741	CP003240.1	circular	83885	Proteobacteria|Alphaproteobacteria|Rhodospirillales|Rhodospirillaceae|Tistrella|Tistrella_mobilis	Tistrella_mobilis_KA081020-065_plasmid_pTM4__complete_sequence
1742	CP003245.1	circular	463906	Proteobacteria|Gammaproteobacteria|Enterobacterales|Yersiniaceae|Rahnella|Rahnella_aquatilis	Rahnella_aquatilis_CIP_78.65_=_ATCC_33071_plasmid_pRahaq201__complete_sequence
1743	CP003246.1	circular	115487	Proteobacteria|Gammaproteobacteria|Enterobacterales|Yersiniaceae|Rahnella|Rahnella_aquatilis	Rahnella_aquatilis_CIP_78.65_=_ATCC_33071_plasmid_pRahaq202__complete_sequence
1744	CP003250.1	circular	271713	Deinococcus-Thermus|Deinococci|Thermales|Thermaceae|Thermus|Thermus_oshimai	Thermus_oshimai_JL-2_plasmid_pTHEOS01__complete_sequence
1745	CP003251.1	circular	57223	Deinococcus-Thermus|Deinococci|Thermales|Thermaceae|Thermus|Thermus_oshimai	Thermus_oshimai_JL-2_plasmid_pTHEOS02__complete_sequence
1746	CP003253.1	circular	265886	Deinococcus-Thermus|Deinococci|Thermales|Thermaceae|Thermus|Thermus_thermophilus	Thermus_thermophilus_JL-18_plasmid_pTTJL1801__complete_sequence
1747	CP003254.1	circular	142731	Deinococcus-Thermus|Deinococci|Thermales|Thermaceae|Thermus|Thermus_thermophilus	Thermus_thermophilus_JL-18_plasmid_pTTJL1802__complete_sequence
1748	CP003256.1	circular	149182	Firmicutes|Bacilli|Bacillales|Paenibacillaceae|Thermobacillus|Thermobacillus_composti	Thermobacillus_composti_KWC4_plasmid_pTHECO01__complete_sequence
1749	CP003258.1	circular	13386	Thermotogae|Thermotogae|Petrotogales|NA|Marinitoga|Marinitoga_piezophila	Marinitoga_piezophila_KA3_plasmid_pMARPI01__complete_sequence
1750	CP003262.1	circular	53393	Firmicutes|Clostridia|Clostridiales|Clostridiaceae|Clostridium|Clostridium_pasteurianum	Clostridium_pasteurianum_BC1_plasmid_pCLOPA01__complete_sequence
1751	CP003266.1	circular	118712	Cyanobacteria|NA|Synechococcales|Merismopediaceae|Synechocystis|Synechocystis_sp._PCC_6803	Synechocystis_sp._PCC_6803_plasmid_pSYSM_M__complete_sequence
1752	CP003267.1	circular	100749	Cyanobacteria|NA|Synechococcales|Merismopediaceae|Synechocystis|Synechocystis_sp._PCC_6803	Synechocystis_sp._PCC_6803_plasmid_pSYSA_M__complete_sequence
1753	CP003268.1	circular	44343	Cyanobacteria|NA|Synechococcales|Merismopediaceae|Synechocystis|Synechocystis_sp._PCC_6803	Synechocystis_sp._PCC_6803_plasmid_pSYSG_M__complete_sequence
1754	CP003269.1	circular	106004	Cyanobacteria|NA|Synechococcales|Merismopediaceae|Synechocystis|Synechocystis_sp._PCC_6803	Synechocystis_sp._PCC_6803_plasmid_pSYSX_M__complete_sequence
1755	CP003270.1	circular	2378	Cyanobacteria|NA|Synechococcales|Merismopediaceae|Synechocystis|Synechocystis_sp._PCC_6803	Synechocystis_sp._PCC_6803_plasmid_pCA2.4_M__complete_sequence
1756	CP003271.1	circular	2345	Cyanobacteria|NA|Synechococcales|Merismopediaceae|Synechocystis|Synechocystis_sp._PCC_6803	Synechocystis_sp._PCC_6803_plasmid_pCB2.4_M__complete_sequence
1757	CP003272.1	circular	5214	Cyanobacteria|NA|Synechococcales|Merismopediaceae|Synechocystis|Synechocystis_sp._PCC_6803	Synechocystis_sp._PCC_6803_plasmid_pCC5.2_M__complete_sequence
1758	CP003276.1	linear	164566	Actinobacteria|Actinobacteria|Streptomycetales|Streptomycetaceae|Streptomyces|Streptomyces_hygroscopicus	Streptomyces_hygroscopicus_subsp._jinggangensis_5008_plasmid_pSHJG1__complete_sequence
1759	CP003277.1	circular	73285	Actinobacteria|Actinobacteria|Streptomycetales|Streptomycetaceae|Streptomyces|Streptomyces_hygroscopicus	Streptomyces_hygroscopicus_subsp._jinggangensis_5008_plasmid_pSHJG2__complete_sequence
1760	CP003279.1	circular	181431	Proteobacteria|Gammaproteobacteria|Enterobacterales|Enterobacteriaceae|Salmonella|Salmonella_enterica	Salmonella_enterica_subsp._enterica_serovar_Typhi_str._P-stx-12_plasmid__complete_sequence
1761	CP003286.1	circular	80384	Cyanobacteria|NA|Nostocales|Nostocaceae|Anabaena|Anabaena_sp._90	Anabaena_sp._90_plasmid_pANA01__complete_sequence
1762	CP003287.1	circular	56037	Cyanobacteria|NA|Nostocales|Nostocaceae|Anabaena|Anabaena_sp._90	Anabaena_sp._90_plasmid_pANA02__complete_sequence
1763	CP003288.1	circular	20025	Cyanobacteria|NA|Nostocales|Nostocaceae|Anabaena|Anabaena_sp._90	Anabaena_sp._90_plasmid_pANA03__complete_sequence
1764	CP003290.1	circular	88544	Proteobacteria|Gammaproteobacteria|Enterobacterales|Enterobacteriaceae|Escherichia|Escherichia_coli	Escherichia_coli_O104:H4_str._2011C-3493_plasmid_pESBL-EA11__complete_sequence
1765	CP003291.1	circular	74217	Proteobacteria|Gammaproteobacteria|Enterobacterales|Enterobacteriaceae|Escherichia|Escherichia_coli	Escherichia_coli_O104:H4_str._2011C-3493_plasmid_pAA-EA11__complete_sequence
1766	CP003292.1	circular	1549	Proteobacteria|Gammaproteobacteria|Enterobacterales|Enterobacteriaceae|Escherichia|Escherichia_coli	Escherichia_coli_O104:H4_str._2011C-3493_plasmid_pG-EA11__complete_sequence
1767	CP003294.1	circular	55585	Actinobacteria|Actinobacteria|Propionibacteriales|Propionibacteriaceae|Cutibacterium|Cutibacterium_acnes	Propionibacterium_acnes_HL096PA1_plasmid__complete_sequence
1768	CP003296.1	circular	19829	Firmicutes|Bacilli|Lactobacillales|Streptococcaceae|Streptococcus|Streptococcus_infantarius	Streptococcus_infantarius_subsp._infantarius_CJ18_plasmid_pSICJ18-1__complete_sequence
1769	CP003298.1	circular	109274	Proteobacteria|Gammaproteobacteria|Enterobacterales|Enterobacteriaceae|Escherichia|Escherichia_coli	Escherichia_coli_O104:H4_str._2009EL-2050_plasmid_p09EL50__complete_sequence
1770	CP003299.1	circular	74213	Proteobacteria|Gammaproteobacteria|Enterobacterales|Enterobacteriaceae|Escherichia|Escherichia_coli	Escherichia_coli_O104:H4_str._2009EL-2050_plasmid_pAA-09EL50__complete_sequence
1771	CP003300.1	circular	1549	Proteobacteria|Gammaproteobacteria|Enterobacterales|Enterobacteriaceae|Escherichia|Escherichia_coli	Escherichia_coli_O104:H4_str._2009EL-2050_plasmid_pG-09EL50__complete_sequence
1772	CP003302.1	circular	75573	Proteobacteria|Gammaproteobacteria|Enterobacterales|Enterobacteriaceae|Escherichia|Escherichia_coli	Escherichia_coli_O104:H4_str._2009EL-2071_plasmid_pAA-09EL71__complete_sequence
1773	CP003303.1	circular	1549	Proteobacteria|Gammaproteobacteria|Enterobacterales|Enterobacteriaceae|Escherichia|Escherichia_coli	Escherichia_coli_O104:H4_str._2009EL-2071_plasmid_pG-09EL71__complete_sequence
1774	CP003314.1	circular	5360	Proteobacteria|Gammaproteobacteria|Pasteurellales|Pasteurellaceae|Pasteurella|Pasteurella_multocida	Pasteurella_multocida_subsp._multocida_str._HN06_plasmid__complete_sequence
1775	CP003320.1	circular	15000	Proteobacteria|Alphaproteobacteria|Rickettsiales|Rickettsiaceae|Rickettsia|Rickettsia_massiliae	Rickettsia_massiliae_str._AZT80_plasmid_pRMB__complete_genome
1776	CP003327.1	circular	2913	Firmicutes|Tissierellia|Tissierellales|Gottschalkiaceae|Gottschalkia|Gottschalkia_acidurici	Gottschalkia_acidurici_9a_plasmid_pCuri3__complete_sequence
1777	CP003335.1	circular	31974	Proteobacteria|Alphaproteobacteria|Rickettsiales|Rickettsiaceae|Rickettsia|Rickettsia_amblyommatis	Rickettsia_amblyommatis_str._GAT-30V_plasmid_pMCE_1__complete_sequence
1778	CP003336.1	circular	18263	Proteobacteria|Alphaproteobacteria|Rickettsiales|Rickettsiaceae|Rickettsia|Rickettsia_amblyommatis	Rickettsia_amblyommatis_str._GAT-30V_plasmid_pMCE_2__complete_sequence
1779	CP003337.1	circular	22851	Proteobacteria|Alphaproteobacteria|Rickettsiales|Rickettsiaceae|Rickettsia|Rickettsia_amblyommatis	Rickettsia_amblyommatis_str._GAT-30V_plasmid_pMCE_3__complete_sequence
1780	CP003343.1	circular	15099	Proteobacteria|Alphaproteobacteria|Rickettsiales|Rickettsiaceae|Rickettsia|Rickettsia_rhipicephali	Rickettsia_rhipicephali_str._3-7-female6-CWPP_plasmid_pMCC_1__complete_sequence
1781	CP003352.1	circular	56520	Firmicutes|Bacilli|Lactobacillales|Enterococcaceae|Enterococcus|Enterococcus_faecium	Enterococcus_faecium_Aus0004_plasmid_AUS0004_p1__complete_sequence
1782	CP003353.1	circular	3847	Firmicutes|Bacilli|Lactobacillales|Enterococcaceae|Enterococcus|Enterococcus_faecium	Enterococcus_faecium_Aus0004_plasmid_AUS0004_p2__complete_sequence
1783	CP003354.1	circular	4119	Firmicutes|Bacilli|Lactobacillales|Enterococcaceae|Enterococcus|Enterococcus_faecium	Enterococcus_faecium_Aus0004_plasmid_AUS0004_p3__complete_sequence
1784	CP003356.1	circular	9669	Firmicutes|Bacilli|Bacillales|Paenibacillaceae|Paenibacillus|Paenibacillus_larvae	Paenibacillus_larvae_subsp._larvae_DSM_25430_plasmid_pPLA2_10__complete_sequence
1785	CP003361.1	circular	26923	Proteobacteria|Deltaproteobacteria|Syntrophobacterales|Syntrophaceae|Desulfomonile|Desulfomonile_tiedjei	Desulfomonile_tiedjei_DSM_6799_plasmid_pDESTI.01__complete_genome
1786	CP003365.1	circular	54731	Planctomycetes|Planctomycetia|Planctomycetales|Isosphaeraceae|Singulisphaera|Singulisphaera_acidiphila	Singulisphaera_acidiphila_DSM_18658_plasmid_pSINAC01__complete_sequence
1787	CP003366.1	circular	39149	Planctomycetes|Planctomycetia|Planctomycetales|Isosphaeraceae|Singulisphaera|Singulisphaera_acidiphila	Singulisphaera_acidiphila_DSM_18658_plasmid_pSINAC02__complete_sequence
1788	CP003367.1	circular	32131	Planctomycetes|Planctomycetia|Planctomycetales|Isosphaeraceae|Singulisphaera|Singulisphaera_acidiphila	Singulisphaera_acidiphila_DSM_18658_plasmid_pSINAC03__complete_sequence
1789	CP003370.1	circular	4946	Bacteroidetes|Bacteroidia|Bacteroidales|Prevotellaceae|Prevotella|Prevotella_dentalis	Prevotella_dentalis_DSM_3688_plasmid_pPREDE01__complete_sequence
1790	CP003371.1	circular	4175	Bacteroidetes|Bacteroidia|Bacteroidales|Prevotellaceae|Prevotella|Prevotella_dentalis	Prevotella_dentalis_DSM_3688_plasmid_pPREDE02__complete_sequence
1791	CP003376.1	linear	56267	Actinobacteria|Actinobacteria|Corynebacteriales|Mycobacteriaceae|Mycobacteroides|Mycobacteroides_abscessus	Mycobacterium_abscessus_subsp._bolletii_INCQS_00594_plasmid_pMAB01__complete_sequence
1792	CP003381.1	circular	47825	Proteobacteria|Gammaproteobacteria|Thiotrichales|Piscirickettsiaceae|Methylophaga|Methylophaga_frappieri	Methylophaga_frappieri_strain_JAM7_plasmid__complete_sequence
1793	CP003383.1	circular	556630	Deinococcus-Thermus|Deinococci|Deinococcales|Deinococcaceae|Deinococcus|Deinococcus_peraridilitoris	Deinococcus_peraridilitoris_DSM_19664_plasmid_pDEIPE01__complete_sequence
1794	CP003384.1	circular	75245	Deinococcus-Thermus|Deinococci|Deinococcales|Deinococcaceae|Deinococcus|Deinococcus_peraridilitoris	Deinococcus_peraridilitoris_DSM_19664_plasmid_pDEIPE02__complete_sequence
1795	CP003387.1	circular	93877	Proteobacteria|Gammaproteobacteria|Enterobacterales|Enterobacteriaceae|Salmonella|Salmonella_enterica	Salmonella_enterica_subsp._enterica_serovar_Typhimurium_str._798_plasmid_p798_93__complete_sequence
1796	CP003404.1	circular	570951	Proteobacteria|Gammaproteobacteria|Enterobacterales|Yersiniaceae|Rahnella|Rahnella_aquatilis	Rahnella_aquatilis_HX2_plasmid_PRA1__complete_sequence
1797	CP003411.1	circular	33499	Actinobacteria|Actinobacteria|Pseudonocardiales|Pseudonocardiaceae|Amycolatopsis|Amycolatopsis_orientalis	Amycolatopsis_orientalis_HCCB10007_plasmid_pXL100__complete_sequence
1798	CP003417.1	circular	37581	Proteobacteria|Gammaproteobacteria|Enterobacterales|Enterobacteriaceae|Salmonella|Salmonella_enterica	Salmonella_enterica_subsp._enterica_serovar_Heidelberg_str._B182_plasmid_pB182_37__complete_sequence
1799	CP003420.1	circular	22406	Proteobacteria|Epsilonproteobacteria|Campylobacterales|Helicobacteraceae|Helicobacter|Helicobacter_pylori	Helicobacter_pylori_XZ274_plasmid_pXZ274__complete_sequence
1800	CP003425.1	circular	67208	Proteobacteria|Gammaproteobacteria|Enterobacterales|Yersiniaceae|Serratia|Serratia_sp._SCBI	Serratia_sp._SCBI_plasmid_SCBI_Pl__complete_sequence
1801	CP003469.1	circular	5458	Proteobacteria|Betaproteobacteria|NA|NA|Candidatus_Profftella|Candidatus_Profftella_armatura	Candidatus_Profftella_armatura_plasmid__complete_sequence
1802	CP003477.1	circular	12113	Proteobacteria|Epsilonproteobacteria|Campylobacterales|Helicobacteraceae|Helicobacter|Helicobacter_pylori	Helicobacter_pylori_Aklavik86_plasmid_p1HPAKL86__complete_sequence
1803	CP003478.1	circular	1634	Proteobacteria|Epsilonproteobacteria|Campylobacterales|Helicobacteraceae|Helicobacter|Helicobacter_pylori	Helicobacter_pylori_Aklavik86_plasmid_p2HPAKL86__complete_sequence
1804	CP003480.1	circular	12465	Proteobacteria|Epsilonproteobacteria|Campylobacterales|Helicobacteraceae|Helicobacter|Helicobacter_cetorum	Helicobacter_cetorum_MIT_00-7128_plasmid_pHCW__complete_sequence
1805	CP003482.1	circular	14124	Proteobacteria|Epsilonproteobacteria|Campylobacterales|Helicobacteraceae|Helicobacter|Helicobacter_cetorum	Helicobacter_cetorum_MIT_99-5656_plasmid_pHCD__complete_sequence
1806	CP003484.1	circular	18787	Proteobacteria|Epsilonproteobacteria|Campylobacterales|Helicobacteraceae|Helicobacter|Helicobacter_pylori	Helicobacter_pylori_Aklavik117_plasmid_p1HPAKL117__complete_sequence
1807	CP003485.1	circular	2891	Proteobacteria|Epsilonproteobacteria|Campylobacterales|Helicobacteraceae|Helicobacter|Helicobacter_pylori	Helicobacter_pylori_Aklavik117_plasmid_p2HPAKL117__complete_sequence
1808	CP003487.1	circular	8304	Proteobacteria|Epsilonproteobacteria|Campylobacterales|Helicobacteraceae|Helicobacter|Helicobacter_pylori	Helicobacter_pylori_HUP-B14_plasmid_pHPB14__complete_sequence
1809	CP003501.1	circular	77528	Proteobacteria|Gammaproteobacteria|Pseudomonadales|Moraxellaceae|Acinetobacter|Acinetobacter_baumannii	Acinetobacter_baumannii_MDR-TJ_plasmid_pABTJ1__complete_sequence
1810	CP003505.2	circular	56265	Actinobacteria|Actinobacteria|Corynebacteriales|Mycobacteriaceae|Mycobacteroides|Mycobacteroides_abscessus	Mycobacterium_abscessus_subsp._bolletii_F1725_plasmid_BRA100__complete_sequence
1811	CP003517.1	circular	45361	Proteobacteria|Betaproteobacteria|Burkholderiales|Burkholderiaceae|Burkholderia|Burkholderia_sp._KJ006	Burkholderia_sp._KJ006_plasmid_pKJ006__complete_sequence
1812	CP003533.1	circular	1724	Thermotogae|Thermotogae|Kosmotogales|Kosmotogaceae|Mesotoga|Mesotoga_prima	Mesotoga_prima_MesG1.Ag.4.2_plasmid_pTHEBA.01__complete_sequence
1813	CP003536.1	circular	3423	Bacteroidetes|Flavobacteriia|Flavobacteriales|Blattabacteriaceae|Blattabacterium|Blattabacterium_sp._(Blaberus_giganteus)	Blattabacterium_sp._(Blaberus_giganteus)_plasmid_pBGIBA__complete_sequence
1814	CP003550.1	circular	26836	Cyanobacteria|NA|Nostocales|Rivulariaceae|Rivularia|Rivularia_sp._PCC_7116	Rivularia_sp._PCC_7116_plasmid_pRIV7116.01__complete_sequence
1815	CP003551.1	circular	3474	Cyanobacteria|NA|Nostocales|Rivulariaceae|Rivularia|Rivularia_sp._PCC_7116	Rivularia_sp._PCC_7116_plasmid_pRIV7116.02__complete_sequence
1816	CP003553.1	circular	77478	Cyanobacteria|NA|Nostocales|Nostocaceae|Nostoc|Nostoc_sp._PCC_7524	Nostoc_sp._PCC_7524_plasmid_pNOS7524.01__complete_sequence
1817	CP003554.1	circular	6361	Cyanobacteria|NA|Nostocales|Nostocaceae|Nostoc|Nostoc_sp._PCC_7524	Nostoc_sp._PCC_7524_plasmid_pNOS7524.02__complete_sequence
1818	CP003556.1	circular	57884	Proteobacteria|Betaproteobacteria|Burkholderiales|Alcaligenaceae|Advenella|Advenella_kashmirensis	Advenella_kashmirensis_WT001_plasmid_pWTk445__complete_sequence
1819	CP003559.1	circular	23223	Cyanobacteria|NA|Synechococcales|Synechococcaceae|Synechococcus|Synechococcus_sp._PCC_6312	Synechococcus_sp._PCC_6312_plasmid_pSYN6312.01__complete_sequence
1820	CP003562.1	circular	82913	Bacteroidetes|Cytophagia|Cytophagales|Flammeovirgaceae|Flammeovirga|Flammeovirga_sp._MY04	Flammeovirga_sp._MY04_plasmid__complete_sequence
1821	CP003584.1	circular	36262	Firmicutes|Bacilli|Lactobacillales|Enterococcaceae|Enterococcus|Enterococcus_faecium	Enterococcus_faecium_DO_plasmid_1__complete_sequence
1822	CP003585.1	circular	66247	Firmicutes|Bacilli|Lactobacillales|Enterococcaceae|Enterococcus|Enterococcus_faecium	Enterococcus_faecium_DO_plasmid_2__complete_sequence
1823	CP003586.1	circular	251926	Firmicutes|Bacilli|Lactobacillales|Enterococcaceae|Enterococcus|Enterococcus_faecium	Enterococcus_faecium_DO_plasmid_3__complete_sequence
1824	CP003589.1	linear	117003	Proteobacteria|Gammaproteobacteria|Pseudomonadales|Pseudomonadaceae|Pseudomonas|Pseudomonas_putida	Pseudomonas_putida_ND6_plasmid_pND6-2__complete_sequence
1825	CP003593.1	circular	328634	Cyanobacteria|NA|Synechococcales|Pseudanabaenaceae|Pseudanabaena|Pseudanabaena_sp._PCC_7367	Pseudanabaena_sp._PCC_7367_plasmid_pPSE7367.01__complete_sequence
1826	CP003595.1	circular	63272	Cyanobacteria|NA|Synechococcales|Synechococcaceae|Synechococcus|Synechococcus_sp._PCC_7502	Synechococcus_sp._PCC_7502_plasmid_pSYN7502.01__complete_sequence
1827	CP003596.1	circular	10210	Cyanobacteria|NA|Synechococcales|Synechococcaceae|Synechococcus|Synechococcus_sp._PCC_7502	Synechococcus_sp._PCC_7502_plasmid_pSYN7502.02__complete_sequence
1828	CP003598.1	circular	370830	Cyanobacteria|NA|Chroococcidiopsidales|Chroococcidiopsidaceae|Chroococcidiopsis|Chroococcidiopsis_thermalis	Chroococcidiopsis_thermalis_PCC_7203_plasmid_pCHRO.01__complete_sequence
1829	CP003599.1	circular	2779	Cyanobacteria|NA|Chroococcidiopsidales|Chroococcidiopsidaceae|Chroococcidiopsis|Chroococcidiopsis_thermalis	Chroococcidiopsis_thermalis_PCC_7203_plasmid_pCHRO.02__complete_sequence
1830	CP003602.1	circular	31019	Cyanobacteria|NA|Synechococcales|Chamaesiphonaceae|Chamaesiphon|Chamaesiphon_minutus	Chamaesiphon_minutus_PCC_6605_plasmid_pCHA6605.02__complete_sequence
1831	CP003606.1	circular	3735	Bacteroidetes|Flavobacteriia|Flavobacteriales|Blattabacteriaceae|Blattabacterium|Blattabacterium_sp._(Blatta_orientalis)	Blattabacterium_sp._(Blatta_orientalis)_str._Tarazona_plasmid__complete_sequence
1832	CP003608.1	circular	64128	Cyanobacteria|NA|Oscillatoriales|Oscillatoriaceae|Oscillatoria|Oscillatoria_acuminata	Oscillatoria_acuminata_PCC_6304_plasmid_pOSCIL6304.01__complete_sequence
1833	CP003609.1	circular	50699	Cyanobacteria|NA|Oscillatoriales|Oscillatoriaceae|Oscillatoria|Oscillatoria_acuminata	Oscillatoria_acuminata_PCC_6304_plasmid_pOSCIL6304.02__complete_sequence
1834	CP003611.1	circular	80757	Cyanobacteria|NA|Nostocales|Rivulariaceae|Calothrix|Calothrix_parietina	Calothrix_sp._PCC_6303_plasmid_pCAL6303.01__complete_sequence
1835	CP003612.1	circular	56464	Cyanobacteria|NA|Nostocales|Rivulariaceae|Calothrix|Calothrix_parietina	Calothrix_sp._PCC_6303_plasmid_pCAL6303.02__complete_sequence
1836	CP003613.1	circular	55337	Cyanobacteria|NA|Nostocales|Rivulariaceae|Calothrix|Calothrix_parietina	Calothrix_sp._PCC_6303_plasmid_pCAL6303.03__complete_sequence
1837	CP003615.1	circular	300164	Cyanobacteria|NA|Oscillatoriales|Oscillatoriaceae|Oscillatoria|Oscillatoria_nigro-viridis	Oscillatoria_nigro-viridis_PCC_7112_plasmid_pOSC7112.01__complete_sequence
1838	CP003616.1	circular	260268	Cyanobacteria|NA|Oscillatoriales|Oscillatoriaceae|Oscillatoria|Oscillatoria_nigro-viridis	Oscillatoria_nigro-viridis_PCC_7112_plasmid_pOSC7112.02__complete_sequence
1839	CP003617.1	circular	150927	Cyanobacteria|NA|Oscillatoriales|Oscillatoriaceae|Oscillatoria|Oscillatoria_nigro-viridis	Oscillatoria_nigro-viridis_PCC_7112_plasmid_pOSC7112.03__complete_sequence
1840	CP003618.1	circular	74236	Cyanobacteria|NA|Oscillatoriales|Oscillatoriaceae|Oscillatoria|Oscillatoria_nigro-viridis	Oscillatoria_nigro-viridis_PCC_7112_plasmid_pOSC7112.04__complete_sequence
1841	CP003619.1	circular	7645	Cyanobacteria|NA|Oscillatoriales|Oscillatoriaceae|Oscillatoria|Oscillatoria_nigro-viridis	Oscillatoria_nigro-viridis_PCC_7112_plasmid_pOSC7112.05__complete_sequence
1842	CP003621.1	circular	54978	Cyanobacteria|NA|Oscillatoriales|Gomontiellaceae|Crinalium|Crinalium_epipsammum	Crinalium_epipsammum_PCC_9333_plasmid_pCRI9333.01__complete_sequence
1843	CP003622.1	circular	53213	Cyanobacteria|NA|Oscillatoriales|Gomontiellaceae|Crinalium|Crinalium_epipsammum	Crinalium_epipsammum_PCC_9333_plasmid_pCRI9333.02__complete_sequence
1844	CP003623.1	circular	50800	Cyanobacteria|NA|Oscillatoriales|Gomontiellaceae|Crinalium|Crinalium_epipsammum	Crinalium_epipsammum_PCC_9333_plasmid_pCRI9333.03__complete_sequence
1845	CP003624.1	circular	44285	Cyanobacteria|NA|Oscillatoriales|Gomontiellaceae|Crinalium|Crinalium_epipsammum	Crinalium_epipsammum_PCC_9333_plasmid_pCRI9333.04__complete_sequence
1846	CP003625.1	circular	39142	Cyanobacteria|NA|Oscillatoriales|Gomontiellaceae|Crinalium|Crinalium_epipsammum	Crinalium_epipsammum_PCC_9333_plasmid_pCRI9333.05__complete_sequence
1847	CP003626.1	circular	29492	Cyanobacteria|NA|Oscillatoriales|Gomontiellaceae|Crinalium|Crinalium_epipsammum	Crinalium_epipsammum_PCC_9333_plasmid_pCRI9333.06__complete_sequence
1848	CP003627.1	circular	28455	Cyanobacteria|NA|Oscillatoriales|Gomontiellaceae|Crinalium|Crinalium_epipsammum	Crinalium_epipsammum_PCC_9333_plasmid_pCRI9333.07__complete_sequence
1849	CP003628.1	circular	4488	Cyanobacteria|NA|Oscillatoriales|Gomontiellaceae|Crinalium|Crinalium_epipsammum	Crinalium_epipsammum_PCC_9333_plasmid_pCRI9333.08__complete_sequence
1850	CP003631.1	circular	146045	Cyanobacteria|NA|Oscillatoriales|Microcoleaceae|Microcoleus|Microcoleus_sp._PCC_7113	Microcoleus_sp._PCC_7113_plasmid_pMIC7113.01__complete_sequence
1851	CP003632.1	circular	93032	Cyanobacteria|NA|Oscillatoriales|Microcoleaceae|Microcoleus|Microcoleus_sp._PCC_7113	Microcoleus_sp._PCC_7113_plasmid_pMIC7113.02__complete_sequence
1852	CP003633.1	circular	92471	Cyanobacteria|NA|Oscillatoriales|Microcoleaceae|Microcoleus|Microcoleus_sp._PCC_7113	Microcoleus_sp._PCC_7113_plasmid_pMIC7113.03__complete_sequence
1853	CP003634.1	circular	50464	Cyanobacteria|NA|Oscillatoriales|Microcoleaceae|Microcoleus|Microcoleus_sp._PCC_7113	Microcoleus_sp._PCC_7113_plasmid_pMIC7113.04__complete_sequence
1854	CP003635.1	circular	38468	Cyanobacteria|NA|Oscillatoriales|Microcoleaceae|Microcoleus|Microcoleus_sp._PCC_7113	Microcoleus_sp._PCC_7113_plasmid_pMIC7113.05__complete_sequence
1855	CP003636.1	circular	28816	Cyanobacteria|NA|Oscillatoriales|Microcoleaceae|Microcoleus|Microcoleus_sp._PCC_7113	Microcoleus_sp._PCC_7113_plasmid_pMIC7113.06__complete_sequence
1856	CP003637.1	circular	25982	Cyanobacteria|NA|Oscillatoriales|Microcoleaceae|Microcoleus|Microcoleus_sp._PCC_7113	Microcoleus_sp._PCC_7113_plasmid_pMIC7113.07__complete_sequence
1857	CP003638.1	circular	20803	Cyanobacteria|NA|Oscillatoriales|Microcoleaceae|Microcoleus|Microcoleus_sp._PCC_7113	Microcoleus_sp._PCC_7113_plasmid_pMIC7113.08__complete_sequence
1858	CP003640.1	circular	60447	Firmicutes|Clostridia|Clostridiales|Peptococcaceae|Desulfosporosinus|Desulfosporosinus_acidiphilus	Desulfosporosinus_acidiphilus_SJ4_plasmid_pDESACI.01__complete_sequence
1859	CP003641.1	circular	3897	Firmicutes|Clostridia|Clostridiales|Peptococcaceae|Desulfosporosinus|Desulfosporosinus_acidiphilus	Desulfosporosinus_acidiphilus_SJ4_plasmid_pDESACI.02__complete_sequence
1860	CP003644.1	circular	154332	Cyanobacteria|NA|Nostocales|Nostocaceae|Cylindrospermum|Cylindrospermum_stagnale	Cylindrospermum_stagnale_PCC_7417_plasmid_pCYLST.02__complete_sequence
1861	CP003645.1	circular	20876	Cyanobacteria|NA|Nostocales|Nostocaceae|Cylindrospermum|Cylindrospermum_stagnale	Cylindrospermum_stagnale_PCC_7417_plasmid_pCYLST.03__complete_sequence
1862	CP003647.1	circular	204466	Cyanobacteria|NA|Chroococcales|Chroococcaceae|Gloeocapsa|Gloeocapsa_sp._PCC_7428	Gloeocapsa_sp._PCC_7428_plasmid_pGLO7428.01__complete_sequence
1863	CP003648.1	linear	201822	Cyanobacteria|NA|Chroococcales|Chroococcaceae|Gloeocapsa|Gloeocapsa_sp._PCC_7428	Gloeocapsa_sp._PCC_7428_plasmid_pGLO7428.02__complete_sequence
1864	CP003649.1	circular	30787	Cyanobacteria|NA|Chroococcales|Chroococcaceae|Gloeocapsa|Gloeocapsa_sp._PCC_7428	Gloeocapsa_sp._PCC_7428_plasmid_pGLO7428.03__complete_sequence
1865	CP003650.1	circular	14187	Cyanobacteria|NA|Chroococcales|Chroococcaceae|Gloeocapsa|Gloeocapsa_sp._PCC_7428	Gloeocapsa_sp._PCC_7428_plasmid_pGLO7428.04__complete_sequence
1866	CP003654.1	circular	309296	Cyanobacteria|NA|Pleurocapsales|Dermocarpellaceae|Stanieria|Stanieria_cyanosphaera	Stanieria_cyanosphaera_PCC_7437_plasmid_pSTA7437.01__complete_sequence
1867	CP003655.1	circular	108587	Cyanobacteria|NA|Pleurocapsales|Dermocarpellaceae|Stanieria|Stanieria_cyanosphaera	Stanieria_cyanosphaera_PCC_7437_plasmid_pSTA7437.02__complete_sequence
1868	CP003656.1	circular	67557	Cyanobacteria|NA|Pleurocapsales|Dermocarpellaceae|Stanieria|Stanieria_cyanosphaera	Stanieria_cyanosphaera_PCC_7437_plasmid_pSTA7437.03__complete_sequence
1869	CP003657.1	linear	12398	Cyanobacteria|NA|Pleurocapsales|Dermocarpellaceae|Stanieria|Stanieria_cyanosphaera	Stanieria_cyanosphaera_PCC_7437_plasmid_pSTA7437.04__complete_sequence
1870	CP003658.1	circular	5943	Cyanobacteria|NA|Pleurocapsales|Dermocarpellaceae|Stanieria|Stanieria_cyanosphaera	Stanieria_cyanosphaera_PCC_7437_plasmid_pSTA7437.05__complete_sequence
1871	CP003660.1	circular	219925	Cyanobacteria|NA|Nostocales|Nostocaceae|Anabaena|Anabaena_cylindrica	Anabaena_cylindrica_PCC_7122_plasmid_pANACY.01__complete_sequence
1872	CP003661.1	circular	177682	Cyanobacteria|NA|Nostocales|Nostocaceae|Anabaena|Anabaena_cylindrica	Anabaena_cylindrica_PCC_7122_plasmid_pANACY.02__complete_sequence
1873	CP003662.1	circular	128780	Cyanobacteria|NA|Nostocales|Nostocaceae|Anabaena|Anabaena_cylindrica	Anabaena_cylindrica_PCC_7122_plasmid_pANACY.03__complete_sequence
1874	CP003663.1	circular	97606	Cyanobacteria|NA|Nostocales|Nostocaceae|Anabaena|Anabaena_cylindrica	Anabaena_cylindrica_PCC_7122_plasmid_pANACY.04__complete_sequence
1875	CP003664.1	linear	20633	Cyanobacteria|NA|Nostocales|Nostocaceae|Anabaena|Anabaena_cylindrica	Anabaena_cylindrica_PCC_7122_plasmid_pANACY.05__complete_sequence
1876	CP003665.1	circular	22823	Cyanobacteria|NA|Nostocales|Nostocaceae|Anabaena|Anabaena_cylindrica	Anabaena_cylindrica_PCC_7122_plasmid_pANACY.06__complete_sequence
1877	CP003667.1	circular	1770419	Bacteroidetes|Bacteroidia|Bacteroidales|Prevotellaceae|Prevotella|Prevotella_sp._oral_taxon_299	Prevotella_sp._oral_taxon_299_str._F0039_plasmid__complete_sequence
1878	CP003669.1	circular	4374	Firmicutes|Bacilli|Bacillales|Staphylococcaceae|Staphylococcus|Staphylococcus_warneri	Staphylococcus_warneri_SG1_plasmid_pSZ4__complete_sequence
1879	CP003684.1	circular	353865	Proteobacteria|Gammaproteobacteria|Enterobacterales|Enterobacteriaceae|Klebsiella|Klebsiella_michiganensis	Klebsiella_michiganensis_E718_plasmid_pKOX_R1__complete_sequence
1880	CP003688.1	circular	7826	Firmicutes|Bacilli|Bacillales|Bacillaceae|Bacillus|Bacillus_thuringiensis	Bacillus_thuringiensis_MC28_plasmid_pMC8__complete_sequence
1881	CP003689.1	circular	54484	Firmicutes|Bacilli|Bacillales|Bacillaceae|Bacillus|Bacillus_thuringiensis	Bacillus_thuringiensis_MC28_plasmid_pMC54__complete_sequence
1882	CP003690.1	circular	95433	Firmicutes|Bacilli|Bacillales|Bacillaceae|Bacillus|Bacillus_thuringiensis	Bacillus_thuringiensis_MC28_plasmid_pMC95__complete_sequence
1883	CP003691.1	circular	183210	Firmicutes|Bacilli|Bacillales|Bacillaceae|Bacillus|Bacillus_thuringiensis	Bacillus_thuringiensis_MC28_plasmid_pMC183__complete_sequence
1884	CP003692.1	circular	189702	Firmicutes|Bacilli|Bacillales|Bacillaceae|Bacillus|Bacillus_thuringiensis	Bacillus_thuringiensis_MC28_plasmid_pMC189__complete_sequence
1885	CP003693.1	circular	319710	Firmicutes|Bacilli|Bacillales|Bacillaceae|Bacillus|Bacillus_thuringiensis	Bacillus_thuringiensis_MC28_plasmid_pMC319__complete_sequence
1886	CP003694.1	circular	429674	Firmicutes|Bacilli|Bacillales|Bacillaceae|Bacillus|Bacillus_thuringiensis	Bacillus_thuringiensis_MC28_plasmid_pMC429__complete_sequence
1887	CP003698.1	circular	86256	Actinobacteria|Actinobacteria|Corynebacteriales|Corynebacteriaceae|Corynebacterium|Corynebacterium_halotolerans	Corynebacterium_halotolerans_YIM_70093_=_DSM_44683_plasmid_pCha1__complete_sequence
1888	CP003705.1	circular	18350	Proteobacteria|Alphaproteobacteria|Sphingomonadales|Sphingomonadaceae|Zymomonas|Zymomonas_mobilis	Zymomonas_mobilis_subsp._mobilis_ATCC_29191_plasmid_pZZ6.01__complete_sequence
1889	CP003706.1	circular	14947	Proteobacteria|Alphaproteobacteria|Sphingomonadales|Sphingomonadaceae|Zymomonas|Zymomonas_mobilis	Zymomonas_mobilis_subsp._mobilis_ATCC_29191_plasmid_pZZ6.02__complete_sequence
1890	CP003707.1	circular	13742	Proteobacteria|Alphaproteobacteria|Sphingomonadales|Sphingomonadaceae|Zymomonas|Zymomonas_mobilis	Zymomonas_mobilis_subsp._mobilis_ATCC_29191_plasmid_pZZ6.03__complete_sequence
1891	CP003710.1	circular	33915	Proteobacteria|Alphaproteobacteria|Sphingomonadales|Sphingomonadaceae|Zymomonas|Zymomonas_mobilis	Zymomonas_mobilis_subsp._mobilis_NRRL_B-12526_plasmid_pZM1252601__complete_sequence
1892	CP003711.1	circular	30952	Proteobacteria|Alphaproteobacteria|Sphingomonadales|Sphingomonadaceae|Zymomonas|Zymomonas_mobilis	Zymomonas_mobilis_subsp._mobilis_NRRL_B-12526_plasmid_pZM1252602__complete_sequence
1893	CP003712.1	circular	37061	Proteobacteria|Alphaproteobacteria|Sphingomonadales|Sphingomonadaceae|Zymomonas|Zymomonas_mobilis	Zymomonas_mobilis_subsp._mobilis_NRRL_B-12526_plasmid_pZM1252603__complete_sequence
1894	CP003713.1	circular	32400	Proteobacteria|Alphaproteobacteria|Sphingomonadales|Sphingomonadaceae|Zymomonas|Zymomonas_mobilis	Zymomonas_mobilis_subsp._mobilis_NRRL_B-12526_plasmid_pZM1252604__complete_sequence
1895	CP003714.1	circular	32801	Proteobacteria|Alphaproteobacteria|Sphingomonadales|Sphingomonadaceae|Zymomonas|Zymomonas_mobilis	Zymomonas_mobilis_subsp._mobilis_NRRL_B-12526_plasmid_pZM1252605__complete_sequence
1896	CP003716.1	circular	33915	Proteobacteria|Alphaproteobacteria|Sphingomonadales|Sphingomonadaceae|Zymomonas|Zymomonas_mobilis	Zymomonas_mobilis_subsp._mobilis_str._CP4_=_NRRL_B-14023_plasmid_pZM1402301__complete_sequence
1897	CP003717.1	circular	30952	Proteobacteria|Alphaproteobacteria|Sphingomonadales|Sphingomonadaceae|Zymomonas|Zymomonas_mobilis	Zymomonas_mobilis_subsp._mobilis_str._CP4_=_NRRL_B-14023_plasmid_pZM1402302__complete_sequence
1898	CP003718.1	circular	37058	Proteobacteria|Alphaproteobacteria|Sphingomonadales|Sphingomonadaceae|Zymomonas|Zymomonas_mobilis	Zymomonas_mobilis_subsp._mobilis_str._CP4_=_NRRL_B-14023_plasmid_pZM1402303__complete_sequence
1899	CP003719.1	circular	32801	Proteobacteria|Alphaproteobacteria|Sphingomonadales|Sphingomonadaceae|Zymomonas|Zymomonas_mobilis	Zymomonas_mobilis_subsp._mobilis_str._CP4_=_NRRL_B-14023_plasmid_pZM1402304__complete_sequence
1900	CP003721.1	linear	164565	Actinobacteria|Actinobacteria|Streptomycetales|Streptomycetaceae|Streptomyces|Streptomyces_hygroscopicus	Streptomyces_hygroscopicus_subsp._jinggangensis_TL01_plasmid_pSHJGH1__complete_genome
1901	CP003722.1	circular	73285	Actinobacteria|Actinobacteria|Streptomycetales|Streptomycetaceae|Streptomyces|Streptomyces_hygroscopicus	Streptomyces_hygroscopicus_subsp._jinggangensis_TL01_plasmid_pSHJGH2__complete_genome
1902	CP003724.1	circular	14194	Fusobacteria|Fusobacteriia|Fusobacteriales|Fusobacteriaceae|Fusobacterium|Fusobacterium_nucleatum	Fusobacterium_nucleatum_subsp._animalis_4_8_plasmid_unnamed__complete_sequence
1903	CP003727.1	circular	12893	Firmicutes|Bacilli|Lactobacillales|Enterococcaceae|Enterococcus|Enterococcus_faecalis	Enterococcus_faecalis_D32_plasmid_EFD32pA__complete_sequence
1904	CP003728.1	circular	62162	Firmicutes|Bacilli|Lactobacillales|Enterococcaceae|Enterococcus|Enterococcus_faecalis	Enterococcus_faecalis_D32_plasmid_EFD32pB__complete_sequence
1905	CP003739.1	circular	80360	Proteobacteria|Gammaproteobacteria|Pseudomonadales|Pseudomonadaceae|Pseudomonas|Pseudomonas_putida	Pseudomonas_putida_HB3267_plasmid_pPC9__complete_sequence
1906	CP003741.1	circular	62881	Proteobacteria|Alphaproteobacteria|Rhodobacterales|Rhodobacteraceae|Octadecabacter|Octadecabacter_antarcticus	Octadecabacter_antarcticus_307_plasmid_pOA307_63__complete_sequence
1907	CP003743.1	circular	118287	Proteobacteria|Alphaproteobacteria|Rhodobacterales|Rhodobacteraceae|Octadecabacter|Octadecabacter_arcticus	Octadecabacter_arcticus_238_plasmid_pOA238_118__complete_sequence
1908	CP003744.1	circular	159683	Proteobacteria|Alphaproteobacteria|Rhodobacterales|Rhodobacteraceae|Octadecabacter|Octadecabacter_arcticus	Octadecabacter_arcticus_238_plasmid_pOA238_160__complete_sequence
1909	CP003748.1	circular	218786	Firmicutes|Bacilli|Bacillales|Bacillaceae|Bacillus|Bacillus_cereus	Bacillus_cereus_FRI-35_plasmid_p01__complete_sequence
1910	CP003749.1	circular	40993	Firmicutes|Bacilli|Bacillales|Bacillaceae|Bacillus|Bacillus_cereus	Bacillus_cereus_FRI-35_plasmid_p02__complete_sequence
1911	CP003750.1	circular	36273	Firmicutes|Bacilli|Bacillales|Bacillaceae|Bacillus|Bacillus_cereus	Bacillus_cereus_FRI-35_plasmid_p03__complete_sequence
1912	CP003751.1	circular	3091	Firmicutes|Bacilli|Bacillales|Bacillaceae|Bacillus|Bacillus_cereus	Bacillus_cereus_FRI-35_plasmid_p04__complete_sequence
1913	CP003753.1	circular	171030	Firmicutes|Bacilli|Bacillales|Bacillaceae|Bacillus|Bacillus_thuringiensis	Bacillus_thuringiensis_HD-771_plasmid_p01__complete_sequence
1914	CP003754.1	circular	168999	Firmicutes|Bacilli|Bacillales|Bacillaceae|Bacillus|Bacillus_thuringiensis	Bacillus_thuringiensis_HD-771_plasmid_p02__complete_sequence
1915	CP003755.1	circular	69876	Firmicutes|Bacilli|Bacillales|Bacillaceae|Bacillus|Bacillus_thuringiensis	Bacillus_thuringiensis_HD-771_plasmid_p03__complete_sequence
1916	CP003756.1	circular	65470	Firmicutes|Bacilli|Bacillales|Bacillaceae|Bacillus|Bacillus_thuringiensis	Bacillus_thuringiensis_HD-771_plasmid_p04__complete_sequence
1917	CP003757.1	circular	45262	Firmicutes|Bacilli|Bacillales|Bacillaceae|Bacillus|Bacillus_thuringiensis	Bacillus_thuringiensis_HD-771_plasmid_p05__complete_sequence
1918	CP003758.1	circular	14056	Firmicutes|Bacilli|Bacillales|Bacillaceae|Bacillus|Bacillus_thuringiensis	Bacillus_thuringiensis_HD-771_plasmid_p06__complete_sequence
1919	CP003759.1	circular	9070	Firmicutes|Bacilli|Bacillales|Bacillaceae|Bacillus|Bacillus_thuringiensis	Bacillus_thuringiensis_HD-771_plasmid_p07__complete_sequence
1920	CP003760.1	circular	8574	Firmicutes|Bacilli|Bacillales|Bacillaceae|Bacillus|Bacillus_thuringiensis	Bacillus_thuringiensis_HD-771_plasmid_p08__complete_sequence
1921	CP003762.1	circular	90223	Actinobacteria|Actinobacteria|Corynebacteriales|Nocardiaceae|Rhodococcus|Rhodococcus_erythropolis	Rhodococcus_erythropolis_CCM2595_plasmid_pRECF1__complete_sequence
1922	CP003764.1	circular	349599	Firmicutes|Bacilli|Bacillales|Bacillaceae|Bacillus|Bacillus_thuringiensis	Bacillus_thuringiensis_HD-789_plasmid_pBTHD789-1__complete_sequence
1923	CP003765.1	circular	235425	Firmicutes|Bacilli|Bacillales|Bacillaceae|Bacillus|Bacillus_thuringiensis	Bacillus_thuringiensis_HD-789_plasmid_pBTHD789-2__complete_sequence
1924	CP003766.1	circular	224872	Firmicutes|Bacilli|Bacillales|Bacillaceae|Bacillus|Bacillus_thuringiensis	Bacillus_thuringiensis_HD-789_plasmid_pBTHD789-3__complete_sequence
1925	CP003767.1	circular	14935	Firmicutes|Bacilli|Bacillales|Bacillaceae|Bacillus|Bacillus_thuringiensis	Bacillus_thuringiensis_HD-789_plasmid_pBTHD789-4__complete_sequence
1926	CP003768.1	circular	7697	Firmicutes|Bacilli|Bacillales|Bacillaceae|Bacillus|Bacillus_thuringiensis	Bacillus_thuringiensis_HD-789_plasmid_pBTHD789-5__complete_sequence
1927	CP003769.1	circular	6824	Firmicutes|Bacilli|Bacillales|Bacillaceae|Bacillus|Bacillus_thuringiensis	Bacillus_thuringiensis_HD-789_plasmid_pBTHD789-6__complete_sequence
1928	CP003779.1	circular	18869	Proteobacteria|Gammaproteobacteria|Xanthomonadales|Xanthomonadaceae|Xanthomonas|Xanthomonas_citri	Xanthomonas_citri_subsp._citri_Aw12879_plasmid_pXcaw19__complete_genome
1929	CP003780.1	circular	58317	Proteobacteria|Gammaproteobacteria|Xanthomonadales|Xanthomonadaceae|Xanthomonas|Xanthomonas_citri	Xanthomonas_citri_subsp._citri_Aw12879_plasmid_pXcaw58__complete_genome
1930	CP003812.1	circular	7487	Chlamydiae|Chlamydiia|Chlamydiales|Chlamydiaceae|Chlamydia|Chlamydia_psittaci	Chlamydia_psittaci_84/55_plasmid_pcp8455__complete_sequence
1931	CP003813.1	circular	7552	Chlamydiae|Chlamydiia|Chlamydiales|Chlamydiaceae|Chlamydia|Chlamydia_psittaci	Chlamydia_psittaci_CP3_plasmid_pcpCP3__complete_sequence
1932	CP003814.1	circular	7553	Chlamydiae|Chlamydiia|Chlamydiales|Chlamydiaceae|Chlamydia|Chlamydia_psittaci	Chlamydia_psittaci_M56_plasmid_pcpM56__complete_sequence
1933	CP003815.1	circular	7491	Chlamydiae|Chlamydiia|Chlamydiales|Chlamydiaceae|Chlamydia|Chlamydia_psittaci	Chlamydia_psittaci_MN_plasmid_pcpMN__complete_sequence
1934	CP003816.1	circular	7552	Chlamydiae|Chlamydiia|Chlamydiales|Chlamydiaceae|Chlamydia|Chlamydia_psittaci	Chlamydia_psittaci_NJ1_plasmid_pcpNJ1__complete_sequence
1935	CP003817.1	circular	7553	Chlamydiae|Chlamydiia|Chlamydiales|Chlamydiaceae|Chlamydia|Chlamydia_psittaci	Chlamydia_psittaci_VS225_plasmid_pcpVS225__complete_sequence
1936	CP003818.1	circular	7553	Chlamydiae|Chlamydiia|Chlamydiales|Chlamydiaceae|Chlamydia|Chlamydia_psittaci	Chlamydia_psittaci_WC_plasmid_pcpWC__complete_sequence
1937	CP003819.1	circular	7553	Chlamydiae|Chlamydiia|Chlamydiales|Chlamydiaceae|Chlamydia|Chlamydia_psittaci	Chlamydia_psittaci_WS/RT/E30_plasmid_pcpWSRTE30__complete_sequence
1938	CP003848.1	circular	52268	Proteobacteria|Gammaproteobacteria|Pseudomonadales|Moraxellaceae|Acinetobacter|Acinetobacter_baumannii	Acinetobacter_baumannii_BJAB0715_plasmid_pBJAB0715__complete_sequence
1939	CP003850.1	circular	8721	Proteobacteria|Gammaproteobacteria|Pseudomonadales|Moraxellaceae|Acinetobacter|Acinetobacter_baumannii	Acinetobacter_baumannii_BJAB0868_plasmid_p1BJAB0868__complete_sequence
1940	CP003852.1	circular	21990	Firmicutes|Bacilli|Lactobacillales|Leuconostocaceae|Leuconostoc|Leuconostoc_carnosum	Leuconostoc_carnosum_JB16_plasmid_pKLC1__complete_genome
1941	CP003853.1	circular	29615	Firmicutes|Bacilli|Lactobacillales|Leuconostocaceae|Leuconostoc|Leuconostoc_carnosum	Leuconostoc_carnosum_JB16_plasmid_pKLC2__complete_genome
1942	CP003854.1	circular	40165	Firmicutes|Bacilli|Lactobacillales|Leuconostocaceae|Leuconostoc|Leuconostoc_carnosum	Leuconostoc_carnosum_JB16_plasmid_pKLC3__complete_genome
1943	CP003855.1	circular	36602	Firmicutes|Bacilli|Lactobacillales|Leuconostocaceae|Leuconostoc|Leuconostoc_carnosum	Leuconostoc_carnosum_JB16_plasmid_pKLC4__complete_genome
1944	CP003865.1	circular	785419	Proteobacteria|Betaproteobacteria|Burkholderiales|Burkholderiaceae|Paraburkholderia|Paraburkholderia_phenoliruptrix	Paraburkholderia_phenoliruptrix_BR3459a_plasmid_pSYMBR3459__complete_sequence
1945	CP003874.1	circular	45406	Proteobacteria|Gammaproteobacteria|Alteromonadales|Alteromonadaceae|Alteromonas|Alteromonas_macleodii	Alteromonas_macleodii_str._'Balearic_Sea_AD45'_plasmid_pAMBAS45__complete_sequence
1946	CP003886.1	circular	73490	Proteobacteria|Gammaproteobacteria|Legionellales|Legionellaceae|Legionella|Legionella_pneumophila	Legionella_pneumophila_subsp._pneumophila_LPE509_plasmid__complete_sequence
1947	CP003887.1	circular	70170	Proteobacteria|Gammaproteobacteria|Pseudomonadales|Moraxellaceae|Acinetobacter|Acinetobacter_baumannii	Acinetobacter_baumannii_BJAB07104_plasmid_p1BJAB07104__complete_sequence
1948	CP003888.1	circular	70167	Proteobacteria|Gammaproteobacteria|Pseudomonadales|Moraxellaceae|Acinetobacter|Acinetobacter_baumannii	Acinetobacter_baumannii_BJAB0868_plasmid_p2BJAB0868__complete_sequence
1949	CP003890.1	circular	501911	Firmicutes|Bacilli|Bacillales|Bacillaceae|Bacillus|Bacillus_thuringiensis	Bacillus_thuringiensis_Bt407_plasmid_BTB_502p__complete_sequence
1950	CP003891.1	circular	77895	Firmicutes|Bacilli|Bacillales|Bacillaceae|Bacillus|Bacillus_thuringiensis	Bacillus_thuringiensis_Bt407_plasmid_BTB_78p__complete_sequence
1951	CP003892.1	circular	15189	Firmicutes|Bacilli|Bacillales|Bacillaceae|Bacillus|Bacillus_thuringiensis	Bacillus_thuringiensis_Bt407_plasmid_BTB_15p__complete_sequence
1952	CP003893.1	circular	8240	Firmicutes|Bacilli|Bacillales|Bacillaceae|Bacillus|Bacillus_thuringiensis	Bacillus_thuringiensis_Bt407_plasmid_BTB_8p__complete_sequence
1953	CP003894.1	circular	7635	Firmicutes|Bacilli|Bacillales|Bacillaceae|Bacillus|Bacillus_thuringiensis	Bacillus_thuringiensis_Bt407_plasmid_BTB_7p__complete_sequence
1954	CP003895.1	circular	6880	Firmicutes|Bacilli|Bacillales|Bacillaceae|Bacillus|Bacillus_thuringiensis	Bacillus_thuringiensis_Bt407_plasmid_BTB_6p__complete_sequence
1955	CP003896.1	circular	5518	Firmicutes|Bacilli|Bacillales|Bacillaceae|Bacillus|Bacillus_thuringiensis	Bacillus_thuringiensis_Bt407_plasmid_BTB_5p__complete_sequence
1956	CP003897.1	circular	2062	Firmicutes|Bacilli|Bacillales|Bacillaceae|Bacillus|Bacillus_thuringiensis	Bacillus_thuringiensis_Bt407_plasmid_BTB_2p__complete_sequence
1957	CP003898.1	circular	8513	Firmicutes|Bacilli|Bacillales|Bacillaceae|Bacillus|Bacillus_thuringiensis	Bacillus_thuringiensis_Bt407_plasmid_BTB_9p__complete_sequence
1958	CP003907.1	circular	20139	Proteobacteria|Gammaproteobacteria|Pseudomonadales|Moraxellaceae|Acinetobacter|Acinetobacter_baumannii	Acinetobacter_baumannii_BJAB07104_plasmid_p2BJAB07104__complete_sequence
1959	CP003908.1	circular	20139	Proteobacteria|Gammaproteobacteria|Pseudomonadales|Moraxellaceae|Acinetobacter|Acinetobacter_baumannii	Acinetobacter_baumannii_BJAB0868_plasmid_p3BJAB0868__complete_sequence
1960	CP003910.1	circular	4153	Proteobacteria|Betaproteobacteria|Neisseriales|Neisseriaceae|Neisseria|Neisseria_gonorrhoeae	Neisseria_gonorrhoeae_MS11_plasmid__complete_sequence
1961	CP003916.1	circular	23610	Proteobacteria|Betaproteobacteria|Burkholderiales|Alcaligenaceae|Advenella|Advenella_mimigardefordensis	Advenella_mimigardefordensis_DPN7_plasmid_24p__complete_sequence
1962	CP003918.1	circular	303282	Proteobacteria|Gammaproteobacteria|Alteromonadales|Alteromonadaceae|Alteromonas|Alteromonas_mediterranea	Alteromonas_mediterranea_DE1_strain_AltDE1_plasmid_pAMDE1__complete_sequence
1963	CP003921.1	circular	1452	Proteobacteria|Epsilonproteobacteria|Campylobacterales|Helicobacteraceae|Sulfuricurvum|Candidatus_Sulfuricurvum_sp._RIFRC-1	Candidatus_Sulfuricurvum_sp._RIFRC-1_plasmid__complete_sequence
1964	CP003925.1	circular	45973	Actinobacteria|Actinobacteria|Corynebacteriales|Corynebacteriaceae|Corynebacterium|Corynebacterium_maris	Corynebacterium_maris_DSM_45190_plasmid_pCmaris1__complete_sequence
1965	CP003927.1	circular	213808	Proteobacteria|Alphaproteobacteria|Rhodospirillales|Acetobacteraceae|Gluconobacter|Gluconobacter_oxydans	Gluconobacter_oxydans_H24_plasmid__complete_sequence
1966	CP003934.2	circular	175983	Proteobacteria|Alphaproteobacteria|Rhizobiales|Rhizobiaceae|Sinorhizobium|Sinorhizobium_meliloti	Sinorhizobium_meliloti_GR4_plasmid_pRmeGR4a__complete_sequence
1967	CP003935.2	circular	225725	Proteobacteria|Alphaproteobacteria|Rhizobiales|Rhizobiaceae|Sinorhizobium|Sinorhizobium_meliloti	Sinorhizobium_meliloti_GR4_plasmid_pRmeGR4b__complete_sequence
1968	CP003936.2	circular	1417907	Proteobacteria|Alphaproteobacteria|Rhizobiales|Rhizobiaceae|Sinorhizobium|Sinorhizobium_meliloti	Sinorhizobium_meliloti_GR4_plasmid_pRmeGR4c__complete_sequence
1969	CP003937.2	circular	1701381	Proteobacteria|Alphaproteobacteria|Rhizobiales|Rhizobiaceae|Sinorhizobium|Sinorhizobium_meliloti	Sinorhizobium_meliloti_GR4_plasmid_pRmeGR4d__complete_sequence
1970	CP003948.1	circular	62874	Cyanobacteria|NA|Chroococcales|Cyanobacteriaceae|Cyanobacterium|Cyanobacterium_aponinum	Cyanobacterium_aponinum_PCC_10605_plasmid_pCYAN10605.01__complete_sequence
1971	CP003950.1	circular	172218	Actinobacteria|Actinobacteria|Corynebacteriales|Nocardiaceae|Rhodococcus|Rhodococcus_opacus	Rhodococcus_opacus_PD630_plasmid_1__complete_sequence
1972	CP003951.1	circular	97588	Actinobacteria|Actinobacteria|Corynebacteriales|Nocardiaceae|Rhodococcus|Rhodococcus_opacus	Rhodococcus_opacus_PD630_plasmid_2__complete_sequence
1973	CP003952.1	linear	82420	Actinobacteria|Actinobacteria|Corynebacteriales|Nocardiaceae|Rhodococcus|Rhodococcus_opacus	Rhodococcus_opacus_PD630_plasmid_3__complete_sequence
1974	CP003953.1	linear	62932	Actinobacteria|Actinobacteria|Corynebacteriales|Nocardiaceae|Rhodococcus|Rhodococcus_opacus	Rhodococcus_opacus_PD630_plasmid_4__complete_sequence
1975	CP003954.1	linear	95987	Actinobacteria|Actinobacteria|Corynebacteriales|Nocardiaceae|Rhodococcus|Rhodococcus_opacus	Rhodococcus_opacus_PD630_plasmid_5__complete_sequence
1976	CP003955.1	linear	45950	Actinobacteria|Actinobacteria|Corynebacteriales|Nocardiaceae|Rhodococcus|Rhodococcus_opacus	Rhodococcus_opacus_PD630_plasmid_6__complete_sequence
1977	CP003956.1	linear	37095	Actinobacteria|Actinobacteria|Corynebacteriales|Nocardiaceae|Rhodococcus|Rhodococcus_opacus	Rhodococcus_opacus_PD630_plasmid_7__complete_sequence
1978	CP003957.1	linear	158587	Actinobacteria|Actinobacteria|Corynebacteriales|Nocardiaceae|Rhodococcus|Rhodococcus_opacus	Rhodococcus_opacus_PD630_plasmid_8__complete_sequence
1979	CP003958.1	linear	39302	Actinobacteria|Actinobacteria|Corynebacteriales|Nocardiaceae|Rhodococcus|Rhodococcus_opacus	Rhodococcus_opacus_PD630_plasmid_9__complete_sequence
1980	CP003960.1	circular	3248	Proteobacteria|Gammaproteobacteria|Enterobacterales|Yersiniaceae|Serratia|Serratia_marcescens	Serratia_marcescens_WW4_plasmid_pSmWW4__complete_sequence
1981	CP003962.1	circular	321653	Proteobacteria|Gammaproteobacteria|Pseudomonadales|Pseudomonadaceae|Pseudomonas|Pseudomonas_sp._VLB120	Pseudomonas_sp._VLB120_plasmid_pSTY__complete_sequence
1982	CP003964.1	circular	7499	Chlamydiae|Chlamydiia|Chlamydiales|Chlamydiaceae|Chlamydia|Chlamydia_trachomatis	Chlamydia_trachomatis_L2/434/Bu(i)_plasmid_pL2/434/Bu(i)__complete_sequence
1983	CP003966.1	circular	7499	Chlamydiae|Chlamydiia|Chlamydiales|Chlamydiaceae|Chlamydia|Chlamydia_trachomatis	Chlamydia_trachomatis_L2/434/Bu(f)_plasmid_pL2/434/Bu(f)__complete_sequence
1984	CP003968.1	circular	7416	Proteobacteria|Gammaproteobacteria|Pseudomonadales|Moraxellaceae|Acinetobacter|Acinetobacter_baumannii	Acinetobacter_baumannii_D1279779_plasmid_pD1279779__complete_sequence
1985	CP003970.1	circular	7502	Chlamydiae|Chlamydiia|Chlamydiales|Chlamydiaceae|Chlamydia|Chlamydia_trachomatis	Chlamydia_trachomatis_strain_E/CS88(i)_plasmid_pE/CS88(i)__complete_sequence
1986	CP003971.1	circular	7502	Chlamydiae|Chlamydiia|Chlamydiales|Chlamydiaceae|Chlamydia|Chlamydia_trachomatis	Chlamydia_trachomatis_strain_E/CS88(f)_plasmid_pE/CS88(f)__complete_sequence
1987	CP003975.1	circular	4153	Proteobacteria|Betaproteobacteria|Neisseriales|Neisseriaceae|Neisseria|Neisseria_gonorrhoeae	Neisseria_gonorrhoeae_NG-k51.05_plasmid_pNG-k51.05__complete_sequence
1988	CP003980.1	circular	3332	Firmicutes|Bacilli|Bacillales|Staphylococcaceae|Staphylococcus|Staphylococcus_aureus	Staphylococcus_aureus_subsp._aureus_CN1_plasmid__complete_sequence
1989	CP003981.1	circular	2472	Firmicutes|Bacilli|Bacillales|Staphylococcaceae|Staphylococcus|Staphylococcus_aureus	Staphylococcus_aureus_subsp._aureus_CN1_plasmid__complete_sequence
1990	CP003983.1	circular	744	Proteobacteria|Betaproteobacteria|NA|NA|Candidatus_Tremblaya|Candidatus_Tremblaya_phenacola	Candidatus_Tremblaya_phenacola_PAVE_plasmid__complete_sequence
1991	CP003986.1	circular	36751	Proteobacteria|Deltaproteobacteria|Desulfobacterales|Desulfobulbaceae|Desulfocapsa|Desulfocapsa_sulfexigens	Desulfocapsa_sulfexigens_DSM_10523_plasmid__complete_sequence
1992	CP003988.1	circular	237512	Actinobacteria|Actinobacteria|Streptomycetales|Streptomycetaceae|Streptomyces|Streptomyces_sp._769	Streptomyces_sp._769_plasmid_pSGZL__complete_sequence
1993	CP003991.1	circular	104048	Actinobacteria|Actinobacteria|Streptomycetales|Streptomycetaceae|Streptomyces|Streptomyces_sp._PAMC_26508	Streptomyces_sp._PAMC26508_plasmid_pSP01__complete_sequence
1994	CP003994.1	circular	3223	Proteobacteria|Gammaproteobacteria|Enterobacterales|Enterobacteriaceae|Klebsiella|Klebsiella_pneumoniae	Klebsiella_pneumoniae_subsp._pneumoniae_Kp13_plasmid_pKP13b__complete_sequence
1995	CP003995.1	circular	5065	Proteobacteria|Gammaproteobacteria|Enterobacterales|Enterobacteriaceae|Klebsiella|Klebsiella_pneumoniae	Klebsiella_pneumoniae_subsp._pneumoniae_Kp13_plasmid_pKP13c__complete_sequence
1996	CP003996.1	circular	2459	Proteobacteria|Gammaproteobacteria|Enterobacterales|Enterobacteriaceae|Klebsiella|Klebsiella_pneumoniae	Klebsiella_pneumoniae_subsp._pneumoniae_Kp13_plasmid_pKP13a__complete_sequence
1997	CP003997.1	circular	45574	Proteobacteria|Gammaproteobacteria|Enterobacterales|Enterobacteriaceae|Klebsiella|Klebsiella_pneumoniae	Klebsiella_pneumoniae_subsp._pneumoniae_Kp13_plasmid_pKP13d__complete_sequence
1998	CP003998.1	circular	81071	Proteobacteria|Gammaproteobacteria|Enterobacterales|Enterobacteriaceae|Klebsiella|Klebsiella_pneumoniae	Klebsiella_pneumoniae_subsp._pneumoniae_Kp13_plasmid_pKP13e__complete_sequence
1999	CP004000.1	circular	295493	Proteobacteria|Gammaproteobacteria|Enterobacterales|Enterobacteriaceae|Klebsiella|Klebsiella_pneumoniae	Klebsiella_pneumoniae_subsp._pneumoniae_Kp13_plasmid_pKP13f__complete_sequence
[truncated: 20,426 more rows]

## Sheet: Plasmids_removed_1
#	ID	Toplogy	Size	Taxonomy	Description
1	AB010724.1	linear	9014	Actinobacteria|Actinobacteria|Streptomycetales|Streptomycetaceae|Streptomyces|Streptomyces_cyaneus	Streptomyces_cyaneus_plasmid_pSA1.1__complete_sequence
2	AE000667.1	circular	39456	Aquificae|Aquificae|Aquificales|Aquificaceae|Aquifex|Aquifex_aeolicus	Aquifex_aeolicus_VF5_plasmid_ece1__complete_sequence
3	AE000784.1	linear	28601	Spirochaetes|Spirochaetia|Spirochaetales|Borreliaceae|Borreliella|Borreliella_burgdorferi	Borrelia_burgdorferi_B31_plasmid_lp28-3__complete_sequence
4	AE000785.1	linear	24177	Spirochaetes|Spirochaetia|Spirochaetales|Borreliaceae|Borreliella|Borreliella_burgdorferi	Borrelia_burgdorferi_B31_plasmid_lp25__complete_sequence
5	AE000786.1	linear	29766	Spirochaetes|Spirochaetia|Spirochaetales|Borreliaceae|Borreliella|Borreliella_burgdorferi	Borrelia_burgdorferi_B31_plasmid_lp28-2__complete_sequence
6	AE000787.1	linear	38829	Spirochaetes|Spirochaetia|Spirochaetales|Borreliaceae|Borreliella|Borreliella_burgdorferi	Borrelia_burgdorferi_B31_plasmid_lp38__complete_sequence
7	AE000788.1	linear	36849	Spirochaetes|Spirochaetia|Spirochaetales|Borreliaceae|Borreliella|Borreliella_burgdorferi	Borrelia_burgdorferi_B31_plasmid_lp36__complete_sequence
8	AE000789.1	linear	27323	Spirochaetes|Spirochaetia|Spirochaetales|Borreliaceae|Borreliella|Borreliella_burgdorferi	Borrelia_burgdorferi_B31_plasmid_lp28-4__complete_sequence
9	AE000790.2	linear	53657	Spirochaetes|Spirochaetia|Spirochaetales|Borreliaceae|Borreliella|Borreliella_burgdorferi	Borrelia_burgdorferi_B31_plasmid_lp54__complete_sequence
10	AE000791.1	circular	9386	Spirochaetes|Spirochaetia|Spirochaetales|Borreliaceae|Borreliella|Borreliella_burgdorferi	Borrelia_burgdorferi_B31_plasmid_cp9__complete_sequence
11	AE000792.1	circular	26498	Spirochaetes|Spirochaetia|Spirochaetales|Borreliaceae|Borreliella|Borreliella_burgdorferi	Borrelia_burgdorferi_B31_plasmid_cp26__complete_sequence
12	AE000793.2	linear	16821	Spirochaetes|Spirochaetia|Spirochaetales|Borreliaceae|Borreliella|Borreliella_burgdorferi	Borrelia_burgdorferi_B31_plasmid_lp17__complete_sequence
13	AE000794.2	linear	28155	Spirochaetes|Spirochaetia|Spirochaetales|Borreliaceae|Borreliella|Borreliella_burgdorferi	Borrelia_burgdorferi_B31_plasmid_lp28-1__complete_sequence
14	AE001575.1	circular	30750	Spirochaetes|Spirochaetia|Spirochaetales|Borreliaceae|Borreliella|Borreliella_burgdorferi	Borrelia_burgdorferi_B31_plasmid_cp32-1__complete_sequence
15	AE001576.1	circular	30223	Spirochaetes|Spirochaetia|Spirochaetales|Borreliaceae|Borreliella|Borreliella_burgdorferi	Borrelia_burgdorferi_B31_plasmid_cp32-3__complete_sequence
16	AE001577.1	circular	30299	Spirochaetes|Spirochaetia|Spirochaetales|Borreliaceae|Borreliella|Borreliella_burgdorferi	Borrelia_burgdorferi_B31_plasmid_cp32-4__complete_sequence
17	AE001578.1	circular	29838	Spirochaetes|Spirochaetia|Spirochaetales|Borreliaceae|Borreliella|Borreliella_burgdorferi	Borrelia_burgdorferi_B31_plasmid_cp32-6__complete_sequence
18	AE001579.1	circular	30800	Spirochaetes|Spirochaetia|Spirochaetales|Borreliaceae|Borreliella|Borreliella_burgdorferi	Borrelia_burgdorferi_B31_plasmid_cp32-7__complete_sequence
19	AE001580.1	circular	30885	Spirochaetes|Spirochaetia|Spirochaetales|Borreliaceae|Borreliella|Borreliella_burgdorferi	Borrelia_burgdorferi_B31_plasmid_cp32-8__complete_sequence
20	AE001581.1	circular	30651	Spirochaetes|Spirochaetia|Spirochaetales|Borreliaceae|Borreliella|Borreliella_burgdorferi	Borrelia_burgdorferi_B31_plasmid_cp32-9__complete_sequence
21	AE001582.2	linear	18777	Spirochaetes|Spirochaetia|Spirochaetales|Borreliaceae|Borreliella|Borreliella_burgdorferi	Borrelia_burgdorferi_B31_plasmid_lp21__complete_sequence
22	AE001583.1	linear	5228	Spirochaetes|Spirochaetia|Spirochaetales|Borreliaceae|Borreliella|Borreliella_burgdorferi	Borrelia_burgdorferi_B31_plasmid_lp5__complete_sequence
23	AE001584.1	linear	52971	Spirochaetes|Spirochaetia|Spirochaetales|Borreliaceae|Borreliella|Borreliella_burgdorferi	Borrelia_burgdorferi_B31_plasmid_lp56__complete_sequence
24	AE001826.1	circular	177466	Deinococcus-Thermus|Deinococci|Deinococcales|Deinococcaceae|Deinococcus|Deinococcus_radiodurans	Deinococcus_radiodurans_R1_plasmid_MP1__complete_sequence
25	AE001827.1	circular	45704	Deinococcus-Thermus|Deinococci|Deinococcales|Deinococcaceae|Deinococcus|Deinococcus_radiodurans	Deinococcus_radiodurans_R1_plasmid_CP1__complete_sequence
26	AE002162.1	circular	7501	Chlamydiae|Chlamydiia|Chlamydiales|Chlamydiaceae|Chlamydia|Chlamydia_muridarum	Chlamydia_muridarum_Nigg_plasmid_pMoPn__complete_sequence
27	AE003850.3	circular	1286	Proteobacteria|Gammaproteobacteria|Xanthomonadales|Xanthomonadaceae|Xylella|Xylella_fastidiosa	Xylella_fastidiosa_9a5c_plasmid_pXF1.3__complete_sequence
28	AE003851.1	circular	51158	Proteobacteria|Gammaproteobacteria|Xanthomonadales|Xanthomonadaceae|Xylella|Xylella_fastidiosa	Xylella_fastidiosa_9a5c_plasmid_pXF51__complete_sequence
29	AE006469.1	circular	1354226	Proteobacteria|Alphaproteobacteria|Rhizobiales|Rhizobiaceae|Sinorhizobium|Sinorhizobium_meliloti	Sinorhizobium_meliloti_1021_plasmid_pSymA__complete_sequence
30	AE006471.2	circular	93933	Proteobacteria|Gammaproteobacteria|Enterobacterales|Enterobacteriaceae|Salmonella|Salmonella_enterica	Salmonella_enterica_subsp._enterica_serovar_Typhimurium_str._LT2_plasmid_pSLT__complete_sequence
31	AE008924.1	circular	33700	Proteobacteria|Gammaproteobacteria|Xanthomonadales|Xanthomonadaceae|Xanthomonas|Xanthomonas_citri	Xanthomonas_axonopodis_pv._citri_str._306_plasmid_pXAC33__complete_sequence
32	AE008925.1	circular	64920	Proteobacteria|Gammaproteobacteria|Xanthomonadales|Xanthomonadaceae|Xanthomonas|Xanthomonas_citri	Xanthomonas_axonopodis_pv._citri_str._306_plasmid_pXAC64__complete_sequence
33	AE009443.1	circular	1346	Proteobacteria|Gammaproteobacteria|Xanthomonadales|Xanthomonadaceae|Xylella|Xylella_fastidiosa	Xylella_fastidiosa_Temecula1_plasmid_pXFPD1.3__complete_sequence
34	AE015926.1	circular	7966	Chlamydiae|Chlamydiia|Chlamydiales|Chlamydiaceae|Chlamydia|Chlamydia_caviae	Chlamydophila_caviae_GPIC_plasmid_pCpGP1__complete_sequence
35	AE015930.1	circular	4439	Firmicutes|Bacilli|Bacillales|Staphylococcaceae|Staphylococcus|Staphylococcus_epidermidis	Staphylococcus_epidermidis_ATCC_12228_plasmid_pSE-12228-01__complete_sequence
36	AE015931.1	circular	4679	Firmicutes|Bacilli|Bacillales|Staphylococcaceae|Staphylococcus|Staphylococcus_epidermidis	Staphylococcus_epidermidis_ATCC_12228_plasmid_pSE-12228-02__complete_sequence
37	AE015932.1	circular	8007	Firmicutes|Bacilli|Bacillales|Staphylococcaceae|Staphylococcus|Staphylococcus_epidermidis	Staphylococcus_epidermidis_ATCC_12228_plasmid_pSE-12228-03__complete_sequence
38	AE015933.1	circular	17261	Firmicutes|Bacilli|Bacillales|Staphylococcaceae|Staphylococcus|Staphylococcus_epidermidis	Staphylococcus_epidermidis_ATCC_12228_plasmid_pSE-12228-04__complete_sequence
39	AE015934.1	circular	24365	Firmicutes|Bacilli|Bacillales|Staphylococcaceae|Staphylococcus|Staphylococcus_epidermidis	Staphylococcus_epidermidis_ATCC_12228_plasmid_pSE-12228-05__complete_sequence
40	AE015935.1	circular	6585	Firmicutes|Bacilli|Bacillales|Staphylococcaceae|Staphylococcus|Staphylococcus_epidermidis	Staphylococcus_epidermidis_ATCC_12228_plasmid_pSE-12228-06__complete_sequence
41	AE016829.2	circular	37319	Proteobacteria|Gammaproteobacteria|Legionellales|Coxiellaceae|Coxiella|Coxiella_burnetii	Coxiella_burnetii_RSA_493_plasmid_pQpH1__complete_sequence
42	AE016831.1	circular	57660	Firmicutes|Bacilli|Lactobacillales|Enterococcaceae|Enterococcus|Enterococcus_faecalis	Enterococcus_faecalis_V583_plasmid_pTEF2__complete_sequence
43	AE016832.1	circular	17963	Firmicutes|Bacilli|Lactobacillales|Enterococcaceae|Enterococcus|Enterococcus_faecalis	Enterococcus_faecalis_V583_plasmid_pTEF3__complete_sequence
44	AE016833.1	circular	66320	Firmicutes|Bacilli|Lactobacillales|Enterococcaceae|Enterococcus|Enterococcus_faecalis	Enterococcus_faecalis_V583_plasmid_pTEF1__complete_sequence
45	AE016878.2	linear	15274	Firmicutes|Bacilli|Bacillales|Bacillaceae|Bacillus|Bacillus_cereus	Bacillus_cereus_ATCC_14579_plasmid_pBClin15__complete_sequence
46	AE017043.1	circular	70159	Proteobacteria|Gammaproteobacteria|Enterobacterales|Yersiniaceae|Yersinia|Yersinia_pestis	Yersinia_pestis_biovar_Microtus_str._91001_plasmid_pCD1__complete_sequence
47	AE017044.1	circular	21742	Proteobacteria|Gammaproteobacteria|Enterobacterales|Yersiniaceae|Yersinia|Yersinia_pestis	Yersinia_pestis_biovar_Microtus_str._91001_plasmid_pCRY__complete_sequence
48	AE017045.1	circular	106642	Proteobacteria|Gammaproteobacteria|Enterobacterales|Yersiniaceae|Yersinia|Yersinia_pestis	Yersinia_pestis_biovar_Microtus_str._91001_plasmid_pMT1__complete_sequence
49	AE017046.1	circular	9609	Proteobacteria|Gammaproteobacteria|Enterobacterales|Yersiniaceae|Yersinia|Yersinia_pestis	Yersinia_pestis_biovar_Microtus_str._91001_plasmid_pPCP1__complete_sequence
50	AE017195.1	circular	208369	Firmicutes|Bacilli|Bacillales|Bacillaceae|Bacillus|Bacillus_cereus	Bacillus_cereus_ATCC_10987_plasmid_pBc10987__complete_sequence
51	AE017222.1	circular	232605	Deinococcus-Thermus|Deinococci|Thermales|Thermaceae|Thermus|Thermus_thermophilus	Thermus_thermophilus_HB27_plasmid_pTT27__complete_sequence
52	AE017335.3	circular	94830	Firmicutes|Bacilli|Bacillales|Bacillaceae|Bacillus|Bacillus_anthracis	Bacillus_anthracis_str._'Ames_Ancestor'_plasmid_pXO2__complete_sequence
53	AE017336.2	circular	181677	Firmicutes|Bacilli|Bacillales|Bacillaceae|Bacillus|Bacillus_anthracis	Bacillus_anthracis_str._'Ames_Ancestor'_plasmid_pXO1__complete_sequence
54	AF074611.1	circular	100990	Proteobacteria|Gammaproteobacteria|Enterobacterales|Yersiniaceae|Yersinia|Yersinia_pestis	Yersinia_pestis_KIM10+_plasmid_pMT-1__complete_sequence
55	AF074613.1	circular	92077	Proteobacteria|Gammaproteobacteria|Enterobacterales|Enterobacteriaceae|Escherichia|Escherichia_coli	Escherichia_coli_O157:H7_str._EDL933_plasmid_pO157__complete_sequence
56	AF076997.1	linear	15398	Proteobacteria|Betaproteobacteria|Burkholderiales|Comamonadaceae|Comamonas|Comamonas_testosteroni	Comamonas_testosteroni_PtL5_cryptic_plasmid_pPT1__complete_sequence
57	AF149757.1	circular	6886	Proteobacteria|Gammaproteobacteria|Vibrionales|Vibrionaceae|Vibrio|Vibrio_sp._41	Vibrio_sp._41_cryptic_plasmid_pPS41__complete_sequence
58	AF401314.1	circular	14323	Actinobacteria|Actinobacteria|Corynebacteriales|Corynebacteriaceae|Corynebacterium|Corynebacterium_jeikeium	Corynebacterium_jeikeium_K411_plasmid_pKW4__complete_sequence
59	AF488831.1	circular	20417	Firmicutes|Bacilli|Lactobacillales|Lactobacillaceae|Lactobacillus|Lactobacillus_salivarius	Lactobacillus_salivarius_UCC118_plasmid_pSF118-20__complete_sequence
60	AF488832.1	circular	44013	Firmicutes|Bacilli|Lactobacillales|Lactobacillaceae|Lactobacillus|Lactobacillus_salivarius	Lactobacillus_salivarius_UCC118_plasmid_pSF118-44__complete_sequence
61	AF492591.1	circular	2399	Proteobacteria|Gammaproteobacteria|Enterobacterales|Erwiniaceae|Buchnera|Buchnera_aphidicola	Buchnera_aphidicola_str._Bp_(Baizongia_pistaciae)_plasmid_pBBp1__complete_sequence
62	AF528097.1	circular	74082	Firmicutes|Clostridia|Clostridiales|Clostridiaceae|Clostridium|Clostridium_tetani	Clostridium_tetani_E88_plasmid_pE88__complete_sequence
63	AF538868.1	circular	10073	Actinobacteria|Actinobacteria|Bifidobacteriales|Bifidobacteriaceae|Bifidobacterium|Bifidobacterium_longum	Bifidobacterium_longum_DJO10A_plasmid_pDOJH10L__complete_sequence
64	AF538869.1	circular	3661	Actinobacteria|Actinobacteria|Bifidobacteriales|Bifidobacteriaceae|Bifidobacterium|Bifidobacterium_longum	Bifidobacterium_longum_DJO10A_plasmid_pDOJH10S__complete_sequence
65	AF540971.1	circular	3626	Actinobacteria|Actinobacteria|Bifidobacteriales|Bifidobacteriaceae|Bifidobacterium|Bifidobacterium_longum	Bifidobacterium_longum_NCC2705_plasmid_pBLO1__complete_sequence
66	AJ224744.1	circular	1313	Proteobacteria|Gammaproteobacteria|Pseudomonadales|Moraxellaceae|Moraxella|Moraxella_sp._TA144	Moraxella_sp._TA144_plasmid_pTA144_Dw__complete_sequence
67	AL592102.1	circular	81905	Firmicutes|Bacilli|Bacillales|Listeriaceae|Listeria|Listeria_innocua	Listeria_innocua_Clip11262_plasmid_pLI100__complete_sequence
68	AM039949.1	circular	19146	Proteobacteria|Gammaproteobacteria|Xanthomonadales|Xanthomonadaceae|Xanthomonas|Xanthomonas_euvesicatoria	Xanthomonas_campestris_pv._vesicatoria_plasmid_pXCV19__complete_genome
69	AM039950.1	circular	38116	Proteobacteria|Gammaproteobacteria|Xanthomonadales|Xanthomonadaceae|Xanthomonas|Xanthomonas_euvesicatoria	Xanthomonas_campestris_pv._vesicatoria_plasmid_pXCV38__complete_genome
70	AM039951.1	circular	182572	Proteobacteria|Gammaproteobacteria|Xanthomonadales|Xanthomonadaceae|Xanthomonas|Xanthomonas_euvesicatoria	Xanthomonas_campestris_pv._vesicatoria_plasmid_pXCV183__complete_genome
71	AM236081.1	circular	151564	Proteobacteria|Alphaproteobacteria|Rhizobiales|Rhizobiaceae|Rhizobium|Rhizobium_leguminosarum	Rhizobium_leguminosarum_bv._viciae_plasmid_pRL7_complete_genome__strain_3841
72	AM236082.1	circular	147463	Proteobacteria|Alphaproteobacteria|Rhizobiales|Rhizobiaceae|Rhizobium|Rhizobium_leguminosarum	Rhizobium_leguminosarum_bv._viciae_plasmid_pRL8_complete_genome__strain_3841
73	AM236083.1	circular	352782	Proteobacteria|Alphaproteobacteria|Rhizobiales|Rhizobiaceae|Rhizobium|Rhizobium_leguminosarum	Rhizobium_leguminosarum_bv._viciae_plasmid_pRL9_complete_genome__strain_3841
74	AM236084.1	circular	488135	Proteobacteria|Alphaproteobacteria|Rhizobiales|Rhizobiaceae|Rhizobium|Rhizobium_leguminosarum	Rhizobium_leguminosarum_bv._viciae_plasmid_pRL10_complete_genome__strain_3841
75	AM236085.1	circular	684202	Proteobacteria|Alphaproteobacteria|Rhizobiales|Rhizobiaceae|Rhizobium|Rhizobium_leguminosarum	Rhizobium_leguminosarum_bv._viciae_plasmid_pRL11_complete_genome__strain_3841
76	AM260523.1	circular	3661	Proteobacteria|Epsilonproteobacteria|Campylobacterales|Helicobacteraceae|Helicobacter|Helicobacter_acinonychis	Helicobacter_acinonychis_str._Sheeba_plasmid_pHac1_complete_genome__strain_Sheeba
77	AM260524.1	circular	23343	Proteobacteria|Alphaproteobacteria|Rhizobiales|Bartonellaceae|Bartonella|Bartonella_tribocorum	Bartonella_tribocorum_CIP_105476_plasmid_pBT_complete_genome__type_strain_CIP_105476
78	AM747723.1	circular	92661	Proteobacteria|Betaproteobacteria|Burkholderiales|Burkholderiaceae|Burkholderia|Burkholderia_cenocepacia	Burkholderia_cenocepacia_J2315_pBCJ2315_plasmid__complete_genome
79	AM889286.1	circular	16610	Proteobacteria|Alphaproteobacteria|Rhodospirillales|Acetobacteraceae|Gluconacetobacter|Gluconacetobacter_diazotrophicus	Gluconacetobacter_diazotrophicus_PAl_5_plasmid_pGDIPal5II__complete_sequence
80	AM889287.1	circular	38818	Proteobacteria|Alphaproteobacteria|Rhodospirillales|Acetobacteraceae|Gluconacetobacter|Gluconacetobacter_diazotrophicus	Gluconacetobacter_diazotrophicus_PAl_5_plasmid_pGDIPal5I__complete_sequence
81	AM942760.1	circular	36289	Proteobacteria|Gammaproteobacteria|Enterobacterales|Morganellaceae|Proteus|Proteus_mirabilis	Proteus_mirabilis_pHI4320_plasmid__complete_genome
82	AP008233.1	circular	83306	Proteobacteria|Gammaproteobacteria|Enterobacterales|Pectobacteriaceae|Sodalis|Sodalis_glossinidius	Sodalis_glossinidius_str._'morsitans'_plasmid_pSG1__complete_sequence
83	AP008234.1	circular	27240	Proteobacteria|Gammaproteobacteria|Enterobacterales|Pectobacteriaceae|Sodalis|Sodalis_glossinidius	Sodalis_glossinidius_str._'morsitans'_plasmid_pSG2__complete_sequence
84	AP008235.1	circular	10810	Proteobacteria|Gammaproteobacteria|Enterobacterales|Pectobacteriaceae|Sodalis|Sodalis_glossinidius	Sodalis_glossinidius_str._'morsitans'_plasmid_pSG3__complete_sequence
85	AP008935.1	circular	38454	Firmicutes|Bacilli|Bacillales|Staphylococcaceae|Staphylococcus|Staphylococcus_saprophyticus	Staphylococcus_saprophyticus_subsp._saprophyticus_ATCC_15305_plasmid_pSSP1__complete_sequence
86	AP008936.1	circular	22870	Firmicutes|Bacilli|Bacillales|Staphylococcaceae|Staphylococcus|Staphylococcus_saprophyticus	Staphylococcus_saprophyticus_subsp._saprophyticus_ATCC_15305_plasmid_pSSP2__complete_sequence
87	AY028316.1	circular	3179	Proteobacteria|Gammaproteobacteria|Enterobacterales|Enterobacteriaceae|Shigella|Shigella_flexneri	Shigella_flexneri_2a_plasmid_p2457TS2__complete_sequence
88	AY171301.1	circular	33038	Bacteroidetes|Bacteroidia|Bacteroidales|Bacteroidaceae|Bacteroides|Bacteroides_thetaiotaomicron	Bacteroides_thetaiotaomicron_VPI-5482_plasmid_p5482__complete_sequence
89	AY208917.2	circular	101858	Proteobacteria|Gammaproteobacteria|Pseudomonadales|Pseudomonadaceae|Pseudomonas|Pseudomonas_putida	Pseudomonas_putida_ND6_plasmid_pND6-1__complete_sequence
90	AY301063.1	circular	5424	Proteobacteria|Gammaproteobacteria|Aeromonadales|Aeromonadaceae|Aeromonas|Aeromonas_salmonicida	Aeromonas_salmonicida_subsp._salmonicida_strain_A449_plasmid_pAsa1__complete_sequence
91	AY301064.1	circular	5247	Proteobacteria|Gammaproteobacteria|Aeromonadales|Aeromonadaceae|Aeromonas|Aeromonas_salmonicida	Aeromonas_salmonicida_subsp._salmonicida_strain_A449_plasmid_pAsa2__complete_sequence
92	AY301065.1	circular	5616	Proteobacteria|Gammaproteobacteria|Aeromonadales|Aeromonadaceae|Aeromonas|Aeromonas_salmonicida	Aeromonas_salmonicida_subsp._salmonicida_strain_A449_plasmid_pAsa3__complete_sequence
93	AY438025.1	circular	6054	Proteobacteria|Gammaproteobacteria|Enterobacterales|Erwiniaceae|Buchnera|Buchnera_aphidicola	Buchnera_aphidicola_BCc_plasmid_pLeu-BCc__complete_sequence
94	AY509003.1	circular	49558	Proteobacteria|Gammaproteobacteria|Enterobacterales|Enterobacteriaceae|Salmonella|Salmonella_enterica	Salmonella_enterica_subsp._enterica_serovar_Choleraesuis_str._SC-B67_plasmid_pSCV50__complete_sequence
95	AY509004.1	circular	138742	Proteobacteria|Gammaproteobacteria|Enterobacterales|Enterobacteriaceae|Salmonella|Salmonella_enterica	Salmonella_enterica_subsp._enterica_serovar_Choleraesuis_str._SC-B67_plasmid_pSC138__complete_sequence
96	AY532623.1	circular	4150	Proteobacteria|Betaproteobacteria|Neisseriales|Neisseriaceae|Neisseria|Neisseria_lactamica	Neisseria_lactamica_plasmid_pNL01__complete_sequence
97	AY862141.1	circular	3471	Firmicutes|Bacilli|Lactobacillales|Lactobacillaceae|Lactobacillus|Lactobacillus_johnsonii	Lactobacillus_johnsonii_FI9785_plasmid_p9785S__complete_sequence
98	BX571858.1	circular	20652	Firmicutes|Bacilli|Bacillales|Staphylococcaceae|Staphylococcus|Staphylococcus_aureus	Staphylococcus_aureus_plasmid_pSAS__complete_genome
99	BX649209.1	circular	174155	Actinobacteria|Actinobacteria|Corynebacteriales|Mycobacteriaceae|Mycobacterium|Mycobacterium_ulcerans	Mycobacterium_ulcerans_plasmid_pMUM001__complete_plasmid_genome
100	BX936399.2	circular	68525	Proteobacteria|Gammaproteobacteria|Enterobacterales|Yersiniaceae|Yersinia|Yersinia_pseudotuberculosis	Yersinia_pseudotuberculosis_IP32953_pYV_plasmid__complete_sequence
[truncated: 9,199 more rows]

## Sheet: COMPASSE_13126
#	ID	Toplogy	Size	Taxonomy	Description
[truncated: 13,126 more rows]

## Sheet: Plasmids_removed_2
#	ID	Toplogy	Size	Taxonomy	Description
[truncated: 1,040 more rows]

[truncated: 3 more sheets: COMPASS_12086, Plasmids_removed_3, COMPASS_12084]
