# Supplementary material for: Analysis of COMPASS, a New Comprehensive Plasmid Database Revealed Prevalence of Multireplicon and Extensive Diversity of IncF Plasmids
Source: Front Microbiol. 2020 Mar 24;11:483. doi: 10.3389/fmicb.2020.00483 (PMC7105883; doi:10.3389/fmicb.2020.00483)
Supplement: TABLE S2 — CD-HIT clusters analysis. [file Table_2.XLSX]

## Sheet: CDHIT_output
cluster_id	cluster_length	ID	Description	sequence_length	is_cluster_reference	cluster_identity
0	1	NZ_CP014062.1	Pseudomonas_monteilii_strain_FDAARGOS_171_plasmid_unnamed__complete_sequence	5836684	yes	100.00
1	1	NZ_CP022019.1	Salmonella_enterica_subsp._enterica_serovar_Quebec_str._S-1267_plasmid_punamed2__complete_sequence	4626699	yes	100.00
2	1	NZ_CP012748.1	Paraburkholderia_caribensis_MBA4_plasmid_unnamed__complete_sequence	2555069	yes	100.00
3	1	NZ_CP006880.1	Rhizobium_gallicum_bv._gallicum_R602_plasmid_pRgalR602c__complete_sequence	2466951	yes	100.00
4	1	NC_012586.1	Sinorhizobium_fredii_NGR234_plasmid_pNGR234b__complete_sequence	2430033	yes	100.00
5	1	NZ_CP017105.1	Rhizobium_gallicum_strain_IE4872_plasmid_pRgalIE4872d__complete_sequence	2388366	yes	100.00
6	1	NZ_CP024314.1	Rhizobium_sp._NXC24_plasmid_pRspNXC24c__complete_sequence	2379650	yes	100.00
7	1	NZ_CP023071.1	Sinorhizobium_fredii_CCBAU_83666_plasmid_pSF83666b__complete_sequence	2277056	yes	100.00
8	1	NZ_CP017244.1	Rhizobium_etli_8C-3_plasmid_pRsp8C3c__complete_sequence	2253963	yes	100.00
9	1	NZ_CP013054.1	Sinorhizobium_americanum_CCGM7_plasmid_C__complete_sequence	2249899	yes	100.00
10	1	NZ_CP016452.1	Sinorhizobium_sp._RAC02_plasmid_pBSY16_1__complete_sequence	2220160	yes	100.00
11	1	NZ_CP025986.1	Ralstonia_solanacearum_strain_RSCM_plasmid_p-unname2__complete_sequence	2212170	yes	100.00
12	1	NZ_CP029452.1	Sinorhizobium_fredii_CCBAU_25509_plasmid_pSF25509b__complete_sequence	2210745	yes	100.00
13	1	NZ_CP013110.1	Sinorhizobium_americanum_strain_CFNEI_73_plasmid_C__complete_sequence	2177502	yes	100.00
14	1	FP885907.1	Ralstonia_solanacearum_CFBP2957_plasmid_RCFBPv3_mp__complete_genome	2163376	yes	100.00
15	1	NZ_CP016905.1	Ralstonia_solanacearum_strain_KACC10709_plasmid_unnamed1__complete_sequence	2145732	yes	100.00
16	1	NC_016815.1	Sinorhizobium_fredii_HH103_plasmid_pSfHH103e_complete_sequence	2096125	yes	100.00
17	1	CP021765.1	Ralstonia_pseudosolanacearum_strain_CRMRs218_plasmid_unnamed__complete_sequence	2094523	yes	100.00
18	1	CP021763.1	Ralstonia_pseudosolanacearum_strain_RS_476_plasmid_unnamed__complete_sequence	2094505	yes	100.00
19	1	NZ_CP015116.1	Ralstonia_solanacearum_strain_EP1_plasmid__complete_sequence	2093441	yes	100.00
20	1	NC_020062.1	Rhizobium_tropici_CIAT_899_plasmid_pRtrCIAT899c__complete_sequence	2083197	yes	100.00
21	1	NZ_CP016555.1	Ralstonia_solanacearum_FJAT-1458_plasmid_plas1__complete_sequence	2075659	yes	100.00
22	1	NZ_CP012944.1	Ralstonia_solanacearum_strain_IBSBF1503_plasmid__complete_sequence	2069788	yes	100.00
23	1	CP022703.1	Ralstonia_solanacearum_strain_10319_plasmid_p10319MP__complete_sequence	2069295	yes	100.00
24	1	NZ_CP021449.1	Ralstonia_solanacearum_strain_SEPPX05_plasmid_pSEPPX05__complete_sequence	2066085	yes	100.00
25	1	NZ_CP016915.1	Ralstonia_solanacearum_strain_CQPS-1_plasmid__complete_sequence	2061090	yes	100.00
26	1	NZ_CP021802.1	Sinorhizobium_meliloti_strain_USDA1021_plasmid_psymB__complete_sequence	2011522	yes	100.00
27	1	NZ_CP023068.1	Ensifer_sojae_CCBAU_05684_plasmid_pSJ05684b__complete_sequence	2011513	yes	100.00
28	1	NZ_CP013104.1	Paraburkholderia_caribensis_strain_MWAP64_plasmid_1__complete_sequence	2011268	yes	100.00
29	1	CP011998.1	Ralstonia_solanacearum_strain_YC45_plasmid__complete_sequence	2008422	yes	100.00
30	1	NZ_CP016613.1	Ralstonia_solanacearum_FJAT-91_plasmid_unnamed1__complete_sequence	2000873	yes	100.00
31	1	NZ_CP021653.1	Ralstonia_solanacearum_strain_RS_488_plasmid_unnamed__complete_sequence	1999547	yes	100.00
32	1	NZ_CP021767.1	Ralstonia_solanacearum_strain_RS_489_plasmid_unnamed__complete_sequence	1999547	yes	100.00
33	1	NZ_CP012688.1	Ralstonia_solanacearum_strain_UY031_plasmid__complete_sequence	1999545	yes	100.00
34	1	NZ_CP029232.1	Sinorhizobium_fredii_CCBAU_45436_plasmid_pSF45436b__complete_sequence	1961287	yes	100.00
35	1	NC_017589.1	Ralstonia_solanacearum_CMR15_plasmid_CMR15_mp__complete_genome	1959334	yes	100.00
36	1	NC_016626.1	Burkholderia_sp._YI23_plasmid_byi_1p__complete_sequence	1951047	yes	100.00
37	1	NZ_CP009763.1	Ralstonia_solanacearum_OE1-1_plasmid__complete_sequence	1936579	yes	100.00
38	1	NZ_HG916855.1	Rhizobium_sp._LPU83_plasmid_pLPU83d_complete_sequence	1932030	yes	100.00
39	1	NZ_CP012940.1	Ralstonia_solanacearum_strain_UW163_plasmid__complete_sequence	1932001	yes	100.00
40	1	NZ_CP022367.1	Azospirillum_sp._TSH58_plasmid_TSH58_p02__complete_sequence	1910929	yes	100.00
41	1	NZ_CP015851.1	Ralstonia_solanacearum_strain_YC40-M_plasmid__complete_sequence	1907366	yes	100.00
42	1	NC_010625.1	Paraburkholderia_phymatum_STM815_plasmid_pBPHY01__complete_sequence	1904893	yes	100.00
43	1	NZ_CP007794.1	Azospirillum_brasilense_strain_Az39_plasmid_AbAZ39_p1__complete_sequence	1901707	yes	100.00
44	1	NZ_CP014703.1	Ralstonia_solanacearum_strain_KACC_10722_plasmid__complete_sequence	1883432	yes	100.00
45	1	NC_017585.1	Streptomyces_cattleya_DSM_46488_plasmid_pSCATT__complete_genome	1812548	yes	100.00
46	1	NC_016113.1	Streptomyces_cattleya_NRRL_8057_plasmid_pSCAT__complete_genome	1809491	yes	100.00
47	1	NC_022111.1	Prevotella_sp._oral_taxon_299_str._F0039_plasmid__complete_sequence	1770419	yes	100.00
48	1	NC_016594.1	Azospirillum_brasilense_Sp245_plasmid_AZOBR_p1_complete_genome	1766028	yes	100.00
49	1	NZ_CP017076.1	Novosphingobium_resinovorum_strain_SA1_plasmid_pSA1__complete_sequence	1756808	yes	100.00
50	1	NZ_CP012915.1	Azospirillum_brasilense_strain_Sp7_plasmid_ABSP7_p1__complete_sequence	1754523	yes	100.00
51	1	NZ_CP015881.1	Ensifer_adhaerens_strain_Casida_A_plasmid_pCasidaAA__complete_sequence	1736943	yes	100.00
52	1	NZ_CP024310.1	Sinorhizobium_fredii_strain_NXT3_plasmid_pSfreNXT3c__complete_sequence	1702817	yes	100.00
53	1	NC_019849.2	Sinorhizobium_meliloti_GR4_plasmid_pRmeGR4d__complete_sequence	1701381	yes	100.00
54	1	NZ_CP021795.1	Sinorhizobium_meliloti_strain_USDA1157_plasmid_psymB__complete_sequence	1700327	yes	100.00
55	1	NZ_CP021814.1	Sinorhizobium_meliloti_strain_M270_plasmid_psymB__complete_sequence	1694441	yes	100.00
56	1	NC_017323.1	Sinorhizobium_meliloti_BL225C_plasmid_pSINMEB02__complete_sequence	1690594	yes	100.00
57	1	NZ_CP021218.1	Sinorhizobium_meliloti_RU11/001_plasmid_pSymB__complete_sequence	1686813	yes	100.00
58	1	NZ_CP021823.1	Sinorhizobium_meliloti_strain_KH46_plasmid_psymB__complete_sequence	1683883	yes	100.00
59	1	NC_020560.1	Sinorhizobium_meliloti_2011_plasmid_pSymB__complete_sequence	1683348	yes	100.00
60	1	NC_003078.1	Sinorhizobium_meliloti_1021_plasmid_pSymB__complete_sequence	1683333	yes	100.00
61	1	NZ_CP021820.1	Sinorhizobium_meliloti_strain_M162_plasmid_psymB__complete_sequence	1681904	yes	100.00
62	1	NZ_CP021799.1	Sinorhizobium_meliloti_strain_USDA1106_plasmid_psymB__complete_sequence	1680729	yes	100.00
63	1	NZ_CP021810.1	Sinorhizobium_meliloti_strain_Rm41_plasmid_psymB__complete_sequence	1665079	yes	100.00
64	1	NC_018701.1	Sinorhizobium_meliloti_Rm41_plasmid_pSYMB_complete_sequence	1664896	yes	100.00
65	1	NZ_CP021806.1	Sinorhizobium_meliloti_strain_T073_plasmid_psymB__complete_sequence	1646425	yes	100.00
66	1	NZ_CP019586.1	Sinorhizobium_meliloti_strain_CCMM_B554_(FSM-MA)_plasmid_pSymB__complete_sequence	1639840	yes	100.00
67	1	NC_017327.1	Sinorhizobium_meliloti_SM11_plasmid_pSmeSM11c__complete_sequence	1633319	yes	100.00
68	1	NC_017326.1	Sinorhizobium_meliloti_SM11_plasmid_pSmeSM11d__complete_sequence	1632395	yes	100.00
69	1	NZ_CP021831.1	Sinorhizobium_meliloti_strain_HM006_plasmid_psymB__complete_sequence	1628141	yes	100.00
70	1	NZ_CP021828.1	Sinorhizobium_meliloti_strain_KH35c_plasmid_psymB__complete_sequence	1624370	yes	100.00
71	1	NZ_CP009146.1	Sinorhizobium_meliloti_strain_RMO17_plasmid_pSymB__complete_sequence	1617037	yes	100.00
72	1	NC_017324.1	Sinorhizobium_meliloti_BL225C_plasmid_pSINMEB01__complete_sequence	1616209	yes	100.00
73	1	NZ_CP021217.1	Sinorhizobium_meliloti_RU11/001_plasmid_pSymA__complete_sequence	1613292	yes	100.00
74	1	NZ_CP021824.1	Sinorhizobium_meliloti_strain_KH46_plasmid_psymA__complete_sequence	1597380	yes	100.00
75	1	NZ_CP019484.1	Sinorhizobium_meliloti_strain_B401_plasmid_pSymB__complete_sequence	1584717	yes	100.00
76	1	NZ_CP012852.1	Persicobacter_sp._JZB09_plasmid_JZB09-Plasmid1__complete_sequence	1575724	yes	100.00
77	1	NZ_CP019487.1	Sinorhizobium_meliloti_strain_B399_plasmid_pSym__complete_sequence	1573992	yes	100.00
78	2	NC_009620.1	Sinorhizobium_medicae_WSM419_plasmid_pSMED01__complete_sequence	1570951	yes	100.00
78	2	CP000739.1	Sinorhizobium_medicae_WSM419_plasmid_pSMED01__complete_genome	1570951	no	100.00
79	1	NZ_CP022999.1	Rhizobium_sp._10195_plasmid_p10195A__complete_sequence	1569179	yes	100.00
80	1	NZ_CP007068.1	Rhizobium_leguminosarum_bv._trifolii_CB782_plasmid__complete_sequence	1563772	yes	100.00
81	1	NC_018683.1	Sinorhizobium_meliloti_Rm41_plasmid_pSYMA_complete_sequence	1559666	yes	100.00
82	1	NZ_CP021809.1	Sinorhizobium_meliloti_strain_Rm41_plasmid_psymA__complete_sequence	1549593	yes	100.00
83	1	NZ_CP023064.1	Sinorhizobium_sp._CCBAU_05631_plasmid_pSS05631b__complete_sequence	1501701	yes	100.00
84	1	NC_015727.1	Cupriavidus_necator_N-1_plasmid_pBB1__complete_sequence	1499175	yes	100.00
85	1	NZ_CP023000.1	Rhizobium_sp._10195_plasmid_p10195B__complete_sequence	1497349	yes	100.00
86	1	NZ_CP019912.1	Blood_disease_bacterium_A2-HR_MARDI_plasmid_unnamed__complete_sequence	1486041	yes	100.00
87	1	NZ_CP021830.1	Sinorhizobium_meliloti_strain_HM006_plasmid_psymA__complete_sequence	1484605	yes	100.00
88	1	NZ_CP009145.1	Sinorhizobium_meliloti_strain_RMO17_plasmid_pSymA__complete_sequence	1466845	yes	100.00
89	1	NZ_CP015882.1	Ensifer_adhaerens_strain_Casida_A_plasmid_pCasidaAB__complete_sequence	1459374	yes	100.00
90	1	NZ_CP021813.1	Sinorhizobium_meliloti_strain_M270_plasmid_psymA__complete_sequence	1454983	yes	100.00
91	1	NZ_CP021794.1	Sinorhizobium_meliloti_strain_USDA1157_plasmid_psymA__complete_sequence	1433621	yes	100.00
92	1	NZ_CP021805.1	Sinorhizobium_meliloti_strain_T073_plasmid_psymA__complete_sequence	1423499	yes	100.00
93	1	NZ_CP019585.1	Sinorhizobium_meliloti_strain_CCMM_B554_(FSM-MA)_plasmid_pSymA__complete_sequence	1422736	yes	100.00
94	1	NC_019848.2	Sinorhizobium_meliloti_GR4_plasmid_pRmeGR4c__complete_sequence	1417907	yes	100.00
95	1	NZ_CP021801.1	Sinorhizobium_meliloti_strain_USDA1021_plasmid_psymA__complete_sequence	1412628	yes	100.00
96	1	CP011076.1	Brevibacillus_laterosporus_strain_B9_plasmid_unnamed2__complete_sequence	1376691	yes	100.00
97	1	NZ_CP021798.1	Sinorhizobium_meliloti_strain_USDA1106_plasmid_psymA__complete_sequence	1363628	yes	100.00
98	1	NC_003037.1	Sinorhizobium_meliloti_1021_plasmid_pSymA__complete_sequence	1354226	yes	100.00
99	1	NC_020527.1	Sinorhizobium_meliloti_2011_plasmid_pSymA__complete_sequence	1352561	yes	100.00
100	1	NZ_CP016617.1	Microvirga_sp._V5/3M_plasmid_unnamed1__complete_sequence	1343367	yes	100.00
101	1	NZ_CP018229.1	Rhizobium_leguminosarum_strain_Vaf-108_plasmid_unnamed1__complete_sequence	1331126	yes	100.00
102	1	NZ_CP025507.1	Rhizobium_leguminosarum_bv._viciae_strain_UPM791_plasmid_pRlvA__complete_sequence	1291920	yes	100.00
103	1	NZ_CP021827.1	Sinorhizobium_meliloti_strain_KH35c_plasmid_psymA__complete_sequence	1279723	yes	100.00
104	1	NC_011368.1	Rhizobium_leguminosarum_bv._trifolii_WSM2304_plasmid_pRLG201__complete_sequence	1266105	yes	100.00
105	1	NZ_CP015231.1	Ruegeria_mobilis_F1926_plasmid_unnamed1__complete_sequence	1256329	yes	100.00
106	1	CP016287.1	Rhizobium_leguminosarum_strain_Vaf10_plasmid_unnamed1__complete_sequence	1254530	yes	100.00
107	1	NC_009621.1	Sinorhizobium_medicae_WSM419_plasmid_pSMED02__complete_sequence	1245408	yes	100.00
108	1	NZ_CP022523.1	Pseudoalteromonas_sp._NC201_plasmid_pNC201__complete_sequence	1244003	yes	100.00
109	1	NZ_CP013562.1	Rhizobium_phaseoli_strain_N841_plasmid_pRphaN841e__complete_sequence	1201422	yes	100.00
110	1	NZ_CP013526.1	Rhizobium_phaseoli_strain_R744_plasmid_pRphaR744d__complete_sequence	1195489	yes	100.00
111	1	NZ_CP013579.1	Rhizobium_phaseoli_strain_N671_plasmid_pRphaN671e__complete_sequence	1189373	yes	100.00
112	1	NZ_CP013573.1	Rhizobium_phaseoli_strain_N771_plasmid_pRphaN771e__complete_sequence	1189373	yes	100.00
113	1	NZ_CP022666.1	Rhizobium_leguminosarum_bv._viciae_strain_BIHB_1217_plasmid_pPR1__complete_sequence	1169137	yes	100.00
114	1	NZ_CP013556.1	Rhizobium_phaseoli_strain_N931_plasmid_pRphaN931d__complete_sequence	1165895	yes	100.00
115	1	NZ_CP013567.1	Rhizobium_phaseoli_strain_N831_plasmid_pRphaN831d__complete_sequence	1165895	yes	100.00
116	1	NZ_CP013541.1	Rhizobium_phaseoli_strain_R630_plasmid_pRphaR630d__complete_sequence	1144409	yes	100.00
117	1	NZ_CP020900.1	Rhizobium_phaseoli_Brasil_5_plasmid_pRphaBra5d__complete_sequence	1144005	yes	100.00
118	1	NC_017958.1	Tistrella_mobilis_KA081020-065_plasmid_pTM3__complete_sequence	1126962	yes	100.00
119	1	NC_008269.1	Rhodococcus_jostii_RHA1_plasmid_pRHL1__complete_sequence	1123075	yes	100.00
120	1	NZ_CP019486.1	Sinorhizobium_meliloti_strain_B399_plasmid_pSymA__complete_sequence	1117190	yes	100.00
121	1	NZ_CP007129.1	Gemmatirosa_kalamazoonesis_strain_KBS708_plasmid_1__complete_sequence	1106233	yes	100.00
122	1	NZ_CP025013.1	Rhizobium_leguminosarum_strain_Norway_plasmid_pRLN1__complete_sequence	1098158	yes	100.00
123	1	NZ_CP019483.1	Sinorhizobium_meliloti_strain_B401_plasmid_pSymA__complete_sequence	1096825	yes	100.00
124	1	NC_010997.1	Rhizobium_etli_CIAT_652_plasmid_pC__complete_sequence	1091523	yes	100.00
125	1	NC_021911.1	Rhizobium_etli_bv._mimosae_str._Mim1_plasmid_pRetMIM1f__complete_sequence	1082659	yes	100.00
126	1	NZ_CP013546.1	Rhizobium_phaseoli_strain_R620_plasmid_pRphaR620d__complete_sequence	1080727	yes	100.00
127	1	NZ_CP013531.1	Rhizobium_phaseoli_strain_R723_plasmid_pRphaR723d__complete_sequence	1074795	yes	100.00
128	1	NZ_CP013584.1	Rhizobium_phaseoli_strain_N261_plasmid_pRphaN261d__complete_sequence	1074794	yes	100.00
129	1	NZ_CP013589.1	Rhizobium_phaseoli_strain_N161_plasmid_pRphaN161d__complete_sequence	1048055	yes	100.00
130	1	NZ_CP007130.1	Gemmatirosa_kalamazoonesis_strain_KBS708_plasmid_2__complete_sequence	1040503	yes	100.00
131	1	NC_016585.1	Azospirillum_lipoferum_4B_plasmid_AZO_p1_complete_genome	1040425	yes	100.00
132	1	NZ_CP022605.1	Ochrobactrum_sp._A44_plasmid_unnamed1__complete_sequence	1032012	yes	100.00
133	1	NZ_CP025613.1	Niveispirillum_cyanobacteriorum_strain_TH16_plasmid_unnamed1__complete_sequence	1003851	yes	100.00
134	1	NZ_CP017563.1	Paraburkholderia_sprentiae_WSM5005_plasmid_pl1WSM5005__complete_sequence	996314	yes	100.00
135	2	NZ_CP013551.1	Rhizobium_phaseoli_strain_R611_plasmid_pRetR611d__complete_sequence	990934	yes	100.00
135	2	NZ_CP013536.1	Rhizobium_phaseoli_strain_R650_plasmid_pRphaR650d__complete_sequence	990934	no	100.00
136	1	NZ_CP021355.1	Rhodococcus_sp._S2-17_plasmid_pRB98__complete_sequence	984201	yes	100.00
137	1	NZ_CP020911.1	Rhizobium_etli_strain_NXC12_plasmid_pRetNXC12e__complete_sequence	978479	yes	100.00
138	1	NZ_CP016619.1	Microvirga_sp._V5/3M_plasmid_unnamed2__complete_sequence	977332	yes	100.00
139	1	NZ_CP022565.1	Rhizobium_leguminosarum_bv._viciae_strain_BIHB_1148_plasmid_pSK01__complete_sequence	976232	yes	100.00
140	1	NC_014633.1	Ilyobacter_polytropus_DSM_2926_plasmid_pILYOP01__complete_sequence	961624	yes	100.00
141	1	NZ_CP017077.1	Novosphingobium_resinovorum_strain_SA1_plasmid_pSA2__complete_sequence	960805	yes	100.00
142	1	NZ_CP020539.1	Sphingobium_herbicidovorans_strain_MH_plasmid_pMSHV__complete_sequence	959196	yes	100.00
143	1	NZ_CP015322.1	Mesorhizobium_amorphae_CCNWGS0123_plasmid_pM0123d__complete_sequence	948568	yes	100.00
144	1	NZ_CP007795.1	Azospirillum_brasilense_strain_Az39_plasmid_AbAZ39_p2__complete_sequence	933960	yes	100.00
145	1	NZ_CP015514.1	Vibrio_vulnificus_strain_FORC_036_plasmid_unnamed__complete_sequence	925374	yes	100.00
146	1	NZ_CP022260.1	Azospirillum_brasilense_Sp245_plasmid_Sp245_p08__complete_sequence	925147	yes	100.00
147	1	NC_011961.1	Thermomicrobium_roseum_DSM_5159_plasmid__complete_sequence	917738	yes	100.00
148	1	NC_016618.1	Azospirillum_brasilense_Sp245_plasmid_AZOBR_p2_complete_genome	912449	yes	100.00
149	1	NZ_CP024200.1	Thalassospira_sp._CSC3H3_plasmid_pCSC3H3__complete_sequence	908044	yes	100.00
150	1	NZ_CP013139.1	Pseudoalteromonas_sp._Bsw20308_strain_BSW20308_plasmid_pPBSW1__complete_sequence	906103	yes	100.00
151	1	NZ_CP021819.1	Sinorhizobium_meliloti_strain_M162_plasmid_psymA__complete_sequence	892745	yes	100.00
152	1	NZ_CP016453.1	Sphingobium_sp._RAC03_plasmid_pBSY17_1__complete_sequence	892708	yes	100.00
153	1	NZ_CP021033.1	Rhizobium_sp._NXC14_plasmid_pRspNXC14c__complete_sequence	889015	yes	100.00
154	1	NZ_CP009112.1	Rhodococcus_opacus_strain_1CP_plasmid_pR1CP1__complete_sequence	885383	yes	100.00
155	1	NC_014533.1	Cyanothece_sp._PCC_7822_plasmid_Cy782201__complete_sequence	879545	yes	100.00
156	1	NC_009429.1	Rhodobacter_sphaeroides_ATCC_17025_plasmid_pRSPA01__complete_sequence	877879	yes	100.00
157	1	NZ_CP012182.1	Pseudonocardia_sp._EC080610-09_plasmid_pBCI2-1__complete_sequence	874997	yes	100.00
158	1	NC_008378.1	Rhizobium_leguminosarum_bv._viciae_plasmid_pRL12_complete_genome__strain_3841	870021	yes	100.00
159	1	NZ_CP023549.1	Rhodobacter_sp._CZR27_plasmid_unnamed1__complete_sequence	860520	yes	100.00
160	1	NZ_CP012860.1	Persicobacter_sp._JZB09_plasmid_JZB09-Plasmid2__complete_sequence	858818	yes	100.00
161	1	NZ_CP012185.1	Pseudonocardia_sp._EC080619-01_plasmid_pBCI1-2__complete_sequence	850061	yes	100.00
162	1	NZ_CP012399.1	Chelatococcus_sp._CO-6_plasmid_pCO-6__complete_sequence	849688	yes	100.00
163	1	CP016083.1	Streptomyces_sp._SAT1_plasmid_unnamed3__complete_sequence	840523	yes	100.00
164	1	NZ_CP022363.1	Azospirillum_sp._TSH58_plasmid_TSH58_p03__complete_sequence	836998	yes	100.00
165	1	NC_012848.1	Rhizobium_leguminosarum_bv._trifolii_WSM1325_plasmid_pR132501__complete_sequence	828924	yes	100.00
166	1	NC_014718.1	Burkholderia_rhizoxinica_HKI_454_plasmid_pBRH01__complete_sequence	822304	yes	100.00
167	2	NC_008043.1	Ruegeria_sp._TM1040_mega_plasmid__complete_sequence	821788	yes	100.00
167	2	CP000376.1	Ruegeria_sp._TM1040_plasmid_megaplasmid__complete_sequence	821788	no	100.00
168	1	NZ_CP013238.1	Clostridium_butyricum_strain_CDC_51208_plasmid_pNPD4_2__complete_sequence	820516	yes	100.00
169	1	NZ_CP012916.1	Azospirillum_brasilense_strain_Sp7_plasmid_ABSP7_p2__complete_sequence	819020	yes	100.00
170	1	NZ_CP007453.1	Peptoclostridium_acidaminophilum_DSM_3953_plasmid_EAL2_808p__complete_sequence	808774	yes	100.00
171	1	NZ_CP024793.1	Nostoc_flagelliforme_CCNUN1_plasmid_pNFSY08__complete_sequence	805120	yes	100.00
172	1	NC_014838.1	Pantoea_sp._At-9b_plasmid_pPAT9B01__complete_sequence	793953	yes	100.00
173	1	NZ_CP014309.1	Burkholderia_sp._PAMC_26561_plasmid_unnamed2__complete_sequence	793876	yes	100.00
174	1	NZ_CP014308.1	Burkholderia_sp._PAMC_26561_plasmid_unnamed1__complete_sequence	793818	yes	100.00
175	1	NC_018696.1	Paraburkholderia_phenoliruptrix_BR3459a_plasmid_pSYMBR3459__complete_sequence	785419	yes	100.00
176	1	NC_016595.1	Azospirillum_brasilense_Sp245_plasmid_AZOBR_p3_complete_genome	778798	yes	100.00
177	1	NZ_CP021032.1	Rhizobium_sp._NXC14_plasmid_pRspNXC14b__complete_sequence	773015	yes	100.00
178	1	NZ_CP019603.1	Croceicoccus_marinus_strain_E4A9_plasmid_pCME4A9I__complete_sequence	761621	yes	100.00
179	1	NZ_CP011350.1	Bacillus_thuringiensis_strain_YC-10_plasmid_pYC1__complete_sequence	761374	yes	100.00
180	1	NZ_HG916854.1	Rhizobium_sp._LPU83_plasmid_pLPU83c__complete_sequence	759787	yes	100.00
181	1	NZ_CP009292.1	Novosphingobium_pentaromativorans_US6-1_plasmid_pLA3__complete_sequence	756828	yes	100.00
182	1	NZ_CP013521.1	Rhizobium_sp._N113_plasmid_pRspN113d__complete_sequence	755598	yes	100.00
183	2	CP012477.1	Arthrobacter_sp._ERGS1:01_plasmid_unnamed2__complete_sequence	754192	yes	100.00
183	2	NZ_CP012477.1	Arthrobacter_sp._ERGS1:01_isolate_water_plasmid_unnamed2__complete_sequence	754192	no	100.00
184	1	NZ_CP013594.1	Rhizobium_sp._N871_plasmid_pRspN871d__complete_sequence	752940	yes	100.00
185	1	NZ_CP013504.1	Rhizobium_etli_strain_N561_plasmid_pRspN561d__complete_sequence	752940	yes	100.00
186	1	NZ_CP013600.1	Rhizobium_sp._N741_plasmid_pRspN741e__complete_sequence	752910	yes	100.00
187	1	NZ_CP013510.1	Rhizobium_sp._N1341_plasmid_pRspN1341e__complete_sequence	751351	yes	100.00
188	1	NC_016586.1	Azospirillum_lipoferum_4B_plasmid_AZO_p2_complete_genome	750123	yes	100.00
189	1	NZ_CP006991.1	Rhizobium_sp._IE4771_plasmid_pRetIE4771e__complete_sequence	744104	yes	100.00
190	1	NZ_CP023072.1	Sinorhizobium_fredii_CCBAU_83666_plasmid_pSF83666a__complete_sequence	742947	yes	100.00
191	1	NZ_CP007645.1	Rhizobium_etli_bv._phaseoli_str._IE4803_plasmid_pRetIE4803d__complete_sequence	742914	yes	100.00
192	2	NZ_CP013494.1	Rhizobium_sp._N6212_plasmid_pRspN6212d__complete_sequence	742499	yes	100.00
192	2	NZ_CP013499.1	Rhizobium_sp._N621_plasmid_pRspN621d__complete_sequence	742499	no	100.00
193	1	NZ_CP023065.1	Sinorhizobium_sp._CCBAU_05631_plasmid_pSS05631a__complete_sequence	742373	yes	100.00
194	1	NZ_CP022262.1	Azospirillum_brasilense_Sp245_plasmid_Sp245_p10__complete_sequence	740232	yes	100.00
195	1	CP011075.1	Brevibacillus_laterosporus_strain_B9_plasmid_unnamed1__complete_sequence	733520	yes	100.00
196	1	NZ_CP006990.1	Rhizobium_sp._IE4771_plasmid_pRetIE4771d__complete_sequence	729172	yes	100.00
197	1	NZ_CP020952.1	Rhizobium_sp._CIAT894_plasmid_pRheCIAT894e__complete_sequence	718394	yes	100.00
198	1	NZ_CP022446.1	Bacillus_cereus_C1L_plasmid_pC1L1__complete_sequence	715614	yes	100.00
199	1	NZ_CP016618.1	Microvirga_sp._V5/3M_plasmid_unnamed3__complete_sequence	712299	yes	100.00
200	1	NZ_CP007644.1	Rhizobium_etli_bv._phaseoli_str._IE4803_plasmid_pRetIE4803c__complete_sequence	711724	yes	100.00
201	1	NZ_CP016463.1	Bosea_sp._RAC05_plasmid_pBSY19_1__complete_sequence	708738	yes	100.00
202	1	NZ_CP016560.1	Streptomyces_clavuligerus_strain_F613-1_plasmid_pSCL4__complete_sequence	707056	yes	100.00
203	1	NZ_CP027322.1	Escherichia_coli_strain_2014C-3084_plasmid_unnamed3__complete_sequence	706680	yes	100.00
204	1	NZ_CP014942.1	Rhodococcus_sp._BH4_plasmid__complete_sequence	704258	yes	100.00
205	1	NZ_CP015203.1	Rhodococcus_sp._008_plasmid_pR8L1__complete_sequence	694228	yes	100.00
206	1	NC_017957.2	Tistrella_mobilis_KA081020-065_plasmid_pTM1__complete_sequence	692456	yes	100.00
207	1	NC_016596.1	Azospirillum_brasilense_Sp245_plasmid_AZOBR_p4_complete_genome	690334	yes	100.00
208	1	NC_017966.1	Tistrella_mobilis_KA081020-065_plasmid_pTM2__complete_sequence	690188	yes	100.00
209	1	NZ_CP007796.1	Azospirillum_brasilense_strain_Az39_plasmid_AbAZ39_p3__complete_sequence	686487	yes	100.00
210	1	NZ_CP021128.1	Rhizobium_sp._Kim5_plasmid_pRetKim5d__complete_sequence	684601	yes	100.00
211	1	NC_008384.1	Rhizobium_leguminosarum_bv._viciae_plasmid_pRL11_complete_genome__strain_3841	684202	yes	100.00
212	1	NZ_CP013635.1	Rhizobium_sp._N324_plasmid_pRspN324e__complete_sequence	667630	yes	100.00
213	1	NZ_CP007046.1	Rhizobium_leguminosarum_bv._trifolii_WSM1689_plasmid__complete_sequence	667306	yes	100.00
214	1	NZ_CP022991.1	Paraburkholderia_aromaticivorans_strain_BN5_plasmid_pBN1__complete_sequence	664981	yes	100.00
215	1	NZ_CP013649.1	Rhizobium_sp._N941_plasmid_pRspN941e__complete_sequence	661872	yes	100.00
216	1	NZ_CP013642.1	Rhizobium_sp._N541_plasmid_pRspN541e__complete_sequence	661871	yes	100.00
217	1	NC_012858.1	Rhizobium_leguminosarum_bv._trifolii_WSM1325_plasmid_pR132502__complete_sequence	660973	yes	100.00
218	1	NZ_CP022366.1	Azospirillum_sp._TSH58_plasmid_TSH58_p04__complete_sequence	660876	yes	100.00
219	1	NZ_CP021127.1	Rhizobium_sp._Kim5_plasmid_pRetKim5c__complete_sequence	655866	yes	100.00
220	1	NC_008688.1	Paracoccus_denitrificans_PD1222_plasmid_1__complete_sequence	653815	yes	100.00
221	1	NC_016623.1	Azospirillum_lipoferum_4B_plasmid_AZO_p3_complete_genome	648491	yes	100.00
222	1	NZ_CP015063.1	Mesorhizobium_ciceri_strain_CC1192_plasmid_pMc1192__complete_sequence	648231	yes	100.00
223	1	NC_016587.1	Azospirillum_lipoferum_4B_plasmid_AZO_p4_complete_genome	645253	yes	100.00
224	1	NZ_CP012917.1	Azospirillum_brasilense_strain_Sp7_plasmid_ABSP7_p3__complete_sequence	645064	yes	100.00
225	1	CP021082.1	Deinococcus_ficus_strain_CC-FR2-10_plasmid_pDFI1__complete_sequence	642681	yes	100.00
226	1	NC_007766.1	Rhizobium_etli_CFN_42_plasmid_p42f__complete_sequence	642517	yes	100.00
227	1	NZ_CP007797.1	Azospirillum_brasilense_strain_Az39_plasmid_AbAZ39_p4__complete_sequence	641573	yes	100.00
228	1	NZ_CP017941.1	Phyllobacterium_sp._Tri-48_plasmid_unnamed1__complete_sequence	640058	yes	100.00
229	1	NZ_CP014283.1	Bacillus_thuringiensis_strain_Bt185_plasmid_pBT1850636__complete_sequence	635508	yes	100.00
230	1	NZ_CP011518.2	Pandoraea_oxalativorans_strain_DSM_23570_plasmid_pPO70-1__complete_sequence	633357	yes	100.00
231	1	NZ_CP012861.1	Persicobacter_sp._JZB09_plasmid_JZB09-Plasmid3__complete_sequence	631941	yes	100.00
232	1	NC_011981.1	Agrobacterium_vitis_S4_plasmid_pAtS4e__complete_sequence	631775	yes	100.00
233	1	NC_012780.1	[Eubacterium]_eligens_ATCC_27750_plasmid_unnamed__complete_sequence	626744	yes	100.00
234	1	CP016289.1	Rhizobium_leguminosarum_strain_Vaf10_plasmid_unnamed2__complete_sequence	622622	yes	100.00
235	1	NZ_CP015737.1	Shinella_sp._HZN7_plasmid_pShin-01__complete_sequence	620539	yes	100.00
236	1	NZ_CP015867.1	Streptomyces_parvulus_strain_2297_plasmid_pSPA1__complete_sequence	617085	yes	100.00
237	1	NC_015062.1	Rahnella_sp._Y9602_plasmid_pRAHAQ01__complete_sequence	616549	yes	100.00
238	1	NC_021909.1	Rhizobium_etli_bv._mimosae_str._Mim1_plasmid_pRetMIM1e__complete_sequence	615363	yes	100.00
239	1	NC_018022.1	Mycobacterium_chubuense_NBB4_plasmid_pMYCCH.01__complete_sequence	615278	yes	100.00
240	1	NZ_CP018028.1	Alteromonas_mediterranea_strain_CP49_plasmid_MCP49-600__complete_sequence	610127	yes	100.00
241	1	NZ_CP022667.1	Rhizobium_leguminosarum_bv._viciae_strain_BIHB_1217_plasmid_pPR2__complete_sequence	605219	yes	100.00
242	1	NZ_CP018025.1	Alteromonas_mediterranea_strain_CP48_plasmid_pAMCP48-600__complete_sequence	603655	yes	100.00
243	1	NZ_CP009417.1	Jeotgalibacillus_malaysiensis_strain_D5_plasmid__complete_sequence	603070	yes	100.00
244	1	NC_015184.1	Agrobacterium_sp._H13-3_plasmid_pAspH13-3a__complete_sequence	601551	yes	100.00
245	1	NZ_CP014310.1	Burkholderia_sp._PAMC_26561_plasmid_unnamed3__complete_sequence	601076	yes	100.00
246	1	CP020755.1	Bacillus_thuringiensis_strain_ATCC_10792_plasmid_pLDW-16__complete_sequence	600505	yes	100.00
247	1	NC_008826.1	Methylibium_petroleiphilum_PM1_plasmid_RPME01__complete_sequence	599444	yes	100.00
248	1	NZ_CP025508.1	Rhizobium_leguminosarum_bv._viciae_strain_UPM791_plasmid_pRlvB__complete_sequence	597290	yes	100.00
249	1	NC_010627.1	Paraburkholderia_phymatum_STM815_plasmid_pBPHY02__complete_sequence	595108	yes	100.00
250	1	NZ_CP016620.1	Microvirga_sp._V5/3M_plasmid_unnamed4__complete_sequence	593709	yes	100.00
251	1	NZ_CP020331.1	Martelella_mediterranea_DSM_17316_strain_MACL11_plasmid_pMM593__complete_sequence	593079	yes	100.00
252	1	NZ_CP025014.1	Rhizobium_leguminosarum_strain_Norway_plasmid_pRLN2__complete_sequence	592529	yes	100.00
253	1	NZ_CP011154.1	Bacillus_cereus_strain_CMCC_P0011_plasmid_pRML05__complete_sequence	591112	yes	100.00
254	1	NZ_CP011152.1	Bacillus_cereus_strain_CMCC_P0021_plasmid_pRML04__complete_sequence	591110	yes	100.00
255	1	NZ_CP013109.1	Sinorhizobium_americanum_strain_CFNEI_73_plasmid_B__complete_sequence	586526	yes	100.00
256	1	NZ_CP017943.1	Phyllobacterium_sp._Tri-48_plasmid_unnamed2__complete_sequence	586378	yes	100.00
257	1	NC_010510.1	Methylobacterium_radiotolerans_JCM_2831_plasmid_pMRAD01__complete_sequence	586164	yes	100.00
258	1	NC_022536.1	Rhizobium_sp._IRBG74_plasmid_IRBL74_p__complete_sequence	584965	yes	100.00
259	1	NZ_CP021062.1	Bacillus_thuringiensis_strain_ATCC_10792_plasmid_poh1__complete_sequence	584623	yes	100.00
260	1	NZ_CP009975.1	Pseudomonas_putida_S12_plasmid_pTTS12__complete_sequence	583900	yes	100.00
261	1	NZ_CP007513.1	Bacillus_bombysepticus_plasmid_pBb__complete_genome	577809	yes	100.00
262	1	NZ_CP022668.1	Rhizobium_leguminosarum_bv._viciae_strain_BIHB_1217_plasmid_pPR3__complete_sequence	576090	yes	100.00
263	1	NC_008010.2	Deinococcus_geothermalis_DSM_11300_plasmid_pDGEO01__complete_sequence	574127	yes	100.00
264	1	NC_017060.1	Rahnella_aquatilis_HX2_plasmid_PRA1__complete_sequence	570951	yes	100.00
265	1	NZ_CP022369.1	Azospirillum_sp._TSH58_plasmid_TSH58_p05__complete_sequence	568757	yes	100.00
266	1	NZ_CP018784.1	Curtobacterium_pusillum_strain_AA3_plasmid_pCPAA3__complete_sequence	567298	yes	100.00
267	1	NZ_CP025506.1	Rhizobium_leguminosarum_bv._viciae_strain_UPM791_plasmid_pRlvE__complete_sequence	564641	yes	100.00
268	1	NZ_CP020951.1	Rhizobium_sp._CIAT894_plasmid_pRheCIAT894d__complete_sequence	560456	yes	100.00
269	1	CP016290.1	Rhizobium_leguminosarum_strain_Vaf10_plasmid_unnamed3__complete_sequence	557598	yes	100.00
270	1	NZ_CP025015.1	Rhizobium_leguminosarum_strain_Norway_plasmid_pRLN3__complete_sequence	557386	yes	100.00
271	1	NC_010529.1	Cupriavidus_taiwanensis_str._LMG19424_plasmid_pRALTA__complete_genome	557200	yes	100.00
272	1	NC_019789.1	Deinococcus_peraridilitoris_DSM_19664_plasmid_pDEIPE01__complete_sequence	556630	yes	100.00
273	1	NZ_CP007227.1	Agrobacterium_tumefaciens_LBA4213_(Ach5)_plasmid_pAt__complete_sequence	556485	yes	100.00
274	1	NZ_CP015065.1	Mesorhizobium_ciceri_biovar_biserrulae_strain_WSM1284_plasmid_pMc1284__complete_sequence	553641	yes	100.00
275	1	NZ_CP020399.1	Burkholderia_multivorans_strain_FDAARGOS_246_plasmid_unnamed__complete_sequence	550288	yes	100.00
276	1	NZ_CP022566.1	Rhizobium_leguminosarum_bv._viciae_strain_BIHB_1148_plasmid_pSK02__complete_sequence	549819	yes	100.00
277	1	NC_020061.1	Rhizobium_tropici_CIAT_899_plasmid_pRtrCIAT899b__complete_sequence	549467	yes	100.00
278	1	NZ_CP019063.1	Rouxiella_sp._ERMR1:05_plasmid_unnamed1__complete_sequence	549463	yes	100.00
279	1	NZ_CP013053.1	Sinorhizobium_americanum_CCGM7_plasmid_B__complete_sequence	547106	yes	100.00
280	1	CP023246.1	Bacillus_cereus_strain_HBL-AI_plasmid_unnamed1__complete_sequence	546185	yes	100.00
281	1	NZ_CP017750.1	Cupriavidus_sp._USMAA2-4_plasmid_unnamed1__complete_sequence	544877	yes	100.00
282	1	NZ_CP011248.1	Agrobacterium_tumefaciens_strain_Ach5_plasmid_pAt__complete_sequence	544752	yes	100.00
283	1	NZ_CP016890.1	Pantoea_agglomerans_strain_C410P1_plasmid_unnamed1__complete_sequence	543504	yes	100.00
284	1	NZ_CP020910.1	Rhizobium_etli_strain_NXC12_plasmid_pRetNXC12d__complete_sequence	543095	yes	100.00
285	2	AE007872.2	Agrobacterium_tumefaciens_str._C58_plasmid_At__complete_sequence	542868	yes	100.00
285	2	NC_003064.2	Agrobacterium_fabrum_str._C58_plasmid_At__complete_sequence	542868	no	100.00
286	1	NC_000914.2	Sinorhizobium_fredii_NGR234_plasmid_pNGR234a__complete_sequence	536165	yes	100.00
287	1	NZ_CP018096.1	Chelatococcus_daeguensis_strain_TAD1_plasmid_pTAD1__complete_sequence	534877	yes	100.00
288	1	NZ_CP015006.1	Aminobacter_aminovorans_strain_KCTC_2477_plasmid_pAA01__complete_sequence	534207	yes	100.00
289	1	NZ_CP017942.1	Phyllobacterium_sp._Tri-48_plasmid_unnamed3__complete_sequence	533425	yes	100.00
290	1	NZ_CP021071.1	Mesorhizobium_sp._WSM1497_plasmid_pWSM1497__complete_sequence	531629	yes	100.00
291	1	NZ_CP021031.1	Rhizobium_sp._NXC14_plasmid_pRspNXC14a__complete_sequence	530065	yes	100.00
292	1	NC_014258.1	Pantoea_vagans_C9-1_plasmid_pPag3__complete_sequence	529676	yes	100.00
293	1	NZ_CP011665.1	Streptomyces_sp._Mg1_plasmid_pSMg1-1__complete_sequence	529571	yes	100.00
294	1	CP022517.1	Pantoea_vagans_strain_FBS135_plasmid_unnamed1__complete_sequence	526773	yes	100.00
295	1	NZ_CP017451.1	Klebsiella_sp._LTGPAF-6F_plasmid_unnamed1__complete_sequence	526446	yes	100.00
296	1	NZ_CP014688.1	Acetobacter_persici_strain_TMW2.1084_plasmid_pAC1084_1__complete_sequence	526169	yes	100.00
297	1	NZ_CP005085.1	Sphingobium_sp._TKS_plasmid_pTK1__complete_sequence	520614	yes	100.00
298	1	NZ_CP020040.1	Streptomyces_sp._3211_plasmid_p3211-1__complete_sequence	518852	yes	100.00
299	1	NZ_CP007047.1	Rhizobium_leguminosarum_bv._trifolii_WSM1689_plasmid__complete_sequence	518052	yes	100.00
300	1	NZ_CP018230.1	Rhizobium_leguminosarum_strain_Vaf-108_plasmid_unnamed2__complete_sequence	517692	yes	100.00
301	1	CP021372.1	Rhizobium_sp._ACO-34A_plasmid_pRACO34Ad__complete_sequence	516813	yes	100.00
302	1	NC_012853.1	Rhizobium_leguminosarum_bv._trifolii_WSM1325_plasmid_pR132503__complete_sequence	516088	yes	100.00
303	1	NZ_CP021029.1	Rhizobium_sp._TAL182_plasmid_pRetTAL182e__complete_sequence	515326	yes	100.00
304	1	NZ_CP016589.1	Bacillus_thuringiensis_strain_KNU-07_plasmid_pBTKNU07-01__complete_sequence	514994	yes	100.00
305	1	NC_021908.1	Rhizobium_etli_bv._mimosae_str._Mim1_plasmid_pRetMIM1d__complete_sequence	512054	yes	100.00
306	1	NC_014628.2	Paenibacillus_polymyxa_SC2_plasmid_pSC2__complete_sequence	510118	yes	100.00
307	1	NZ_CP007069.1	Rhizobium_leguminosarum_bv._trifolii_CB782_plasmid__complete_sequence	509829	yes	100.00
308	1	NZ_CP012100.1	Bacillus_thuringiensis_strain_HS18-1_plasmid_pHS18-1__complete_sequence	509170	yes	100.00
309	1	NZ_CP010410.1	Xanthomonas_sacchari_strain_R1_plasmid__complete_sequence	508653	yes	100.00
310	1	NZ_CP028350.1	Pantoea_vagans_strain_PV989_plasmid_pPV989-508__complete_sequence	507680	yes	100.00
311	1	NZ_CP006879.1	Rhizobium_gallicum_bv._gallicum_R602_plasmid_pRgalR602b__complete_sequence	507254	yes	100.00
312	2	NZ_CP013516.1	Rhizobium_sp._N1314_plasmid_pRspN1314e__complete_sequence	506687	yes	100.00
312	2	NZ_CP013606.1	Rhizobium_sp._N731_plasmid_pRspN731e__complete_sequence	506687	no	100.00
313	1	NZ_CP017104.1	Rhizobium_gallicum_strain_IE4872_plasmid_pRgalIE4872c__complete_sequence	506339	yes	100.00
314	1	NZ_CP021028.1	Rhizobium_sp._TAL182_plasmid_pRetTAL182d__complete_sequence	506213	yes	100.00
315	1	NZ_CP013648.1	Rhizobium_sp._N941_plasmid_pRspN941d__complete_sequence	505351	yes	100.00
316	1	NC_007765.1	Rhizobium_etli_CFN_42_plasmid_p42e__complete_sequence	505334	yes	100.00
317	1	NZ_CP020909.1	Rhizobium_etli_strain_NXC12_plasmid_pRetNXC12c__complete_sequence	505136	yes	100.00
318	1	NZ_CP013641.1	Rhizobium_sp._N541_plasmid_pRspN541d__complete_sequence	504214	yes	100.00
319	1	NZ_CP013634.1	Rhizobium_sp._N324_plasmid_pRspN324d__complete_sequence	504141	yes	100.00
320	1	NC_011366.1	Rhizobium_leguminosarum_bv._trifolii_WSM2304_plasmid_pRLG202__complete_sequence	501946	yes	100.00
321	1	NC_018878.1	Bacillus_thuringiensis_Bt407_plasmid_BTB_502p__complete_sequence	501911	yes	100.00
322	2	NZ_CP013493.1	Rhizobium_sp._N6212_plasmid_pRspN6212c__complete_sequence	501077	yes	100.00
322	2	NZ_CP013498.1	Rhizobium_sp._N621_plasmid_pRspN621c__complete_sequence	501077	no	100.00
323	1	NZ_CP013520.1	Rhizobium_sp._N113_plasmid_pRspN113c__complete_sequence	501077	yes	100.00
324	2	NZ_CP013509.1	Rhizobium_sp._N1341_plasmid_pRspN1341d__complete_sequence	501077	yes	100.00
324	2	NZ_CP013599.1	Rhizobium_sp._N741_plasmid_pRspN741d__complete_sequence	501077	no	100.00
325	2	NZ_CP013593.1	Rhizobium_sp._N871_plasmid_pRspN871c__complete_sequence	501077	yes	100.00
325	2	NZ_CP013503.1	Rhizobium_etli_strain_N561_plasmid_pRspN561c__complete_sequence	501077	no	100.00
326	1	NC_022344.1	Pseudomonas_aeruginosa_PA96_plasmid_pOZ176__complete_sequence	500839	yes	100.00
327	1	NZ_CP024309.1	Sinorhizobium_fredii_strain_NXT3_plasmid_pSfreNXT3b__complete_sequence	499999	yes	100.00
328	1	NZ_CP007643.1	Rhizobium_etli_bv._phaseoli_str._IE4803_plasmid_pRetIE4803b__complete_sequence	499136	yes	100.00
329	1	NZ_CP022191.1	Yangia_pacifica_strain_YSBP01_plasmid_unnamed1__complete_sequence	497024	yes	100.00
330	1	MF344569.1	Pseudomonas_aeruginosa_plasmid_p12939-OXA__complete_sequence	496436	yes	100.00
331	1	CP021373.1	Rhizobium_sp._ACO-34A_plasmid_pRACO34Ac__complete_sequence	494144	yes	100.00
332	1	NZ_CP022992.1	Paraburkholderia_aromaticivorans_strain_BN5_plasmid_pBN2__complete_sequence	489416	yes	100.00
333	1	NC_014120.1	Burkholderia_sp._CCGE1002_plasmid_pBC201__complete_sequence	489136	yes	100.00
334	1	NZ_CP024313.1	Rhizobium_sp._NXC24_plasmid_pRspNXC24b__complete_sequence	489086	yes	100.00
335	1	NZ_CP006368.1	Aureimonas_sp._AU20_plasmid_pAU20a__complete_sequence	488888	yes	100.00
336	1	NZ_CP013515.1	Rhizobium_sp._N1314_plasmid_pRspN1314d__complete_sequence	488795	yes	100.00
337	1	NZ_CP013605.1	Rhizobium_sp._N731_plasmid_pRspN731d__complete_sequence	488789	yes	100.00
338	1	NC_008381.1	Rhizobium_leguminosarum_bv._viciae_plasmid_pRL10_complete_genome__strain_3841	488135	yes	100.00
339	1	NC_011892.1	Methylobacterium_nodulans_ORS_2060_plasmid_pMNOD01__complete_sequence	487734	yes	100.00
340	1	NC_009427.1	Novosphingobium_aromaticivorans_DSM_12444_plasmid_pNL2__complete_sequence	487268	yes	100.00
341	1	NZ_CP020372.1	Candidatus_Thiodictyon_syntrophicum_strain_Cad16T_plasmid_pTs485__complete_sequence	484824	yes	100.00
342	1	NZ_CP021126.1	Rhizobium_sp._Kim5_plasmid_pRetKim5b__complete_sequence	482471	yes	100.00
343	1	NZ_CP018001.1	Rhizobium_sp._Y9_plasmid_pY9__complete_sequence	481964	yes	100.00
344	1	NC_016624.1	Azospirillum_lipoferum_4B_plasmid_AZO_p5_complete_genome	478032	yes	100.00
345	1	NZ_CP007257.1	Rhodococcus_erythropolis_R138_plasmid_pLRE138__complete_sequence	477915	yes	100.00
346	1	NC_015057.1	Granulicella_tundricola_MP5ACTX9_plasmid_pACIX901__complete_sequence	475658	yes	100.00
347	1	NZ_CP016080.1	Mesorhizobium_loti_NZP2037_plasmid_pML2037__complete_sequence	474413	yes	100.00
348	1	NC_014534.1	Cyanothece_sp._PCC_7822_plasmid_Cy782202__complete_sequence	473846	yes	100.00
349	1	CP022016.1	Salmonella_enterica_subsp._enterica_serovar_India_str._SA20085604_plasmid_unnamed1__complete_sequence	473456	yes	100.00
350	1	NZ_CP014127.2	Pantoea_vagans_strain_FDAARGOS_160_plasmid_unnamed2__complete_sequence	470309	yes	100.00
351	1	NZ_CP006989.1	Rhizobium_sp._IE4771_plasmid_pRetIE4771c__complete_sequence	470125	yes	100.00
352	1	KY883660.1	Pseudomonas_putida_strain_SY153_plasmid_pSY153-MDR__complete_sequence	468170	yes	100.00
353	1	NZ_CP027478.1	Pseudomonas_koreensis_strain_P19E3_plasmid_p1__complete_sequence	467568	yes	100.00
354	1	NC_007103.1	Bacillus_cereus_E33L_plasmid_pE33L466__complete_sequence	466370	yes	100.00
355	1	NZ_CP009967.1	Bacillus_cereus_E33L_plasmid_pBCO_1__complete_sequence	465970	yes	100.00
356	1	KY494864.1	Pseudomonas_aeruginosa_strain_FFUP_PS_37_plasmid_pJB37__complete_sequence	464804	yes	100.00
357	1	NZ_CP020950.1	Rhizobium_sp._CIAT894_plasmid_pRheCIAT894c__complete_sequence	464024	yes	100.00
358	1	NC_016835.1	Rahnella_aquatilis_CIP_78.65_=_ATCC_33071_plasmid_pRahaq201__complete_sequence	463906	yes	100.00
359	1	NZ_CP020744.1	Bacillus_mycoides_strain_Gnyt1_plasmid_unnamed1__complete_sequence	460379	yes	100.00
360	1	NZ_CP015592.1	Bacillus_cereus_strain_AR156_plasmid_pAR460__complete_sequence	459971	yes	100.00
361	1	NZ_CP013572.1	Rhizobium_phaseoli_strain_N771_plasmid_pRphaN671d__complete_sequence	459642	yes	100.00
362	1	NZ_CP013578.1	Rhizobium_phaseoli_strain_N671_plasmid_pRphaN671d__complete_sequence	459642	yes	100.00
363	1	NC_011887.1	Methylobacterium_nodulans_ORS_2060_plasmid_pMNOD02__complete_sequence	458070	yes	100.00
364	1	NZ_CP027603.1	Klebsiella_pneumoniae_strain_AR_0080_plasmid_unnamed__complete_sequence	457578	yes	100.00
365	1	NZ_CP019037.1	Massilia_putida_strain_6NM-7T_plasmid_unnamed2__complete_sequence	457181	yes	100.00
366	1	NZ_CP013555.1	Rhizobium_phaseoli_strain_N931_plasmid_pRphaN931c__complete_sequence	453545	yes	100.00
367	1	NZ_CP013566.1	Rhizobium_phaseoli_strain_N831_plasmid_pRphaN831c__complete_sequence	453258	yes	100.00
368	1	NZ_CP015007.1	Aminobacter_aminovorans_strain_KCTC_2477_plasmid_pAA02__complete_sequence	451547	yes	100.00
369	1	NZ_CP028952.1	Klebsiella_aerogenes_strain_AR_0161_plasmid_unnamed__complete_sequence	451422	yes	100.00
370	1	NZ_CP006570.1	Sodalis_praecaptivus_strain_HS1_plasmid_pHS1__complete_sequence	449897	yes	100.00
371	1	NZ_CP013633.1	Rhizobium_sp._N324_plasmid_pRspN324c__complete_sequence	447145	yes	100.00
372	1	NZ_CP029436.1	Klebsiella_quasipneumoniae_strain_CAV2013_plasmid_pKPC_CAV2013__complete_sequence	447095	yes	100.00
373	1	NZ_CP021328.1	Raoultella_ornithinolytica_strain_Ro24724_plasmid_pRo24724__complete_sequence	446611	yes	100.00
374	1	NZ_CP015738.1	Shinella_sp._HZN7_plasmid_pShin-02__complete_sequence	445803	yes	100.00
375	1	NZ_CP007642.1	Rhizobium_etli_bv._phaseoli_str._IE4803_plasmid_pRetIE4803a__complete_sequence	445194	yes	100.00
376	1	NZ_CP028197.1	Salmonella_enterica_subsp._enterica_serovar_Concord_strain_CFSAN018747_plasmid_pGMI14-002_1__complete_sequence	444417	yes	100.00
377	1	NZ_CP013540.1	Rhizobium_phaseoli_strain_R630_plasmid_pRphaR630c__complete_sequence	442592	yes	100.00
378	1	NC_008270.1	Rhodococcus_jostii_RHA1_plasmid_pRHL2__complete_sequence	442536	yes	100.00
379	1	NZ_CP013105.1	Paraburkholderia_caribensis_strain_MWAP64_plasmid_2__complete_sequence	442452	yes	100.00
380	1	NZ_CP021027.1	Rhizobium_sp._TAL182_plasmid_pRetTAL182c__complete_sequence	442228	yes	100.00
381	1	NC_017273.1	Thermus_thermophilus_SG0.5JP17-16_plasmid_pTHTHE1601__complete_sequence	440026	yes	100.00
382	1	NZ_CP020899.1	Rhizobium_phaseoli_Brasil_5_plasmid_pRphaBra5c__complete_sequence	439779	yes	100.00
383	1	NZ_CP013497.1	Rhizobium_sp._N621_plasmid_pRspN621b__complete_sequence	439584	yes	100.00
384	1	NZ_CP017565.1	Paraburkholderia_sprentiae_WSM5005_plasmid_pl2WSM5005__complete_sequence	438974	yes	100.00
385	1	CP027170.1	Pseudomonas_aeruginosa_strain_AR_0356_plasmid_unnamed2__complete_sequence	438531	yes	100.00
386	1	NZ_CP029094.1	Pseudomonas_aeruginosa_strain_AR441_plasmid_unnamed3__complete_sequence	438529	yes	100.00
387	1	NZ_CP013492.1	Rhizobium_sp._N6212_plasmid_pRspN6212b__complete_sequence	438384	yes	100.00
388	1	NZ_CP017243.1	Rhizobium_etli_8C-3_plasmid_pRsp8C3b__complete_sequence	438379	yes	100.00
389	1	NC_022049.1	Paracoccus_aminophilus_JCM_7686_plasmid_pAMI4__complete_sequence	438126	yes	100.00
390	1	NZ_CP012886.2	Mycobacterium_chimaera_strain_AH16_plasmid_unnamed1__complete_sequence	437571	yes	100.00
391	1	NZ_CP029096.1	Pseudomonas_aeruginosa_strain_AR439_plasmid_unnamed2__complete_sequence	437392	yes	100.00
392	1	NZ_CP010024.1	Paraburkholderia_fungorum_strain_ATCC_BAA-463_plasmid_pBIL__complete_sequence	437218	yes	100.00
393	1	KF602048.1	Streptomyces_sp._FR1_plasmid_pFRL3__complete_sequence	436858	yes	100.00
394	1	NZ_CP006369.1	Aureimonas_sp._AU20_plasmid_pAU20b__complete_sequence	436017	yes	100.00
395	1	NZ_CP013519.1	Rhizobium_sp._N113_plasmid_pRspN113b__complete_sequence	435821	yes	100.00
396	1	NZ_CP011156.1	Bacillus_cereus_strain_HN001_plasmid_pRML01__complete_sequence	435420	yes	100.00
397	1	NZ_CP013535.1	Rhizobium_phaseoli_strain_R650_plasmid_pRphaR650c__complete_sequence	435286	yes	100.00
398	1	NZ_CP029431.1	Klebsiella_quasipneumoniae_strain_CAV2018_plasmid_pKPC_CAV2018-435__complete_sequence	435125	yes	100.00
399	1	NZ_CP013508.1	Rhizobium_sp._N1341_plasmid_pRspN1341c__complete_sequence	434334	yes	100.00
400	1	NZ_CP013604.1	Rhizobium_sp._N731_plasmid_pRspN731c__complete_sequence	433219	yes	100.00
401	1	NZ_CP013514.1	Rhizobium_sp._N1314_plasmid_pRspN1314c__complete_sequence	433217	yes	100.00
402	1	NZ_CP013561.1	Rhizobium_phaseoli_strain_N841_plasmid_pRphaN841d__complete_sequence	433209	yes	100.00
403	1	NZ_CP013598.1	Rhizobium_sp._N741_plasmid_pRspN741c__complete_sequence	433134	yes	100.00
404	1	NZ_CP013592.1	Rhizobium_sp._N871_plasmid_pRspN871b__complete_sequence	433056	yes	100.00
405	1	NZ_CP013502.1	Rhizobium_etli_strain_N561_plasmid_pRspN561b__complete_sequence	433056	yes	100.00
406	1	NC_017805.1	Deinococcus_gobiensis_I-0_plasmid_P1__complete_sequence	432699	yes	100.00
407	1	KF602049.1	Streptomyces_sp._F2_plasmid_pFRL4__complete_sequence	432159	yes	100.00
408	1	NZ_CP021125.1	Rhizobium_sp._Kim5_plasmid_pRetKim5a__complete_sequence	431886	yes	100.00
409	1	NZ_CP004877.1	Bacillus_thuringiensis_serovar_kurstaki_str._HD-1_plasmid_pBMB431__complete_sequence	431546	yes	100.00
410	1	NZ_CP013554.1	Rhizobium_phaseoli_strain_N931_plasmid_pRphaN931b__complete_sequence	431484	yes	100.00
411	1	NZ_CP013565.1	Rhizobium_phaseoli_strain_N831_plasmid_pRphaN831b__complete_sequence	431484	yes	100.00
412	1	NZ_CP017242.1	Rhizobium_etli_8C-3_plasmid_pRsp8C3a__complete_sequence	430631	yes	100.00
413	1	MF344568.1	Pseudomonas_aeruginosa_plasmid_p727-IMP__complete_sequence	430173	yes	100.00
414	1	NC_018689.1	Bacillus_thuringiensis_MC28_plasmid_pMC429__complete_sequence	429674	yes	100.00
415	1	NZ_CP013583.1	Rhizobium_phaseoli_strain_N261_plasmid_pRphaN261c__complete_sequence	429574	yes	100.00
416	1	NZ_CP013530.1	Rhizobium_phaseoli_strain_R723_plasmid_pRphaR723c__complete_sequence	429574	yes	100.00
417	1	NC_010996.1	Rhizobium_etli_CIAT_652_plasmid_pB__complete_sequence	429111	yes	100.00
418	1	NZ_CP022416.1	Sulfitobacter_pseudonitzschiae_strain_SMR1_plasmid_pSMR1-1__complete_sequence	428095	yes	100.00
419	1	NZ_CP013529.1	Rhizobium_phaseoli_strain_R723_plasmid_pRphaR723b__complete_sequence	427855	yes	100.00
420	1	NZ_CP013582.1	Rhizobium_phaseoli_strain_N261_plasmid_pRphaN261b__complete_sequence	427855	yes	100.00
421	1	NC_011879.1	Pseudarthrobacter_chlorophenolicus_A6_plasmid_pACHL01__complete_sequence	426858	yes	100.00
422	1	NZ_CP017759.1	Cupriavidus_sp._NH9_plasmid_pENH92__complete_sequence	426602	yes	100.00
423	1	NZ_CP010090.1	Bacillus_thuringiensis_serovar_galleriae_strain_HD-29_plasmid_pBMB426__complete_sequence	426282	yes	100.00
424	1	NC_014918.1	Mesorhizobium_ciceri_biovar_biserrulae_WSM1271_plasmid_pMESCI01__complete_sequence	425539	yes	100.00
425	2	AM235768.1	Pseudomonas_fluorescens_SBW25_plasmid_pQBR103__complete_genome	425094	yes	100.00
425	2	NC_009444.1	Pseudomonas_fluorescens_SBW25_plasmid_pQBR103__complete_sequence	425094	no	100.00
426	1	NC_017791.1	Deinococcus_gobiensis_I-0_plasmid_P2__complete_sequence	424524	yes	100.00
427	1	NC_015724.1	Cupriavidus_necator_N-1_plasmid_pBB2__complete_sequence	424140	yes	100.00
428	1	NZ_CP017300.1	Rhodococcus_sp._YL-1_plasmid_pYLC1__complete_sequence	423076	yes	100.00
429	1	NZ_CP016215.1	Pseudomonas_aeruginosa_strain_PA121617_plasmid_pBM413__complete_sequence	423017	yes	100.00
430	1	NZ_CP004860.1	Bacillus_thuringiensis_serovar_kurstaki_str._YBT-1520_plasmid_pBMB422__complete_sequence	422692	yes	100.00
431	1	NZ_CP009430.1	Sphingopyxis_macrogoltabida_strain_203_plasmid__complete_sequence	422455	yes	100.00
432	1	NZ_CP013539.1	Rhizobium_phaseoli_strain_R630_plasmid_pRphaR630b__complete_sequence	421824	yes	100.00
433	1	NZ_CP013345.1	Sphingopyxis_macrogoltabida_strain_203N_plasmid_unnamed1__complete_sequence	421025	yes	100.00
434	1	NC_014824.1	Ruminococcus_albus_7_plasmid_pRUMAL01__complete_sequence	420706	yes	100.00
435	1	NZ_CP012899.1	Burkholderia_sp._CCGE1001_plasmid_pCCGE1001a__complete_sequence	419743	yes	100.00
436	1	NZ_CP029233.1	Sinorhizobium_fredii_CCBAU_45436_plasmid_pSF45436a__complete_sequence	418014	yes	100.00
437	1	NC_010180.1	Bacillus_weihenstephanensis_KBAB4_plasmid_pBWB401__complete_genome	417054	yes	100.00
438	1	NZ_CP020371.1	Candidatus_Thiodictyon_syntrophicum_strain_Cad16T_plasmid_pTs417__complete_sequence	416864	yes	100.00
439	1	NZ_CP022118.1	Salmonella_enterica_subsp._enterica_serovar_Macclesfield_str._S-1643_plasmid_unnamed1__complete_sequence	416444	yes	100.00
440	1	NZ_CP021821.1	Sinorhizobium_meliloti_strain_M162_plasmid_accessoryA__complete_sequence	416269	yes	100.00
441	1	NZ_CP007616.1	Bacillus_thuringiensis_serovar_kurstaki_str._YBT-1520_plasmid_pBMB400__complete_sequence	416210	yes	100.00
442	1	NZ_CP013571.1	Rhizobium_phaseoli_strain_N771_plasmid_pRphaN771c__complete_sequence	414617	yes	100.00
443	1	NZ_CP013577.1	Rhizobium_phaseoli_strain_N671_plasmid_pRphaN671c__complete_sequence	414617	yes	100.00
444	1	NC_010998.1	Rhizobium_etli_CIAT_652_plasmid_pA__complete_sequence	414090	yes	100.00
445	1	NZ_CP013550.1	Rhizobium_phaseoli_strain_R611_plasmid_pRetR611c__complete_sequence	414080	yes	100.00
446	1	NZ_CP013534.1	Rhizobium_phaseoli_strain_R650_plasmid_pRphaR650b__complete_sequence	413457	yes	100.00
447	1	NZ_CP013549.1	Rhizobium_phaseoli_strain_R611_plasmid_pRetR611b__complete_sequence	413457	yes	100.00
448	1	NZ_CP013545.1	Rhizobium_phaseoli_strain_R620_plasmid_pRphaR620c__complete_sequence	413449	yes	100.00
449	1	NZ_CP029442.1	Klebsiella_quasipneumoniae_strain_CAV1947_plasmid_pKPC_CAV1947-412__complete_sequence	412382	yes	100.00
450	1	NZ_CP009998.1	Bacillus_thuringiensis_serovar_kurstaki_strain_HD_1_plasmid_unnamed1__complete_sequence	412022	yes	100.00
451	1	NZ_CP005961.1	Pseudomonas_mandelii_JR-1_plasmid__complete_sequence	410512	yes	100.00
452	1	NZ_CP023069.1	Ensifer_sojae_CCBAU_05684_plasmid_pSJ05684a__complete_sequence	410255	yes	100.00
453	1	KF602050.1	Streptomyces_sp._F8_plasmid_pFRL5__complete_sequence	409218	yes	100.00
454	1	NZ_CP015739.1	Shinella_sp._HZN7_plasmid_pShin-03__complete_sequence	409126	yes	100.00
455	1	KU130294.1	Pseudomonas_putida_strain_12969_plasmid_p12969-DIM__complete_sequence	409102	yes	100.00
456	1	NZ_CP013638.1	Rhizobium_sp._N541_plasmid_pRspN541b__complete_sequence	408857	yes	100.00
457	1	NZ_CP013645.1	Rhizobium_sp._N941_plasmid_pRspN941b__complete_sequence	408857	yes	100.00
458	1	CP020005.1	Bacillus_thuringiensis_strain_L-7601_plasmid_unnamed3__complete_sequence	408071	yes	100.00
459	1	NZ_CP022567.1	Rhizobium_leguminosarum_bv._viciae_strain_BIHB_1148_plasmid_pSK03__complete_sequence	407945	yes	100.00
460	1	NZ_CP013560.1	Rhizobium_phaseoli_strain_N841_plasmid_pRphaN841c__complete_sequence	407882	yes	100.00
461	1	NZ_CP013632.1	Rhizobium_sp._N324_plasmid_pRspN324b__complete_sequence	407833	yes	100.00
462	1	NZ_CP013525.1	Rhizobium_phaseoli_strain_R744_plasmid_pRphaR744c__complete_sequence	407814	yes	100.00
463	1	NZ_CP013588.1	Rhizobium_phaseoli_strain_N161_plasmid_pRphaN161c__complete_sequence	407297	yes	100.00
464	1	NZ_CP019631.1	Labrenzia_aggregata_strain_RMAR6-6_plasmid_unnamed1__complete_sequence	407152	yes	100.00
465	1	NZ_CP024068.1	Lactobacillus_salivarius_strain_BCRC_14759_plasmid_unnamed1__complete_sequence	405494	yes	100.00
466	1	NZ_CP013052.1	Sinorhizobium_americanum_CCGM7_plasmid_A__complete_sequence	405481	yes	100.00
467	1	NZ_CP025505.1	Rhizobium_leguminosarum_bv._viciae_strain_UPM791_plasmid_pRlvC__complete_sequence	405209	yes	100.00
468	1	NZ_CP013615.1	Clostridium_perfringens_strain_JP838_plasmid_pJFP838A__complete_sequence	404393	yes	100.00
469	1	NC_015383.1	Burkholderia_gladioli_BSR3_plasmid_bgla_4p__complete_sequence	403586	yes	100.00
470	1	NZ_CP009368.1	Bacillus_cereus_strain_FM1_plasmid__complete_sequence	402605	yes	100.00
471	1	NZ_CP029453.1	Sinorhizobium_fredii_CCBAU_25509_plasmid_pSF25509a__complete_sequence	401505	yes	100.00
472	1	NZ_CP010351.1	Acinetobacter_johnsonii_XBB1_plasmid_pXBB1-9__complete_sequence	398857	yes	100.00
473	1	NZ_CP017294.1	Pseudomonas_aeruginosa_strain_PA83_plasmid_unnamed1__complete_sequence	398087	yes	100.00
474	1	CP000617.1	Burkholderia_vietnamiensis_G4_plasmid_pBVIE01__complete_sequence	397868	yes	100.00
475	1	MF344570.1	Pseudomonas_aeruginosa_plasmid_pA681-IMP__complete_sequence	397519	yes	100.00
476	1	NC_012528.1	Deinococcus_deserti_VCD115_plasmid_3__complete_sequence	396459	yes	100.00
477	1	NZ_CP027853.1	Plesiomonas_shigelloides_strain_MS-17-188_plasmid_pPS-MS-17-188-1__complete_sequence	395858	yes	100.00
478	1	NZ_CP013587.1	Rhizobium_phaseoli_strain_N161_plasmid_pRphaN161b__complete_sequence	395855	yes	100.00
479	1	NZ_CP012862.1	Persicobacter_sp._JZB09_plasmid_JZB09-Plasmid4__complete_sequence	395438	yes	100.00
480	1	CP021083.1	Deinococcus_ficus_strain_CC-FR2-10_plasmid_pDFI2__complete_sequence	395118	yes	100.00
481	1	NZ_CP026333.1	Pseudomonas_sp._XWY-1_plasmid__complete_genome	394537	yes	100.00
482	1	NC_019957.1	Mycobacterium_sp._JS623_plasmid_pMYCSM01__complete_sequence	394147	yes	100.00
483	1	NC_014839.1	Pantoea_sp._At-9b_plasmid_pPAT9B02__complete_sequence	394054	yes	100.00
484	1	NZ_CP006988.1	Rhizobium_sp._IE4771_plasmid_pRetIE4771b__complete_sequence	393846	yes	100.00
485	1	CP013001.1	Bacillus_thuringiensis_strain_XL6_plasmid__complete_sequence	393620	yes	100.00
486	1	NZ_CP020898.1	Rhizobium_phaseoli_Brasil_5_plasmid_pRetBra5b__complete_sequence	392817	yes	100.00
487	1	MG014722.1	Escherichia_coli_strain_P2-3_plasmid_pP2-3T__complete_sequence	392275	yes	100.00
488	1	NC_012855.1	Ralstonia_pickettii_12D_plasmid_pRp12D01__complete_sequence	389779	yes	100.00
489	1	KF602051.1	Streptomyces_sp._F12_plasmid_pFRL6__complete_sequence	389676	yes	100.00
490	1	NC_011987.1	Agrobacterium_radiobacter_K84_plasmid_pAtK84c__complete_sequence	388169	yes	100.00
491	1	NZ_CP024308.1	Sinorhizobium_fredii_strain_NXT3_plasmid_pSfreNXT3a__complete_sequence	387881	yes	100.00
492	1	NZ_CP015507.1	Bacillus_oceanisediminis_strain_2691_plasmid_pBO1__complete_sequence	386866	yes	100.00
493	1	NZ_CP011808.2	Pandoraea_faecigallinarum_strain_DSM_23572_plasmid_pPF72-1__complete_sequence	386625	yes	100.00
494	1	NC_011143.1	Phenylobacterium_zucineum_HLK1_plasmid__complete_sequence	382976	yes	100.00
495	1	NZ_CP024582.1	Roseomonas_sp._FDAARGOS_362_plasmid_unnamed1__complete_sequence	382413	yes	100.00
496	1	NZ_CP013995.1	Enterococcus_faecium_strain_6E6_plasmid_unnamed1__complete_sequence	381524	yes	100.00
497	1	NZ_CP009266.1	Vibrio_coralliilyticus_strain_OCN014_plasmid_pOCN014__complete_sequence	380781	yes	100.00
498	1	NZ_CP009619.1	Vibrio_coralliilyticus_strain_RE98_plasmid_p380__complete_sequence	380714	yes	100.00
499	1	NC_011758.1	Methylobacterium_extorquens_CM4_plasmid_pCMU01__complete_sequence	380207	yes	100.00
500	1	NZ_CP009869.1	Pantoea_sp._PSNIH2_plasmid_pPSP-75c__complete_sequence	378808	yes	100.00
501	1	NZ_CP013855.1	Pseudonocardia_sp._HH130630-07_plasmid_pLS2-1__complete_sequence	375718	yes	100.00
502	1	NZ_CP026517.1	Deinococcus_sp._NW-56_plasmid_unnamed1__complete_sequence	375354	yes	100.00
503	1	NZ_CP013419.1	Burkholderia_sp._MSMB0266_plasmid_pMSMB0266__complete_sequence	375023	yes	100.00
504	1	NZ_CP011450.1	Sphingomonas_sanxanigenens_DSM_19645_=_NX02_plasmid_pNXO2__complete_sequence	374401	yes	100.00
505	1	NC_009926.1	Acaryochloris_marina_MBIC11017_plasmid_pREB1__complete_sequence	374161	yes	100.00
506	1	MF344571.1	Pseudomonas_aeruginosa_plasmid_pR31014-IMP__complete_sequence	374000	yes	100.00
507	1	NZ_CP026186.1	Klebsiella_pneumoniae_strain_KPNIH49_plasmid_pKPN-3967__complete_sequence	373179	yes	100.00
508	1	NZ_CP026518.1	Deinococcus_sp._NW-56_plasmid_unnamed2__complete_sequence	373067	yes	100.00
509	1	NZ_CP022541.1	Antarctobacter_heliothermus_strain_SMS3_plasmid_pSMS3-1__complete_sequence	372263	yes	100.00
510	1	NC_004041.2	Rhizobium_etli_CFN_42_plasmid_symbiotic_plasmid_p42d__complete_sequence	371254	yes	100.00
511	1	CP017887.1	Pseudomonas_frederiksbergensis_strain_ERDD5:01_plasmid_unnamed1__complete_sequence	371069	yes	100.00
512	1	NC_019699.1	Chroococcidiopsis_thermalis_PCC_7203_plasmid_pCHRO.01__complete_sequence	370830	yes	100.00
513	1	NZ_CP015879.1	Pseudomonas_citronellolis_strain_SJTE-3_plasmid_pRBL16__complete_sequence	370338	yes	100.00
514	1	NZ_CP017632.1	Escherichia_coli_SLK172_plasmid_pSLK172-1__complete_sequence	369298	yes	100.00
515	1	NZ_CP026974.1	Achromobacter_insolitus_strain_FDAARGOS_88_plasmid_unnamed1__complete_sequence	369152	yes	100.00
516	1	NZ_CP028969.1	Aminobacter_sp._MSH1_plasmid_pUSP1__complete_sequence	367423	yes	100.00
517	1	NZ_CP026266.1	Aminobacter_sp._MSH1_plasmid_pAM01__complete_sequence	367312	yes	100.00
518	1	NC_007410.1	Anabaena_variabilis_ATCC_29413_plasmid_A__complete_sequence	366354	yes	100.00
519	1	NZ_CP029211.1	Aquabacterium_olei_strain_NBRC_110486_plasmid_pTB101__complete_sequence	366221	yes	100.00
520	1	NZ_CP028970.1	Aminobacter_sp._MSH1_plasmid_pUSP2__complete_sequence	365485	yes	100.00
521	1	NZ_CP018064.1	Rhodococcus_sp._2G_plasmid_p1__complete_sequence	365084	yes	100.00
522	1	NZ_CP017574.1	Bacillus_thuringiensis_strain_SCG04-02_plasmid_PSCG364__complete_sequence	364037	yes	100.00
523	1	NZ_CP011314.1	Klebsiella_pneumoniae_subsp._pneumoniae_strain_234-12_plasmid_pKpn23412-362__complete_sequence	361964	yes	100.00
524	1	NC_014389.1	Butyrivibrio_proteoclasticus_B316_plasmid_pCY360__complete_sequence	361399	yes	100.00
525	1	NC_023144.1	Rhodococcus_pyridinivorans_SB3094_plasmid__complete_sequence	361397	yes	100.00
526	1	NZ_CP009691.1	Bacillus_mycoides_strain_ATCC_6462_plasmid_pBMX_1__complete_sequence	360889	yes	100.00
527	1	NC_007949.1	Polaromonas_sp._JS666_plasmid_1__complete_sequence	360405	yes	100.00
528	1	CP013276.2	Bacillus_thuringiensis_serovar_israelensis_strain_AM65-52_plasmid_pAM65-52-1-360K__complete_sequence	359560	yes	100.00
529	1	NZ_CP009349.1	Bacillus_thuringiensis_HD1002_plasmid_1__complete_sequence	359439	yes	100.00
530	1	NZ_CP009336.1	Bacillus_thuringiensis_strain_HD1011_plasmid_1__complete_sequence	358965	yes	100.00
531	1	NZ_CP012863.1	Persicobacter_sp._JZB09_plasmid_JZB09-Plasmid5__complete_sequence	357561	yes	100.00
532	1	NZ_CP013543.1	Rhizobium_phaseoli_strain_R620_plasmid_pRphaR620a__complete_sequence	356390	yes	100.00
533	1	NC_016591.1	Burkholderia_sp._YI23_plasmid_byi_2p__complete_sequence	356263	yes	100.00
534	1	NC_009927.1	Acaryochloris_marina_MBIC11017_plasmid_pREB2__complete_sequence	356087	yes	100.00
535	1	NC_003903.1	Streptomyces_coelicolor_A3(2)_plasmid_SCP1__complete_sequence	356023	yes	100.00
536	1	NZ_CP013544.1	Rhizobium_phaseoli_strain_R620_plasmid_pRphaR620b__complete_sequence	355825	yes	100.00
537	1	NZ_CP026242.1	Citrobacter_freundii_complex_sp._CFNIH9_plasmid_pCFR-eb27__complete_sequence	355789	yes	100.00
538	1	NZ_CP029396.1	Acinetobacter_defluvii_strain_WCHA30_plasmid_pOXA58_010030__complete_sequence	355075	yes	100.00
539	1	NZ_CP017078.1	Novosphingobium_resinovorum_strain_SA1_plasmid_pSA3__complete_sequence	354886	yes	100.00
540	1	NZ_CP021699.1	Klebsiella_pneumoniae_strain_AR_0158_plasmid_tig00000727__complete_sequence	354705	yes	100.00
541	1	NZ_CP013586.1	Rhizobium_phaseoli_strain_N161_plasmid_pRphaN161a__complete_sequence	354689	yes	100.00
542	1	NC_010631.1	Nostoc_punctiforme_PCC_73102_plasmid_pNPUN01__complete_sequence	354564	yes	100.00
543	1	NZ_CP025016.1	Rhizobium_leguminosarum_strain_Norway_plasmid_pRLN4__complete_sequence	354350	yes	100.00
544	1	MF344582.1	Citrobacter_freundii_strain_525011_plasmid_p525011-HI2__complete_sequence	354045	yes	100.00
545	1	NC_018107.1	Klebsiella_michiganensis_E718_plasmid_pKOX_R1__complete_sequence	353865	yes	100.00
546	1	MG591698.1	Escherichia_coli_strain_PN43_plasmid_unnamed__complete_sequence	353691	yes	100.00
547	1	NC_008757.1	Polaromonas_naphthalenivorans_CJ2_plasmid_pPNAP01__complete_sequence	353291	yes	100.00
548	1	NZ_CP021463.1	Salmonella_enterica_subsp._enterica_serovar_Typhimurium_strain_UGA14_plasmid_pUGA14_1__complete_sequence	352906	yes	100.00
549	1	NC_008379.1	Rhizobium_leguminosarum_bv._viciae_plasmid_pRL9_complete_genome__strain_3841	352782	yes	100.00
550	1	NC_014825.1	Ruminococcus_albus_7_plasmid_pRUMAL02__complete_sequence	352646	yes	100.00
551	1	NZ_CP013576.1	Rhizobium_phaseoli_strain_N671_plasmid_pRphaN671b__complete_sequence	352133	yes	100.00
552	1	NZ_CP013570.1	Rhizobium_phaseoli_strain_N771_plasmid_pRphaN771b__complete_sequence	352133	yes	100.00
553	1	NZ_CP013548.1	Rhizobium_phaseoli_strain_R611_plasmid_pRetR611a__complete_sequence	352129	yes	100.00
554	1	NZ_CP013533.1	Rhizobium_phaseoli_strain_R650_plasmid_pRphaR650a__complete_sequence	352129	yes	100.00
555	1	CP024910.1	Enterobacter_cloacae_strain_OSUKPC4_L_plasmid_pOSUKPC4__complete_sequence	351806	yes	100.00
556	1	KR653209.1	Escherichia_coli_strain_GDZ13_plasmid_pGD0503Z13__complete_sequence	351717	yes	100.00
557	1	NZ_CP013559.1	Rhizobium_phaseoli_strain_N841_plasmid_pRphaN841b__complete_sequence	351351	yes	100.00
558	1	NZ_CP013069.1	Pannonibacter_phragmitetus_strain_31801_plasmid_p.p-1__complete_sequence	351005	yes	100.00
559	1	NC_012852.1	Rhizobium_leguminosarum_bv._trifolii_WSM1325_plasmid_pR132504__complete_sequence	350312	yes	100.00
560	1	NZ_CP020413.2	Leptospira_interrogans_serovar_Copenhageni_strain_FDAARGOS_203_plasmid_unnamed1__complete_sequence	350181	yes	100.00
561	1	MG656414.1	Escherichia_coli_strain_15-50_plasmid_pEC15-MCR-50__complete_sequence	350179	yes	100.00
562	1	MF344583.1	Enterobacter_cloacae_strain_N1863_plasmid_pN1863-HI2__complete_sequence	349834	yes	100.00
563	1	NZ_CP013581.1	Rhizobium_phaseoli_strain_N261_plasmid_pRphaN261a__complete_sequence	349796	yes	100.00
564	1	NZ_CP013528.1	Rhizobium_phaseoli_strain_R723_plasmid_pRphaR723a__complete_sequence	349793	yes	100.00
565	1	NZ_CP009348.1	Bacillus_thuringiensis_HD1002_plasmid_2__complete_sequence	349602	yes	100.00
566	1	NZ_CP009334.1	Bacillus_thuringiensis_strain_HD1011_plasmid_2__complete_sequence	349601	yes	100.00
567	1	CP013277.1	Bacillus_thuringiensis_serovar_israelensis_strain_AM65-52_plasmid_pAM65-52-2-350K__complete_sequence	349600	yes	100.00
568	1	NC_018516.1	Bacillus_thuringiensis_HD-789_plasmid_pBTHD789-1__complete_sequence	349599	yes	100.00
569	1	NZ_CP018081.1	Sulfitobacter_sp._AM1-D1_plasmid_unnamed5__complete_sequence	348874	yes	100.00
570	1	NZ_CP020043.1	Streptomyces_katrae_strain_S3_plasmid_pS3-4_1__complete_sequence	348805	yes	100.00
571	1	NC_014213.1	Meiothermus_silvanus_DSM_9946_plasmid_pMESIL01__complete_sequence	347854	yes	100.00
572	1	NZ_CP020848.1	Klebsiella_pneumoniae_strain_KPN1481_plasmid_pKPN1481-1__complete_sequence	347748	yes	100.00
573	1	NZ_CP021914.1	Sagittula_sp._P11_plasmid_unnamed1__complete_sequence	347721	yes	100.00
574	1	NZ_CP019604.1	Croceicoccus_marinus_strain_E4A9_plasmid_pCME4A9II__complete_sequence	346204	yes	100.00
575	1	NZ_CP014853.1	Bacillus_thuringiensis_strain_HD12_plasmid_pHD120345__complete_sequence	345196	yes	100.00
576	1	NZ_CP013538.1	Rhizobium_phaseoli_strain_R630_plasmid_pRphaR630a__complete_sequence	344843	yes	100.00
577	1	MF344564.1	Klebsiella_pneumoniae_strain_13450_plasmid_p13450-IMP__complete_sequence	344478	yes	100.00
578	1	NC_008242.1	Chelativorans_sp._BNC1_plasmid_1__complete_sequence	343931	yes	100.00
579	1	NZ_CP013524.1	Rhizobium_phaseoli_strain_R744_plasmid_pRphaR744b__complete_sequence	343400	yes	100.00
580	1	CP016082.1	Streptomyces_sp._SAT1_plasmid_unnamed2__complete_sequence	343282	yes	100.00
581	1	NZ_CP016313.1	Thermus_brockianus_strain_GE-1_plasmid_pTB1__complete_sequence	342792	yes	100.00
582	1	NZ_CP007048.1	Rhizobium_leguminosarum_bv._trifolii_WSM1689_plasmid__complete_sequence	341391	yes	100.00
583	1	CP016838.1	Salmonella_enterica_subsp._enterica_serovar_Senftenberg_strain_775W_plasmid_pSSE-ATCC-43845__complete_sequence	341373	yes	100.00
584	1	NC_015498.1	Glaciecola_sp._4H-3-7+YE-5_plasmid_pGLAAG01__complete_sequence	341282	yes	100.00
585	1	CP019195.1	Salmonella_enterica_subsp._enterica_serovar_Senftenberg_str._ATCC_43845_plasmid_pATCC43845__complete_sequence	341263	yes	100.00
586	1	NZ_CP026171.1	Leclercia_sp._LSNIH1_plasmid_pLEC-1cb1__complete_sequence	341250	yes	100.00
587	1	NZ_CP016179.1	Vibrio_breoganii_strain_FF50_plasmid_unnamed1__complete_sequence	340942	yes	100.00
588	1	NZ_CP013553.1	Rhizobium_phaseoli_strain_N931_plasmid_pRphaN931a__complete_sequence	340631	yes	100.00
589	1	NZ_CP013564.1	Rhizobium_phaseoli_strain_N831_plasmid_pRphaN831a__complete_sequence	340631	yes	100.00
590	1	NZ_CP029142.1	Klebsiella_michiganensis_strain_AR375_plasmid_unnamed2__complete_sequence	340462	yes	100.00
591	1	KX810825.1	Salmonella_enterica_subsp._enterica_serovar_Typhimurium_strain_MU1_plasmid_pIMP4-SEM1__complete_sequence	339962	yes	100.00
592	1	NZ_CP017148.1	Bosea_vaviloviae_strain_Vaf18_plasmid_unnamed1__complete_sequence	339755	yes	100.00
593	1	CP000876.1	Herpetosiphon_aurantiacus_DSM_785_plasmid_pHAU01__complete_sequence	339639	yes	100.00
594	1	NZ_CP007734.1	Klebsiella_pneumoniae_subsp._pneumoniae_KPNIH27_plasmid_pKPN-262__complete_sequence	338850	yes	100.00
595	1	KU356480.1	Vibrio_parahaemolyticus_strain_VPS92_plasmid_pVPS92-VEB__complete_sequence	338538	yes	100.00
596	1	NZ_CP020902.1	Klebsiella_pneumoniae_strain_K66-45_plasmid_pK66-45-1__complete_sequence	338512	yes	100.00
597	1	NC_007950.1	Polaromonas_sp._JS666_plasmid_2__complete_sequence	338007	yes	100.00
598	1	NZ_CP012101.1	Bacillus_thuringiensis_strain_HS18-1_plasmid_pHS18-2__complete_sequence	337579	yes	100.00
599	1	NZ_CP004365.1	Komagataeibacter_xylinus_E25_plasmid_pGX5__complete_sequence	336138	yes	100.00
600	1	NZ_CP013603.1	Rhizobium_sp._N731_plasmid_pRspN731b__complete_sequence	336117	yes	100.00
601	1	NZ_CP013513.1	Rhizobium_sp._N1314_plasmid_pRspN1314b__complete_sequence	336117	yes	100.00
602	1	NZ_CP009293.1	Novosphingobium_pentaromativorans_US6-1_plasmid_pLA4__complete_sequence	335704	yes	100.00
603	1	KX636095.1	Klebsiella_pneumoniae_strain_RJ119_plasmid_pRJ119-NDM1__complete_sequence	335317	yes	100.00
604	1	NZ_CP011635.1	Klebsiella_oxytoca_strain_CAV1374_plasmid_pKPC_CAV1374__complete_sequence	332956	yes	100.00
605	1	NC_008271.1	Rhodococcus_jostii_RHA1_plasmid_pRHL3__complete_sequence	332361	yes	100.00
606	1	NZ_CP018781.1	Ochrobactrum_pituitosum_strain_AA2_plasmid_pOAAA2__complete_sequence	332144	yes	100.00
607	1	NZ_CP009883.1	Pantoea_sp._PSNIH1_plasmid_pPSP-a3e__complete_sequence	331227	yes	100.00
608	1	NZ_CP014208.1	Pantoea_ananatis_strain_R100_plasmid__complete_sequence	331058	yes	100.00
609	1	NZ_CP022533.1	Enterobacter_cloacae_strain_MS7884A_plasmid_pMS7884A__complete_sequence	330060	yes	100.00
610	1	NZ_CP026391.1	Leclercia_sp._LSNIH3_plasmid_pLEC-7c0d__complete_sequence	330021	yes	100.00
611	1	NZ_CP027360.1	Escherichia_coli_strain_2014C-4639_plasmid_unnamed2__complete_sequence	329873	yes	100.00
612	1	NZ_CP019641.1	Planococcus_sp._Y42_plasmid_unnamed1__complete_sequence	329482	yes	100.00
613	1	NZ_CP010326.1	Pantoea_sp._PSNIH1_plasmid_pPSP-3a9__complete_sequence	329383	yes	100.00
614	1	NZ_CP022696.1	Citrobacter_farmeri_strain_AUSMDU00008141_plasmid_pAUSMDU8141-1__complete_sequence	328945	yes	100.00
615	1	NZ_CP010380.1	Enterobacter_hormaechei_subsp._hormaechei_strain_34983_plasmid_p34983-328.905kb__complete_sequence	328905	yes	100.00
616	1	CP027144.1	Enterobacter_cloacae_complex_'Hoffmann_cluster_III'_strain_AR_0365_plasmid_unnamed1__complete_sequence	328871	yes	100.00
617	1	NZ_CP028537.1	Enterobacter_hormaechei_strain_SCEH020042_plasmid_pQnrB4_020042__complete_sequence	328828	yes	100.00
618	1	NC_011738.1	Cyanothece_sp._PCC_7424_plasmid_pP742401__complete_sequence	328635	yes	100.00
619	1	NC_019690.1	Pseudanabaena_sp._PCC_7367_plasmid_pPSE7367.01__complete_sequence	328634	yes	100.00
620	2	NC_008712.1	Paenarthrobacter_aurescens_TC1_plasmid_TC1__complete_sequence	328237	yes	100.00
620	2	CP000475.1	Paenarthrobacter_aurescens_TC1_plasmid_pTC1__complete_sequence	328237	no	100.00
621	1	NC_020385.1	Bacillus_thuringiensis_serovar_thuringiensis_str._IS5056_plasmid_pIS56-328__complete_sequence	328151	yes	100.00
622	1	NZ_CP024423.1	Paracoccus_yeei_strain_TT13_plasmid_pTT13-1__complete_sequence	327671	yes	100.00
623	1	NZ_CP022669.1	Rhizobium_leguminosarum_bv._viciae_strain_BIHB_1217_plasmid_pPR4__complete_sequence	327451	yes	100.00
624	1	NZ_CP024792.1	Nostoc_flagelliforme_CCNUN1_plasmid_pNFSY07__complete_sequence	327173	yes	100.00
625	1	NZ_CP022568.1	Rhizobium_leguminosarum_bv._viciae_strain_BIHB_1148_plasmid_pSK04__complete_sequence	326874	yes	100.00
626	1	NZ_CP022346.1	Bacillus_thuringiensis_strain_c25_plasmid_unnamed1__complete_sequence	326530	yes	100.00
627	1	NZ_CP026058.1	Citrobacter_freundii_strain_FDAARGOS_73_plasmid_unnamed2__complete_sequence	326508	yes	100.00
628	1	NZ_CP010016.1	Burkholderia_thailandensis_34_plasmid__complete_sequence	326388	yes	100.00
629	1	NZ_CP020346.1	Pasteurella_multocida_subsp._multocida_strain_CIRMBP-0884_plasmid_unnamed__complete_sequence	325255	yes	100.00
630	1	NC_012527.1	Deinococcus_deserti_VCD115_plasmid_1__complete_sequence	324711	yes	100.00
631	1	EU855788.1	Enterobacter_cloacae_plasmid_pEC-IMPQ__complete_sequence	324503	yes	100.00
632	1	NZ_CP028804.1	Klebsiella_pneumoniae_strain_WCHKP7E2_plasmid_pCMY2_085072__complete_sequence	323934	yes	100.00
633	1	NZ_CP016500.1	Agrobacterium_sp._RAC06_plasmid_pBSY240_1__complete_sequence	323507	yes	100.00
634	1	MF344562.1	Klebsiella_pneumoniae_strain_12208_plasmid_p12208-IMP__complete_sequence	323333	yes	100.00
635	1	NZ_CP016407.1	Salmonella_enterica_subsp._enterica_serovar_Infantis_strain_FSIS1502169_plasmid_pFSIS1502169__complete_sequence	323122	yes	100.00
636	1	NZ_CP016409.1	Salmonella_enterica_subsp._enterica_serovar_Infantis_strain_FSIS1502916_plasmid_pFSIS1502916__complete_sequence	322518	yes	100.00
637	1	NZ_FO082821.1	Rhizobium_sp._NT-26_plasmid_NT26_p1__complete_genome	322264	yes	100.00
638	1	NZ_CP010957.1	Sphingobium_sp._YBL2_plasmid_3pYBL2-3__complete_sequence	322226	yes	100.00
639	1	NC_022739.1	Pseudomonas_sp._VLB120_plasmid_pSTY__complete_sequence	321653	yes	100.00
640	1	NC_009339.1	Mycobacterium_gilvum_PYR-GCK_plasmid_pMFLV01__complete_sequence	321253	yes	100.00
641	1	NC_014840.1	Pantoea_sp._At-9b_plasmid_pPAT9B03__complete_sequence	321080	yes	100.00
642	1	NZ_CP008824.1	Enterobacter_cloacae_ECNIH2_plasmid_pKEC-39c__complete_sequence	319976	yes	100.00
643	1	NZ_CP029037.1	Salmonella_enterica_subsp._enterica_serovar_Senftenberg_str._361154004_plasmid_unnamed__complete_sequence	319930	yes	100.00
644	1	MF344561.1	Klebsiella_pneumoniae_strain_11219_plasmid_p11219-IMP__complete_sequence	319852	yes	100.00
645	1	NC_018688.1	Bacillus_thuringiensis_MC28_plasmid_pMC319__complete_sequence	319710	yes	100.00
646	1	NZ_CP016596.1	Bacillus_cereus_strain_K8_plasmid_pBCM301__complete_sequence	319570	yes	100.00
647	1	NZ_CP009620.1	Vibrio_coralliilyticus_strain_RE98_plasmid_p319__complete_sequence	319400	yes	100.00
648	1	NZ_CP018299.1	Photobacterium_damselae_strain_Phdp_Wu-1_plasmid_plas1__complete_sequence	319190	yes	100.00
649	1	NZ_CP014169.1	Sphingomonas_panacis_strain_DCY99_plasmid__complete_sequence	319133	yes	100.00
650	1	EU855787.1	Enterobacter_cloacae_plasmid_pEC-IMP__complete_sequence	318782	yes	100.00
651	1	NC_014841.1	Pantoea_sp._At-9b_plasmid_pPAT9B04__complete_sequence	318111	yes	100.00
652	1	NZ_CP016024.1	Ralstonia_insidiosa_strain_ATCC_49129_plasmid_pRI-1__complete_sequence	317936	yes	100.00
653	1	CP016195.1	Bacillus_thuringiensis_serovar_coreanensis_strain_ST7_plasmid_pST7-1__complete_sequence	317818	yes	100.00
654	1	NZ_CP018048.1	Pseudomonas_aeruginosa_strain_DN1_plasmid_unnamed1__complete_sequence	317349	yes	100.00
655	1	NZ_CP009999.1	Bacillus_thuringiensis_serovar_kurstaki_strain_HD_1_plasmid_unnamed2__complete_sequence	317336	yes	100.00
656	1	NC_022078.1	Klebsiella_pneumoniae_JM45_plasmid_p1__complete_sequence	317154	yes	100.00
657	1	MF344565.1	Klebsiella_pneumoniae_strain_19051_plasmid_p19051-IMP__complete_sequence	316843	yes	100.00
658	1	NZ_CP016411.1	Salmonella_enterica_subsp._enterica_serovar_Infantis_strain_N55391_plasmid_pN55391__complete_sequence	316814	yes	100.00
659	1	NC_009717.1	Xanthobacter_autotrophicus_Py2_plasmid_pXAUT01__complete_sequence	316164	yes	100.00
660	1	NZ_CP016413.1	Salmonella_enterica_subsp._enterica_serovar_Infantis_strain_CVM44454_plasmid_pCVM44454__complete_sequence	316160	yes	100.00
661	1	CP029717.1	Enterobacter_cloacae_strain_AR_0154_plasmid_unnamed4__complete_sequence	315949	yes	100.00
662	1	NZ_CP014597.1	Yangia_sp._CCB-MM3_plasmid_unnamed1__complete_sequence	315806	yes	100.00
663	1	KX710093.1	Leclercia_adecarboxylata_strain_pP10164_plasmid_pP10164-2__complete_sequence	315395	yes	100.00
664	1	NZ_CP013591.1	Rhizobium_sp._N871_plasmid_pRspN871a__complete_sequence	315154	yes	100.00
665	1	NZ_CP013496.1	Rhizobium_sp._N621_plasmid_pRspN621a__complete_sequence	315154	yes	100.00
666	1	NZ_CP013491.1	Rhizobium_sp._N6212_plasmid_pRspN6212a__complete_sequence	315154	yes	100.00
667	1	NZ_CP013518.1	Rhizobium_sp._N113_plasmid_pRspN113a__complete_sequence	315151	yes	100.00
668	1	NZ_CP013501.1	Rhizobium_etli_strain_N561_plasmid_pRspN561a__complete_sequence	315151	yes	100.00
669	1	NZ_CP010112.1	Bacillus_thuringiensis_serovar_indiana_strain_HD521_plasmid_pBTHD521-6__complete_sequence	314883	yes	100.00
670	1	NZ_CP013597.1	Rhizobium_sp._N741_plasmid_pRspN741b__complete_sequence	314785	yes	100.00
671	1	NZ_CP013507.1	Rhizobium_sp._N1341_plasmid_pRspN1341b__complete_sequence	314785	yes	100.00
672	1	NZ_CP014276.1	Martelella_sp._AD-3_plasmid_unnamed1__complete_sequence	314776	yes	100.00
673	1	NC_015169.1	Deinococcus_proteolyticus_MRP_plasmid_pDEIPR01__complete_sequence	314518	yes	100.00
674	1	NC_012529.1	Deinococcus_deserti_VCD115_plasmid_2__complete_sequence	314317	yes	100.00
675	1	KY863418.1	Enterobacter_asburiae_strain_AMA_497_plasmid_pOXA436__complete_sequence	314137	yes	100.00
676	1	NZ_CP011053.1	Halomonas_sp._KO116_plasmid_unnamed1__complete_sequence	313995	yes	100.00
677	1	NC_014172.1	Bacillus_thuringiensis_BMB171_plasmid_pBMB171__complete_sequence	312963	yes	100.00
678	1	KY978628.1	Cronobacter_sakazakii_strain_505108_plasmid_p505108-MDR__complete_sequence	312880	yes	100.00
679	1	NZ_CP009595.1	Bacillus_cereus_strain_3a_plasmid_pBFC_3__complete_sequence	312478	yes	100.00
680	1	NZ_CP009606.1	Bacillus_cereus_strain_S2-8_plasmid_pBFR_2__complete_sequence	312478	yes	100.00
681	1	NZ_CP020540.1	Sphingobium_herbicidovorans_strain_MH_plasmid_pSHV1__complete_sequence	312167	yes	100.00
682	1	KY320277.1	Leclercia_adecarboxylata_strain_Lec-476_plasmid_pLec-476__complete_sequence	311758	yes	100.00
683	1	CP021084.1	Deinococcus_ficus_strain_CC-FR2-10_plasmid_pDFI3__complete_sequence	311736	yes	100.00
684	1	NZ_CP010421.1	Azotobacter_chroococcum_NCIMB_8003_plasmid_pAcX50f__complete_sequence	311724	yes	100.00
685	1	KP975077.1	Enterobacter_cloacae_strain_MRSN17626_plasmid_pMRVIM0813__complete_sequence	311662	yes	100.00
686	1	NZ_CP006370.1	Aureimonas_sp._AU20_plasmid_pAU20c__complete_sequence	311483	yes	100.00
687	1	KP899803.1	Salmonella_enterica_strain_8025_plasmid_p8025__complete_sequence	311280	yes	100.00
688	1	NZ_CP018821.1	Sphingomonas_koreensis_strain_ABOJV_plasmid_tig00000001__complete_sequence	310952	yes	100.00
689	1	NZ_CP026661.1	Salmonella_enterica_subsp._enterica_strain_15-SA01028_plasmid_pSE15-SA01028__complete_sequence	310921	yes	100.00
690	1	NC_009507.1	Sphingomonas_wittichii_RW1_plasmid_pSWIT01__complete_sequence	310228	yes	100.00
691	1	NZ_CP024507.1	Klebsiella_pneumoniae_strain_KSB2_1B_plasmid_unnamed1__complete_sequence	310025	yes	100.00
692	1	NZ_CP015595.1	Acinetobacter_sp._NCu2D-2_plasmid_unnamed__complete_sequence	309964	yes	100.00
693	1	LK056646.1	Salmonella_enterica_subsp._enterica_serovar_Typhimurium_plasmid_pSTm-A54650__strain_A54560__complete_sequence	309406	yes	100.00
694	1	CP016292.1	Rhizobium_leguminosarum_strain_Vaf10_plasmid_unnamed4__complete_sequence	309378	yes	100.00
695	1	NC_019765.1	Stanieria_cyanosphaera_PCC_7437_plasmid_pSTA7437.01__complete_sequence	309296	yes	100.00
696	1	NC_011370.1	Rhizobium_leguminosarum_bv._trifolii_WSM2304_plasmid_pRLG203__complete_sequence	308747	yes	100.00
697	1	NZ_CP016810.1	Klebsiella_pneumoniae_strain_DHQP1002001_plasmid_p_IncFIB_DHQP1002001__complete_sequence	307743	yes	100.00
698	1	LN713926.1	Pseudomonas_fluorescens_SBW25_plasmid_pQBR57__complete_sequence	307330	yes	100.00
699	1	NZ_CP024895.1	Amycolatopsis_sp._AA4_plasmid_unnamed1__complete_sequence	306129	yes	100.00
700	1	NZ_CP013631.1	Rhizobium_sp._N324_plasmid_pRspN324a__complete_sequence	305839	yes	100.00
701	1	CP021374.1	Rhizobium_sp._ACO-34A_plasmid_pRACO34Ab__complete_sequence	305590	yes	100.00
702	1	NZ_CP013381.1	Burkholderia_sp._Bp5365_strain_MSMB43_plasmid_pMSMB43__complete_sequence	305114	yes	100.00
703	1	NZ_CP009547.1	Burkholderia_sp._2002721687_plasmid_pBTU__complete_sequence	305110	yes	100.00
704	1	NZ_CP017591.1	Pantoea_stewartii_subsp._stewartii_DC283_plasmid_pDSJ10__complete_sequence	304641	yes	100.00
705	1	NZ_CP008933.1	Klebsiella_pneumoniae_strain_PMK1_plasmid_pPMK1-NDM__complete_sequence	304526	yes	100.00
706	4	CP004850.1	Alteromonas_mediterranea_U4_strain_Ionian_Sea_U4_plasmid_unnamed__complete_sequence	303282	yes	100.00
706	4	CP003918.1	Alteromonas_mediterranea_DE1_strain_AltDE1_plasmid_pAMDE1__complete_sequence	303282	no	100.00
706	4	NC_021718.1	Alteromonas_mediterranea_UM7_plasmid_unnamed__complete_sequence	303282	no	100.00
706	4	NC_019394.1	Alteromonas_mediterranea_DE1_plasmid_pAMDE1-300__complete_sequence	303282	no	100.00
707	1	NZ_CP014527.1	Haematospirillum_jordaniae_strain_H5569_plasmid_unnamed_2__complete_sequence	303116	yes	100.00
708	1	NZ_CP026196.1	Enterobacteriaceae_bacterium_ENNIH1_plasmid_pENT-1f0b__complete_sequence	302640	yes	100.00
709	1	NC_016817.1	Pantoea_ananatis_LMG_5342_plasmid_pPANA10_complete_sequence	302599	yes	100.00
710	1	NZ_CP018030.1	Alteromonas_mediterranea_strain_RG65_plasmid_MRG65-300__complete_sequence	302350	yes	100.00
711	1	NC_008703.1	Mycobacterium_sp._KMS_plasmid_pMKMS01__complete_sequence	302089	yes	100.00
712	1	NZ_CP023721.1	Rhodococcus_sp._H-CA8f_plasmid_unnamed__complete_sequence	301603	yes	100.00
713	1	CP001028.1	Burkholderia_ambifaria_MC40-6_plasmid_pBMC401__complete_sequence	301592	yes	100.00
714	1	NZ_CP009921.1	Bacillus_megaterium_NBRC_15308_=_ATCC_14581_plasmid_pBMV_2__complete_sequence	301264	yes	100.00
715	1	MG252895.1	Escherichia_coli_strain_Esco-36073cz_plasmid_pEsco-36073cz__complete_sequence	300958	yes	100.00
716	2	NZ_CP013644.1	Rhizobium_sp._N941_plasmid_pRspN941a__complete_sequence	300955	yes	100.00
716	2	NZ_CP013637.1	Rhizobium_sp._N541_plasmid_pRspN541a__complete_sequence	300955	no	100.00
717	1	NC_007412.1	Anabaena_variabilis_ATCC_29413_plasmid_C__complete_sequence	300758	yes	100.00
718	2	CP000476.1	Paenarthrobacter_aurescens_TC1_plasmid_pTC2__complete_sequence	300725	yes	100.00
718	2	NC_008713.1	Paenarthrobacter_aurescens_TC1_plasmid_TC2__complete_sequence	300725	no	100.00
719	1	NZ_CP017915.1	Vibrio_alginolyticus_strain_K08M3_plasmid_pL300__complete_sequence	300425	yes	100.00
720	1	LN794248.1	Salmonella_enterica_subsp._enterica_serovar_Typhimurium_plasmid_incHI2__complete_sequence	300375	yes	100.00
721	1	NC_015065.1	Granulicella_tundricola_MP5ACTX9_plasmid_pACIX902__complete_sequence	300292	yes	100.00
722	1	NC_019763.1	Oscillatoria_nigro-viridis_PCC_7112_plasmid_pOSC7112.01__complete_sequence	300164	yes	100.00
723	1	NZ_CP015730.1	Bacillus_cereus_strain_A1_plasmid_pBCA1__complete_sequence	300156	yes	100.00
724	1	NZ_CP027479.1	Pseudomonas_koreensis_strain_P19E3_plasmid_p2__complete_sequence	300131	yes	100.00
725	1	KX839207.1	Klebsiella_pneumoniae_strain_KP1814_plasmid_pKP1814-1__complete_sequence	299858	yes	100.00
726	1	NZ_CP004876.1	Bacillus_thuringiensis_serovar_kurstaki_str._HD-1_plasmid_pBMB299__complete_sequence	299843	yes	100.00
727	1	NZ_CP007144.1	Hymenobacter_swuensis_DY53_plasmid_pHsw1__complete_sequence	299298	yes	100.00
728	1	NZ_CP013415.1	Burkholderia_ubonensis_strain_MSMB2035_plasmid_pMSMB2035__complete_sequence	299296	yes	100.00
729	1	NZ_CP021356.1	Rhodococcus_sp._S2-17_plasmid_pRB29__complete_sequence	299209	yes	100.00
730	1	NZ_CP024813.1	Enterobacter_sp._CRENT-193_plasmid_pCRENT-193_1__complete_sequence	298989	yes	100.00
731	1	NZ_CP015111.1	Acinetobacter_sp._TGL-Y2_plasmid_unnamed1__complete_sequence	298877	yes	100.00
732	1	NZ_CP026208.1	Escherichia_coli_strain_ECONIH5_plasmid_pECO-109b__complete_sequence	298633	yes	100.00
733	1	JQ665880.1	Sinorhizobium_meliloti_plasmid_pHRC017__complete_sequence	298356	yes	100.00
734	1	CP023723.1	Klebsiella_pneumoniae_strain_TVGHCRE225_plasmid_unnamed1__complete_sequence	297984	yes	100.00
735	1	NZ_CP018385.1	Burkholderia_pseudomallei_strain_2008724860_plasmid_p1__complete_sequence	297875	yes	100.00
736	1	NZ_CP021803.1	Sinorhizobium_meliloti_strain_USDA1021_plasmid_accessoryA__complete_sequence	297816	yes	100.00
737	1	KU140623.1	Sinorhizobium_sp._M14_plasmid_pSinB__complete_sequence	297376	yes	100.00
738	1	NZ_CP010990.1	Pseudonocardia_sp._EC080625-04_plasmid_pFRP1-1__complete_sequence	297301	yes	100.00
739	1	NZ_CP021815.1	Sinorhizobium_meliloti_strain_M270_plasmid_accessoryA__complete_sequence	297123	yes	100.00
740	1	NZ_CP022152.1	Citrobacter_freundii_strain_705SK3_plasmid_p705SK3_1__complete_sequence	296175	yes	100.00
741	1	NZ_CP020441.2	Paracoccus_yeei_strain_FDAARGOS_252_plasmid_unnamed1__complete_sequence	295841	yes	100.00
742	1	NC_016588.1	Azospirillum_lipoferum_4B_plasmid_AZO_p6_complete_genome	295744	yes	100.00
743	1	NZ_CP011601.1	Kluyvera_intermedia_strain_CAV1151_plasmid_pCAV1151-296__complete_sequence	295619	yes	100.00
744	1	NZ_CP004000.1	Klebsiella_pneumoniae_subsp._pneumoniae_Kp13_plasmid_pKP13f__complete_sequence	295493	yes	100.00
745	1	NC_007959.1	Nitrobacter_hamburgensis_X14_plasmid_1__complete_sequence	294829	yes	100.00
746	1	NC_012854.1	Rhizobium_leguminosarum_bv._trifolii_WSM1325_plasmid_pR132505__complete_sequence	294782	yes	100.00
747	1	NZ_CP017901.1	Vibrio_alginolyticus_strain_K04M5_plasmid_pL294__complete_sequence	294721	yes	100.00
748	1	NZ_CP017898.1	Vibrio_alginolyticus_isolate_K04M3_plasmid_pL294__complete_sequence	294086	yes	100.00
749	1	NC_022043.1	Paracoccus_aminophilus_JCM_7686_plasmid_pAMI5__complete_sequence	294017	yes	100.00
750	1	NZ_CP011417.1	Escherichia_coli_strain_CFSAN029787_plasmid_pCFSAN029787_01__complete_sequence	293826	yes	100.00
751	1	NZ_CP014284.1	Bacillus_thuringiensis_strain_Bt185_plasmid_pBT1850294__complete_sequence	293705	yes	100.00
752	1	NZ_CP016590.1	Bacillus_thuringiensis_strain_KNU-07_plasmid_pBTKNU07-02__complete_sequence	293592	yes	100.00
753	2	CP007615.1	Bacillus_thuringiensis_serovar_kurstaki_str._YBT-1520_plasmid_pBMB293__complete_sequence	293574	yes	100.00
753	2	NZ_CP007615.1	Bacillus_thuringiensis_serovar_kurstaki_str._YBT-1520_plasmid_pBMB293__complete_sequence	293574	no	100.00
754	2	CP004861.1	Bacillus_thuringiensis_serovar_kurstaki_str._YBT-1520_plasmid_pBMB293__complete_sequence	293574	yes	100.00
754	2	NZ_CP004861.1	Bacillus_thuringiensis_serovar_kurstaki_str._YBT-1520_plasmid_pBMB293__complete_sequence	293574	no	100.00
755	1	NZ_CP022417.1	Sulfitobacter_pseudonitzschiae_strain_SMR1_plasmid_pSMR1-2__complete_sequence	292917	yes	100.00
756	1	CP013931.1	Alteromonas_mediterranea_strain_U10_plasmid_pAMED10_300__complete_sequence	292506	yes	100.00
757	1	NZ_CP020854.1	Klebsiella_pneumoniae_strain_KPN528_plasmid_pKPN528-1__complete_sequence	292471	yes	100.00
758	1	NZ_CP005190.1	Sphingobium_sp._MI1205_plasmid_pMI1__complete_sequence	292135	yes	100.00
759	1	NZ_CP023312.1	Vibrio_anguillarum_strain_VIB12_plasmid_p292__complete_sequence	292095	yes	100.00
760	1	NC_014502.1	Cyanothece_sp._PCC_7822_plasmid_Cy782203__complete_sequence	291993	yes	100.00
761	1	NZ_CP017909.1	Vibrio_alginolyticus_strain_K06K5_plasmid_pL291__complete_sequence	291285	yes	100.00
762	1	NZ_CP011133.1	Citrobacter_amalonaticus_Y19_plasmid__complete_sequence	290993	yes	100.00
763	1	NZ_CP022660.1	Salmonella_enterica_subsp._enterica_strain_RM11060_plasmid_pRM11060-2__complete_sequence	290957	yes	100.00
764	1	NZ_CP018017.1	Kosakonia_radicincitans_DSM_16656_plasmid_pKrDSM16656L__complete_sequence	290108	yes	100.00
765	1	NC_015951.1	Streptomyces_violaceusniger_Tu_4113_plasmid_pSTRVI01__complete_sequence	290055	yes	100.00
766	1	NZ_CP018961.1	Escherichia_coli_strain_Ecol_422_plasmid_pEC422_1__complete_sequence	289903	yes	100.00
767	1	MF344581.1	Enterobacter_cloacae_strain_13E573_plasmid_p13E573-HI2__complete_sequence	289837	yes	100.00
768	1	NC_009430.1	Rhodobacter_sphaeroides_ATCC_17025_plasmid_pRSPA02__complete_sequence	289489	yes	100.00
769	1	NZ_CP019214.2	Escherichia_coli_strain_WCHEC050613_plasmid_pMCR_WCHEC050613__complete_sequence	289112	yes	100.00
770	1	CP017904.1	Vibrio_alginolyticus_strain_K05K4_plasmid_pL289__complete_sequence	289065	yes	100.00
771	1	JX182975.1	Citrobacter_freundii_plasmid_pNDM-CIT__complete_sequence	288920	yes	100.00
772	1	NZ_CP013744.1	Streptomyces_sp._CdTB01_plasmid__complete_sequence	288836	yes	100.00
773	1	MF344563.1	Klebsiella_pneumoniae_strain_13190_plasmid_p13190-VIM__complete_sequence	288771	yes	100.00
774	1	NZ_CP017422.1	Arthrobacter_sp._ZXY-2_plasmid_pZXY21__complete_sequence	288370	yes	100.00
775	1	NZ_CP028791.1	Klebsiella_pneumoniae_strain_WCHKP020030_plasmid_pOXA1_020030__complete_sequence	288222	yes	100.00
776	1	NZ_CP013929.1	Alteromonas_mediterranea_strain_UM8_plasmid_pAMEDUM8_300__complete_sequence	287708	yes	100.00
777	1	KX426227.1	Acinetobacter_lwoffii_strain_ED23-35_plasmid_pALWED1.1__complete_sequence	287631	yes	100.00
778	1	KF362122.2	Escherichia_coli_strain_63743_plasmid_pEQ2__complete_sequence	287616	yes	100.00
779	1	NZ_CP019989.1	Enterococcus_faecium_isolate_2014-VREF-63_plasmid_p63-1__complete_sequence	287502	yes	100.00
780	1	NZ_CP005191.1	Sphingobium_sp._MI1205_plasmid_pMI2__complete_sequence	287488	yes	100.00
781	1	NZ_CP014508.1	Burkholderia_sp._PAMC_28687_strain_PAMC28687_plasmid_1__complete_sequence	286935	yes	100.00
782	1	NZ_CP013487.1	Vibrio_alginolyticus_strain_ATCC_33787_plasmid_pMBL287__complete_sequence	286750	yes	100.00
783	1	NZ_CP010408.1	Streptomyces_vietnamensis_strain_GIM4.0001_plasmid_pSVL1__complete_sequence	286635	yes	100.00
784	1	NZ_CP017944.1	Phyllobacterium_sp._Tri-48_plasmid_unnamed4__complete_sequence	286438	yes	100.00
785	2	NZ_CP025114.1	Bradyrhizobium_sp._SK17_strain_CBNU_plasmid_unnamed__complete_sequence	285478	yes	100.00
785	2	CP025114.1	Bradyrhizobium_sp._SK17_plasmid_unnamed__complete_sequence	285478	no	100.00
786	1	NC_020384.1	Bacillus_thuringiensis_serovar_thuringiensis_str._IS5056_plasmid_pIS56-285__complete_sequence	285459	yes	100.00
787	1	NC_023136.1	Leisingera_methylohalidivorans_DSM_14336_strain_MB2__DSM_14336_plasmid_unnamed__complete_sequence	285395	yes	100.00
788	1	NZ_CP023738.1	Methylosinus_trichosporium_OB3b_plasmid_pOB3b1__complete_sequence	285280	yes	100.00
789	1	NC_013792.1	Bacillus_pseudofirmus_OF4_plasmid_pBpOF4-01__complete_sequence	285222	yes	100.00
790	1	NZ_CP007625.1	Bacillus_mycoides_strain_219298_plasmid__complete_sequence	285163	yes	100.00
791	1	NZ_CP014763.1	Klebsiella_pneumoniae_strain_KPNIH39_plasmid_pKPN-332__complete_sequence	284894	yes	100.00
792	1	NZ_CP022418.1	Sulfitobacter_pseudonitzschiae_strain_SMR1_plasmid_pSMR1-3__complete_sequence	284777	yes	100.00
793	1	CP013215.1	Klebsiella_pneumoniae_subsp._pneumoniae_strain_H11_plasmid_pH11__complete_sequence	284628	yes	100.00
794	1	NZ_CP027678.1	Salmonella_enterica_subsp._enterica_serovar_Corvallis_strain_12-01738_plasmid_pSE12-01738-1__complete_sequence	284485	yes	100.00
795	1	NZ_CP028919.1	Gemmobacter_sp._HYN0069_plasmid_unnamed1__complete_sequence	284025	yes	100.00
796	1	NZ_CP027480.1	Pseudomonas_koreensis_strain_P19E3_plasmid_p3__complete_sequence	283378	yes	100.00
797	1	NZ_CP028929.1	Klebsiella_pneumoniae_strain_AR_0153_plasmid_unnamed1__complete_sequence	283371	yes	100.00
798	2	CP016921.1	Klebsiella_pneumoniae_isolate_11_plasmid_pIncHI1B_DHQP1300920__complete_sequence	283369	yes	100.00
798	2	NZ_CP016921.1	Klebsiella_pneumoniae_isolate_11_plasmid_unnamed2__complete_sequence	283369	no	100.00
799	1	NZ_CP022424.1	Vitreoscilla_filiformis_strain_ATCC_15551_plasmid_pVF1__complete_sequence	282640	yes	100.00
800	1	NZ_CP026276.1	Klebsiella_oxytoca_strain_KONIH5_plasmid_pKOR-ab4d__complete_sequence	282476	yes	100.00
801	1	NZ_CP008825.1	Enterobacter_cloacae_ECNIH2_plasmid_pKPC-272__complete_sequence	282439	yes	100.00
802	1	KY270852.1	Enterobacter_cloacae_strain_T5282_plasmid_pT5282-mphA__complete_sequence	282423	yes	100.00
803	1	KU254577.1	Pseudomonas_aeruginosa_strain_HN39_plasmid_pHN39-SIM__complete_sequence	282042	yes	100.00
804	1	NZ_CP009639.1	Bacillus_cereus_03BB108_plasmid_pBFI_1__complete_sequence	281957	yes	100.00
805	1	NC_017203.1	Bacillus_thuringiensis_serovar_chinensis_CT-43_plasmid_pCT281__complete_sequence	281231	yes	100.00
806	1	NZ_CP015501.1	Klebsiella_pneumoniae_strain_SKGH01_plasmid_unnamed_1__complete_sequence	281190	yes	100.00
807	1	NC_017553.1	Pantoea_ananatis_PA13_plasmid_PAGR_p__complete_sequence	280753	yes	100.00
808	1	NZ_CP021026.1	Rhizobium_sp._TAL182_plasmid_pRetTAL182b__complete_sequence	280614	yes	100.00
809	1	CP017893.1	Vibrio_alginolyticus_strain_K04M1_plasmid_pL280__complete_sequence	280614	yes	100.00
810	1	NZ_CP014599.1	Yangia_sp._CCB-MM3_plasmid_unnamed3__complete_sequence	280527	yes	100.00
811	1	NZ_CP017721.1	Salmonella_enterica_subsp._enterica_serovar_Minnesota_strain_CFSAN017963_plasmid_pCFSAN017963_01__complete_sequence	280421	yes	100.00
812	1	NZ_CP026234.1	Citrobacter_freundii_complex_sp._CFNIH4_plasmid_pCFR-4109__complete_sequence	280328	yes	100.00
813	1	NZ_CP021796.1	Sinorhizobium_meliloti_strain_USDA1157_plasmid_accessoryA__complete_sequence	280209	yes	100.00
814	1	NZ_CP025017.1	Rhizobium_leguminosarum_strain_Norway_plasmid_pRLN5__complete_sequence	279539	yes	100.00
815	1	NZ_CP023937.1	Klebsiella_pneumoniae_strain_FDAARGOS_443_plasmid_unnamed1__complete_sequence	279104	yes	100.00
816	1	NC_008573.1	Shewanella_sp._ANA-3_plasmid_1__complete_sequence	278942	yes	100.00
817	1	NZ_CP018232.1	Rhizobium_leguminosarum_strain_Vaf-108_plasmid_unnamed4__complete_sequence	278328	yes	100.00
818	1	NZ_CP017753.1	Cupriavidus_sp._USMAHM13_plasmid_unnamed1__complete_sequence	278189	yes	100.00
819	1	NZ_CP014361.1	Methylomonas_sp._DH-1_plasmid__complete_sequence	277875	yes	100.00
820	2	NZ_CP019559.1	Escherichia_coli_strain_KSC207_plasmid_unnamed__complete_sequence	277790	yes	100.00
820	2	CP019559.1	Escherichia_coli_strain_KSC207_plasmid_pMRGN207__complete_sequence	277790	no	100.00
821	1	JX515588.1	Raoultella_planticola_strain_KpNDM1_plasmid_pKpNDM1__complete_sequence	277682	yes	100.00
822	1	NZ_CP018361.1	Klebsiella_oxytoca_strain_CAV1752_plasmid_pCAV1752-278__complete_sequence	277616	yes	100.00
823	1	NZ_CP016764.1	Citrobacter_freundii_strain_B38_plasmid_pOZ181__complete_sequence	277592	yes	100.00
824	1	CP029748.1	Escherichia_coli_strain_2016C-3878_plasmid_pMCR1-PA__complete_sequence	276880	yes	100.00
825	1	NZ_CP020068.1	Klebsiella_pneumoniae_strain_AR_0068_plasmid_unitig_1__complete_sequence	276460	yes	100.00
826	1	NC_015382.1	Burkholderia_gladioli_BSR3_plasmid_bgla_1p__complete_sequence	276215	yes	100.00
827	1	NZ_CP006909.1	Clostridium_botulinum_CDC_1436_plasmid_pCBG__complete_sequence	275986	yes	100.00
828	1	NC_020542.1	Sphingomonas_sp._MM-1_plasmid_pISP0__complete_sequence	275840	yes	100.00
829	2	CP019647.1	Salmonella_enterica_subsp._enterica_serovar_Typhimurium_strain_TW-Stm6_plasmid_pSTM6-275__complete_sequence	275801	yes	100.00
829	2	NZ_CP019647.1	Salmonella_enterica_subsp._enterica_serovar_Typhimurium_strain_TW-Stm6_plasmid_p275_TW-Stm6__complete_sequence	275801	no	100.00
830	1	CP016293.1	Rhizobium_leguminosarum_strain_Vaf10_plasmid_unnamed5__complete_sequence	274981	yes	100.00
831	1	NC_005211.1	Serratia_marcescens_plasmid_R478__complete_sequence	274762	yes	100.00
832	1	KU318421.1	Klebsiella_pneumoniae_strain_KP04_plasmid_pKP04VIM__complete_sequence	274659	yes	100.00
833	1	NZ_CP014598.1	Yangia_sp._CCB-MM3_plasmid_unnamed2__complete_sequence	274486	yes	100.00
834	1	MH105051.1	Salmonella_enterica_subsp._enterica_serovar_Lomita_strain_SL131_plasmid_pSL131_IncHI2__complete_sequence	273923	yes	100.00
835	1	NZ_CP020949.1	Rhizobium_sp._CIAT894_plasmid_pRheCIAT894b__complete_sequence	273667	yes	100.00
836	1	NZ_CP012754.1	Klebsiella_pneumoniae_strain_KP617_plasmid_KP-plasmid1__complete_sequence	273628	yes	100.00
837	1	NZ_CP009650.1	Bacillus_mycoides_strain_BTZ_plasmid_pBTZ_1__complete_sequence	273588	yes	100.00
838	1	NZ_CP021915.1	Sagittula_sp._P11_plasmid_unnamed2__complete_sequence	273585	yes	100.00
839	1	NC_012849.1	Ralstonia_pickettii_12D_plasmid_pRp12D02__complete_sequence	273136	yes	100.00
840	1	NC_009928.1	Acaryochloris_marina_MBIC11017_plasmid_pREB3__complete_sequence	273121	yes	100.00
841	1	KT347600.1	Escherichia_coli_strain_EC5207_plasmid_pEC5207__complete_sequence	272865	yes	100.00
842	1	NZ_CP007558.1	Citrobacter_freundii_CFNIH1_plasmid_pKEC-a3c__complete_sequence	272297	yes	100.00
843	1	NZ_CP019001.1	Escherichia_coli_strain_Ecol_AZ155_plasmid_pECAZ155_KPC__complete_sequence	272202	yes	100.00
844	3	NC_011777.1	Bacillus_cereus_AH820_plasmid_pAH820_272__complete_sequence	272145	yes	100.00
844	3	DQ889678.1	Bacillus_cereus_strain_AH818_plasmid_pPER272__complete_sequence	272145	no	100.00
844	3	DQ889677.1	Bacillus_cereus_strain_AH820_plasmid_pPER272__complete_sequence	272145	no	100.00
845	1	NC_019387.1	Thermus_oshimai_JL-2_plasmid_pTHEOS01__complete_sequence	271713	yes	100.00
846	1	NZ_CP024444.1	Moraxella_osloensis_strain_NP7_plasmid_pNP7-1__complete_sequence	271709	yes	100.00
847	1	NZ_CP024312.1	Rhizobium_sp._NXC24_plasmid_pRspNXC24a__complete_sequence	271356	yes	100.00
848	1	MG764551.1	Klebsiella_pneumoniae_strain_A1705_plasmid_pA1705-qnrS__complete_sequence	271255	yes	100.00
849	1	CP009155.1	Burkholderia_pseudomallei_strain_TSV202_plasmid_1__complete_sequence	271168	yes	100.00
850	1	MF344566.1	Klebsiella_pneumoniae_strain_A324_plasmid_pA324-IMP__complete_sequence	271153	yes	100.00
851	1	CP021131.1	Meiothermus_taiwanensis_strain_WR-220_plasmid_pMtWR-220__complete_sequence	271068	yes	100.00
852	1	NZ_CP014580.1	Burkholderia_sp._OLGA172_plasmid_pOLGA1__complete_sequence	271008	yes	100.00
853	1	NZ_CP022747.1	Sphingobium_hydrophobicum_strain_C1_plasmid_p1__complete_sequence	270473	yes	100.00
854	1	DQ889676.1	Bacillus_cereus_strain_AH187_plasmid_pCER270__complete_sequence	270082	yes	100.00
855	1	NC_011655.1	Bacillus_cereus_AH187_plasmid_pAH187_270__complete_sequence	270082	yes	100.00
856	1	NC_012654.1	Clostridium_botulinum_Ba4_str._657_plasmid_pCLJ__complete_sequence	270022	yes	100.00
857	1	KY401053.1	Salmonella_enterica_subsp._enterica_serovar_Enteritidis_strain_SE380_plasmid_unnamed__complete_sequence	269755	yes	100.00
858	1	NZ_CP024065.1	Lactobacillus_salivarius_strain_BCRC_12574_plasmid_unnamed2__complete_sequence	269701	yes	100.00
859	2	EF382672.1	Klebsiella_pneumoniae_strain_NK29_plasmid_pK29__complete_sequence	269674	yes	100.00
859	2	NC_010870.1	Klebsiella_pneumoniae_plasmid_pK29__complete_sequence	269674	no	100.00
860	1	NC_021910.1	Rhizobium_etli_bv._mimosae_str._Mim1_plasmid_pRetNIM1c__complete_sequence	269426	yes	100.00
861	1	NZ_CP015988.1	Sphingobium_sp._EP60837_plasmid_pEP1__complete_sequence	269215	yes	100.00
862	1	NZ_CP021367.1	Acidovorax_sp._P4_plasmid_pACP4.1__complete_sequence	269150	yes	100.00
863	1	NC_014621.1	Ketogulonicigenium_vulgare_Y25_plasmid_pYP1__complete_sequence	268675	yes	100.00
864	1	CP013115.1	Shewanella_xiamenensis_strain_T17_plasmid_pSx1__complete_sequence	268412	yes	100.00
865	1	NZ_CP007732.1	Klebsiella_pneumoniae_subsp._pneumoniae_KPNIH27_plasmid_pKEC-dc3__complete_sequence	268334	yes	100.00
866	1	MF788071.1	Raoultella_ornithinolytica_strain_23141_plasmid_p23141-3__complete_sequence	268242	yes	100.00
867	1	NZ_CP012909.1	Ketogulonicigenium_vulgare_strain_Hbe602_plasmid_1__complete_sequence	267988	yes	100.00
868	2	NC_017386.1	Ketogulonigenium_vulgarum_WSH-001_plasmid_1__complete_sequence	267986	yes	100.00
868	2	CP002019.1	Ketogulonicigenium_vulgare_WSH-001_plasmid_1__complete_sequence	267986	no	100.00
869	1	NZ_CP016593.1	Ketogulonicigenium_vulgare_strain_SKV_plasmid_pKvSKV1__complete_sequence	267949	yes	100.00
870	1	KP453775.1	Klebsiella_pneumoniae_strain_ST11_plasmid_pKP12226__complete_sequence	267645	yes	100.00
871	1	NZ_CP013700.1	Clostridium_botulinum_strain_AM1195_plasmid_pRSJ11_1__complete_sequence	267642	yes	100.00
872	1	NZ_CP015177.1	Bacillus_thuringiensis_serovar_alesti_strain_BGSC_4C1_plasmid_pBMB267__complete_sequence	267609	yes	100.00
873	1	KX254341.1	Escherichia_coli_strain_JS-B60_plasmid_pECJS-B60-267__complete_sequence	267486	yes	100.00
874	1	NZ_CP025431.1	Paracoccus_zhejiangensis_strain_J6_plasmid_pPZ01__complete_sequence	267361	yes	100.00
875	1	NZ_CP010091.1	Bacillus_thuringiensis_serovar_galleriae_strain_HD-29_plasmid_pBMB267__complete_sequence	267359	yes	100.00
876	1	JN420336.1	Klebsiella_pneumoniae_plasmid_pNDM-MAR__complete_sequence	267242	yes	100.00
877	1	NC_010418.1	Clostridium_botulinum_A3_str._Loch_Maree_plasmid_pCLK__complete_sequence	266785	yes	100.00
878	1	CP013684.1	Clostridium_botulinum_strain_AM282_plasmid_pRSJ10_1__complete_sequence	266230	yes	100.00
879	1	NC_017588.1	Thermus_thermophilus_JL-18_plasmid_pTTJL1801__complete_sequence	265886	yes	100.00
880	1	MG825373.1	Escherichia_coli_strain_1106_plasmid_p1106-IncHI2__complete_sequence	265799	yes	100.00
881	1	CP000618.1	Burkholderia_vietnamiensis_G4_plasmid_pBVIE02__complete_sequence	265616	yes	100.00
882	1	CP016291.1	Rhizobium_leguminosarum_strain_Vaf10_plasmid_unnamed6__complete_sequence	265603	yes	100.00
883	1	NZ_CP027202.1	Escherichia_coli_strain_WCHEC025943_plasmid_pMCR1_025943__complete_sequence	265538	yes	100.00
884	1	NZ_CP015585.1	Roseomonas_gilardii_strain_U14-5_plasmid_1__complete_sequence	265182	yes	100.00
885	1	NZ_CP020493.1	Salmonella_enterica_subsp._enterica_strain_08-00436_plasmid_pSE08-00436-1__complete_sequence	264914	yes	100.00
886	1	NZ_CP022569.1	Rhizobium_leguminosarum_bv._viciae_strain_BIHB_1148_plasmid_pSK05__complete_sequence	264815	yes	100.00
887	1	NZ_CP016482.1	Synechococcus_sp._PCC_7117_plasmid_unnamed5__complete_sequence	264782	yes	100.00
888	1	NZ_CP020859.1	Lactobacillus_salivarius_strain_ZLS006_plasmid_unnamed1__complete_sequence	264403	yes	100.00
889	1	NZ_CP026492.1	Escherichia_coli_strain_HS13-1_plasmid_pHS13-1-IncHI2__complete_sequence	264344	yes	100.00
890	1	NZ_CP017782.1	Rhodobacter_sp._LPB0142_plasmid_pEJ01__complete_sequence	264008	yes	100.00
891	1	NZ_CP028549.1	Klebsiella_variicola_strain_WCHKP19_plasmid_p1_020019__complete_sequence	263455	yes	100.00
892	1	KY270851.1	Citrobacter_freundii_strain_112298_plasmid_p112298-catA__complete_sequence	263363	yes	100.00
893	1	NZ_CP012170.1	Enterobacter_hormaechei_subsp._steigerwaltii_strain_34977_plasmid_p34977-263.138kb__complete_sequence	263138	yes	100.00
894	1	NZ_CP026282.1	Klebsiella_oxytoca_strain_KONIH2_plasmid_pKOR-e3cb__complete_sequence	262864	yes	100.00
895	1	MG387191.1	Citrobacter_freundii_strain_2262_plasmid_pTEM-2262__complete_sequence	262833	yes	100.00
896	1	NZ_CP007049.1	Rhizobium_leguminosarum_bv._trifolii_WSM1689_plasmid__complete_sequence	262704	yes	100.00
897	1	NZ_CP011515.1	Mitsuaria_sp._7_plasmid__complete_sequence	262673	yes	100.00
898	1	NZ_CP020897.1	Rhizobium_phaseoli_Brasil_5_plasmid_pRphaBra5a__complete_sequence	262160	yes	100.00
899	1	NZ_CP019161.1	Klebsiella_pneumoniae_strain_GN-2_plasmid_pGN-2__complete_sequence	261986	yes	100.00
900	1	NZ_CP010596.1	Phaeobacter_inhibens_strain_P10_plasmid_pP10_a__complete_sequence	261822	yes	100.00
901	1	NC_018291.1	Phaeobacter_inhibens_DSM_17395_plasmid_pPGA1_262__complete_sequence	261820	yes	100.00
902	1	NZ_CP025462.1	Klebsiella_pneumoniae_strain_F44_plasmid_p44-1__complete_sequence	261706	yes	100.00
903	1	NZ_CP011297.1	Rhodococcus_erythropolis_strain_BG43_plasmid_pRLLBG43__complete_sequence	261537	yes	100.00
904	1	NZ_CP014690.1	Gluconobacter_albidus_strain_TMW2.1191_plasmid_pGS1191_1__complete_sequence	261375	yes	100.00
905	1	NZ_CP016526.1	Salmonella_enterica_subsp._enterica_serovar_Heidelberg_strain_09-036813-1A_plasmid_p09-036813-1A_261__complete_sequence	261310	yes	100.00
906	1	NZ_CP021116.1	Rhodobacteraceae_bacterium_strain_G7_plasmid_unnamed2__complete_sequence	261246	yes	100.00
907	1	NZ_CP025964.1	Klebsiella_pneumoniae_strain_WCHKP34_plasmid_pIMP4_LL34__complete_sequence	260974	yes	100.00
908	1	NZ_CP018365.1	Klebsiella_pneumoniae_strain_Kp_Goe_62629_plasmid_pKp_Goe_629-1__complete_sequence	260772	yes	100.00
909	1	KX258624.1	Bacillus_thuringiensis_strain_INTA_Fr7-4_plasmid_pFR260__complete_sequence	260595	yes	100.00
910	1	NC_019730.1	Oscillatoria_nigro-viridis_PCC_7112_plasmid_pOSC7112.02__complete_sequence	260268	yes	100.00
911	1	NZ_CP018827.1	Enterococcus_faecium_strain_ISMMS_VRE_12_plasmid_p1_ISMMS_VRE12__complete_sequence	259837	yes	100.00
912	1	NZ_CP018832.1	Enterococcus_faecium_strain_ISMMS_VRE_9_plasmid_p1_ISMMS_VRE9__complete_sequence	259837	yes	100.00
913	1	NZ_CP011146.1	Bacillus_cereus_strain_FORC_013_plasmid_pFORC13__complete_sequence	259749	yes	100.00
914	1	NZ_CP015169.1	Acetobacter_pasteurianus_subsp._paradoxus_strain_LMG_1591_plasmid_unnamed1__complete_sequence	259464	yes	100.00
915	1	NZ_CP007050.1	Rhizobium_leguminosarum_bv._trifolii_WSM1689_plasmid__complete_sequence	259408	yes	100.00
916	1	NZ_CP027518.1	Enterococcus_faecium_strain_AUSMDU00004024_plasmid_unnamed1__complete_sequence	259384	yes	100.00
917	1	NC_011982.1	Agrobacterium_vitis_S4_plasmid_pTiS4__complete_sequence	258824	yes	100.00
918	1	NZ_CP013369.1	Burkholderia_ubonensis_strain_RF23-BP41_plasmid_pRF23__complete_sequence	258679	yes	100.00
919	1	NZ_CP020332.1	Martelella_mediterranea_DSM_17316_strain_MACL11_plasmid_pMM259__complete_sequence	258597	yes	100.00
920	1	NZ_CP016451.1	Sinorhizobium_sp._RAC02_plasmid_pBSY16_2__complete_sequence	258555	yes	100.00
921	1	CP001166.1	Bacillus_cereus_H3081.97_plasmid_pH308197_258__complete_sequence	258484	yes	100.00
922	1	NZ_CP025756.1	Enterococcus_faecium_strain_AALTL_plasmid_pEFA-99d7__complete_sequence	258454	yes	100.00
923	1	NZ_CP015439.1	Anoxybacillus_amylolyticus_strain_DSM_15939_plasmid_pDSM15939_1__complete_sequence	258230	yes	100.00
924	1	NZ_CP021363.1	Acidovorax_sp._P3_plasmid_pACP3.1__complete_sequence	258084	yes	100.00
925	1	NC_011371.1	Rhizobium_leguminosarum_bv._trifolii_WSM2304_plasmid_pRLG204__complete_sequence	257956	yes	100.00
926	1	NZ_CP013323.1	Klebsiella_pneumoniae_strain_CAV1193_plasmid_pCAV1193-258__complete_sequence	257944	yes	100.00
927	1	NZ_CP018741.1	Bacillus_cereus_strain_FORC_047_plasmid_pFORC47_1__complete_sequence	257708	yes	100.00
928	1	NZ_CP026426.1	Acinetobacter_sp._ACNIH1_plasmid_pACI-df08__complete_sequence	257654	yes	100.00
929	1	NZ_CP006901.1	Clostridium_botulinum_Prevot_594_plasmid_pCBH__complete_sequence	257337	yes	100.00
930	1	NC_006462.1	Thermus_thermophilus_HB8_plasmid_pTT27__complete_sequence	256992	yes	100.00
931	1	NZ_CP021512.1	Acetobacter_pasteurianus_subsp._pasteurianus_strain_SRCM101342_plasmid_pAP1342-3__complete_sequence	256755	yes	100.00
932	2	NZ_CP021041.1	Phaeobacter_gallaeciensis_strain_P129_plasmid_pP129_a__complete_sequence	256560	yes	100.00
932	2	NZ_CP021048.1	Phaeobacter_gallaeciensis_strain_P128_plasmid_pP128_a__complete_sequence	256560	no	100.00
933	1	NZ_CP023976.1	Streptomyces_alboflavus_strain_MDJK44_plasmid_pMDJK44.1__complete_sequence	256434	yes	100.00
934	1	NZ_CP023451.1	Rhizorhabdus_dicambivorans_strain_Ndbn-20_plasmid_p2__complete_sequence	256400	yes	100.00
935	1	NC_015597.1	Sinorhizobium_meliloti_AK83_plasmid_pSINME01__complete_sequence	256269	yes	100.00
936	1	KY689633.1	Escherichia_coli_strain_100R_plasmid_p100R__complete_sequence	256260	yes	100.00
937	1	NZ_CP013523.1	Rhizobium_phaseoli_strain_R744_plasmid_pRphaR744a__complete_sequence	256181	yes	100.00
938	1	NZ_CP010674.1	Phaeobacter_gallaeciensis_strain_P75_plasmid_pP75_a__complete_sequence	256057	yes	100.00
939	2	NZ_CP010785.1	Phaeobacter_gallaeciensis_strain_P63_plasmid_pP63_a__complete_sequence	256057	yes	100.00
939	2	NZ_CP010637.1	Phaeobacter_gallaeciensis_strain_P73_plasmid_pP73_a__complete_sequence	256057	no	100.00
940	1	NZ_CP010589.1	Phaeobacter_gallaeciensis_strain_P11_plasmid_pP11_a__complete_sequence	256057	yes	100.00
941	1	NZ_CP024583.1	Roseomonas_sp._FDAARGOS_362_plasmid_unnamed2__complete_sequence	256041	yes	100.00
942	1	NZ_CP010630.1	Phaeobacter_inhibens_strain_P78_plasmid_pP78_a__complete_sequence	255840	yes	100.00
943	1	NC_023138.1	Phaeobacter_gallaeciensis_DSM_26640_plasmid_pGal_A255__complete_sequence	255493	yes	100.00
944	1	NZ_CP011062.1	Escherichia_coli_str._Sanji_plasmid_pSJ_255__complete_sequence	255368	yes	100.00
945	1	NZ_CP018233.1	Rhizobium_leguminosarum_strain_Vaf-108_plasmid_unnamed5__complete_sequence	255060	yes	100.00
946	1	NZ_CP008899.1	Enterobacter_cloacae_ECNIH3_plasmid_pENT-8a4__complete_sequence	255013	yes	100.00
947	1	NZ_CP010856.1	Marinovum_algicola_DG_898_plasmid_pMaD1__complete_sequence	254955	yes	100.00
948	1	NC_010632.1	Nostoc_punctiforme_PCC_73102_plasmid_pNPUN02__complete_sequence	254918	yes	100.00
949	1	NZ_CP020455.1	Vibrio_coralliilyticus_strain_SNUTY-1_plasmid_pSNUTY1__complete_sequence	254703	yes	100.00
950	1	NZ_CP023526.1	Cedecea_neteri_strain_FDAARGOS_392_plasmid_unnamed__complete_sequence	254496	yes	100.00
951	1	NZ_CP024143.1	Escherichia_coli_strain_14EC029_plasmid_p14EC029b__complete_sequence	254423	yes	100.00
952	1	NZ_CP020434.2	Bacillus_sp._FDAARGOS_235_plasmid_1__complete_sequence	254131	yes	100.00
953	1	KY990887.1	Escherichia_coli_strain_XG-E1_plasmid_pXGE1mcr__complete_sequence	254048	yes	100.00
954	1	NZ_CP023167.1	Salmonella_enterica_subsp._enterica_serovar_Saintpaul_strain_SGB23_plasmid_pSGB23__complete_sequence	254041	yes	100.00
955	1	HG918041.1	Klebsiella_pneumoniae_Kp15_plasmid_pENVA_complete_sequence	253984	yes	100.00
956	1	NZ_CP010111.1	Bacillus_thuringiensis_serovar_indiana_strain_HD521_plasmid_pBTHD521-5__complete_sequence	253580	yes	100.00
957	1	NZ_CP014675.1	Kozakia_baliensis_strain_DSM_14400_plasmid_pKB14400_1__complete_sequence	253508	yes	100.00
958	1	NZ_CP016476.1	Synechococcus_sp._PCC_7003_plasmid_unnamed2__complete_sequence	253256	yes	100.00
959	1	NZ_CP025426.1	Enterococcus_faecium_strain_SC4_plasmid_p1__complete_sequence	253120	yes	100.00
960	1	KX421096.1	Salmonella_enterica_subsp._enterica_serovar_Indiana_strain_A3_plasmid_pA3T__complete_sequence	253092	yes	100.00
961	2	MF135535.1	Raoultella_ornithinolytica_strain_TS53CTX_plasmid_pHNTS53-1__complete_sequence	253021	yes	100.00
961	2	MF135534.1	Raoultella_ornithinolytica_strain_TS48CTX_plasmid_pHNTS48-1__complete_sequence	253021	no	100.00
962	1	NC_021907.1	Rhizobium_etli_bv._mimosae_str._Mim1_plasmid_pRetMIM1b__complete_sequence	252689	yes	100.00
963	1	NZ_CP015597.1	Mycobacterium_sp._YC-RL4_plasmid_pMYC1__complete_sequence	252568	yes	100.00
964	1	NZ_CP013125.1	Pseudomonas_mendocina_S5.2_plasmid_pPME5__complete_sequence	252328	yes	100.00
965	1	CP021196.1	Escherichia_coli_strain_H17_plasmid_pH17-3__complete_sequence	252257	yes	100.00
966	1	NZ_CP013927.1	Alteromonas_stellipolaris_strain_LMG_21861_plasmid_pASTE61-200__complete_sequence	252173	yes	100.00
967	1	NZ_CP020568.1	Kitasatospora_aureofaciens_strain_DM-1_plasmid_unnamed1__complete_sequence	252068	yes	100.00
968	1	CP003586.1	Enterococcus_faecium_DO_plasmid_3__complete_sequence	251926	yes	100.00
969	1	NZ_CP007070.1	Rhizobium_leguminosarum_bv._trifolii_CB782_plasmid__complete_sequence	251612	yes	100.00
970	1	KU341381.1	Escherichia_coli_strain_SHP45_plasmid_pHNSHP45-2__complete_sequence	251493	yes	100.00
971	1	NZ_CP009356.1	Vibrio_tubiashii_ATCC_19109_plasmid_p251__complete_sequence	251408	yes	100.00
972	1	NC_007764.1	Rhizobium_etli_CFN_42_plasmid_p42c__complete_sequence	250948	yes	100.00
973	1	CP029729.1	Citrobacter_sp._CRE-46_strain_AR_0157_plasmid_unnamed1__complete_sequence	250887	yes	100.00
974	1	NZ_CP013056.1	Bacillus_thuringiensis_strain_YWC2-8_plasmid_pYWC2-8-1__complete_sequence	250706	yes	100.00
975	1	NZ_CP011623.1	Klebsiella_pneumoniae_strain_CAV1344_plasmid_pCAV1344-250__complete_sequence	250396	yes	100.00
976	1	NZ_CP015091.1	Pelagibaca_abyssi_strain_JLT2014_plasmid_pPABY1__complete_sequence	250394	yes	100.00
977	1	NZ_CP024064.1	Lactobacillus_salivarius_strain_BCRC_12574_plasmid_unnamed1__complete_sequence	250219	yes	100.00
978	1	NZ_CP020908.1	Rhizobium_etli_strain_NXC12_plasmid_pRetNXC12b__complete_sequence	250162	yes	100.00
979	1	NZ_CP023286.1	Xanthomonas_citri_pv._citri_strain_03-1638-1-1_plasmid_pCuR__complete_sequence	249703	yes	100.00
980	1	NZ_CP013426.1	Burkholderia_sp._MSMB0856_plasmid_pMSMB0856__complete_sequence	249331	yes	100.00
981	1	MF344580.1	Enterobacter_cloacae_strain_30860_plasmid_p30860-HI2__complete_sequence	249241	yes	100.00
982	1	NZ_CP026398.1	Klebsiella_pneumoniae_strain_KPNIH48_plasmid_pKPN-edaa__complete_sequence	249238	yes	100.00
983	1	KY019259.1	Escherichia_coli_strain_YJMC8_plasmid_pHNYJC8__complete_sequence	249153	yes	100.00
984	1	KY019258.1	Escherichia_coli_strain_LDHF400_plasmid_pHNLDF400__complete_sequence	249152	yes	100.00
985	1	KM877269.1	Salmonella_enterica_subsp._enterica_serovar_Typhimurium_strain_GDS147_plasmid_pHXY0908__complete_sequence	249144	yes	100.00
986	1	CP012141.1	Shigella_flexneri_4c_strain_1205_plasmid_1205p1__complete_sequence	248368	yes	100.00
987	1	NC_014642.1	Achromobacter_xylosoxidans_A8_plasmid_pA82__complete_sequence	247895	yes	100.00
988	1	KX129782.1	Escherichia_coli_strain_S38_plasmid_pS38__complete_sequence	247885	yes	100.00
989	1	CP016288.1	Rhizobium_leguminosarum_strain_Vaf10_plasmid_unnamed7__complete_sequence	247808	yes	100.00
990	1	NZ_CP023152.1	Mycobacterium_chimaera_strain_FLAC0070_plasmid_pFLAC0070_1__complete_sequence	247522	yes	100.00
991	1	NZ_CP022748.1	Sphingobium_hydrophobicum_strain_C1_plasmid_p2__complete_sequence	247521	yes	100.00
992	1	FP893246.1	Vibrio_nigripulchritudo_plasmid_VIBNI_pA__complete_genome	247271	yes	100.00
993	1	NZ_CP021811.1	Sinorhizobium_meliloti_strain_Rm41_plasmid_accessoryA__complete_sequence	247065	yes	100.00
994	1	NZ_CP018687.1	Klebsiella_pneumoniae_strain_Kp_Goe_149473_plasmid_pKp_Goe_473-1__complete_sequence	246757	yes	100.00
995	1	NZ_CP018720.1	Klebsiella_pneumoniae_strain_KP_Goe_828304_plasmid_pKp_Goe_304-1__complete_sequence	246757	yes	100.00
996	1	NZ_CP018714.1	Klebsiella_pneumoniae_strain_Kp_Goe_152021_plasmid_pKp_Goe_021-1__complete_sequence	246756	yes	100.00
997	1	NZ_CP018708.1	Klebsiella_pneumoniae_strain_Kp_Goe_827026_plasmid_pKp_Goe_026-1__complete_sequence	246756	yes	100.00
998	1	NZ_CP018696.1	Klebsiella_pneumoniae_strain_Kp_Goe_149832_plasmid_pKp_Goe_832-1__complete_sequence	246755	yes	100.00
999	1	NZ_CP018702.1	Klebsiella_pneumoniae_strain_Kp_Goe_827024_plasmid_pKp_Goe_024-1__complete_sequence	246753	yes	100.00
1000	1	NZ_CP025467.1	Klebsiella_pneumoniae_strain_JS187_plasmid_p187-1__complete_sequence	246557	yes	100.00
1001	1	KF719971.1	Klebsiella_pneumoniae_strain_ST23_plasmid_pKP007__complete_sequence	246176	yes	100.00
1002	1	NC_018682.1	Sinorhizobium_meliloti_Rm41_plasmid_pRM41A_complete_sequence	246023	yes	100.00
1003	1	NZ_CP018313.1	Klebsiella_pneumoniae_strain_Kp_Goe_822579_plasmid_pKp_Goe_579-1__complete_sequence	245975	yes	100.00
1004	1	JX442974.1	Klebsiella_pneumoniae_plasmid_pKN-LS6__complete_sequence	245869	yes	100.00
1005	1	DQ058764.1	Agrobacterium_tumefaciens_Ti_plasmid_pTiBo542__complete_sequence	244978	yes	100.00
1006	1	NZ_CP021536.1	Escherichia_coli_strain_AR_0119_plasmid_unitig_2__complete_sequence	244955	yes	100.00
1007	1	KT334335.1	Salmonella_enterica_subsp._enterica_serovar_Typhimurium_strain_ST06-53_plasmid_pHK0653__complete_sequence	244851	yes	100.00
1008	1	CP013710.1	Clostridium_botulinum_strain_F634_plasmid_pRSJ2_3__complete_sequence	244784	yes	100.00
1009	1	NZ_CP006987.1	Rhizobium_sp._IE4771_plasmid_pRetIE4771a__complete_sequence	244771	yes	100.00
1010	1	NZ_CP018865.1	Arthrobacter_crystallopoietes_strain_DSM_20117_plasmid_pLDW-10__complete_sequence	244759	yes	100.00
1011	1	NZ_CP017986.1	Klebsiella_pneumoniae_strain_825795-1_plasmid_unnamed1__complete_sequence	244706	yes	100.00
1012	1	MF156696.1	Klebsiella_pneumoniae_strain_1642_plasmid_p1642-2__complete_sequence	244622	yes	100.00
1013	1	NC_014818.1	Asticcacaulis_excentricus_CB_48_plasmid_pASTEX01__complete_sequence	244260	yes	100.00
1014	1	NZ_CP018656.1	Salmonella_enterica_subsp._enterica_serovar_Enteritidis_strain_81-1706_plasmid_pSE81-1706__complete_sequence	244210	yes	100.00
1015	1	NZ_CP015032.1	Burkholderia_cenocepacia_strain_842_plasmid_pBcn842-1__complete_sequence	244120	yes	100.00
1016	1	KX832927.1	Providencia_rettgeri_strain_16pre36_plasmid_p16Pre36-NDM__complete_sequence	244116	yes	100.00
1017	1	NZ_CP026172.1	Klebsiella_pneumoniae_strain_KPNIH50_plasmid_pKPN-bbef__complete_sequence	243967	yes	100.00
1018	2	NZ_CP007729.1	Klebsiella_pneumoniae_subsp._pneumoniae_KPNIH10_plasmid_pKPN-498__complete_sequence	243824	yes	100.00
1018	2	NZ_CP008829.1	Klebsiella_pneumoniae_subsp._pneumoniae_KPNIH1_plasmid_pKPN-498__complete_sequence	243824	no	100.00
1019	1	NZ_CP019993.1	Enterococcus_faecium_isolate_2014-VREF-268_plasmid_p268-1__complete_sequence	243818	yes	100.00
1020	1	NZ_CP011611.1	Citrobacter_freundii_strain_CAV1321_plasmid_pKPC_CAV1321-244__complete_sequence	243709	yes	100.00
1021	1	NC_014626.1	Ketogulonicigenium_vulgare_Y25_plasmid_pYP12__complete_sequence	243645	yes	100.00
1022	1	NZ_CP024483.1	Klebsiella_pneumoniae_strain_INF322_plasmid_unnamed1__complete_sequence	243634	yes	100.00
1023	1	NZ_CP024500.1	Klebsiella_pneumoniae_strain_KSB1_4E_plasmid_unnamed1__complete_sequence	243620	yes	100.00
1024	1	KX084394.1	Escherichia_coli_strain_59_plasmid_pECJS-59-244__complete_sequence	243572	yes	100.00
1025	1	NZ_CP009453.1	Sphingopyxis_sp._113P3_plasmid__complete_sequence	243437	yes	100.00
1026	1	NZ_CP026927.1	Agrobacterium_tumefaciens_strain_1D1609_plasmid_pAt1D1609a__complete_sequence	243381	yes	100.00
1027	1	NZ_CP020932.1	Marinobacter_salarius_strain_SMR5_plasmid_pSMR5__complete_sequence	243268	yes	100.00
1028	1	NZ_CP027471.1	Escherichia_coli_strain_2013C-4248_plasmid_unnamed7__complete_sequence	243267	yes	100.00
1029	1	CP002037.1	Lactobacillus_salivarius_CECT_5713_plasmid_pHN3__complete_sequence	242962	yes	100.00
1030	1	NZ_CP012910.1	Ketogulonicigenium_vulgare_strain_Hbe602_plasmid_2__complete_sequence	242716	yes	100.00
1031	2	NC_017385.1	Ketogulonigenium_vulgarum_WSH-001_plasmid_2__complete_sequence	242715	yes	100.00
1031	2	CP002020.1	Ketogulonicigenium_vulgare_WSH-001_plasmid_2__complete_sequence	242715	no	100.00
1032	1	MG948335.1	Escherichia_coli_strain_3498_plasmid_p3498__complete_sequence	242664	yes	100.00
1033	1	NC_007930.1	Lactobacillus_salivarius_UCC118_plasmid_pMP118__complete_sequence	242436	yes	100.00
1034	1	CP014776.1	Pluralibacter_gergoviae_strain_FB2_plasmid_pFB2.1__complete_sequence	242312	yes	100.00
1035	1	NZ_CP016820.1	Rhodococcus_sp._p52_plasmid_pDF02__complete_sequence	242246	yes	100.00
1036	1	NZ_CP012501.1	Escherichia_coli_strain_08-00022_plasmid_pCFSAN004179G__complete_sequence	242187	yes	100.00
1037	1	NZ_CP011869.1	Pseudonocardia_sp._HH130629-09_plasmid_pLS1-1__complete_sequence	242173	yes	100.00
1038	1	NZ_CP010312.1	Geoalkalibacter_subterraneus_strain_Red1_plasmid_pGSUB1__complete_sequence	242122	yes	100.00
1039	1	NZ_CP010651.1	Phaeobacter_inhibens_strain_P54_plasmid_pP54_a__complete_sequence	241996	yes	100.00
1040	1	KP345882.1	Escherichia_coli_strain_BK32533_plasmid_pBK32533__complete_sequence	241963	yes	100.00
1041	1	NZ_CP019308.1	Phaeobacter_inhibens_strain_DOK1-1_plasmid_pDOK1-1-1__complete_sequence	241798	yes	100.00
1042	1	NC_009838.1	Escherichia_coli_APEC_O1_plasmid_pAPEC-O1-R__complete_sequence	241387	yes	100.00
1043	1	NZ_CP025402.1	Escherichia_coli_strain_MS8345_plasmid_pMS8345A__complete_sequence	241162	yes	100.00
1044	1	NZ_CP028567.1	Aeromonas_hydrophila_subsp._hydrophila_strain_WCHAH045096_plasmid_pMCR5_045096__complete_sequence	241090	yes	100.00
1045	1	NZ_CP024986.1	Streptomyces_lavendulae_subsp._lavendulae_strain_CCM_3239_plasmid_pSA3239__complete_sequence	241081	yes	100.00
1046	1	NC_024970.1	Streptomyces_aureofaciens_strain_CCM3239_plasmid_pSA3239__complete_sequence	241077	yes	100.00
1047	1	NZ_CP014152.1	Clostridium_botulinum_strain_BrDura_plasmid_pRSJ20_1__complete_sequence	241076	yes	100.00
1048	1	KJ396772.2	Streptomyces_aureofaciens_strain_CCM3239_plasmid_pSA3239__complete_sequence	241076	yes	100.00
1049	1	KY075659.1	Escherichia_coli_strain_GD80_plasmid_pGD80-2__complete_sequence	241033	yes	100.00
1050	1	NZ_CP029174.1	Methylobacterium_sp._DM1_plasmid_unnamed__complete_sequence	240873	yes	100.00
1051	1	NZ_CP022824.1	Klebsiella_quasivariicola_strain_KPN1705_plasmid_pKPN1705-1__complete_sequence	240771	yes	100.00
1052	1	NZ_CP015833.1	Escherichia_coli_O157_strain_180-PT54_plasmid__complete_sequence	240662	yes	100.00
1053	1	NC_022882.1	Bacillus_thuringiensis_YBT-1518_plasmid_pBMB0233__complete_sequence	240661	yes	100.00
1054	1	NZ_CP010618.1	Phaeobacter_inhibens_strain_P30_isolate_M4-3.1A_plasmid_pP30_a__complete_sequence	240648	yes	100.00
1055	1	KU743384.1	Escherichia_coli_strain_SA26_plasmid_pSA26-MCR-1__complete_sequence	240367	yes	100.00
1056	1	NZ_CP020041.1	Streptomyces_sp._3211_plasmid_p3211-2__complete_sequence	240209	yes	100.00
1057	1	NZ_CP011296.1	Rhodococcus_erythropolis_strain_BG43_plasmid_pRLCBG43__complete_sequence	240129	yes	100.00
1058	1	NZ_CP012168.1	Enterobacter_hormaechei_subsp._steigerwaltii_strain_34998_plasmid_p34998-239.973kb__complete_sequence	239973	yes	100.00
1059	1	MG288682.1	Klebsiella_aerogenes_strain_E20_plasmid_pE20-HI3__complete_sequence	239779	yes	100.00
1060	1	NZ_CP010857.1	Marinovum_algicola_DG_898_plasmid_pMaD2__complete_sequence	239750	yes	100.00
1061	1	NC_008738.1	Marinobacter_hydrocarbonoclasticus_VT8_plasmid_pMAQU01__complete_sequence	239623	yes	100.00
1062	1	NZ_CP024791.1	Nostoc_flagelliforme_CCNUN1_plasmid_pNFSY06__complete_sequence	239322	yes	100.00
1063	1	NC_011973.1	Bacillus_cereus_Q1_plasmid_pBc239__complete_sequence	239246	yes	100.00
1064	1	KF362121.2	Escherichia_coli_strain_T23_plasmid_pEQ1__complete_sequence	239151	yes	100.00
1065	1	NZ_CP009636.1	Bacillus_cereus_03BB108_plasmid_pBFI_2__complete_sequence	238933	yes	100.00
1066	1	NZ_CP010742.1	Phaeobacter_inhibens_strain_P59_plasmid_pP59_a__complete_sequence	238916	yes	100.00
1067	1	NZ_CP020385.1	Rhodovulum_sp._MB263_plasmid_pRSMBA__complete_sequence	238713	yes	100.00
1068	1	MF344567.1	Klebsiella_pneumoniae_strain_A708_plasmid_pA708-IMP__complete_sequence	238703	yes	100.00
1069	1	MG288679.1	Klebsiella_pneumoniae_plasmid_p911021-tetA__complete_sequence	238681	yes	100.00
1070	1	KX856066.1	Salmonella_Typhimurium_strain_HSHLJ1_plasmid_pHSHLJ1-MCR1__complete_sequence	238539	yes	100.00
1071	1	KX023262.1	Escherichia_coli_plasmid_pSCE516-1__complete_sequence	237939	yes	100.00
1072	1	NC_018421.1	Phaeobacter_inhibens_2.10_plasmid_pPGA2_239__complete_sequence	237766	yes	100.00
1073	1	NZ_CP026179.1	Klebsiella_pneumoniae_strain_KPNIH49_plasmid_pKPC-224e__complete_sequence	237571	yes	100.00
1074	1	NZ_CP003988.1	Streptomyces_sp._769_plasmid_pSGZL__complete_sequence	237512	yes	100.00
1075	1	NZ_CP018322.1	Alteromonas_macleodii_strain_Te101_plasmid_pTE101a__complete_sequence	237311	yes	100.00
1076	1	MG874042.1	Salmonella_sp._strain_Sa4_plasmid_pSa4-CIP__complete_sequence	237130	yes	100.00
1077	1	NZ_CP025614.1	Niveispirillum_cyanobacteriorum_strain_TH16_plasmid_unnamed2__complete_sequence	237129	yes	100.00
1078	1	NZ_CP026373.1	Sphingobium_sp._SCG-1_plasmid_unnamed__complete_sequence	236976	yes	100.00
1079	1	NZ_CP022495.1	Salmonella_enterica_subsp._enterica_serovar_Derby_strain_SA20035215_plasmid_unnamed1__complete_sequence	236555	yes	100.00
1080	1	KY421937.1	Escherichia_coli_strain_FS13Z2S_plasmid_pFS13Z2S__complete_sequence	236355	yes	100.00
1081	1	NZ_CP024892.1	Rhodococcus_ruber_strain_YYL_plasmid_pYYL1.1__complete_sequence	236354	yes	100.00
1082	1	KY940428.1	UNVERIFIED:_Bacillus_sp._(in:_Bacteria)_strain_PUMK-07_plasmid_pMK-07__complete_sequence	236312	yes	100.00
1083	1	NZ_CP012931.1	Salmonella_enterica_subsp._enterica_serovar_Heidelberg_strain_N13-01290_plasmid_pN13-01290_23__complete_sequence	236176	yes	100.00
1084	1	NZ_CP018234.1	Rhizobium_leguminosarum_strain_Vaf-108_plasmid_unnamed6__complete_sequence	236058	yes	100.00
1085	1	NZ_CP026274.1	Klebsiella_oxytoca_strain_KONIH4_plasmid_pKPC-4b66__complete_sequence	235655	yes	100.00
1086	1	NZ_CP013241.1	Clostridium_botulinum_strain_CDC_67071_plasmid_pNPD7__complete_sequence	235650	yes	100.00
1087	1	NZ_CP027063.2	Klebsiella_variicola_strain_WCHKV030666_plasmid_pVir_030666__complete_sequence	235448	yes	100.00
1088	1	NZ_CP012644.1	Rufibacter_tibetensis_strain_1351_plasmid_1__complete_sequence	235438	yes	100.00
1089	1	NC_018509.1	Bacillus_thuringiensis_HD-789_plasmid_pBTHD789-2__complete_sequence	235425	yes	100.00
1090	1	NZ_CP009347.1	Bacillus_thuringiensis_HD1002_plasmid_3__complete_sequence	235425	yes	100.00
1091	1	CP013278.1	Bacillus_thuringiensis_serovar_israelensis_strain_AM65-52_plasmid_pAM65-52-3-235K__complete_sequence	235424	yes	100.00
1092	1	CP016184.1	Escherichia_coli_strain_EC2_plasmid_pEC2-4__complete_sequence	235403	yes	100.00
1093	1	NZ_CP026237.1	Citrobacter_freundii_complex_sp._CFNIH3_plasmid_pCFR-9161__complete_sequence	235027	yes	100.00
1094	2	NZ_CP010611.1	Phaeobacter_inhibens_strain_P92_plasmid_pP92_a__complete_sequence	234655	yes	100.00
1094	2	NZ_CP010750.1	Phaeobacter_inhibens_strain_P70_plasmid_pP70_a__complete_sequence	234655	no	100.00
1095	1	NZ_CP010662.1	Phaeobacter_inhibens_strain_P74_plasmid_pP74_a__complete_sequence	234655	yes	100.00
1096	1	KY270853.1	Raoultella_ornithinolytica_strain_YNKP001_plasmid_pYNKP001-dfrA__complete_sequence	234154	yes	100.00
1097	1	NZ_CP010746.1	Phaeobacter_inhibens_strain_P48_isolate_M21-2.3_plasmid_pP48_a__complete_sequence	234052	yes	100.00
1098	1	KX246266.1	Escherichia_coli_strain_AHCH67_plasmid_pHNAH67__complete_sequence	233814	yes	100.00
1099	1	NZ_CP019443.1	Salmonella_enterica_subsp._enterica_serovar_Typhimurium_strain_81741_plasmid_unnamed1__complete_sequence	233802	yes	100.00
1100	1	NC_006466.1	Cupriavidus_metallidurans_CH34_plasmid_pMOL30__complete_sequence	233755	yes	100.00
1101	1	NC_020394.1	Bacillus_thuringiensis_serovar_thuringiensis_str._IS5056_plasmid_pIS56-233__complete_sequence	233730	yes	100.00
1102	1	NC_007971.2	Cupriavidus_metallidurans_CH34_plasmid_pMOL30__complete_sequence	233720	yes	100.00
1103	1	NC_010335.1	Caulobacter_sp._K31_plasmid_pCAUL01__complete_sequence	233649	yes	100.00
1104	1	MG053312.1	Klebsiella_pneumoniae_strain_KP267_plasmid_pVir-CR-HvKP267__complete_sequence	233470	yes	100.00
1105	1	NZ_CP022165.1	Escherichia_coli_strain_M160133_plasmid_pM160133_p1__complete_sequence	233149	yes	100.00
1106	1	KY887595.1	Escherichia_coli_strain_Ec78_plasmid_pEc78__complete_sequence	233057	yes	100.00
1107	1	NZ_CP010578.1	Bacillus_thuringiensis_serovar_morrisoni_strain_BGSC_4AA1_plasmid_pBMB232__complete_sequence	232994	yes	100.00
1108	1	NZ_CP014271.1	Escherichia_coli_K-12_strain_DHB4_plasmid_F128-(DHB4)__complete_sequence	232954	yes	100.00
1109	1	NZ_CP010716.1	Phaeobacter_piscinae_strain_P18_plasmid_pP18_a__complete_sequence	232711	yes	100.00
1110	1	NC_005838.1	Thermus_thermophilus_HB27_plasmid_pTT27__complete_sequence	232605	yes	100.00
1111	1	NZ_CP020838.1	Klebsiella_pneumoniae_strain_BK13043_plasmid_pBK13043-1__complete_sequence	232540	yes	100.00
1112	1	KY689632.1	Escherichia_coli_strain_19-M12_plasmid_p19M12__complete_sequence	232345	yes	100.00
1113	1	NZ_CP027411.1	Salmonella_enterica_strain_FDAARGOS_319_plasmid_unnamed__complete_sequence	232341	yes	100.00
1114	1	NZ_CP018460.1	Klebsiella_pneumoniae_strain_Kp_Goe_39795_plasmid_pKp_Goe_795-1__complete_sequence	232181	yes	100.00
1115	1	NC_017771.1	Deinococcus_gobiensis_I-0_plasmid_P3__complete_sequence	231600	yes	100.00
1116	1	NZ_CP025081.1	Klebsiella_pneumoniae_strain_SGH10_plasmid_pSGH10__complete_sequence	231583	yes	100.00
1117	1	NC_018532.1	Arthrobacter_sp._Rue61a_plasmid_p232__complete_sequence	231551	yes	100.00
1118	1	NZ_CP023893.1	Raoultella_ornithinolytica_strain_FDAARGOS_431_plasmid_unnamed1__complete_sequence	231294	yes	100.00
1119	1	NZ_CP027507.1	Enterococcus_faecium_strain_AUSMDU00004055_plasmid_unnamed1__complete_sequence	231024	yes	100.00
1120	1	NZ_CP019048.1	Klebsiella_pneumoniae_subsp._pneumoniae_strain_RJA166_plasmid_pRJA166a__complete_sequence	230606	yes	100.00
1121	1	MH128771.1	Escherichia_coli_strain_803DBmcr_plasmid_803-DB-mcr__complete_sequence	230365	yes	100.00
1122	1	CP016183.1	Escherichia_coli_strain_EC2_1_plasmid_pEC2_1-4__complete_sequence	230278	yes	100.00
1123	1	CP026844.1	Shigella_boydii_strain_NCTC_9733_plasmid_unnamed__complete_sequence	230094	yes	100.00
1124	1	NZ_CP018066.1	Enterococcus_faecium_strain_E1_plasmid_pE1_230__complete_sequence	230049	yes	100.00
1125	1	NZ_CP019064.1	Rouxiella_sp._ERMR1:05_plasmid_unnamed2__complete_sequence	229977	yes	100.00
1126	1	NZ_CP011829.1	Enterococcus_faecium_strain_UW8175_plasmid_unnamed1__complete_sequence	229882	yes	100.00
1127	1	NZ_CP013265.1	Sphingobium_baderi_strain_DE-13_plasmid_pDE1__complete_sequence	229716	yes	100.00
1128	1	NZ_CP017058.1	Citrobacter_freundii_strain_SL151_plasmid_unnamed1__complete_sequence	229406	yes	100.00
1129	1	NZ_CP016317.1	Bacillus_cereus_strain_M3_plasmid_pBCM301__complete_sequence	229356	yes	100.00
1130	1	NZ_CP023143.1	Escherichia_coli_strain_CFSAN061770_plasmid_pEGY1-MCR-1__complete_sequence	228947	yes	100.00
1131	1	NZ_CP014011.1	Klebsiella_pneumoniae_subsp._pneumoniae_strain_RJF999_plasmid_pRJF999__complete_sequence	228907	yes	100.00
1132	1	CP020087.1	Shigella_flexneri_1a_strain_0670_plasmid_unnamed1__complete_sequence	228834	yes	100.00
1133	1	NC_009475.1	Bradyrhizobium_sp._BTAi1_plasmid_pBBta01__complete_sequence	228826	yes	100.00
1134	1	MF072964.1	Citrobacter_freundii_strain_P10159_plasmid_pP10159-4__complete_sequence	228709	yes	100.00
1135	1	NZ_CP019049.1	Klebsiella_pneumoniae_subsp._pneumoniae_strain_RJA166_plasmid_pRJA166b__complete_sequence	228613	yes	100.00
1136	1	KY887590.1	Escherichia_coli_strain_Ec9_plasmid_pEc9__complete_sequence	228517	yes	100.00
1137	1	NZ_CP024508.1	Klebsiella_pneumoniae_strain_KSB2_1B_plasmid_unnamed2__complete_sequence	228353	yes	100.00
1138	1	MF150084.1	Klebsiella_pneumoniae_strain_A64477_plasmid_pKP64477a__complete_sequence	228008	yes	100.00
1139	1	KY271404.1	Klebsiella_pneumoniae_strain_Kp-48_plasmid_pKPN3-307_typeA__complete_sequence	227989	yes	100.00
1140	1	NZ_CP028181.1	Klebsiella_pneumoniae_strain_CFSAN054110_plasmid_pGMI16-005_01__complete_sequence	227967	yes	100.00
1141	1	NZ_CP024516.1	Klebsiella_pneumoniae_strain_KSB1_10J_plasmid_unnamed1__complete_sequence	227807	yes	100.00
1142	1	NZ_CP018235.1	Rhizobium_leguminosarum_strain_Vaf-108_plasmid_unnamed7__complete_sequence	227762	yes	100.00
1143	1	NZ_CP024875.1	Klebsiella_pneumoniae_strain_NH25_plasmid_pNH25.1__complete_sequence	227692	yes	100.00
1144	1	NZ_CP011634.1	Klebsiella_oxytoca_strain_CAV1374_plasmid_pCAV1374-228__complete_sequence	227680	yes	100.00
1145	1	NZ_CP020440.2	Paracoccus_yeei_strain_FDAARGOS_252_plasmid_unnamed2__complete_sequence	227674	yes	100.00
1146	1	NZ_CP027239.1	Dietzia_sp._oral_taxon_368_strain_W5195_plasmid_unnamed1__complete_sequence	227619	yes	100.00
1147	1	JN983042.1	Salmonella_enterica_subsp._enterica_serovar_Heidelberg_plasmid_pSH111_227__complete_sequence	227608	yes	100.00
1148	1	NZ_CP010956.1	Sphingobium_sp._YBL2_plasmid_2pYBL2-2__complete_sequence	227503	yes	100.00
1149	1	NZ_CP010736.1	Phaeobacter_inhibens_strain_P72_plasmid_pP72_a__complete_sequence	226965	yes	100.00
1150	2	NZ_CP010757.1	Phaeobacter_inhibens_strain_P80_plasmid_pP80_a__complete_sequence	226931	yes	100.00
1150	2	NZ_CP010600.1	Phaeobacter_inhibens_strain_P83_plasmid_pP83_a__complete_sequence	226931	no	100.00
1151	1	NZ_CP010706.1	Phaeobacter_inhibens_strain_P66_plasmid_pP66_a__complete_sequence	226931	yes	100.00
1152	1	NZ_CP010726.1	Phaeobacter_inhibens_strain_P88_plasmid_pP88_a__complete_sequence	226930	yes	100.00
1153	1	NC_009929.1	Acaryochloris_marina_MBIC11017_plasmid_pREB4__complete_sequence	226680	yes	100.00
1154	1	CP000619.1	Burkholderia_vietnamiensis_G4_plasmid_pBVIE03__complete_sequence	226679	yes	100.00
1155	1	KU254578.1	Escherichia_coli_strain_YD786_plasmid_pYD786-1__complete_sequence	226580	yes	100.00
1156	1	NZ_CP029387.1	Klebsiella_pneumoniae_subsp._pneumoniae_strain_SCKP040074_plasmid_pTetD_040074__complete_sequence	226524	yes	100.00
1157	1	CP026809.1	Shigella_dysenteriae_strain_204/96_plasmid_unnamed2__complete_sequence	226481	yes	100.00
1158	1	CP026817.1	Shigella_dysenteriae_strain_93-119_plasmid_unnamed2__complete_sequence	226441	yes	100.00
1159	1	NZ_CP019938.1	Ketogulonicigenium_robustum_strain_SPU_B003_plasmid_unnamed1__complete_sequence	226430	yes	100.00
1160	3	NZ_CP010612.1	Phaeobacter_inhibens_strain_P92_plasmid_pP92_b__complete_sequence	226389	yes	100.00
1160	3	NZ_CP010663.1	Phaeobacter_inhibens_strain_P74_plasmid_pP74_b__complete_sequence	226389	no	100.00
1160	3	NZ_CP010751.1	Phaeobacter_inhibens_strain_P70_plasmid_pP70_b__complete_sequence	226389	no	100.00
1161	1	NZ_CP024236.1	Escherichia_coli_O6:H16_strain_2014EL-1346-6_plasmid_unnamed4__complete_sequence	226119	yes	100.00
1162	1	MG662415.1	Escherichia_coli_strain_EC1107_plasmid_EC1107-IncHI2-226K__complete_sequence	226105	yes	100.00
1163	1	NZ_CP017387.1	Klebsiella_pneumoniae_strain_KP36_plasmid_2__complete_sequence	225962	yes	100.00
1164	1	NZ_CP014797.1	Thiobacimonas_profunda_strain_JLT2016_plasmid_pTPRO1__complete_sequence	225797	yes	100.00
1165	1	NC_019847.2	Sinorhizobium_meliloti_GR4_plasmid_pRmeGR4b__complete_sequence	225725	yes	100.00
1166	1	NC_010719.1	Escherichia_coli_53638_plasmid_p53638_226__complete_sequence	225683	yes	100.00
1167	1	NZ_CP012500.1	Escherichia_coli_strain_09-00049_plasmid_pCFSAN004180G__complete_sequence	225292	yes	100.00
1168	1	NZ_CP024424.1	Paracoccus_yeei_strain_TT13_plasmid_pTT13-2__complete_sequence	225271	yes	100.00
1169	1	KX276657.1	Escherichia_coli_strain_MRSN388634_plasmid_pMR0516mcr__complete_sequence	225069	yes	100.00
1170	1	NC_018510.1	Bacillus_thuringiensis_HD-789_plasmid_pBTHD789-3__complete_sequence	224872	yes	100.00
1171	1	KX518743.1	Escherichia_coli_strain_HYEC7_plasmid_pHYEC7-IncHI2__complete_sequence	224736	yes	100.00
1172	1	MH208235.1	Escherichia_coli_strain_APECA2_plasmid_pJMA2__complete_sequence	224630	yes	100.00
1173	1	NZ_CP015530.1	Rhodococcus_sp._WB1_plasmid_pWB1__complete_sequence	224533	yes	100.00
1174	1	NZ_CP015132.1	Klebsiella_pneumoniae_strain_Kpn555_plasmid_pKPN-d90__complete_sequence	224457	yes	100.00
1175	1	CP026833.1	Shigella_dysenteriae_strain_ATCC_49346_plasmid_unnamed__complete_sequence	224419	yes	100.00
1176	1	NZ_CP014009.1	Klebsiella_pneumoniae_subsp._pneumoniae_strain_RJF293_plasmid_pRJF293__complete_sequence	224263	yes	100.00
1177	1	NZ_CP021209.1	Escherichia_coli_strain_strain_Z247_plasmid_p2474-MCR1__complete_sequence	223982	yes	100.00
1178	1	NZ_CP012499.1	Escherichia_coli_strain_GB089_plasmid_pCFSAN004181P__complete_sequence	223952	yes	100.00
1179	1	MF678350.1	Escherichia_coli_strain_WCHEC-LL123_plasmid_pMCR1_WCHEC-LL123__complete_sequence	223698	yes	100.00
1180	1	NZ_CP014530.1	Enterococcus_faecium_strain_E745_plasmid_pl1__complete_sequence	223688	yes	100.00
1181	1	NZ_CP010270.1	Paenibacillus_polymyxa_strain_Sb3-1_plasmid_pSb31l__complete_sequence	223537	yes	100.00
1182	1	NZ_CP023488.1	Klebsiella_pneumoniae_subsp._pneumoniae_strain_ST101:960186733_plasmid_p19-10_01__complete_sequence	223434	yes	100.00
1183	1	CP001384.1	Shigella_flexneri_2002017_plasmid_pSFxv_1__complete_sequence	223364	yes	100.00
1184	1	CP020337.1	Shigella_flexneri_4c_strain_1602_plasmid_unnamed1__complete_sequence	223354	yes	100.00
1185	1	NZ_CP025457.1	Klebsiella_pneumoniae_strain_KP69_plasmid_p69-1__complete_sequence	223274	yes	100.00
1186	1	NC_009508.1	Sphingomonas_wittichii_RW1_plasmid_pSWIT02__complete_sequence	222757	yes	100.00
1187	1	NZ_CP013108.1	Sinorhizobium_americanum_strain_CFNEI_73_plasmid_A__complete_sequence	222756	yes	100.00
1188	1	CP007038.1	Shigella_flexneri_G1663_plasmid_pG1663__complete_sequence	222586	yes	100.00
1189	1	NZ_CP015740.1	Shinella_sp._HZN7_plasmid_pShin-04__complete_sequence	222555	yes	100.00
1190	1	NZ_CP014600.1	Yangia_sp._CCB-MM3_plasmid_unnamed4__complete_sequence	222528	yes	100.00
1191	1	MF589339.1	Escherichia_coli_strain_2271_plasmid_pCTXM-2271__complete_sequence	222492	yes	100.00
1192	1	KR827394.1	Uncultured_bacterium_plasmid_pKAZ5__complete_sequence	222486	yes	100.00
1193	1	NZ_CP022451.1	Salmonella_enterica_subsp._enterica_serovar_Indiana_strain_D90_plasmid_pD90-1__complete_sequence	222470	yes	100.00
1194	1	NZ_CP018129.1	Enterococcus_faecium_strain_A_020709_82_plasmid_unnamed1__complete_sequence	222278	yes	100.00
1195	1	NZ_CP018472.1	Xanthomonas_perforans_strain_LH3_plasmid_pLH3.1__complete_sequence	222061	yes	100.00
1196	1	CP012142.1	Shigella_flexneri_4c_strain_1205_plasmid_1205p2__complete_sequence	222060	yes	100.00
1197	1	NZ_CP026213.1	Citrobacter_sp._CFNIH10_plasmid_pKPC-933d__complete_sequence	221962	yes	100.00
1198	2	NC_002698.1	Shigella_flexneri_5a_virulence_plasmid_pWR501__complete_sequence	221851	yes	100.00
1198	2	AF348706.1	Shigella_flexneri_5a_plasmid_virulence_plasmid_pWR501__complete_sequence	221851	no	100.00
1199	2	AF386526.1	Shigella_flexneri_2a_str._301_virulence_plasmid_pCP301__complete_sequence	221618	yes	100.00
1199	2	NC_004851.1	Shigella_flexneri_2a_str._301_plasmid_pCP301__complete_sequence	221618	no	100.00
1200	1	NZ_CP024529.1	Klebsiella_pneumoniae_strain_INF157_plasmid_unnamed1__complete_sequence	221606	yes	100.00
1201	1	NZ_CP024192.1	Klebsiella_pneumoniae_isolate_KSB1_5D_plasmid_unnamed1__complete_sequence	221606	yes	100.00
1202	1	NZ_CP024522.1	Klebsiella_pneumoniae_strain_INF158_plasmid_unnamed1__complete_sequence	221606	yes	100.00
1203	3	NZ_CP010806.1	Phaeobacter_piscinae_strain_P23_plasmid_pP23_a__complete_sequence	221490	yes	100.00
1203	3	NZ_CP010644.1	Phaeobacter_piscinae_strain_P36_plasmid_pP36_a__complete_sequence	221490	no	100.00
1203	3	NZ_CP010690.1	Phaeobacter_piscinae_strain_P42_plasmid_pP42_a__complete_sequence	221490	no	100.00
1204	1	NZ_CP020855.1	Klebsiella_pneumoniae_strain_KPN528_plasmid_pKPN528-2__complete_sequence	221428	yes	100.00
1205	1	NZ_CP010682.1	Phaeobacter_piscinae_strain_P14_plasmid_pP14_a__complete_sequence	221388	yes	100.00
1206	1	NC_021815.1	Salmonella_enterica_subsp._enterica_serovar_Typhimurium_var._5-_str._CFSAN001921_plasmid_unnamed__complete_sequence	221009	yes	100.00
1207	1	CP002474.1	Klebsiella_pneumoniae_plasmid_pUUH239.2__complete_sequence	220824	yes	100.00
1208	1	CP026771.1	Shigella_flexneri_Y_strain_93-3063_plasmid_unnamed3__complete_sequence	220759	yes	100.00
1209	1	NC_023146.1	Leisingera_methylohalidivorans_DSM_14336_strain_MB2__DSM_14336_plasmid_unnamed__complete_sequence	220701	yes	100.00
1210	1	NZ_CP018848.1	Xanthomonas_citri_pv._citri_strain_LL074-4_plasmid_pLL074-4.1__complete_sequence	220688	yes	100.00
1211	1	NZ_CP026397.1	Klebsiella_pneumoniae_strain_KPNIH48_plasmid_pKPN-10f7__complete_sequence	220406	yes	100.00
1212	1	CP024476.1	Shigella_flexneri_7b_strain_94-3007_plasmid_unnamed3__complete_sequence	220282	yes	100.00
1213	1	NZ_CP021832.1	Sinorhizobium_meliloti_strain_HM006_plasmid_accessoryA__complete_sequence	220189	yes	100.00
1214	1	NZ_CP027409.1	Salmonella_enterica_subsp._enterica_strain_FDAARGOS_317_plasmid_unnamed__complete_sequence	220137	yes	100.00
1215	1	NZ_CP020926.1	Sphingobium_yanoikuyae_strain_SHJ_plasmid_pSES220__complete_sequence	220037	yes	100.00
1216	1	NZ_CP025340.1	Salmonella_enterica_subsp._enterica_serovar_Typhimurium_strain_BL10_plasmid_p220k__complete_sequence	220023	yes	100.00
1217	1	NZ_CP029591.1	Klebsiella_pneumoniae_strain_DA33144_plasmid_pDA33144-220__complete_sequence	219996	yes	100.00
1218	1	NC_019772.1	Anabaena_cylindrica_PCC_7122_plasmid_pANACY.01__complete_sequence	219925	yes	100.00
1219	1	KM017071.1	Sphingomonas_sp._JE1_plasmid_pJE1__complete_sequence	219885	yes	100.00
1220	1	NZ_CP007647.1	Lactobacillus_salivarius_strain_JCM_1046_plasmid_pMP1046A__complete_sequence	219748	yes	100.00
1221	2	AY378100.1	Klebsiella_pneumoniae_plasmid_pLVPK__complete_sequence	219385	yes	100.00
1221	2	NC_005249.1	Klebsiella_pneumoniae_CG43_plasmid_pLVPK__complete_sequence	219385	no	100.00
1222	1	NZ_CP023948.1	Klebsiella_pneumoniae_strain_FDAARGOS_446_plasmid_unnamed1__complete_sequence	219350	yes	100.00
1223	1	KY887592.1	Citrobacter_freundii_strain_Cf52_plasmid_pCf52__complete_sequence	219342	yes	100.00
1224	2	NC_009622.1	Sinorhizobium_medicae_WSM419_plasmid_pSMED03__complete_sequence	219313	yes	100.00
1224	2	CP000741.1	Sinorhizobium_medicae_WSM419_plasmid_pSMED03__complete_genome	219313	no	100.00
1225	1	NZ_CP010669.1	Phaeobacter_inhibens_strain_P57_plasmid_pP57_a__complete_sequence	219155	yes	100.00
1226	1	NZ_CP010624.1	Phaeobacter_inhibens_strain_P51_plasmid_pP51_a__complete_sequence	219155	yes	100.00
1227	1	NZ_CP010697.1	Phaeobacter_inhibens_strain_P24_plasmid_pP24_a__complete_sequence	219155	yes	100.00
1228	1	NZ_CP011977.1	Klebsiella_pneumoniae_DMC1097_plasmid_pDMC1097-218.836kb__complete_sequence	218836	yes	100.00
1229	1	NC_018492.1	Bacillus_cereus_FRI-35_plasmid_p01__complete_sequence	218786	yes	100.00
1230	1	NZ_CP016365.1	Phaeobacter_porticola_strain_P97_plasmid_pP97_a__complete_sequence	218458	yes	100.00
1231	1	NC_003384.1	Salmonella_enterica_subsp._enterica_serovar_Typhi_str._CT18_plasmid_pHCM1__complete_sequence	218160	yes	100.00
1232	1	NZ_CP025510.1	Rhizobium_leguminosarum_bv._viciae_strain_UPM791_plasmid_pRlvD__complete_sequence	217776	yes	100.00
1233	1	NZ_CP024557.1	Klebsiella_pneumoniae_strain_INF164_plasmid_unnamed1__complete_sequence	217685	yes	100.00
1234	1	NZ_CP018886.1	Klebsiella_pneumoniae_subsp._pneumoniae_strain_BR21_plasmid_pIncF__complete_sequence	217456	yes	100.00
1235	1	MG764548.1	Escherichia_coli_strain_11011_plasmid_p11011-fosA__complete_sequence	217419	yes	100.00
1236	1	KU997026.1	Escherichia_coli_strain_VA292_plasmid_pDGO100__complete_sequence	217306	yes	100.00
1237	1	NZ_CP014052.1	Vibrio_alginolyticus_strain_ATCC_33868_plasmid_unnamed1__complete_sequence	217123	yes	100.00
1238	2	NZ_CP020485.1	Enterococcus_faecium_strain_CFSAN059070_plasmid_unnamed1__complete_sequence	217014	yes	100.00
1238	2	NZ_CP020489.1	Enterococcus_faecium_strain_CFSAN059071_plasmid_unnamed1__complete_sequence	217014	no	100.00
1239	1	KX928752.1	Klebsiella_pneumoniae_strain_CRKP-59-KPC_plasmid_pCRKP-59-KPC__complete_sequence	216976	yes	100.00
1240	1	MH105050.1	Salmonella_enterica_subsp._enterica_serovar_Lomita_strain_SL131_plasmid_pSL131_IncA/C-IncX3__complete_sequence	216895	yes	100.00
1241	1	NZ_CP022176.1	Aeromonas_salmonicida_strain_S44_plasmid_pS44-1__complete_sequence	216870	yes	100.00
1242	1	NZ_CP021344.1	Acinetobacter_baumannii_strain_B11911_plasmid_pB11911__complete_sequence	216780	yes	100.00
1243	1	NZ_CP029588.1	Klebsiella_pneumoniae_strain_DA33141_plasmid_pDA33141-217__complete_sequence	216772	yes	100.00
1244	1	NC_008704.1	Mycobacterium_sp._KMS_plasmid_pMKMS02__complete_sequence	216763	yes	100.00
1245	1	NZ_CP012556.1	Raoultella_ornithinolytica_strain_18_plasmid_1__complete_sequence	216710	yes	100.00
1246	1	NC_020060.1	Rhizobium_tropici_CIAT_899_plasmid_pRtrCIAT899a__complete_sequence	216610	yes	100.00
1247	1	NZ_CP021720.1	Escherichia_coli_strain_AR_0128_plasmid_tig00000793__complete_sequence	216378	yes	100.00
1248	1	CP026829.1	Shigella_dysenteriae_strain_ATCC_12037_plasmid_unnamed__complete_sequence	216328	yes	100.00
1249	1	NZ_CP018956.1	Escherichia_coli_strain_Ecol_316_plasmid_pEC316_KPC__complete_sequence	216226	yes	100.00
1250	1	NZ_CP024831.1	Escherichia_coli_strain_CREC-532_plasmid_pCREC-532_1__complete_sequence	216181	yes	100.00
1251	1	NZ_CP016891.1	Pantoea_agglomerans_strain_C410P1_plasmid_unnamed2__complete_sequence	216117	yes	100.00
1252	1	NZ_CP019209.1	Enterococcus_faecium_strain_2014-VREF-41_plasmid_p41-1__complete_sequence	215998	yes	100.00
1253	1	MH263654.1	Klebsiella_pneumoniae_strain_QL24_plasmid_pKPN-QL24__complete_sequence	215940	yes	100.00
1254	1	KM396300.1	Salmonella_enterica_subsp._enterica_serovar_Enteritidis_strain_SEN110055_plasmid_pSEN110055__complete_sequence	215937	yes	100.00
1255	1	CP026841.1	Shigella_dysenteriae_strain_ATCC_9753_plasmid_unnamed__complete_sequence	215925	yes	100.00
1256	1	KM396299.1	Salmonella_enterica_subsp._enterica_serovar_Enteritidis_strain_SEN112499_plasmid_pSEN112499__complete_sequence	215897	yes	100.00
1257	1	KM198330.1	Salmonella_enterica_subsp._enterica_serovar_Enteritidis_strain_DG1009139_plasmid_pDGSE139__complete_sequence	215897	yes	100.00
1258	1	KM396298.1	Salmonella_enterica_subsp._enterica_serovar_Enteritidis_strain_KUSR18_plasmid_pKUSR18__complete_sequence	215892	yes	100.00
1259	1	CP026822.1	Shigella_dysenteriae_strain_96-3162_plasmid_unnamed2__complete_sequence	215820	yes	100.00
1260	1	HE616529.1	Shigella_sonnei_53G_plasmid_A__complete_genome	215774	yes	100.00
1261	1	NZ_CP026587.1	Klebsiella_pneumoniae_strain_NUHL30457_plasmid_p1__complete_sequence	215697	yes	100.00
1262	1	CP010830.1	Shigella_sonnei_strain_FORC_011_plasmid_pFORC11.1__complete_sequence	215551	yes	100.00
1263	1	KY887594.1	Klebsiella_pneumoniae_strain_Kp55_plasmid_pKp55__complete_sequence	215528	yes	100.00
1264	1	NZ_CP013844.1	Clostridium_botulinum_strain_A634_plasmid_pRSJ19_2__complete_sequence	215420	yes	100.00
1265	1	NZ_CP020948.1	Rhizobium_sp._CIAT894_plasmid_pRheCIAT894a__complete_sequence	215247	yes	100.00
1266	1	NZ_CP011600.1	Kluyvera_intermedia_strain_CAV1151_plasmid_pCAV1151-215__complete_sequence	215092	yes	100.00
1267	1	NZ_CP020716.1	Cnuibacter_physcomitrellae_strain_XA(T)_plasmid_unnamed1__complete_sequence	214750	yes	100.00
1268	1	NZ_CP028954.1	Klebsiella_pneumoniae_strain_AR_0141_plasmid_unnamed1__complete_sequence	214704	yes	100.00
1269	1	NZ_CP010727.1	Phaeobacter_inhibens_strain_P88_plasmid_pP88_b__complete_sequence	214690	yes	100.00
1270	1	CP023646.1	Shigella_sonnei_strain_CFSAN030807_plasmid_pCFSAN030807_1__complete_sequence	214673	yes	100.00
1271	1	CP019696.1	Shigella_sonnei_strain_75/02_plasmid_pInv_75_02_1__complete_sequence	214565	yes	100.00
1272	1	NZ_CP010123.1	Escherichia_coli_strain_C5_plasmid_A__complete_genome	214445	yes	100.00
1273	1	NZ_CP021695.1	Proteus_mirabilis_strain_AR_0155_plasmid_tig00000123__complete_sequence	214441	yes	100.00
1274	1	CP000039.1	Shigella_sonnei_Ss046_plasmid_pSS_046__complete_sequence	214396	yes	100.00
1275	1	NC_020208.1	Enterococcus_faecium_NRRL_B-2354_plasmid_pNB2354_1__complete_sequence	214319	yes	100.00
1276	2	NC_003065.3	Agrobacterium_fabrum_str._C58_plasmid_Ti__complete_sequence	214233	yes	100.00
1276	2	AE007871.2	Agrobacterium_tumefaciens_str._C58_plasmid_Ti__complete_sequence	214233	no	100.00
1277	1	NZ_CP021710.1	Klebsiella_pneumoniae_strain_AR_0143_plasmid_tig00000853__complete_sequence	214114	yes	100.00
1278	1	NZ_CP025432.1	Paracoccus_zhejiangensis_strain_J6_plasmid_pPZ02__complete_sequence	214101	yes	100.00
1279	1	NZ_CP026682.1	Nostoc_sp._'Peltigera_membranacea_cyanobiont_N6'_strain_N6_plasmid_pNPM1__complete_sequence	213966	yes	100.00
1280	1	NZ_CP015441.1	Erythrobacter_atlanticus_strain_s21-N3_plasmid__complete_sequence	213959	yes	100.00
1281	1	NZ_CP014273.1	Escherichia_coli_K-12_strain_C3026_plasmid_F128-(C3026)__complete_sequence	213924	yes	100.00
1282	1	NZ_CP012498.1	Escherichia_coli_strain_06-00048_plasmid_pCFSAN004178P_02__complete_sequence	213847	yes	100.00
1283	1	NZ_CP018742.1	Bacillus_cereus_strain_FORC_047_plasmid_pFORC47_2__complete_sequence	213830	yes	100.00
1284	1	NC_019397.1	Gluconobacter_oxydans_H24_plasmid__complete_sequence	213808	yes	100.00
1285	1	NZ_CP018851.1	Xanthomonas_citri_pv._citri_strain_LJ207-7_plasmid_pLJ207-7.1__complete_sequence	213743	yes	100.00
1286	1	NZ_CP018859.1	Xanthomonas_citri_pv._citri_strain_LH201_plasmid_pLH201.1__complete_sequence	213737	yes	100.00
1287	1	NZ_CP020458.1	Lactobacillus_amylolyticus_strain_L6_plasmid_pL6-1__complete_sequence	213597	yes	100.00
1288	1	NZ_CP019438.1	Thioclava_nitratireducens_strain_25B10_4_plasmid_unnamed1__complete_sequence	213573	yes	100.00
1289	1	NC_024996.1	Shigella_flexneri_5a_str._M90T_plasmid_pWR100__complete_sequence	213494	yes	100.00
1290	1	CP026837.1	Shigella_boydii_strain_ATCC_49812_plasmid_unnamed__complete_sequence	213410	yes	100.00
1291	1	NC_008739.1	Marinobacter_hydrocarbonoclasticus_VT8_plasmid_pMAQU02__complete_sequence	213290	yes	100.00
1292	1	NZ_CP011513.1	Paenibacillus_peoriae_strain_HS311_plasmid__complete_sequence	213282	yes	100.00
1293	1	CP021375.1	Rhizobium_sp._ACO-34A_plasmid_pRACO34Aa__complete_sequence	213273	yes	100.00
1294	1	NZ_CP009321.1	Burkholderia_gladioli_strain_ATCC_10248_plasmid_1__complete_sequence	213090	yes	100.00
1295	1	KF719970.1	Klebsiella_pneumoniae_strain_ST48_plasmid_pKP09085__complete_sequence	213019	yes	100.00
1296	1	NZ_CP020069.1	Klebsiella_pneumoniae_strain_AR_0068_plasmid_unitig_2__complete_sequence	213013	yes	100.00
1297	1	NZ_CP014514.1	Frondihabitans_sp._PAMC28766_plasmid_1__complete_sequence	212902	yes	100.00
1298	1	NZ_CP021834.1	Klebsiella_pneumoniae_strain_AR_0120_plasmid_tig00000500_pilon__complete_sequence	212837	yes	100.00
1299	1	NZ_CP016815.1	Klebsiella_pneumoniae_strain_ED23_plasmid_unamed__complete_sequence	212770	yes	100.00
1300	1	MH011352.1	Klebsiella_pneumoniae_strain_185_plasmid_pNDM-185__complete_sequence	212644	yes	100.00
1301	1	NZ_CP019987.1	Citrobacter_werkmanii_strain_BF-6_plasmid_unnamed__complete_sequence	212549	yes	100.00
1302	1	NZ_CP023554.1	Klebsiella_pneumoniae_subsp._pneumoniae_strain_ST2017:950142398_plasmid_p18-43_01__complete_sequence	212326	yes	100.00
1303	1	KY271406.1	Klebsiella_pneumoniae_strain_H150820806_plasmid_pKPN3-307_TypeC__complete_sequence	212319	yes	100.00
1304	1	NZ_CP024501.1	Klebsiella_pneumoniae_strain_KSB1_4E_plasmid_unnamed2__complete_sequence	212195	yes	100.00
1305	1	NZ_CP009777.1	Klebsiella_pneumoniae_subsp._pneumoniae_strain_KPNIH32_plasmid_pKPN-a68__complete_sequence	212192	yes	100.00
1306	1	NZ_CP015160.1	Escherichia_coli_strain_Eco889_plasmid_pECO-fce__complete_sequence	212180	yes	100.00
1307	1	NZ_CP024497.1	Klebsiella_pneumoniae_strain_KSB1_7E_plasmid_unnamed1__complete_sequence	212097	yes	100.00
1308	1	NZ_CP024517.1	Klebsiella_pneumoniae_strain_KSB1_10J_plasmid_unnamed2__complete_sequence	212079	yes	100.00
1309	1	NC_014811.1	Mycobacterium_gilvum_Spyr1_plasmid_pMSPYR101__complete_sequence	211864	yes	100.00
1310	1	KT203286.1	Klebsiella_pneumoniae_strain_U25_plasmid_PU25001__complete_sequence	211813	yes	100.00
1311	1	NZ_CP026752.1	Klebsiella_pneumoniae_strain_AR_0066_plasmid_tig00000080_pilon__complete_sequence	211813	yes	100.00
1312	1	NC_011984.1	Agrobacterium_vitis_S4_plasmid_pAtS4c__complete_sequence	211620	yes	100.00
1313	1	CP023135.2	Klebsiella_pneumoniae_subsp._pneumoniae_strain_KpvK54_plasmid_pKpvK54__complete_sequence	211454	yes	100.00
1314	1	NZ_CP018855.1	Xanthomonas_citri_pv._citri_strain_LH276_plasmid_pLH276.1__complete_sequence	211337	yes	100.00
1315	1	NZ_CP018729.1	Xanthomonas_gardneri_strain_JS749-3_plasmid_pJS749-3.1__complete_sequence	211336	yes	100.00
1316	1	NZ_CP024459.1	Klebsiella_pneumoniae_strain_QS17-0161_plasmid_pMR0617aac__complete_sequence	211313	yes	100.00
1317	1	NZ_CP017945.1	Phyllobacterium_sp._Tri-48_plasmid_unnamed5__complete_sequence	211008	yes	100.00
1318	1	CP001062.1	Shigella_boydii_CDC_3083-94_plasmid_pBS512_211__complete_sequence	210919	yes	100.00
1319	1	NZ_CP012169.1	Enterobacter_hormaechei_subsp._steigerwaltii_strain_34998_plasmid_p34998-210.894kb__complete_sequence	210894	yes	100.00
1320	1	NZ_CP009299.1	Bacillus_cereus_D17_plasmid__complete_sequence	210673	yes	100.00
1321	1	NZ_CP022007.1	Burkholderia_gladioli_pv._gladioli_strain_KACC_11889_plasmid_pls1__complete_sequence	210524	yes	100.00
1322	1	KP899804.1	Salmonella_enterica_strain_F8475_plasmid_pF8475__complete_sequence	210266	yes	100.00
1323	1	AY223810.1	Rhodococcus_erythropolis_linear_plasmid_pBD2__complete_sequence	210205	yes	100.00
1324	2	NZ_CP015725.1	Salmonella_enterica_strain_C629_plasmid_unnamed1__complete_sequence	210106	yes	100.00
1324	2	CP015725.1	Salmonella_enterica_strain_C629_plasmid_pC629__complete_sequence	210106	no	100.00
1325	1	NZ_CP021835.1	Klebsiella_pneumoniae_strain_AR_0120_plasmid_tig00000516_pilon__complete_sequence	210045	yes	100.00
1326	1	NZ_CP012984.1	Burkholderia_cepacia_ATCC_25416_plasmid_pBC25416__complete_sequence	209807	yes	100.00
1327	1	NZ_CP014498.1	Escherichia_coli_strain_ZH193_plasmid_pZH193__complete_sequence	209768	yes	100.00
1328	1	NZ_CP021752.1	Klebsiella_pneumoniae_strain_AR_0113_plasmid_unitig_1__complete_sequence	209550	yes	100.00
1329	1	NC_011775.1	Bacillus_cereus_G9842_plasmid_pG9842_209__complete_sequence	209488	yes	100.00
1330	1	NZ_CP020072.1	Klebsiella_pneumoniae_strain_AR_0115_plasmid_tig00000002__complete_sequence	209424	yes	100.00
1331	1	KX029332.1	Klebsiella_pneumoniae_strain_Kp84/11_plasmid__complete_sequence	209419	yes	100.00
1332	1	KX129784.1	Escherichia_coli_strain_H226B_plasmid_pH226B__complete_sequence	209401	yes	100.00
1333	1	NC_010933.1	Bacillus_cereus_strain_G9241_plasmid_pBC210__complete_sequence	209385	yes	100.00
1334	1	NZ_CP009940.1	Bacillus_cereus_strain_03BB87_plasmid_pBCX01__complete_sequence	209381	yes	100.00
1335	1	MF554641.1	uncultured_bacterium_clone_AA-104_plasmid_pFEMG__complete_sequence	209357	yes	100.00
1336	1	NZ_CP009591.1	Bacillus_cereus_G9241_plasmid_pBC210__complete_sequence	209255	yes	100.00
1337	1	NZ_CP022419.1	Sulfitobacter_pseudonitzschiae_strain_SMR1_plasmid_pSMR1-4__complete_sequence	209222	yes	100.00
1338	1	NZ_CP023739.1	Methylosinus_trichosporium_OB3b_plasmid_pOB3b2__complete_sequence	209102	yes	100.00
1339	1	NZ_CP014966.1	Salmonella_enterica_subsp._enterica_serovar_Typhimurium_str._CDC_2010K-1587_plasmid_pSTY1-2010K-1587__complete_sequence	208900	yes	100.00
1340	1	CP027152.1	Klebsiella_pneumoniae_strain_AR_0363_plasmid_unnamed1__complete_sequence	208849	yes	100.00
1341	1	NZ_CP009123.1	Sphingopyxis_fribergensis_strain_Kp5.2_plasmid_pSfKp5.2__complete_sequence	208588	yes	100.00
1342	1	NZ_CP019773.1	Klebsiella_pneumoniae_subsp._pneumoniae_strain_KPN_KPC_HUG_07_plasmid_p1__complete_sequence	208528	yes	100.00
1343	1	NC_009981.1	Salmonella_enterica_subsp._enterica_serovar_Choleraesuis_plasmid_pMAK1__complete_sequence	208409	yes	100.00
1344	1	NC_005707.1	Bacillus_cereus_ATCC_10987_plasmid_pBc10987__complete_sequence	208369	yes	100.00
1345	2	NZ_CP018430.1	Klebsiella_pneumoniae_strain_MNCRE78_plasmid_pMNCRE78_4__complete_sequence	208225	yes	100.00
1345	2	NZ_CP018424.1	Klebsiella_pneumoniae_strain_MNCRE69_plasmid_pMNCRE69_4__complete_sequence	208225	no	100.00
1346	1	NZ_CP018434.1	Klebsiella_pneumoniae_strain_MNCRE53_plasmid_pMNCRE53_4__complete_sequence	208225	yes	100.00
1347	1	NZ_CP021713.1	Klebsiella_pneumoniae_strain_AR_0129_plasmid_tig00000000__complete_sequence	208224	yes	100.00
1348	1	NZ_CP021544.1	Klebsiella_pneumoniae_strain_AR_0112_plasmid_tig00000000__complete_sequence	208223	yes	100.00
1349	1	JN233704.1	Klebsiella_pneumoniae_strain_ST258_plasmid_pKPN-IT__complete_sequence	208191	yes	100.00
1350	1	NZ_CP028390.1	Klebsiella_pneumoniae_strain_WCHKP13F2_plasmid_pVir_095132__complete_sequence	208166	yes	100.00
1351	1	MF943217.1	Klebsiella_pneumoniae_strain_WCHKP13F2_plasmid_pVir_WCHKP13F2__complete_sequence	208166	yes	100.00
1352	1	NZ_CP026605.1	Catenovulum_sp._CCB-QB4_plasmid_unnamed1__complete_sequence	208085	yes	100.00
1353	1	NZ_CP029101.1	Klebsiella_pneumoniae_strain_AR438_plasmid_unnamed3__complete_sequence	208035	yes	100.00
1354	1	MF399199.1	Acinetobacter_baumannii_strain_D46_plasmid_pD46-4__complete_sequence	207977	yes	100.00
1355	1	NZ_CP018104.1	Escherichia_coli_strain_MRSN352231_plasmid_pMR0716_tem1__complete_sequence	207960	yes	100.00
1356	1	JX424424.1	Klebsiella_pneumoniae_plasmid_pKPN_CZ__complete_sequence	207819	yes	100.00
1357	1	NZ_CP023952.1	Klebsiella_pneumoniae_strain_FDAARGOS_447_plasmid_unnamed1__complete_sequence	207802	yes	100.00
1358	1	NZ_CP018355.1	Klebsiella_pneumoniae_strain_CAV1453_plasmid_pCAV1453-208__complete_sequence	207543	yes	100.00
1359	1	CP027161.1	Klebsiella_pneumoniae_strain_AR_0361_plasmid_unnamed1__complete_sequence	207543	yes	100.00
1360	1	NZ_CP010393.1	Klebsiella_pneumoniae_strain_34618_plasmid_p34618-207.543kb__complete_sequence	207543	yes	100.00
1361	1	NZ_CP022692.1	Klebsiella_pneumoniae_subsp._pneumoniae_strain_AUSMDU00008079_plasmid_pAUSMDU8079-1__complete_sequence	207349	yes	100.00
1362	1	NZ_CP011019.1	Escherichia_coli_strain_CI5_plasmid__complete_sequence	207265	yes	100.00
1363	1	KP899805.1	Salmonella_enterica_strain_109/9_plasmid_p109/9__complete_sequence	207203	yes	100.00
1364	1	NZ_CP027498.1	Enterococcus_faecium_strain_AUSMDU00004167_plasmid_unnamed1__complete_sequence	207001	yes	100.00
1365	1	NZ_CP020429.2	Streptococcus_sp._FDAARGOS_192_plasmid_unnamed1__complete_sequence	206913	yes	100.00
1366	1	NZ_CP026049.1	Raoultella_planticola_strain_FDAARGOS_64_plasmid_unnamed2__complete_sequence	206855	yes	100.00
1367	1	NZ_CP010717.1	Phaeobacter_piscinae_strain_P18_plasmid_pP18_b__complete_sequence	206797	yes	100.00
1368	1	NZ_CP026233.1	Citrobacter_freundii_complex_sp._CFNIH4_plasmid_pCFR-0b27__complete_sequence	206795	yes	100.00
1369	1	NZ_CP012918.1	Azospirillum_brasilense_strain_Sp7_plasmid_ABSP7_p4__complete_sequence	206714	yes	100.00
1370	1	NC_022044.1	Paracoccus_aminophilus_JCM_7686_plasmid_pAMI6__complete_sequence	206583	yes	100.00
1371	1	NZ_CP012186.1	Pseudonocardia_sp._EC080619-01_plasmid_pBCI1-1__complete_sequence	206535	yes	100.00
1372	1	NC_002147.1	Agrobacterium_tumefaciens_MAFF301001_plasmid_pTi-SAKURA__complete_sequence	206479	yes	100.00
1373	1	KX957969.1	Vibrio_alginolyticus_plasmid_pVAS114__complete_sequence	206274	yes	100.00
1374	1	NZ_CP007228.1	Agrobacterium_tumefaciens_LBA4213_(Ach5)_plasmid_pTi__complete_sequence	205997	yes	100.00
1375	1	NZ_CP025147.1	Klebsiella_pneumoniae_strain_KP1766_plasmid_KP1766_p1__complete_sequence	205953	yes	100.00
1376	1	CP013709.1	Clostridium_botulinum_strain_F634_plasmid_pRSJ2_2__complete_sequence	205718	yes	100.00
1377	1	NC_009939.1	Deinococcus_geothermalis_DSM_11300_plasmid_pDGEO02__complete_sequence	205686	yes	100.00
1378	1	NZ_CP018080.1	Sulfitobacter_sp._AM1-D1_plasmid_unnamed4__complete_sequence	205668	yes	100.00
1379	1	NZ_CP008791.1	Klebsiella_oxytoca_KONIH1_plasmid_pKPC-727__complete_sequence	205586	yes	100.00
1380	1	NZ_CP014843.1	Bacillus_licheniformis_strain_SCDB_14_plasmid_pSCDB14__complete_sequence	205480	yes	100.00
1381	1	MF144194.1	Pseudomonas_aeruginosa_strain_1160_plasmid_p1160-VIM__complete_sequence	205426	yes	100.00
1382	1	NZ_CP010657.1	Phaeobacter_piscinae_strain_P71_plasmid_pP71_a__complete_sequence	205393	yes	100.00
1383	1	NZ_CP010768.1	Phaeobacter_piscinae_strain_P13_plasmid_pP13_a__complete_sequence	205383	yes	100.00
1384	1	NZ_CP022192.1	Yangia_pacifica_strain_YSBP01_plasmid_unnamed2__complete_sequence	205291	yes	100.00
1385	1	NZ_CP015823.1	Klebsiella_pneumoniae_isolate_blood_sample_2_plasmid_1__complete_sequence	205221	yes	100.00
1386	1	NZ_CP011054.1	Halomonas_sp._KO116_plasmid_unnamed2__complete_sequence	205117	yes	100.00
1387	1	MF150122.1	Klebsiella_pneumoniae_strain_A64477_plasmid_pKP64477b__complete_sequence	205089	yes	100.00
1388	1	NZ_CP018339.1	Klebsiella_pneumoniae_isolate_Kp_Goe_154414_plasmid_pKp_Goe_414-1__complete_sequence	204862	yes	100.00
1389	1	CP029448.1	Serratia_marcescens_strain_CAV1761_plasmid_pCAV1761-205__complete_sequence	204825	yes	100.00
1390	1	NZ_CP025141.1	Klebsiella_pneumoniae_strain_KP1768_plasmid_KP1768_p1__complete_sequence	204734	yes	100.00
1391	1	NZ_CP020079.1	Vibrio_campbellii_strain_20130629003S01_plasmid_pVCGX2__complete_sequence	204531	yes	100.00
1392	1	NZ_CP008842.1	Klebsiella_michiganensis_strain_M1_plasmid_pKOXM1A__complete_sequence	204468	yes	100.00
1393	1	NC_019746.1	Gloeocapsa_sp._PCC_7428_plasmid_pGLO7428.01__complete_sequence	204466	yes	100.00
1394	1	NZ_CP022081.2	Burkholderia_cepacia_strain_FDAARGOS_345_plasmid_unnamed1__complete_sequence	204169	yes	100.00
1395	1	NZ_CP023519.1	Burkholderia_cepacia_strain_FDAARGOS_388_plasmid_unnamed1__complete_sequence	204165	yes	100.00
1396	1	NZ_CP025144.1	Klebsiella_pneumoniae_strain_NR5632_plasmid_NR5632_p1__complete_sequence	204123	yes	100.00
1397	1	NC_016983.1	Photobacterium_damselae_subsp._damselae_plasmid_pAQU1__complete_sequence	204052	yes	100.00
1398	1	CP021236.1	Pontibacter_actiniarum_DSM_19842_plasmid__complete_sequence	204027	yes	100.00
1399	1	NZ_CP021816.1	Sinorhizobium_meliloti_strain_M270_plasmid_accessoryB__complete_sequence	203845	yes	100.00
1400	1	NZ_CP006878.1	Rhizobium_gallicum_bv._gallicum_R602_plasmid_pRgalR602a__complete_sequence	203748	yes	100.00
1401	1	NC_009467.1	Acidiphilium_cryptum_JF-5_plasmid_pACRY01__complete_sequence	203589	yes	100.00
1402	1	KF719972.1	Klebsiella_pneumoniae_strain_ST15_plasmid_pKP02022__complete_sequence	203577	yes	100.00
1403	1	NZ_CP018732.1	Xanthomonas_gardneri_strain_ICMP7383_plasmid_pICMP7383.1__complete_sequence	203385	yes	100.00
1404	1	NC_015417.1	Clostridium_botulinum_BKT015925_plasmid_p1BKT015925__complete_sequence	203287	yes	100.00
1405	1	NZ_CP015083.1	Deinococcus_radiodurans_R1_plasmid_MP1__complete_sequence	203183	yes	100.00
1406	1	CP007745.1	Burkholderia_cepacia_ATCC_25416_plasmid__complete_sequence	203123	yes	100.00
1407	1	NC_017541.1	Klebsiella_pneumoniae_KCTC_2242_plasmid_pKCTC2242__complete_sequence	202852	yes	100.00
1408	1	NZ_CP020044.1	Streptomyces_katrae_strain_S3_plasmid_pS3-4_2__complete_sequence	202794	yes	100.00
1409	1	NZ_CP015393.1	Klebsiella_pneumoniae_strain_CR14_plasmid_pCR14_1__complete_sequence	202696	yes	100.00
1410	1	NZ_CP026207.1	Escherichia_coli_strain_ECONIH5_plasmid_pECO-dc1b__complete_sequence	202687	yes	100.00
1411	1	NZ_CP023809.1	Enterococcus_faecium_strain_Efaecium_ER04526.3A_plasmid_pER04562.3A.1__complete_sequence	202553	yes	100.00
1412	1	NZ_CP023795.1	Enterococcus_faecium_strain_Efaecium_ER04484.3A_plasmid_pER04484.3A.1__complete_sequence	202553	yes	100.00
1413	1	NZ_CP023800.1	Enterococcus_faecium_strain_Efaecium_ER04526.5A_plasmid_pER04526.5A.1__complete_sequence	202540	yes	100.00
1414	1	NC_022050.1	Paracoccus_aminophilus_JCM_7686_plasmid_pAMI8__complete_sequence	202421	yes	100.00
1415	1	CP026779.1	Shigella_dysenteriae_strain_69-3818_plasmid_unnamed2__complete_sequence	202417	yes	100.00
1416	1	NC_008607.1	Pelobacter_propionicus_DSM_2379_plasmid_pPRO1__complete_sequence	202397	yes	100.00
1417	1	NZ_CP012467.1	Enterococcus_faecium_strain_ISMMS_VRE_8_plasmid_ISMMS_VRE8_p1__complete_sequence	202319	yes	100.00
1418	1	NC_017311.1	Desulfovibrio_vulgaris_RCH1_plasmid_pDEVAL01__complete_sequence	202305	yes	100.00
1419	2	NC_005863.1	Desulfovibrio_vulgaris_str._Hildenborough_plasmid_pDV__complete_sequence	202301	yes	100.00
1419	2	AE017286.1	Desulfovibrio_vulgaris_subsp._vulgaris_str._Hildenborough_plasmid_pDV__complete_sequence	202301	no	100.00
1420	1	NZ_CP019703.2	Agrobacterium_rhizogenes_strain_K599_plasmid_pRi2659__complete_sequence	202292	yes	100.00
1421	1	NZ_CP018338.1	Klebsiella_pneumoniae_isolate_Kp_Goe_154414_plasmid_pKp_Goe_414-2__complete_sequence	202175	yes	100.00
1422	1	NZ_CP010181.1	Escherichia_coli_strain_M1_plasmid_A__complete_sequence	201930	yes	100.00
1423	1	NZ_CP021540.1	Klebsiella_pneumoniae_strain_AR_0047_plasmid_tig00000001__complete_sequence	201874	yes	100.00
1424	1	NC_020051.1	Gloeocapsa_sp._PCC_7428_plasmid_pGLO7428.02__complete_sequence	201822	yes	100.00
1425	1	MH114596.1	Salmonella_enterica_strain_13-1681_plasmid_p131681__complete_sequence	201750	yes	100.00
1426	1	NZ_CP018468.1	Xanthomonas_vesicatoria_strain_LM159_plasmid_pLM159.1__complete_sequence	201433	yes	100.00
1427	1	NZ_CP023805.1	Enterococcus_faecium_strain_Efaecium_ER04619.3A_isolate_isolate_plasmid_pER04619.3A.1__complete_sequence	201207	yes	100.00
1428	1	NZ_CP026494.1	Escherichia_coli_strain_HS13-1_plasmid_pHS13-1-IncF__complete_sequence	201203	yes	100.00
1429	1	NZ_CP029234.1	Sinorhizobium_fredii_CCBAU_45436_plasmid_pSF45436d__complete_sequence	201059	yes	100.00
1430	1	NZ_CP010184.1	Escherichia_coli_strain_M3_plasmid_A__complete_sequence	200925	yes	100.00
1431	1	CP004847.1	Alteromonas_mediterranea_615_strain_English_Channel_615_plasmid_unnamed__complete_sequence	200847	yes	100.00
1432	1	LT221036.1	Yersinia_pseudotuberculosis_strain_Yps.F1__plasmid_pYps.F1_complete_sequence	200660	yes	100.00
1433	1	NZ_CP026241.1	Citrobacter_freundii_complex_sp._CFNIH9_plasmid_pCFR-e790__complete_sequence	200651	yes	100.00
1434	1	KU744946.1	Acinetobacter_baumannii_strain_A297_(RUH875)_plasmid_pA297-3__complete_sequence	200633	yes	100.00
1435	1	NZ_CP022365.1	Azospirillum_sp._TSH58_plasmid_TSH58_p06__complete_sequence	200555	yes	100.00
1436	1	KY887593.1	Citrobacter_freundii_strain_Cf53_plasmid_pCf53__complete_sequence	200459	yes	100.00
1437	1	NZ_CP020903.1	Klebsiella_pneumoniae_strain_K66-45_plasmid_pK66-45-2__complete_sequence	200365	yes	100.00
1438	1	NC_011838.1	Pseudomonas_putida_plasmid_pCAR1.2__complete_sequence	200231	yes	100.00
1439	1	NZ_CP014121.1	Klebsiella_pneumoniae_strain_FDAARGOS_156_plasmid_unnamed1__complete_sequence	200203	yes	100.00
1440	1	NZ_CP012461.1	Enterococcus_faecium_strain_ISMMS_VRE_7_plasmid_ISMMS_VRE7_p1__complete_sequence	200151	yes	100.00
1441	2	CP018652.1	Salmonella_enterica_subsp._enterica_serovar_Enteritidis_strain_81-1705_plasmid_pSE81-1705-1__complete_sequence	200045	yes	100.00
1441	2	NZ_CP018652.1	Salmonella_enterica_subsp._enterica_serovar_Enteritidis_strain_81-1705_plasmid_pSE81-1705__complete_sequence	200045	no	100.00
1442	1	NZ_CP014769.1	Hymenobacter_sp._PAMC_26554_plasmid_unnamed1__complete_sequence	199990	yes	100.00
1443	1	NZ_CP021182.1	Sphingomonas_sp._DC-6_plasmid_pDC01__complete_sequence	199964	yes	100.00
1444	2	NZ_CP023785.1	Enterococcus_faecium_strain_Efaecium_ER04120.3A_plasmid_pER04120.3A.1__complete_sequence	199876	yes	100.00
1444	2	NZ_CP023781.1	Enterococcus_faecium_strain_Efaecium_ER03933.3A_isolate_isolate_plasmid_pER93933.3A.1__complete_sequence	199876	no	100.00
1445	1	NZ_CP015038.1	Burkholderia_cenocepacia_strain_895_plasmid_pBcp895-1__complete_sequence	199812	yes	100.00
1446	1	NZ_CP025038.1	Klebsiella_pneumoniae_strain_NU-CRE047_plasmid_pNU-CRE047_1__complete_sequence	199686	yes	100.00
1447	1	NZ_CP019019.1	Escherichia_coli_strain_Ecol_244_plasmid_pEC244_1__complete_sequence	199671	yes	100.00
1448	1	NC_014107.1	Enterobacter_cloacae_subsp._cloacae_ATCC_13047_plasmid_pECL_A__complete_sequence	199562	yes	100.00
1449	1	NZ_CP015386.1	Klebsiella_pneumoniae_strain_NY9_plasmid_pNY9_1__complete_sequence	199497	yes	100.00
1450	1	NZ_CP010149.1	Escherichia_coli_strain_D6_plasmid_A__complete_genome	199494	yes	100.00
1451	1	KP056256.1	Escherichia_coli_strain_YDC637_plasmid_pYDC637__complete_sequence	199469	yes	100.00
1452	1	NZ_CP011641.1	Serratia_marcescens_strain_CAV1492_plasmid_pCAV1492-199__complete_sequence	199444	yes	100.00
1453	1	NZ_CP023790.1	Enterococcus_faecium_strain_Efaecium_ER04462.3A_plasmid_pER04462.3A.1__complete_sequence	199068	yes	100.00
1454	1	NC_004444.1	Pseudomonas_resinovorans_plasmid_pCAR1__complete_sequence	199035	yes	100.00
1455	1	CP011000.1	Sinorhizobium_meliloti_strain_USDA1963_plasmid_pHRB800__complete_sequence	198992	yes	100.00
1456	1	JN093097.1	Rhodococcus_fascians_D188_plasmid_pFiD188__complete_sequence	198917	yes	100.00
1457	1	NZ_CP028920.1	Gemmobacter_sp._HYN0069_plasmid_unnamed2__complete_sequence	198760	yes	100.00
1458	1	NC_019958.1	Mycobacterium_sp._JS623_plasmid_pMYCSM02__complete_sequence	198589	yes	100.00
1459	1	NC_008741.1	Desulfovibrio_vulgaris_DP4_plasmid_pDVUL01__complete_sequence	198504	yes	100.00
1460	1	KP791968.1	Vibrio_parahaemolyticus_strain_2011VPH2_plasmid_pVPH2__complete_sequence	198487	yes	100.00
1461	1	MF116002.1	Uncultured_bacterium_plasmid_pLGP4_clone_J53__complete_sequence	198388	yes	100.00
1462	1	NZ_CP010390.1	Klebsiella_pneumoniae_strain_6234_plasmid_p6234-198.371kb__complete_sequence	198371	yes	100.00
1463	1	NZ_CP014775.1	Aeromonas_veronii_strain_AVNIH1_plasmid_pASP-a58__complete_sequence	198307	yes	100.00
1464	1	NZ_CP023002.1	Bacillus_anthracis_strain_14RA5914_plasmid_pX01__complete_sequence	198129	yes	100.00
1465	1	NZ_CP026281.1	Klebsiella_oxytoca_strain_KONIH2_plasmid_pKOR-01e8__complete_sequence	198115	yes	100.00
1466	1	NZ_CP014128.2	Pantoea_vagans_strain_FDAARGOS_160_plasmid_unnamed3__complete_sequence	197914	yes	100.00
1467	1	NC_011737.1	Cyanothece_sp._PCC_7424_plasmid_pP742402__complete_sequence	197705	yes	100.00
1468	1	NZ_CP023953.1	Klebsiella_pneumoniae_strain_FDAARGOS_447_plasmid_unnamed2__complete_sequence	197671	yes	100.00
1469	1	NZ_CP015236.1	Rhodococcus_fascians_D188_plasmid_pFiD188__complete_sequence	197397	yes	100.00
1470	1	NZ_CP007214.1	Burkholderia_plantarii_strain_ATCC_43733_plasmid_bpln_1p__complete_sequence	197362	yes	100.00
1471	1	NZ_CP012267.1	Cronobacter_dublinensis_subsp._dublinensis_LMG_23823_plasmid_pCDU1__complete_sequence	197338	yes	100.00
1472	1	KX388536.1	Agrobacterium_tumefaciens_strain_Chry5_plasmid_pTiChry5__complete_sequence	197268	yes	100.00
1473	1	CP013682.1	Clostridium_botulinum_strain_1169_plasmid_pRSJ8_1__complete_sequence	196981	yes	100.00
1474	1	CP013295.1	Clostridium_botulinum_strain_CDC_54064_plasmid_pNPD1_1__complete_sequence	196981	yes	100.00
1475	1	NZ_CP012701.1	Sphingopyxis_macrogoltabida_strain_EY-1_plasmid_1__complete_sequence	196952	yes	100.00
1476	1	CP023879.1	Klebsiella_oxytoca_strain_FDAARGOS_430_plasmid_unnamed1__complete_sequence	196943	yes	100.00
1477	1	NZ_CP019193.1	Salmonella_enterica_subsp._enterica_serovar_Rubislaw_str._ATCC_10717_plasmid_pATCC10717__complete_sequence	196866	yes	100.00
1478	1	NC_011880.1	Cyanothece_sp._PCC_7425_plasmid_pP742501__complete_sequence	196837	yes	100.00
1479	1	NZ_CP023943.1	Klebsiella_pneumoniae_strain_FDAARGOS_444_plasmid_unnamed1__complete_sequence	196733	yes	100.00
1480	1	NZ_CP022261.1	Azospirillum_brasilense_Sp245_plasmid_Sp245_p09__complete_sequence	196731	yes	100.00
1481	1	NZ_CP012567.1	Klebsiella_pneumoniae_strain_UCLAOXA232KP_plasmid_pUCLAOXA232-6__complete_sequence	196706	yes	100.00
1482	1	NZ_CP012437.1	Enterococcus_faecium_strain_ISMMS_VRE_2_plasmid_ISMMS_VRE2_p1__complete_sequence	196671	yes	100.00
1483	1	NZ_CP022549.1	Sphingorhabdus_sp._YGSMI21_plasmid_unnamed__complete_sequence	196579	yes	100.00
1484	1	CP022518.1	Pantoea_vagans_strain_FBS135_plasmid_unnamed2__complete_sequence	196103	yes	100.00
1485	1	NZ_CP009433.1	Burkholderia_glumae_LMG_2196_=_ATCC_33617_plasmid_pBIN_1__complete_sequence	196020	yes	100.00
1486	1	NZ_CP027425.1	Klebsiella_oxytoca_strain_FDAARGOS_335_plasmid_unnamed__complete_sequence	195881	yes	100.00
1487	1	NZ_CP020596.1	Acinetobacter_baumannii_strain_HWBA8_plasmid_pHWBA8_1__complete_sequence	195838	yes	100.00
1488	1	NZ_CP022170.1	Aeromonas_salmonicida_strain_S121_plasmid_pS121-1a__complete_sequence	195805	yes	100.00
1489	1	NC_015162.1	Deinococcus_proteolyticus_MRP_plasmid_pDEIPR02__complete_sequence	195800	yes	100.00
1490	1	NZ_CP023424.1	Enterococcus_faecium_strain_K60-39_plasmid_pTT39_p1__complete_sequence	195692	yes	100.00
1491	1	NZ_CP024976.1	Escherichia_coli_strain_CV839-15_plasmid_pCV839-15-p2__complete_sequence	195578	yes	100.00
1492	1	NC_018994.1	Escherichia_coli_plasmid_pNDM-1_Dok01__complete_sequence	195560	yes	100.00
1493	1	CP026820.1	Shigella_dysenteriae_strain_96-265_plasmid_unnamed2__complete_sequence	195489	yes	100.00
1494	1	NZ_CP026390.1	Leclercia_sp._LSNIH3_plasmid_pLEC-5e18__complete_sequence	195394	yes	100.00
1495	1	NZ_CP017055.1	Providencia_stuartii_strain_BE2467_isolate_CAUTI_plasmid_pPS1__complete_sequence	195378	yes	100.00
1496	1	NZ_CP005086.1	Sphingobium_sp._TKS_plasmid_pTK2__complete_sequence	195308	yes	100.00
1497	1	NZ_CP008800.1	Klebsiella_pneumoniae_subsp._pneumoniae_KPNIH24_plasmid_pKPN-e44__complete_sequence	194877	yes	100.00
1498	1	NC_021976.1	Acetobacter_pasteurianus_386B_plasmid_Apa386Bp1__complete_sequence	194780	yes	100.00
1499	1	NC_015598.1	Lactobacillus_kefiranofaciens_ZW3_plasmid_pWW1__complete_sequence	194769	yes	100.00
1500	1	NZ_CP012884.1	Klebsiella_pneumoniae_KP-1_plasmid_pKP1-19__complete_sequence	194742	yes	100.00
1501	1	NZ_CP011771.1	Croceicoccus_naphthovorans_strain_PQ-2_plasmid_p1__complete_sequence	194680	yes	100.00
1502	1	NZ_CP026317.1	Vibrio_campbellii_strain_BoB-90_plasmid_unnamed_1__complete_sequence	194647	yes	100.00
1503	1	NC_020130.1	Lawsonia_intracellularis_N343_plasmid_3__complete_sequence	194613	yes	100.00
1504	1	KX957970.1	Vibrio_parahaemolyticus_plasmid_pVPS43__complete_sequence	194479	yes	100.00
1505	1	NZ_CP011249.1	Agrobacterium_tumefaciens_strain_Ach5_plasmid_pTi__complete_sequence	194264	yes	100.00
1506	1	NC_007762.1	Rhizobium_etli_CFN_42_plasmid_p42a__complete_sequence	194229	yes	100.00
1507	1	NZ_CP013746.1	Arthrobacter_sp._A3_plasmid__complete_sequence	194226	yes	100.00
1508	1	NZ_CP005931.1	Escherichia_coli_APEC_IMT5155_plasmid_p1ColV5155__complete_sequence	194170	yes	100.00
1509	2	NC_002377.1	Agrobacterium_tumefaciens_plasmid_Ti__complete_sequence	194140	yes	100.00
1509	2	AF242881.1	Agrobacterium_tumefaciens_octopine-type_Ti_plasmid__complete_sequence	194140	no	100.00
1510	1	NZ_CP010373.2	Escherichia_coli_strain_6409_plasmid_p6409-202.186kb__complete_sequence	193908	yes	100.00
1511	1	MG825378.1	Escherichia_coli_strain_1108_plasmid_p1108-IncFIB__complete_sequence	193873	yes	100.00
1512	1	NZ_CP008790.1	Klebsiella_oxytoca_KONIH1_plasmid_pKOX-86d__complete_sequence	193725	yes	100.00
1513	1	NZ_CP022359.1	Shewanella_bicestrii_strain_JAB-1_plasmid_pSHE-CTX-M__complete_sequence	193338	yes	100.00
1514	1	NZ_CP016746.1	Lactococcus_lactis_subsp._cremoris_strain_JM1_plasmid_pMPJM1__complete_sequence	193245	yes	100.00
1515	1	NZ_CP023550.1	Rhodobacter_sp._CZR27_plasmid_unnamed2__complete_sequence	193105	yes	100.00
1516	1	MF627445.1	Vibrio_parahaemolyticus_strain_Vb0499_plasmid_pVb0499__complete_sequence	192736	yes	100.00
1517	1	MF474175.1	Escherichia_coli_strain_J53/pNIT-HK_plasmid_pNIT-HK__complete_sequence	192730	yes	100.00
1518	1	NZ_CP018726.1	Xanthomonas_vesicatoria_ATCC_35937_strain_LMG911_plasmid_pLMG911.1__complete_sequence	192558	yes	100.00
1519	1	MG825383.1	Escherichia_coli_strain_1079_plasmid_p1079-IncFIB-N__complete_sequence	192477	yes	100.00
1520	1	NZ_CP004389.1	Thalassospira_xiamenensis_M-5_=_DSM_17429_plasmid__complete_genome	192380	yes	100.00
1521	1	NC_015314.1	Pseudonocardia_dioxanivorans_CB1190_plasmid_pPSED01__complete_sequence	192355	yes	100.00
1522	1	NZ_CP015989.1	Sphingobium_sp._EP60837_plasmid_pEP2__complete_sequence	192095	yes	100.00
1523	1	NC_001988.2	Clostridium_acetobutylicum_ATCC_824_plasmid_pSOL1__complete_sequence	192000	yes	100.00
1524	1	NC_015686.1	Clostridium_acetobutylicum_DSM_1731_plasmid_pSMBa__complete_sequence	191996	yes	100.00
1525	1	CP002119.1	Clostridium_acetobutylicum_EA_2018_plasmid_pEA2018__complete_sequence	191996	yes	100.00
1526	1	NZ_CP011920.1	Burkholderia_cenocepacia_strain_ST32_plasmid_pBCEN1232__complete_sequence	191945	yes	100.00
1527	1	NZ_CP027613.1	Klebsiella_pneumoniae_subsp._ozaenae_strain_AR_0096_plasmid_unnamed1__complete_sequence	191856	yes	100.00
1528	1	NC_016619.1	Azospirillum_brasilense_Sp245_plasmid_AZOBR_p5_complete_genome	191828	yes	100.00
1529	1	NZ_CP023274.1	Proteus_mirabilis_strain_CCUG_70746_plasmid_pPmi70746_1__complete_sequence	191769	yes	100.00
1530	1	NZ_CP022280.1	Escherichia_coli_strain_STEC299_plasmid_pSTEC299_1__complete_sequence	191691	yes	100.00
1531	1	MG053108.1	Citrobacter_freundii_33587_plasmid_pCf587__complete_sequence	191541	yes	100.00
1532	1	NZ_CP019677.1	Burkholderia_cenocepacia_strain_VC1254_plasmid__complete_sequence	191387	yes	100.00
1533	1	NZ_CP026206.1	Escherichia_coli_strain_ECONIH5_plasmid_pECO-cbb3__complete_sequence	191344	yes	100.00
1534	1	NZ_CP021697.1	Klebsiella_pneumoniae_strain_AR_0158_plasmid_tig00000161__complete_sequence	191266	yes	100.00
1535	1	NC_015952.1	Streptomyces_violaceusniger_Tu_4113_plasmid_pSTRVI02__complete_sequence	191151	yes	100.00
1536	1	NZ_CP021511.1	Acetobacter_pasteurianus_subsp._pasteurianus_strain_SRCM101342_plasmid_pAP1342-2__complete_sequence	190983	yes	100.00
1537	1	NZ_CP009409.2	Salmonella_enterica_subsp._enterica_serovar_Heidelberg_str._N418_plasmid_pCFSAN000405_01__complete_sequence	190923	yes	100.00
1538	1	NZ_CP007515.1	Rubrobacter_radiotolerans_strain_RSPS-4_plasmid_1__complete_sequence	190889	yes	100.00
1539	1	NC_010934.1	Bacillus_cereus_strain_G9241_plasmid_pBCXO1__complete_sequence	190861	yes	100.00
1540	1	NZ_CP009592.1	Bacillus_cereus_G9241_plasmid_pBCX01__complete_sequence	190860	yes	100.00
1541	1	NZ_CP026329.1	Acidithiobacillus_caldus_strain_MTH-04_plasmid_p1__complete_sequence	190798	yes	100.00
1542	1	KP899806.1	Salmonella_enterica_strain_B71_plasmid_pB71__complete_sequence	190730	yes	100.00
1543	1	NC_011355.1	Mycobacterium_liflandii_128FXT_plasmid_pMUM002__complete_sequence	190588	yes	100.00
1544	1	MF679147.1	Escherichia_coli_plasmid_pBJ114T-190__complete_sequence	190564	yes	100.00
1545	1	NZ_CP010801.1	Ralstonia_mannitolilytica_strain_SN82F48_plasmid_pRMAN01__complete_sequence	190542	yes	100.00
1546	1	NC_009955.1	Dinoroseobacter_shibae_DFL_12_plasmid_pDSHI01__complete_sequence	190506	yes	100.00
1547	1	NC_015146.1	Pseudarthrobacter_phenanthrenivorans_Sphe3_plasmid_pASPHE301__complete_sequence	190450	yes	100.00
1548	1	NZ_CP029136.1	Klebsiella_pneumoniae_strain_AR376_plasmid_unnamed2__complete_sequence	190416	yes	100.00
1549	1	MG825372.1	Escherichia_coli_strain_1106_plasmid_p1106-IncFIC__complete_sequence	190401	yes	100.00
1550	1	KY986974.1	Citrobacter_freundii_strain_112298_plasmid_p112298-tetA__complete_sequence	190310	yes	100.00
1551	1	NZ_CP024133.1	Escherichia_coli_strain_14EC007_plasmid_p14EC007b__complete_sequence	190293	yes	100.00
1552	1	CP002962.1	Emticicia_oligotrophica_DSM_17448_plasmid_pEMTOL01__complete_sequence	190222	yes	100.00
1553	1	KM406416.1	Bifidobacterium_breve_strain_JCM_7017_plasmid_megaplasmid_pMP7017__complete_sequence	190178	yes	100.00
1554	1	NC_008758.1	Polaromonas_naphthalenivorans_CJ2_plasmid_pPNAP02__complete_sequence	190172	yes	100.00
1555	1	CP028560.1	Acinetobacter_sp._WCHA45_plasmid_pNDM1_010045__complete_sequence	190170	yes	100.00
1556	1	NZ_CP012988.3	Klebsiella_pneumoniae_strain_KpN01_plasmid_pKpN01-CTX__complete_sequence	190072	yes	100.00
1557	1	NZ_CP012993.2	Klebsiella_pneumoniae_strain_KpN06_plasmid_pKpN06-CTX__complete_sequence	190072	yes	100.00
1558	1	MG462728.1	Escherichia_coli_strain_AMA1416_plasmid_pAMA1416__complete_sequence	190059	yes	100.00
1559	1	KX426229.1	Acinetobacter_lwoffii_strain_ED45-23_plasmid_pALWED2.1__complete_sequence	190039	yes	100.00
1560	1	NZ_CP022370.1	Bosea_sp._AS-1_plasmid_unnamed1__complete_sequence	189990	yes	100.00
1561	1	MG450360.1	Escherichia_coli_strain_AMA566_plasmid_pAMA566__complete_sequence	189866	yes	100.00
1562	1	NZ_CP023479.1	Klebsiella_quasipneumoniae_strain_KPC142_plasmid_pKQPS142a__complete_sequence	189707	yes	100.00
1563	1	NC_018687.1	Bacillus_thuringiensis_MC28_plasmid_pMC189__complete_sequence	189702	yes	100.00
1564	1	NZ_CP026716.1	Klebsiella_oxytoca_strain_AR_0028_plasmid_unitig_1_pilon__complete_sequence	189585	yes	100.00
1565	1	CP014450.1	Enterococcus_faecium_strain_ATCC_700221_plasmid_unnamed1__complete_sequence	189452	yes	100.00
1566	1	CP001770.1	Spirosoma_linguale_DSM_74_plasmid_pSLIN01__complete_sequence	189452	yes	100.00
1567	1	NZ_CP020927.1	Sphingobium_yanoikuyae_strain_SHJ_plasmid_pSES189__complete_sequence	189183	yes	100.00
1568	1	NZ_CP015090.1	Pelagibaca_abyssi_strain_JLT2014_plasmid_pPABY2__complete_sequence	188936	yes	100.00
1569	1	KY887591.1	Escherichia_coli_strain_Ec19_plasmid_pEc19__complete_sequence	188855	yes	100.00
1570	1	NC_016110.1	Streptomyces_pratensis_ATCC_33331_plasmid_pSFLA01__complete_sequence	188552	yes	100.00
1571	1	NZ_CP020444.2	Paracoccus_yeei_strain_FDAARGOS_252_plasmid_unnamed4__complete_sequence	188526	yes	100.00
1572	1	NZ_CP009294.1	Novosphingobium_pentaromativorans_US6-1_plasmid_pLA1__complete_sequence	188477	yes	100.00
1573	1	CP029690.1	Escherichia_coli_strain_SD134209_plasmid_pSD134209-1__complete_sequence	188342	yes	100.00
1574	1	NC_007960.1	Nitrobacter_hamburgensis_X14_plasmid_2__complete_sequence	188318	yes	100.00
1575	1	MF083142.1	Citrobacter_freundii_strain_D36-1_plasmid_pD36-1__complete_sequence	188310	yes	100.00
1576	1	NZ_CP013820.1	Piscirickettsia_salmonis_strain_AY3800B_plasmid_p4PS10__complete_sequence	188301	yes	100.00
1577	1	NZ_CP013815.1	Piscirickettsia_salmonis_strain_AY3864B_plasmid_p4PS11__complete_sequence	188300	yes	100.00
1578	1	NZ_CP013797.1	Piscirickettsia_salmonis_strain_AY6532B_plasmid_p1PS9__complete_sequence	188297	yes	100.00
1579	1	NZ_CP013792.1	Piscirickettsia_salmonis_strain_AY6297B_plasmid_p1PS8__complete_sequence	188268	yes	100.00
1580	1	NC_015058.1	Granulicella_tundricola_MP5ACTX9_plasmid_pACIX903__complete_sequence	188167	yes	100.00
1581	1	MF495478.1	Aeromonas_salmonicida_plasmid_pS121-1b__complete_sequence	188161	yes	100.00
1582	1	NC_011282.1	Klebsiella_pneumoniae_342_plasmid_pKP187__complete_sequence	187922	yes	100.00
1583	1	NZ_CP029118.1	Escherichia_coli_strain_AR435_plasmid_unnamed5__complete_sequence	187909	yes	100.00
1584	1	NC_017201.1	Bacillus_thuringiensis_serovar_finitimus_YBT-020_plasmid_pBMB26__complete_sequence	187880	yes	100.00
1585	1	NZ_CP012641.2	Massilia_sp._WG5_plasmid_unnamed_1__complete_sequence	187727	yes	100.00
1586	2	CP022125.1	Klebsiella_pneumoniae_strain_DHQP1605752_NV_plasmid_p1605752FIB__complete_sequence	187721	yes	100.00
1586	2	NZ_CP022125.1	Klebsiella_pneumoniae_strain_MLST-15_plasmid_p1605752FIB__complete_sequence	187721	no	100.00
1587	1	KR091911.1	Salmonella_enterica_subsp._enterica_serovar_Corvallis_plasmid_pRH-1238__complete_sequence	187683	yes	100.00
1588	1	NZ_CP010859.1	Marinovum_algicola_DG_898_plasmid_pMaD4__complete_sequence	187673	yes	100.00
1589	1	NZ_CP026928.1	Agrobacterium_tumefaciens_strain_1D1609_plasmid_pAt1D1609b__complete_sequence	187640	yes	100.00
1590	2	NZ_CP024550.1	Klebsiella_pneumoniae_strain_INF163_plasmid_unnamed1__complete_sequence	187611	yes	100.00
1590	2	NZ_CP024536.1	Klebsiella_pneumoniae_strain_KSB1_9D_plasmid_unnamed1__complete_sequence	187611	no	100.00
1591	2	NZ_CP024564.1	Klebsiella_pneumoniae_strain_INF278_plasmid_unnamed1__complete_sequence	187611	yes	100.00
1591	2	NZ_CP024571.1	Klebsiella_pneumoniae_strain_INF274_plasmid_unnamed1__complete_sequence	187611	no	100.00
1592	1	NZ_CP008930.1	Klebsiella_pneumoniae_strain_PMK1_plasmid_pPMK1-A__complete_sequence	187571	yes	100.00
1593	1	NC_017507.1	Marinobacter_adhaerens_HP15_plasmid_pHP-187__complete_sequence	187465	yes	100.00
1594	1	NC_009468.1	Acidiphilium_cryptum_JF-5_plasmid_pACRY02__complete_sequence	187422	yes	100.00
1595	1	KX839208.1	Klebsiella_pneumoniae_strain_KP1814_plasmid_pKP1814-2__complete_sequence	187349	yes	100.00
1596	1	EU372836.1	Streptomyces_sp._HK1_plasmid_pSHK1__complete_sequence	187263	yes	100.00
1597	1	KX856065.1	Salmonella_enterica_subsp._enterica_serovar_Typhimurium_plasmid_pASSD2-MCR1__complete_sequence	187257	yes	100.00
1598	1	KX957968.1	Vibrio_alginolyticus_plasmid_pVAS19__complete_sequence	187130	yes	100.00
1599	1	NZ_CP026405.1	Escherichia_coli_strain_ECONIH4_plasmid_pECO-c85f__complete_sequence	186884	yes	100.00
1600	1	NZ_CP015139.1	Escherichia_coli_strain_Ecol_732_plasmid_pEC732_IMP14__complete_sequence	186826	yes	100.00
1601	1	NZ_CP021709.1	Klebsiella_pneumoniae_strain_AR_0143_plasmid_tig00000001_p1__complete_sequence	186758	yes	100.00
1602	1	NZ_CP023670.1	Methylomonas_koyamae_strain_LM6_plasmid_pLM6__complete_sequence	186658	yes	100.00
1603	1	NZ_CP016462.1	Blastomonas_sp._RAC04_plasmid_pBSY18_1__complete_sequence	186489	yes	100.00
1604	1	KT896504.1	Klebsiella_pneumoniae_strain_I11_plasmid_pKPSH11__complete_sequence	186474	yes	100.00
1605	1	NC_010474.1	Synechococcus_sp._PCC_7002_plasmid_pAQ7__complete_sequence	186459	yes	100.00
1606	1	NZ_CP019190.1	Salmonella_enterica_subsp._enterica_serovar_Poona_str._ATCC_BAA-1673_plasmid_pATCCBAA1673_01__complete_sequence	186451	yes	100.00
1607	1	NC_014390.1	Butyrivibrio_proteoclasticus_B316_plasmid_pCY186__complete_sequence	186325	yes	100.00
1608	1	CP008701.1	Klebsiella_pneumoniae_subsp._pneumoniae_KP5-1_plasmid_pKp5-1__complete_sequence	186323	yes	100.00
1609	1	NZ_CP027023.1	Streptomyces_sp._WAC00288_plasmid_p1__complete_sequence	186110	yes	100.00
1610	2	EU186381.1	Agrobacterium_rhizogenes_plasmid_pRi2659__complete_genome	185462	yes	100.00
1610	2	NC_010841.1	Agrobacterium_rhizogenes_plasmid_pRi2659__complete_sequence	185462	no	100.00
1611	1	NZ_CP006906.1	Clostridium_baratii_str._Sullivan_plasmid_pCBJ__complete_sequence	185364	yes	100.00
1612	1	NZ_CP025539.1	Vibrio_harveyi_strain_345_plasmid_p345-185__complete_sequence	185327	yes	100.00
1613	1	NZ_CP018077.1	Sulfitobacter_sp._AM1-D1_plasmid_unnamed1__complete_sequence	185176	yes	100.00
1614	1	CP012197.1	Escherichia_coli_strain_ECwhn14_plasmid_pECwhn14__complete_sequence	185134	yes	100.00
1615	1	NZ_CP010055.1	Hymenobacter_sp._DG25B_plasmid__complete_sequence	185052	yes	100.00
1616	1	NZ_CP018351.1	Klebsiella_pneumoniae_strain_CAV1417_plasmid_pCAV1417-185__complete_sequence	184940	yes	100.00
1617	1	CP024469.1	Shigella_dysenteriae_strain_BU53M1_plasmid_unnamed3__complete_sequence	184894	yes	100.00
1618	1	NZ_CP010870.1	Confluentimicrobium_sp._EMB200-NS6_plasmid_pNS6001__complete_sequence	184737	yes	100.00
1619	1	KX957971.1	Vibrio_parahaemolyticus_plasmid_pVPS62__complete_sequence	184719	yes	100.00
1620	1	NC_011990.1	Agrobacterium_radiobacter_K84_plasmid_pAtK84b__complete_sequence	184668	yes	100.00
1621	1	NZ_CP014311.1	Burkholderia_sp._PAMC_26561_plasmid_unnamed4__complete_sequence	184640	yes	100.00
1622	1	NZ_CP010239.1	Escherichia_coli_strain_S50_plasmid_A__complete_sequence	184614	yes	100.00
1623	1	NZ_CP019309.1	Phaeobacter_inhibens_strain_DOK1-1_plasmid_pDOK1-1-2__complete_sequence	184542	yes	100.00
1624	2	NC_007675.1	Escherichia_coli_A2363_plasmid_pAPEC-O2-ColV__complete_sequence	184501	yes	100.00
1624	2	AY545598.5	Escherichia_coli_plasmid_pAPEC-O2-ColV__complete_sequence	184501	no	100.00
1625	1	NC_009426.1	Novosphingobium_aromaticivorans_DSM_12444_plasmid_pNL1__complete_sequence	184462	yes	100.00
1626	2	NC_002033.1	Novosphingobium_aromaticivorans_plasmid_pNL1__complete_sequence	184457	yes	100.00
1626	2	AF079317.1	Sphingomonas_aromaticivorans_plasmid_pNL1__complete_plasmid_sequence	184457	no	100.00
1627	1	NZ_CP009901.1	Bacillus_anthracis_strain_2002013094_plasmid_pXO1__complete_sequence	184436	yes	100.00
1628	1	NC_007763.1	Rhizobium_etli_CFN_42_plasmid_p42b__complete_sequence	184338	yes	100.00
1629	1	NZ_CP027513.1	Enterococcus_faecium_strain_AUSMDU00004028_plasmid_unnamed1__complete_sequence	184337	yes	100.00
1630	1	NZ_CP019055.1	Escherichia_coli_strain_CRE1540_plasmid_p1540-4__complete_sequence	184166	yes	100.00
1631	1	NZ_CP025708.1	Escherichia_coli_strain_YDC107_plasmid_pYDC107_184__complete_sequence	184098	yes	100.00
1632	1	MH001166.1	Escherichia_coli_strain_TAEC1_plasmid_pNDM-TAEC1__complete_sequence	184032	yes	100.00
1633	1	NZ_CP014802.1	Thiobacimonas_profunda_strain_JLT2016_plasmid_pTPRO6__complete_sequence	183958	yes	100.00
1634	1	NZ_CP010737.1	Phaeobacter_inhibens_strain_P72_plasmid_pP72_b__complete_sequence	183844	yes	100.00
1635	1	KP688397.1	Vibrio_parahaemolyticus_strain_V36_plasmid_pVPH1__complete_sequence	183730	yes	100.00
1636	1	CP029723.1	Klebsiella_pneumoniae_strain_AR_0140_plasmid_unnamed1__complete_sequence	183663	yes	100.00
1637	1	NZ_CP011667.1	Streptomyces_sp._Mg1_plasmid_pSMg1-3__complete_sequence	183653	yes	100.00
1638	1	NC_015742.1	Sinorhizobium_fredii_GR64_plasmid_p64a__complete_sequence	183612	yes	100.00
1639	1	NZ_CP021203.1	Escherichia_coli_strain_Z1002_plasmid_p1002-1__complete_sequence	183508	yes	100.00
1640	1	NZ_CP018670.1	Klebsiella_pneumoniae_strain_CAV1042_plasmid_pCAV1042-183__complete_sequence	183432	yes	100.00
1641	1	NZ_CP021686.1	Klebsiella_pneumoniae_strain_AR_0146_plasmid_tig00001160__complete_sequence	183376	yes	100.00
1642	1	CP026783.1	Shigella_dysenteriae_strain_08-3380_plasmid_unnamed__complete_sequence	183210	yes	100.00
1643	1	NC_018686.1	Bacillus_thuringiensis_MC28_plasmid_pMC183__complete_sequence	183210	yes	100.00
1644	1	NZ_CP021649.1	Acidovorax_sp._T1_plasmid_p1-T1__complete_sequence	183061	yes	100.00
1645	1	NZ_CP008843.1	Klebsiella_michiganensis_strain_M1_plasmid_pKOXM1B__complete_sequence	183015	yes	100.00
1646	1	CP000603.1	Yersinia_pestis_biovar_Orientalis_str._IP275_plasmid_pIP1202__complete_sequence	182913	yes	100.00
1647	1	NZ_CP014350.1	Borrelia_hermsii_HS1_isolate_Browne_Mountain_plasmid_megaplasmid__complete_sequence	182863	yes	100.00
1648	1	NZ_CP015383.1	Klebsiella_pneumoniae_strain_CN1_plasmid_pCN1_1__complete_sequence	182846	yes	100.00
1649	1	NC_007607.1	Shigella_dysenteriae_Sd197_plasmid_pSD1_197__complete_sequence	182726	yes	100.00
1650	1	CP026775.1	Shigella_dysenteriae_strain_ATCC_13313_plasmid_unnamed__complete_sequence	182697	yes	100.00
1651	1	NZ_CP018225.1	Sphingomonas_sp._JJ-A5_plasmid_pHSL4__complete_sequence	182640	yes	100.00
1652	1	NC_007507.1	Xanthomonas_campestris_pv._vesicatoria_plasmid_pXCV183__complete_genome	182572	yes	100.00
1653	1	NC_009806.1	Kineococcus_radiotolerans_SRS30216_plasmid_pKRAD01__complete_sequence	182572	yes	100.00
1654	1	NZ_CP017191.1	Xanthomonas_campestris_pv._vesicatoria_str._85-10_plasmid_p_XCV_1__complete_sequence	182571	yes	100.00
1655	1	NC_018580.1	Gordonia_sp._KTR9_plasmid_pGKT2__complete_sequence	182454	yes	100.00
1656	1	NZ_CP020907.1	Rhizobium_etli_strain_NXC12_plasmid_pRetNXC12a__complete_sequence	182413	yes	100.00
1657	1	LM994717.1	Klebsiella_pneumoniae_plasmid_pKp848CTX__complete_sequence	182204	yes	100.00
1658	1	NZ_CP022193.1	Yangia_pacifica_strain_YSBP01_plasmid_unnamed3__complete_sequence	182129	yes	100.00
1659	1	NZ_CP028784.1	Klebsiella_pneumoniae_subsp._pneumoniae_strain_SCKP020049_plasmid_p1_020049__complete_sequence	182097	yes	100.00
1660	1	KT033469.1	Aeromonas_salmonicida_subsp._salmonicida_strain_01-B522_plasmid_pAsa4b__complete_sequence	181933	yes	100.00
1661	1	MF918373.1	Klebsiella_pneumoniae_plasmid_p1512-dfrA__complete_sequence	181928	yes	100.00
1662	1	NZ_CP009696.1	Bacillus_anthracis_strain_RA3_plasmid_pXO1__complete_sequence	181920	yes	100.00
1663	1	NC_014331.1	Bacillus_cereus_biovar_anthracis_str._CI_plasmid_pCI-XO1__complete_sequence	181907	yes	100.00
1664	1	NZ_CP008847.1	Bacillus_anthracis_strain_HYU01_plasmid_pX01__complete_sequence	181894	yes	100.00
1665	1	NZ_CP009699.1	Bacillus_anthracis_strain_BA1035_plasmid_pXO1__complete_sequence	181892	yes	100.00
1666	1	NZ_CP007665.1	Bacillus_anthracis_str._Vollum_plasmid__complete_sequence	181831	yes	100.00
1667	1	NZ_CP006743.1	Bacillus_anthracis_str._SVA11_plasmid_pXO1__complete_sequence	181793	yes	100.00
1668	1	NC_012579.1	Bacillus_anthracis_str._CDC_684_plasmid_pX01__complete_sequence	181773	yes	100.00
1669	1	NZ_CP001971.2	Bacillus_anthracis_str._A16_plasmid_pXO1__complete_sequence	181771	yes	100.00
1670	1	NZ_CP009327.1	Bacillus_anthracis_strain_Vollum_1B_plasmid_1__complete_sequence	181765	yes	100.00
1671	1	NZ_CP009316.1	Bacillus_anthracis_str._Turkey32_plasmid__complete_sequence	181760	yes	100.00
1672	1	NZ_CP009324.1	Bacillus_anthracis_strain_PAK-1_plasmid_1__complete_sequence	181754	yes	100.00
1673	1	NZ_CP010321.1	Bacillus_anthracis_strain_Canadian_bison_plasmid_1__complete_sequence	181741	yes	100.00
1674	1	NC_010580.1	Beijerinckia_indica_subsp._indica_ATCC_9039_plasmid_pBIND01__complete_sequence	181736	yes	100.00
1675	1	NZ_CP001975.2	Bacillus_anthracis_str._A16R_plasmid_pXO1__complete_sequence	181732	yes	100.00
1676	1	NZ_CP009597.1	Bacillus_anthracis_str._V770-NP-1R_plasmid_pXO1__complete_sequence	181710	yes	100.00
1677	1	NZ_CP009543.1	Bacillus_anthracis_strain_BA1015_plasmid_pXO1__complete_sequence	181707	yes	100.00
1678	1	NC_017726.1	Bacillus_anthracis_str._H9401_plasmid_BAP1__complete_sequence	181700	yes	100.00
1679	1	NZ_CP019589.1	Bacillus_anthracis_strain_SPV842_15_plasmid_pX01__complete_sequence	181684	yes	100.00
1680	1	NC_012656.1	Bacillus_anthracis_str._A0248_plasmid_pXO1__complete_sequence	181677	yes	100.00
1681	3	NZ_CP010793.1	Bacillus_anthracis_strain_Ames_A0462_plasmid_pXO1__complete_sequence	181677	yes	100.00
1681	3	AE011190.1	Bacillus_anthracis_str._A2012_plasmid_pXO1__complete_sequence	181677	no	100.00
1681	3	NC_007322.2	Bacillus_anthracis_str._'Ames_Ancestor'_plasmid_pXO1__complete_sequence	181677	no	100.00
1682	1	NZ_CP015777.1	Bacillus_anthracis_strain_Tangail-1_plasmid_pXO1__complete_sequence	181677	yes	100.00
1683	1	NZ_CP014177.1	Bacillus_anthracis_strain_Stendal_plasmid_pXO1__complete_sequence	181677	yes	100.00
1684	1	NZ_CP009980.1	Bacillus_anthracis_strain_Ames_plasmid_unnamed1__complete_sequence	181674	yes	100.00
1685	1	KT186230.1	Bacillus_anthracis_strain_P.NO2_plasmid_pXO1__complete_sequence	181670	yes	100.00
1686	1	NZ_CP010853.1	Bacillus_anthracis_strain_A1144_plasmid_pXO1__complete_sequence	181663	yes	100.00
1687	1	NZ_CP012520.1	Bacillus_anthracis_strain_Larissa_plasmid_pXO1__complete_genome	181658	yes	100.00
1688	1	AF065404.1	Bacillus_anthracis_virulence_plasmid_PX01__complete_sequence	181654	yes	100.00
1689	1	NZ_CP022045.1	Bacillus_anthracis_strain_FDAARGOS_341_plasmid_unnamed1__complete_sequence	181634	yes	100.00
1690	1	NZ_CP009540.1	Bacillus_anthracis_str._Sterne_plasmid_pXO1__complete_sequence	181624	yes	100.00
1691	1	NZ_CP021951.1	Klebsiella_pneumoniae_strain_AR_0148_plasmid_tig00000168_pilon__complete_sequence	181589	yes	100.00
1692	1	CP026812.1	Shigella_flexneri_strain_64-5500_plasmid_unnamed__complete_sequence	181479	yes	100.00
1693	1	NZ_CP009330.1	Bacillus_anthracis_strain_K3_plasmid_1__complete_sequence	181460	yes	100.00
1694	1	NZ_CP018675.1	Klebsiella_pneumoniae_strain_CAV1217_plasmid_pKPC_CAV1217__complete_sequence	181436	yes	100.00
1695	1	NZ_CP024856.1	Escherichia_coli_strain_AR_0011_plasmid_tig00001011_pilon__complete_sequence	181436	yes	100.00
1696	1	NC_016825.1	Salmonella_enterica_subsp._enterica_serovar_Typhi_str._P-stx-12_plasmid__complete_sequence	181431	yes	100.00
1697	1	NZ_CP009340.1	Bacillus_anthracis_strain_Ohio_ACB_plasmid_1__complete_sequence	181369	yes	100.00
1698	1	NZ_CP013787.1	Piscirickettsia_salmonis_strain_PM58386B_plasmid_p1PS7__complete_sequence	181332	yes	100.00
1699	1	NZ_CP018904.1	Bacillus_anthracis_strain_Tyrol_4675_plasmid_pXO1__complete_sequence	181326	yes	100.00
1700	1	NC_021906.1	Rhizobium_etli_bv._mimosae_str._Mim1_plasmid_pRetMIM1a__complete_sequence	181313	yes	100.00
1701	2	EF066650.1	Sinorhizobium_meliloti_strain_SM11_plasmid_pSmeSM11b__complete_sequence	181251	yes	100.00
1701	2	NC_010865.1	Sinorhizobium_meliloti_plasmid_pSmeSM11b__complete_sequence	181251	no	100.00
1702	1	NZ_CP013807.1	Piscirickettsia_salmonis_strain_PM31429B_plasmid_p1PS12__complete_sequence	181234	yes	100.00
1703	1	NZ_CP013782.1	Piscirickettsia_salmonis_strain_PM49811B_plasmid_p1PS6__complete_sequence	181226	yes	100.00
1704	1	NZ_CP013824.1	Piscirickettsia_salmonis_strain_PM25344B_plasmid_p3PS14__complete_sequence	181103	yes	100.00
1705	1	CP026830.1	Shigella_dysenteriae_strain_ATCC_12039_plasmid_unnamed__complete_sequence	181100	yes	100.00
1706	1	NZ_CP013804.1	Piscirickettsia_salmonis_strain_PM22180B_plasmid_p3PS13__complete_sequence	181038	yes	100.00
1707	1	NZ_CP012511.1	Piscirickettsia_salmonis_strain_PM32597B1_plasmid_pPSB1-3__complete_sequence	181035	yes	100.00
1708	1	CP019727.1	Bacillus_anthracis_strain_Sterne_34F2_plasmid_pXO1__complete_sequence	180858	yes	100.00
1709	1	NZ_CP025619.1	Acinetobacter_schindleri_strain_SGAir0122_plasmid_pSGAir0122__complete_sequence	180768	yes	100.00
1710	1	NZ_CP009463.1	Bacillus_anthracis_strain_SK-102_plasmid_pXO1__complete_sequence	180693	yes	100.00
1711	1	NZ_CP017026.1	Campylobacter_coli_plasmid_pCC14983A-1__complete_sequence	180543	yes	100.00
1712	2	NC_002305.1	Salmonella_typhi_plasmid_R27__complete_sequence	180461	yes	100.00
1712	2	AF250878.1	Salmonella_typhi_R27_plasmid_complete_sequence	180461	no	100.00
1713	1	NZ_CP021853.1	Proteus_mirabilis_strain_AR_0156_plasmid_unitig_1__complete_sequence	180262	yes	100.00
1714	1	NZ_CP023740.1	Methylosinus_trichosporium_OB3b_plasmid_pOB3b3__complete_sequence	180219	yes	100.00
1715	1	NZ_CP020842.1	Klebsiella_pneumoniae_strain_KPN1482_plasmid_pKPN1482-1__complete_sequence	180210	yes	100.00
1716	1	JQ824049.1	Providencia_stuartii_plasmid_pTC2__complete_sequence	180184	yes	100.00
1717	1	NZ_CP020475.1	Roseovarius_mucosus_strain_SMR3_plasmid_pSMR3-1__complete_sequence	180135	yes	100.00
1718	1	NZ_CP011850.1	Piscirickettsia_salmonis_strain_LF-89_plasmid_pPSLF89-1__complete_sequence	180124	yes	100.00
1719	1	NZ_CP018693.1	Klebsiella_pneumoniae_strain_Kp_Goe_821588_plasmid_pKp_Goe_588-1__complete_sequence	180027	yes	100.00
1720	1	NZ_CP018441.1	Klebsiella_pneumoniae_strain_Kp_Goe_822917_plasmid_pKp_Goe_917-1__complete_sequence	180027	yes	100.00
1721	1	NC_011885.1	Cyanothece_sp._PCC_7425_plasmid_pP742502__complete_sequence	179973	yes	100.00
1722	1	NZ_CP013946.1	Piscirickettsia_salmonis_strain_PSCGR01_plasmid_pPsCRG01-1__complete_sequence	179831	yes	100.00
1723	1	NZ_CP022670.1	Rhizobium_leguminosarum_bv._viciae_strain_BIHB_1217_plasmid_pPR5__complete_sequence	179782	yes	100.00
1724	1	NZ_CP026273.1	Klebsiella_oxytoca_strain_KONIH4_plasmid_pKOX-ea2b__complete_sequence	179680	yes	100.00
1725	1	NC_012473.1	Bacillus_cereus_03BB102_plasmid_p03BB102_179__complete_sequence	179680	yes	100.00
1726	1	NZ_CP009317.1	Bacillus_cereus_03BB102_plasmid__complete_sequence	179680	yes	100.00
1727	1	NZ_CP027316.1	Escherichia_coli_strain_2014C-3550_plasmid_unnamed3__complete_sequence	179514	yes	100.00
1728	1	NZ_CP018464.1	Xanthomonas_euvesicatoria_strain_LMG930_plasmid_pLMG930.1__complete_sequence	179490	yes	100.00
1729	1	NZ_CP015616.1	Acinetobacter_schindleri_strain_ACE_plasmid_p1AsACE__complete_sequence	179461	yes	100.00
1730	1	NC_011185.1	Vibrio_fischeri_MJ11_plasmid_pMJ100__complete_sequence	179459	yes	100.00
1731	1	KX772391.1	Escherichia_coli_strain_EHS30-1_plasmid_pEHS30-1__complete_sequence	179444	yes	100.00
1732	1	NZ_CP024012.1	Acinetobacter_sp._LoGeW2-3_plasmid_unnamed1__complete_sequence	179399	yes	100.00
1733	1	NZ_CP029383.1	Klebsiella_pneumoniae_subsp._pneumoniae_strain_SCKP020079_plasmid_pVir_020079__complete_sequence	178871	yes	100.00
1734	1	NZ_CP021406.1	Celeribacter_manganoxidans_strain_DY25_plasmid_pDY25-B__complete_sequence	178640	yes	100.00
1735	1	NZ_CP026225.1	Aeromonas_sp._ASNIH3_plasmid_pKPC-8e09__complete_sequence	178635	yes	100.00
1736	1	NZ_CP015733.1	Arthrobacter_sp._U41_plasmid_unnamed1__complete_sequence	178569	yes	100.00
1737	1	NZ_CP009879.1	Klebsiella_pneumoniae_subsp._pneumoniae_strain_KPNIH31_plasmid_pKPN-c22__complete_sequence	178563	yes	100.00
1738	1	CP029724.1	Klebsiella_pneumoniae_strain_AR_0140_plasmid_unnamed2__complete_sequence	178561	yes	100.00
1739	1	NZ_CP021826.1	Sinorhizobium_meliloti_strain_KH35c_plasmid_accessoryA__complete_sequence	178451	yes	100.00
1740	1	JN687470.1	Providencia_stuartii_plasmid_pMR0211__complete_sequence	178277	yes	100.00
1741	1	NZ_CP019203.1	Salmonella_enterica_subsp._enterica_serovar_Infantis_strain_CFSAN003307_plasmid_pCFSAN003307__complete_sequence	178238	yes	100.00
1742	1	NZ_CP010391.1	Klebsiella_pneumoniae_strain_6234_plasmid_p6234-178.193kb__complete_sequence	178193	yes	100.00
1743	1	MF437313.1	Klebsiella_pneumoniae_strain_CR-HvKP4_plasmid_pVir-CR-HvKP4__complete_sequence	178154	yes	100.00
1744	1	NZ_CP029580.1	Escherichia_coli_strain_DA33137_plasmid_pDA33137-178__complete_sequence	178078	yes	100.00
1745	1	NC_010333.1	Caulobacter_sp._K31_plasmid_pCAUL02__complete_sequence	177878	yes	100.00
1746	1	NZ_CP015523.1	Sphingomonas_sp._NIC1_plasmid_unnamed2__complete_sequence	177851	yes	100.00
1747	1	NZ_CP028170.1	Salmonella_enterica_strain_CFSAN064034_plasmid_pGMI17-002_1__complete_sequence	177712	yes	100.00
1748	1	NC_020157.1	Anabaena_cylindrica_PCC_7122_plasmid_pANACY.02__complete_sequence	177682	yes	100.00
1749	1	CP006737.1	Shigella_dysenteriae_1617_plasmid_pSLG231__complete_sequence	177681	yes	100.00
1750	1	NZ_CP006684.1	Melissococcus_plutonius_S1_plasmid_pMEPL_178__complete_sequence	177673	yes	100.00
1751	1	CP000818.1	Lysinibacillus_sphaericus_C3-41_plasmid_pBsph__complete_sequence	177642	yes	100.00
1752	1	MF437312.1	Klebsiella_pneumoniae_strain_CR-HvKP4_plasmid_pKPC-CR-HvKP4__complete_sequence	177585	yes	100.00
1753	1	NZ_CP028541.1	Klebsiella_pneumoniae_strain_WCHKP2_plasmid_pKPC2_020002__complete_sequence	177509	yes	100.00
1754	1	NC_000958.1	Deinococcus_radiodurans_R1_plasmid_MP1__complete_sequence	177466	yes	100.00
1755	1	KR827391.1	Uncultured_bacterium_plasmid_pKAZ2__complete_sequence	177334	yes	100.00
1756	1	NZ_CP027679.1	Salmonella_enterica_subsp._enterica_serovar_Corvallis_strain_12-01738_plasmid_pSE12-01738-2__complete_sequence	177190	yes	100.00
1757	1	NC_009930.1	Acaryochloris_marina_MBIC11017_plasmid_pREB5__complete_sequence	177162	yes	100.00
1758	1	NZ_CP021166.1	Klebsiella_pneumoniae_strain_203_plasmid_p203__complete_sequence	177145	yes	100.00
1759	1	KX869741.1	Enterobacter_cloacae_strain_20130723_plasmid_R222__complete_sequence	177037	yes	100.00
1760	1	NZ_CP029430.1	Klebsiella_quasipneumoniae_strain_CAV2018_plasmid_pCAV2018-177__complete_sequence	177029	yes	100.00
1761	1	NZ_CP014677.1	Kozakia_baliensis_strain_DSM_14400_plasmid_pKB14400_3__complete_sequence	176991	yes	100.00
1762	1	NZ_CP011404.1	Lactobacillus_salivarius_str._Ren_plasmid_pR1__complete_sequence	176951	yes	100.00
1763	1	NZ_CP008906.1	Enterobacter_cloacae_ECR091_plasmid_pENT-08e__complete_sequence	176943	yes	100.00
1764	1	NZ_CP017756.1	Cupriavidus_sp._USMAA1020_plasmid_unnamed1__complete_sequence	176879	yes	100.00
1765	1	JX683454.1	Agrobacterium_tumefaciens_strain_F64/95_plasmid_pAoF64/95__complete_sequence	176574	yes	100.00
1766	1	NZ_CP011622.1	Klebsiella_pneumoniae_strain_CAV1344_plasmid_pKPC_CAV1344__complete_sequence	176497	yes	100.00
1767	1	NC_009140.1	Salmonella_enterica_subsp._enterica_serovar_Newport_str._SL254_plasmid_pSN254__complete_sequence	176473	yes	100.00
1768	1	NZ_CP021952.1	Klebsiella_pneumoniae_strain_AR_0148_plasmid_tig00000169_pilon__complete_sequence	176349	yes	100.00
1769	1	MF150118.1	Proteus_mirabilis_strain_A64421_plasmid_pPM64421a__complete_sequence	176346	yes	100.00
1770	1	NZ_CP028996.1	Klebsiella_pneumoniae_strain_AR_0079_plasmid_unnamed5__complete_sequence	176325	yes	100.00
1771	1	NZ_CP024816.1	Escherichia_coli_strain_CREC-629_plasmid_pCREC-629_1__complete_sequence	176274	yes	100.00
1772	1	NZ_CP011009.1	Bacillus_simplex_strain_SH-B26_plasmid_pSHB26__complete_sequence	176219	yes	100.00
1773	1	NZ_CP014644.1	Lysinibacillus_sphaericus_strain_OT4b.25_plasmid__complete_sequence	176083	yes	100.00
1774	1	NZ_CP025009.1	Klebsiella_pneumoniae_strain_AUSMDU00008119_plasmid_pAUSMDU8119-1__complete_sequence	176049	yes	100.00
1775	1	CP012902.1	Escherichia_coli_strain_N15-01078_plasmid_pNDM15-1078__complete_sequence	176048	yes	100.00
1776	1	NZ_CP017103.1	Rhizobium_gallicum_strain_IE4872_plasmid_pRgalIE4872a__complete_sequence	176006	yes	100.00
1777	1	NC_019846.2	Sinorhizobium_meliloti_GR4_plasmid_pRmeGR4a__complete_sequence	175983	yes	100.00
1778	1	NZ_CP015268.1	Mycobacterium_chimaera_strain_ZUERICH-2_plasmid_unnamed_1__complete_sequence	175972	yes	100.00
1779	1	NC_009649.1	Klebsiella_pneumoniae_subsp._pneumoniae_MGH_78578_plasmid_pKPN3__complete_sequence	175879	yes	100.00
1780	1	CP029739.1	Klebsiella_pneumoniae_strain_AR_0087_plasmid_unnamed1__complete_sequence	175746	yes	100.00
1781	1	CP009413.2	Salmonella_enterica_strain_CFSAN007427_plasmid_pCFSAN007427_01__complete_sequence	175517	yes	100.00
1782	1	NZ_HG938357.1	Neorhizobium_galegae_plasmid_pHAMBI1141b__complete_sequence	175279	yes	100.00
1783	1	LO017737.1	Escherichia_coli_str._3249_plasmid_RCS105_pI__complete_genome	175264	yes	100.00
1784	1	KU160531.1	Vibrio_alginolyticus_strain_VAS3-1_plasmid_pVAS3-1__complete_sequence	175254	yes	100.00
1785	1	NZ_CP019949.1	Methylocystis_bryophila_strain_S285_plasmid_p1__complete_sequence	175021	yes	100.00
1786	1	NZ_CP015251.1	Bacillus_thuringiensis_Bt18247_plasmid_p174778__complete_sequence	174778	yes	100.00
1787	1	CP021331.1	Maritalea_myrionectae_strain_HL2708#5_plasmid_pHL2708X3__complete_sequence	174698	yes	100.00
1788	1	NZ_CP026198.1	Enterobacteriaceae_bacterium_ENNIH3_plasmid_pKPC-c606__complete_sequence	174695	yes	100.00
1789	1	NZ_CP021405.1	Celeribacter_manganoxidans_strain_DY25_plasmid_pDY25-A__complete_sequence	174678	yes	100.00
1790	1	NZ_CP013027.1	Escherichia_coli_strain_2009C-3133_plasmid_unnamed3__complete_sequence	174564	yes	100.00
1791	1	NC_016907.1	Gordonia_polyisoprenivorans_VH2_plasmid_p174__complete_sequence	174494	yes	100.00
1792	1	NC_009837.1	Escherichia_coli_APEC_O1_plasmid_pAPEC-O1-ColBM__complete_sequence	174241	yes	100.00
1793	1	NZ_CP020445.2	Paracoccus_yeei_strain_FDAARGOS_252_plasmid_unnamed5__complete_sequence	174165	yes	100.00
1794	1	NC_005916.1	Mycobacterium_ulcerans_plasmid_pMUM001__complete_plasmid_genome	174155	yes	100.00
1795	1	KM670336.1	Salmonella_enterica_subsp._enterica_serovar_Senftenberg_strain_SRC119_plasmid_pSRC119-A/C__complete_sequence	174068	yes	100.00
1796	2	CP011540.1	Klebsiella_aerogenes_strain_G7_plasmid_pGPN1__complete_sequence	174066	yes	100.00
1796	2	NZ_CP011540.1	Klebsiella_aerogenes_strain_G7_isolate_G7_plasmid_pGPN1__complete_sequence	174066	no	100.00
1797	1	NZ_CP010141.1	Escherichia_coli_strain_D3_plasmid_A__complete_genome	174041	yes	100.00
1798	1	NZ_CP027703.1	Escherichia_coli_strain_675SK2_plasmid_p675SK2_B__complete_sequence	173882	yes	100.00
1799	1	NZ_CP022063.1	Salmonella_enterica_strain_FDAARGOS_312_plasmid_unnamed3__complete_sequence	173817	yes	100.00
1800	1	NZ_CP014857.1	Lysinibacillus_sphaericus_III(3)7_plasmid__complete_sequence	173793	yes	100.00
1801	1	HM008709.2	Borrelia_hermsii_strain_HS1_plasmid_lp174__complete_sequence	173739	yes	100.00
1802	1	NZ_CP027441.1	Escherichia_coli_strain_2012C-4502_plasmid_unnamed__complete_sequence	173714	yes	100.00
1803	2	JF267651.1	Salmonella_enterica_subsp._enterica_serovar_Dublin_strain_853_plasmid_pSD_174__complete_sequence	173673	yes	100.00
1803	2	NC_019107.1	Salmonella_enterica_subsp._enterica_serovar_Dublin_plasmid_pSD_174__complete_sequence	173673	no	100.00
1804	1	NZ_CP027451.1	Escherichia_coli_strain_2014C-3097_plasmid_unnamed2__complete_sequence	173649	yes	100.00
1805	1	NZ_CP022166.1	Escherichia_coli_strain_M160133_plasmid_pM160133_p2__complete_sequence	173624	yes	100.00
1806	1	NZ_CP016892.1	Pantoea_agglomerans_strain_C410P1_plasmid_unnamed3__complete_sequence	173592	yes	100.00
1807	1	KX156773.1	Escherichia_coli_strain_K-12_plasmid_R16a__complete_sequence	173094	yes	100.00
1808	1	NZ_CP029441.1	Klebsiella_quasipneumoniae_strain_CAV1947_plasmid_pCAV1947-173__complete_sequence	172839	yes	100.00
1809	1	NC_021278.1	Mycobacterium_abscessus_subsp._bolletii_50594_plasmid_1__complete_sequence	172814	yes	100.00
1810	1	NC_009931.1	Acaryochloris_marina_MBIC11017_plasmid_pREB6__complete_sequence	172728	yes	100.00
1811	1	KT818627.1	Klebsiella_pneumoniae_strain_U25_plasmid_U25P002__complete_sequence	172679	yes	100.00
1812	1	NZ_CP024860.1	Escherichia_coli_strain_AR_0014_plasmid_unitig_1_pilon__complete_sequence	172588	yes	100.00
1813	1	NC_014723.1	Burkholderia_rhizoxinica_HKI_454_plasmid_pBRH02__complete_sequence	172525	yes	100.00
1814	1	NC_018583.1	Gordonia_sp._KTR9_plasmid_pGKT3__complete_sequence	172385	yes	100.00
1815	1	CP009232.1	Escherichia_coli_strain_CA28_plasmid_pCA28__complete_sequence	172280	yes	100.00
1816	1	KX815983.1	Salmonella_enterica_subsp._enterica_strain_N13-01125_plasmid_pN13-01125__complete_sequence	172265	yes	100.00
1817	1	NZ_CP026175.1	Klebsiella_pneumoniae_strain_KPNIH50_plasmid_pKPC-0cc9__complete_sequence	172259	yes	100.00
1818	1	NZ_CP003950.1	Rhodococcus_opacus_PD630_plasmid_1__complete_sequence	172218	yes	100.00
1819	1	KX458222.1	Klebsiella_pneumoniae_strain_B2_plasmid_pB2-1__complete_sequence	172152	yes	100.00
1820	1	NC_020562.1	Sphingomonas_sp._MM-1_plasmid_pISP1__complete_sequence	172140	yes	100.00
1821	1	NZ_CP012448.1	Enterococcus_faecium_strain_ISMMS_VRE_4_plasmid_ISMMS_VRE4_p2__complete_sequence	172088	yes	100.00
1822	1	NZ_CP024426.1	Paracoccus_yeei_strain_TT13_plasmid_pTT13-4__complete_sequence	172023	yes	100.00
1823	1	NZ_CP005987.1	Acidithiobacillus_caldus_ATCC_51756_plasmid_megaplasmid_mpAca1.1__complete_sequence	171972	yes	100.00
1824	1	JX442976.1	Klebsiella_pneumoniae_plasmid_IncA/C-LS6__complete_sequence	171925	yes	100.00
1825	1	NC_008759.1	Polaromonas_naphthalenivorans_CJ2_plasmid_pPNAP03__complete_sequence	171866	yes	100.00
1826	1	NC_022877.1	Bacillus_thuringiensis_YBT-1518_plasmid_pBMB0232__complete_sequence	171593	yes	100.00
1827	1	NZ_CP022749.1	Sphingobium_hydrophobicum_strain_C1_plasmid_p3__complete_sequence	171560	yes	100.00
1828	1	NZ_CP010631.1	Phaeobacter_inhibens_strain_P78_plasmid_pP78_b__complete_sequence	171534	yes	100.00
1829	1	NZ_CP010675.1	Phaeobacter_gallaeciensis_strain_P75_plasmid_pP75_b__complete_sequence	171534	yes	100.00
1830	1	NZ_CP010791.1	Phaeobacter_gallaeciensis_strain_P63_plasmid_pP63_x_draft__complete_sequence	171534	yes	100.00
1831	1	NZ_CP010638.1	Phaeobacter_gallaeciensis_strain_P73_plasmid_pP73_b__complete_sequence	171534	yes	100.00
1832	1	NZ_CP017084.1	Proteus_mirabilis_strain_T21_plasmid_pT212__complete_sequence	171489	yes	100.00
1833	1	NZ_CP017798.1	Enterococcus_faecium_strain_E243_plasmid_unnamed1__complete_sequence	171477	yes	100.00
1834	1	NC_006525.1	Cupriavidus_metallidurans_CH34_plasmid_pMOL28__complete_sequence	171461	yes	100.00
1835	1	NC_007972.2	Cupriavidus_metallidurans_CH34_plasmid_pMOL28__complete_sequence	171459	yes	100.00
1836	1	KT351734.1	Pectobacterium_carotovorum_plasmid_Drgb3__complete_sequence	171430	yes	100.00
1837	1	NZ_CP026189.1	Enterobacteriaceae_bacterium_ENNIH2_plasmid_pENT-812c__complete_sequence	171306	yes	100.00
1838	1	NZ_CP026221.1	Aeromonas_sp._ASNIH4_plasmid_pAER-f909__complete_sequence	171236	yes	100.00
1839	1	NZ_CP017059.1	Citrobacter_freundii_strain_SL151_plasmid_unnamed2__complete_sequence	171233	yes	100.00
1840	1	NZ_CP015152.1	Bacillus_thuringiensis_strain_Bc601_plasmid_pBTBC2__complete_sequence	171171	yes	100.00
1841	1	NC_018486.1	Bacillus_thuringiensis_HD-771_plasmid_p01__complete_sequence	171030	yes	100.00
1842	1	NZ_CP015026.1	Klebsiella_pneumoniae_strain_Kpn223_plasmid_pKPN-065__complete_sequence	170926	yes	100.00
1843	1	NZ_CP018073.1	Enterococcus_faecium_strain_VRE001_plasmid_unnamed3__complete_sequence	170854	yes	100.00
1844	1	NZ_CP027448.1	Escherichia_coli_strain_2014C-3075_plasmid_unnamed__complete_sequence	170848	yes	100.00
1845	1	NZ_CP025952.1	Klebsiella_pneumoniae_subsp._pneumoniae_strain_GD4_plasmid_pKPGD4__complete_sequence	170821	yes	100.00
1846	1	JQ010984.1	Klebsiella_pneumoniae_plasmid_pR55__complete_sequence	170810	yes	100.00
1847	1	KF976462.2	Klebsiella_pneumoniae_plasmid_pRMH760__complete_sequence	170613	yes	100.00
1848	1	NZ_CP009439.1	Streptomyces_glaucescens_strain_GLA.O_plasmid_pSglau1__complete_sequence	170574	yes	100.00
1849	1	NZ_CP029235.1	Sinorhizobium_fredii_CCBAU_45436_plasmid_pSF45436e__complete_sequence	170473	yes	100.00
1850	1	CP022285.1	Acinetobacter_baumannii_strain_7804_plasmid_pAba7804b__complete_sequence	170420	yes	100.00
1851	1	NZ_CP022574.1	Klebsiella_pneumoniae_strain_BIC-1_plasmid_pBIC-1a__complete_sequence	170415	yes	100.00
1852	1	KX156772.1	Escherichia_coli_strain_K-12_plasmid_IP40a__complete_sequence	170404	yes	100.00
1853	1	MG228427.1	Kluyvera_cryocrescens_strain_BO64W_plasmid_pKC-BO-N1-VIM__complete_sequence	170352	yes	100.00
1854	1	NC_009669.1	Ochrobactrum_anthropi_ATCC_49188_plasmid_pOANT01__complete_sequence	170351	yes	100.00
1855	1	CP027130.1	Escherichia_coli_strain_AR_0372_plasmid_unnamed1__complete_sequence	170292	yes	100.00
1856	1	KT935446.1	Klebsiella_pneumoniae_strain_Kp2964_plasmid_2964TF__complete_sequence	170244	yes	100.00
1857	1	NZ_CP016821.1	Rhodococcus_sp._p52_plasmid_pDF01__complete_sequence	170002	yes	100.00
1858	1	NZ_CP020109.1	Klebsiella_pneumoniae_strain_AR_0098_plasmid_tig00000001__complete_sequence	169952	yes	100.00
1859	1	NZ_CP020333.1	Martelella_mediterranea_DSM_17316_strain_MACL11_plasmid_pMM170__complete_sequence	169914	yes	100.00
1860	2	NZ_CP017788.1	Enterococcus_faecium_strain_E232_plasmid_unnamed1__complete_sequence	169793	yes	100.00
1860	2	NZ_CP017793.1	Enterococcus_faecium_strain_E240_plasmid_unnamed1__complete_sequence	169793	no	100.00
1861	1	NC_014305.1	Erwinia_billingiae_strain_Eb661_complete_plasmid_pEB170	169778	yes	100.00
1862	1	KJ721789.1	Klebsiella_pneumoniae_strain_NJ_HT1872_plasmid_pUSKPC3__complete_sequence	169774	yes	100.00
1863	1	NZ_CP023496.1	Staphylococcus_simulans_strain_FDAARGOS_383_plasmid_unnamed__complete_sequence	169687	yes	100.00
1864	1	NZ_CP021880.1	Escherichia_coli_strain_AR_0137_plasmid_tig00001069_pilon__complete_sequence	169449	yes	100.00
1865	1	MF168403.1	Klebsiella_pneumoniae_strain_12139_plasmid_p12139-KPC__complete_sequence	169424	yes	100.00
1866	1	MF168405.1	Klebsiella_pneumoniae_strain_64917_plasmid_p64917-KPC__complete_sequence	169419	yes	100.00
1867	1	NZ_CP017473.1	Enterobacter_cloacae_strain_M12X01451_plasmid_pM12X01451__complete_sequence	169226	yes	100.00
1868	1	NZ_CP010056.1	Hymenobacter_sp._DG25B_plasmid__complete_sequence	169180	yes	100.00
1869	1	NZ_CP023555.1	Klebsiella_pneumoniae_subsp._pneumoniae_strain_ST2017:950142398_plasmid_p18-43_02__complete_sequence	169145	yes	100.00
1870	1	CP008939.1	Candidatus_Caedibacter_acanthamoebae_plasmid_Plasmid_00003__complete_sequence	169123	yes	100.00
1871	1	NZ_CP018573.1	Marivivens_sp._JLT3646_plasmid_unnamed__complete_sequence	169066	yes	100.00
1872	1	NZ_CP012007.1	Acinetobacter_baumannii_Ab04-mff_plasmid_pAB04-1__complete_sequence	169023	yes	100.00
1873	1	NC_018501.1	Bacillus_thuringiensis_HD-771_plasmid_p02__complete_sequence	168999	yes	100.00
1874	1	NZ_CP026559.1	Pseudomonas_amygdali_pv._morsprunorum_strain_R15244_plasmid_p2_tig3__complete_sequence	168854	yes	100.00
1875	1	NZ_CP027502.1	Enterococcus_faecium_strain_AUSMDU00004142_plasmid_unnamed1__complete_sequence	168778	yes	100.00
1876	1	KC853435.1	Escherichia_coli_ACN001_plasmid_pACN001-B__complete_sequence	168543	yes	100.00
1877	1	NZ_CP009105.1	Escherichia_coli_strain_RM9387_plasmid_pO104_H7__complete_sequence	168318	yes	100.00
1878	1	KM085449.1	Escherichia_coli_O104:H7_strain_RM9387_plasmid_pO104_H7__complete_sequence	168318	yes	100.00
1879	1	MG550958.1	Escherichia_coli_strain_G3216_plasmid_pG3216.2__complete_sequence	168204	yes	100.00
1880	2	AM886293.1	Escherichia_coli_1540_plasmid_pIP1206_complete_genome	168113	yes	100.00
1880	2	NC_010558.1	Escherichia_coli_plasmid_pIP1206__complete_sequence	168113	no	100.00
1881	2	NC_012487.1	Escherichia_coli_plasmid_pO26-Vir__complete_sequence	168100	yes	100.00
1881	2	FJ386569.1	Escherichia_coli_strain_H30_plasmid_pO26-Vir__complete_sequence	168100	no	100.00
1882	1	KP975074.1	Citrobacter_freundii_strain_MRSN11938_plasmid_pMRVIM0912__complete_sequence	168041	yes	100.00
1883	1	NC_014561.1	Pantoea_vagans_C9-1_plasmid_pPag1__complete_sequence	167983	yes	100.00
1884	1	NZ_CP024852.1	Escherichia_coli_strain_AR_0006_plasmid_tig00000164__complete_sequence	167974	yes	100.00
1885	1	NZ_CP024425.1	Paracoccus_yeei_strain_TT13_plasmid_pTT13-3__complete_sequence	167927	yes	100.00
1886	1	MG764534.1	Klebsiella_aerogenes_strain_EA409_plasmid_pEA409TEM24__complete_sequence	167895	yes	100.00
1887	1	NZ_CP023912.1	Klebsiella_pneumoniae_strain_FDAARGOS_436_plasmid_unnamed1__complete_sequence	167814	yes	100.00
1888	1	KF056330.2	Salmonella_enterica_subsp._enterica_serovar_Kentucky_strain_1643/10_plasmid_p1643_10__complete_sequence	167779	yes	100.00
1889	1	NZ_CP013739.1	Streptomyces_globisporus_C-1027_plasmid_SGLP1__complete_sequence	167754	yes	100.00
1890	1	MF344572.1	Enterobacter_cloacae_strain_24845_plasmid_p24845-AZM__complete_sequence	167619	yes	100.00
1891	1	NC_013193.1	Candidatus_Accumulibacter_phosphatis_clade_IIA_str._UW-1_plasmid_pAph01__complete_sequence	167595	yes	100.00
1892	1	KX709966.1	Pseudomonas_aeruginosa_strain_IP40a_plasmid_pIP40a__complete_sequence	167554	yes	100.00
1893	1	NZ_CP018463.1	Xanthomonas_euvesicatoria_strain_LMG930_plasmid_pLMG930.2__complete_sequence	167496	yes	100.00
1894	1	NZ_CP026684.1	Nostoc_sp._'Peltigera_membranacea_cyanobiont_N6'_strain_N6_plasmid_pNPM2__complete_sequence	167441	yes	100.00
1895	1	NC_010070.1	Burkholderia_multivorans_ATCC_17616_plasmid_pBMUL01__complete_sequence	167422	yes	100.00
1896	1	NZ_CP025006.1	Klebsiella_pneumoniae_strain_AUSMDU00003562_plasmid_pAUSMDU3562-1__complete_sequence	167373	yes	100.00
1897	1	NC_016597.1	Azospirillum_brasilense_Sp245_plasmid_AZOBR_p6_complete_genome	167364	yes	100.00
1898	2	NC_017539.1	Oligotropha_carboxidovorans_OM4_plasmid_pOC167B__complete_sequence	167269	yes	100.00
1898	2	NC_015685.1	Oligotropha_carboxidovorans_OM5_plasmid_pOC167__complete_sequence	167269	no	100.00
1899	1	NZ_CP007636.1	Vibrio_cholerae_strain_2012EL-2176_plasmid__complete_sequence	167267	yes	100.00
1900	1	CP024249.1	Escherichia_coli_O182:H21_strain_D181_plasmid_unnamed1__complete_sequence	167230	yes	100.00
1901	1	KC757417.2	Klebsiella_pneumoniae_plasmid_pKPoxa-48N2__complete_sequence	167203	yes	100.00
1902	1	NZ_CP024668.1	Escherichia_coli_strain_F5176C6_plasmid_unnamed1__complete_sequence	167071	yes	100.00
1903	1	NZ_CP018875.1	Bacillus_megaterium_strain_JX285_plasmid_unnamed2__complete_sequence	167030	yes	100.00
1904	1	KR827393.1	Uncultured_bacterium_plasmid_pKAZ4__complete_sequence	166991	yes	100.00
1905	1	NZ_CP021216.1	Sinorhizobium_meliloti_RU11/001_plasmid_pSmeRU11d__complete_sequence	166875	yes	100.00
1906	1	KJ802404.1	Escherichia_coli_isolate_GN568_plasmid_pNDM-EcoGN568__complete_sequence	166750	yes	100.00
1907	1	NC_009349.1	Aeromonas_salmonicida_subsp._salmonicida_A449_plasmid_4__complete_sequence	166749	yes	100.00
1908	2	NC_019069.1	Escherichia_coli_plasmid_pNDM10505__complete_sequence	166744	yes	100.00
1908	2	JF503991.1	Escherichia_coli_strain_N10-0505_plasmid_pNDM10505__complete_sequence	166744	no	100.00
1909	1	NC_015963.1	Enterobacter_asburiae_LF7a_plasmid_pENTAS01__complete_sequence	166725	yes	100.00
1910	1	NC_021845.1	Salmonella_enterica_subsp._enterica_Serovar_Cubana_str._CFSAN002050_plasmid__complete_sequence	166668	yes	100.00
1911	1	NZ_CP028351.1	Pantoea_vagans_strain_PV989_plasmid_pPV989-167__complete_sequence	166637	yes	100.00
1912	1	KT225520.1	Raoultella_ornithinolytica_strain_RJ46C_plasmid_pRJ46C__complete_sequence	166620	yes	100.00
1913	1	KJ484626.1	Escherichia_coli_plasmid_pH2332-166__complete_sequence	166594	yes	100.00
1914	2	NC_012692.1	Escherichia_coli_plasmid_pAR060302__complete_sequence	166530	yes	100.00
1914	2	HQ023864.1	Escherichia_coli_strain_AR060302_plasmid_pAR060302__complete_sequence	166530	no	100.00
1915	1	NZ_CP014277.1	Martelella_sp._AD-3_plasmid_unnamed2__complete_sequence	166530	yes	100.00
1916	1	CP026876.1	Shigella_boydii_strain_ATCC_35964_plasmid_unnamed__complete_sequence	166502	yes	100.00
1917	1	CP009411.2	Salmonella_enterica_strain_CFSAN007425_plasmid_pCFSAN007425_01__complete_sequence	166496	yes	100.00
1918	1	NZ_CP013324.1	Klebsiella_pneumoniae_strain_CAV1193_plasmid_pCAV1193-166__complete_sequence	166486	yes	100.00
1919	1	LT009688.1	Klebsiella_pneumoniae_plasmid_pIT-06C07__strain_O6CO7__complete_sequence	166484	yes	100.00
1920	1	MF627444.1	Vibrio_parahaemolyticus_strain_Vb0267_plasmid_pVb0267__complete_sequence	166467	yes	100.00
1921	1	NZ_CP015734.1	Arthrobacter_sp._U41_plasmid_unnamed2__complete_sequence	166444	yes	100.00
1922	1	NZ_CP021025.1	Rhizobium_sp._TAL182_plasmid_pRetTAL182a__complete_sequence	166357	yes	100.00
1923	1	NZ_CP024140.1	Escherichia_coli_strain_14EC020_plasmid_p14EC020b__complete_sequence	166233	yes	100.00
1924	1	NZ_CP026926.1	Agrobacterium_tumefaciens_strain_1D1609_plasmid_pTi1D1609__complete_sequence	166117	yes	100.00
1925	1	NZ_CP018172.1	Mesorhizobium_sp._B7_plasmid_unnamed1__complete_sequence	166078	yes	100.00
1926	1	NZ_CP028389.2	Klebsiella_pneumoniae_strain_WCHKP13F2_plasmid_pKPC2_095132__complete_sequence	166034	yes	100.00
1927	1	KU605240.1	Proteus_mirabilis_strain_Pm14C18_plasmid_pPm14C18__complete_sequence	165992	yes	100.00
1928	1	JF714412.2	Escherichia_coli_strain_N10-2337_plasmid_pNDM102337__complete_sequence	165974	yes	100.00
1929	1	JX141473.1	Aeromonas_hydrophila_plasmid_pR148__complete_sequence	165906	yes	100.00
1930	1	NZ_CP009868.1	Pantoea_sp._PSNIH2_plasmid_pPSP-100__complete_sequence	165878	yes	100.00
[truncated: 11,127 more rows]

## Sheet: Singletons
cluster_id	cluster_length	ID	Description	sequence_length	is_cluster_reference	cluster_identity
0	1	NZ_CP014062.1	Pseudomonas_monteilii_strain_FDAARGOS_171_plasmid_unnamed__complete_sequence	5836684	yes	100.00
1	1	NZ_CP022019.1	Salmonella_enterica_subsp._enterica_serovar_Quebec_str._S-1267_plasmid_punamed2__complete_sequence	4626699	yes	100.00
2	1	NZ_CP012748.1	Paraburkholderia_caribensis_MBA4_plasmid_unnamed__complete_sequence	2555069	yes	100.00
3	1	NZ_CP006880.1	Rhizobium_gallicum_bv._gallicum_R602_plasmid_pRgalR602c__complete_sequence	2466951	yes	100.00
4	1	NC_012586.1	Sinorhizobium_fredii_NGR234_plasmid_pNGR234b__complete_sequence	2430033	yes	100.00
5	1	NZ_CP017105.1	Rhizobium_gallicum_strain_IE4872_plasmid_pRgalIE4872d__complete_sequence	2388366	yes	100.00
6	1	NZ_CP024314.1	Rhizobium_sp._NXC24_plasmid_pRspNXC24c__complete_sequence	2379650	yes	100.00
7	1	NZ_CP023071.1	Sinorhizobium_fredii_CCBAU_83666_plasmid_pSF83666b__complete_sequence	2277056	yes	100.00
8	1	NZ_CP017244.1	Rhizobium_etli_8C-3_plasmid_pRsp8C3c__complete_sequence	2253963	yes	100.00
9	1	NZ_CP013054.1	Sinorhizobium_americanum_CCGM7_plasmid_C__complete_sequence	2249899	yes	100.00
10	1	NZ_CP016452.1	Sinorhizobium_sp._RAC02_plasmid_pBSY16_1__complete_sequence	2220160	yes	100.00
11	1	NZ_CP025986.1	Ralstonia_solanacearum_strain_RSCM_plasmid_p-unname2__complete_sequence	2212170	yes	100.00
12	1	NZ_CP029452.1	Sinorhizobium_fredii_CCBAU_25509_plasmid_pSF25509b__complete_sequence	2210745	yes	100.00
13	1	NZ_CP013110.1	Sinorhizobium_americanum_strain_CFNEI_73_plasmid_C__complete_sequence	2177502	yes	100.00
14	1	FP885907.1	Ralstonia_solanacearum_CFBP2957_plasmid_RCFBPv3_mp__complete_genome	2163376	yes	100.00
15	1	NZ_CP016905.1	Ralstonia_solanacearum_strain_KACC10709_plasmid_unnamed1__complete_sequence	2145732	yes	100.00
16	1	NC_016815.1	Sinorhizobium_fredii_HH103_plasmid_pSfHH103e_complete_sequence	2096125	yes	100.00
17	1	CP021765.1	Ralstonia_pseudosolanacearum_strain_CRMRs218_plasmid_unnamed__complete_sequence	2094523	yes	100.00
18	1	CP021763.1	Ralstonia_pseudosolanacearum_strain_RS_476_plasmid_unnamed__complete_sequence	2094505	yes	100.00
19	1	NZ_CP015116.1	Ralstonia_solanacearum_strain_EP1_plasmid__complete_sequence	2093441	yes	100.00
20	1	NC_020062.1	Rhizobium_tropici_CIAT_899_plasmid_pRtrCIAT899c__complete_sequence	2083197	yes	100.00
21	1	NZ_CP016555.1	Ralstonia_solanacearum_FJAT-1458_plasmid_plas1__complete_sequence	2075659	yes	100.00
22	1	NZ_CP012944.1	Ralstonia_solanacearum_strain_IBSBF1503_plasmid__complete_sequence	2069788	yes	100.00
23	1	CP022703.1	Ralstonia_solanacearum_strain_10319_plasmid_p10319MP__complete_sequence	2069295	yes	100.00
24	1	NZ_CP021449.1	Ralstonia_solanacearum_strain_SEPPX05_plasmid_pSEPPX05__complete_sequence	2066085	yes	100.00
25	1	NZ_CP016915.1	Ralstonia_solanacearum_strain_CQPS-1_plasmid__complete_sequence	2061090	yes	100.00
26	1	NZ_CP021802.1	Sinorhizobium_meliloti_strain_USDA1021_plasmid_psymB__complete_sequence	2011522	yes	100.00
27	1	NZ_CP023068.1	Ensifer_sojae_CCBAU_05684_plasmid_pSJ05684b__complete_sequence	2011513	yes	100.00
28	1	NZ_CP013104.1	Paraburkholderia_caribensis_strain_MWAP64_plasmid_1__complete_sequence	2011268	yes	100.00
29	1	CP011998.1	Ralstonia_solanacearum_strain_YC45_plasmid__complete_sequence	2008422	yes	100.00
30	1	NZ_CP016613.1	Ralstonia_solanacearum_FJAT-91_plasmid_unnamed1__complete_sequence	2000873	yes	100.00
31	1	NZ_CP021653.1	Ralstonia_solanacearum_strain_RS_488_plasmid_unnamed__complete_sequence	1999547	yes	100.00
32	1	NZ_CP021767.1	Ralstonia_solanacearum_strain_RS_489_plasmid_unnamed__complete_sequence	1999547	yes	100.00
33	1	NZ_CP012688.1	Ralstonia_solanacearum_strain_UY031_plasmid__complete_sequence	1999545	yes	100.00
34	1	NZ_CP029232.1	Sinorhizobium_fredii_CCBAU_45436_plasmid_pSF45436b__complete_sequence	1961287	yes	100.00
35	1	NC_017589.1	Ralstonia_solanacearum_CMR15_plasmid_CMR15_mp__complete_genome	1959334	yes	100.00
36	1	NC_016626.1	Burkholderia_sp._YI23_plasmid_byi_1p__complete_sequence	1951047	yes	100.00
37	1	NZ_CP009763.1	Ralstonia_solanacearum_OE1-1_plasmid__complete_sequence	1936579	yes	100.00
38	1	NZ_HG916855.1	Rhizobium_sp._LPU83_plasmid_pLPU83d_complete_sequence	1932030	yes	100.00
39	1	NZ_CP012940.1	Ralstonia_solanacearum_strain_UW163_plasmid__complete_sequence	1932001	yes	100.00
40	1	NZ_CP022367.1	Azospirillum_sp._TSH58_plasmid_TSH58_p02__complete_sequence	1910929	yes	100.00
41	1	NZ_CP015851.1	Ralstonia_solanacearum_strain_YC40-M_plasmid__complete_sequence	1907366	yes	100.00
42	1	NC_010625.1	Paraburkholderia_phymatum_STM815_plasmid_pBPHY01__complete_sequence	1904893	yes	100.00
43	1	NZ_CP007794.1	Azospirillum_brasilense_strain_Az39_plasmid_AbAZ39_p1__complete_sequence	1901707	yes	100.00
44	1	NZ_CP014703.1	Ralstonia_solanacearum_strain_KACC_10722_plasmid__complete_sequence	1883432	yes	100.00
45	1	NC_017585.1	Streptomyces_cattleya_DSM_46488_plasmid_pSCATT__complete_genome	1812548	yes	100.00
46	1	NC_016113.1	Streptomyces_cattleya_NRRL_8057_plasmid_pSCAT__complete_genome	1809491	yes	100.00
47	1	NC_022111.1	Prevotella_sp._oral_taxon_299_str._F0039_plasmid__complete_sequence	1770419	yes	100.00
48	1	NC_016594.1	Azospirillum_brasilense_Sp245_plasmid_AZOBR_p1_complete_genome	1766028	yes	100.00
49	1	NZ_CP017076.1	Novosphingobium_resinovorum_strain_SA1_plasmid_pSA1__complete_sequence	1756808	yes	100.00
50	1	NZ_CP012915.1	Azospirillum_brasilense_strain_Sp7_plasmid_ABSP7_p1__complete_sequence	1754523	yes	100.00
51	1	NZ_CP015881.1	Ensifer_adhaerens_strain_Casida_A_plasmid_pCasidaAA__complete_sequence	1736943	yes	100.00
52	1	NZ_CP024310.1	Sinorhizobium_fredii_strain_NXT3_plasmid_pSfreNXT3c__complete_sequence	1702817	yes	100.00
53	1	NC_019849.2	Sinorhizobium_meliloti_GR4_plasmid_pRmeGR4d__complete_sequence	1701381	yes	100.00
54	1	NZ_CP021795.1	Sinorhizobium_meliloti_strain_USDA1157_plasmid_psymB__complete_sequence	1700327	yes	100.00
55	1	NZ_CP021814.1	Sinorhizobium_meliloti_strain_M270_plasmid_psymB__complete_sequence	1694441	yes	100.00
56	1	NC_017323.1	Sinorhizobium_meliloti_BL225C_plasmid_pSINMEB02__complete_sequence	1690594	yes	100.00
57	1	NZ_CP021218.1	Sinorhizobium_meliloti_RU11/001_plasmid_pSymB__complete_sequence	1686813	yes	100.00
58	1	NZ_CP021823.1	Sinorhizobium_meliloti_strain_KH46_plasmid_psymB__complete_sequence	1683883	yes	100.00
59	1	NC_020560.1	Sinorhizobium_meliloti_2011_plasmid_pSymB__complete_sequence	1683348	yes	100.00
60	1	NC_003078.1	Sinorhizobium_meliloti_1021_plasmid_pSymB__complete_sequence	1683333	yes	100.00
61	1	NZ_CP021820.1	Sinorhizobium_meliloti_strain_M162_plasmid_psymB__complete_sequence	1681904	yes	100.00
62	1	NZ_CP021799.1	Sinorhizobium_meliloti_strain_USDA1106_plasmid_psymB__complete_sequence	1680729	yes	100.00
63	1	NZ_CP021810.1	Sinorhizobium_meliloti_strain_Rm41_plasmid_psymB__complete_sequence	1665079	yes	100.00
64	1	NC_018701.1	Sinorhizobium_meliloti_Rm41_plasmid_pSYMB_complete_sequence	1664896	yes	100.00
65	1	NZ_CP021806.1	Sinorhizobium_meliloti_strain_T073_plasmid_psymB__complete_sequence	1646425	yes	100.00
66	1	NZ_CP019586.1	Sinorhizobium_meliloti_strain_CCMM_B554_(FSM-MA)_plasmid_pSymB__complete_sequence	1639840	yes	100.00
67	1	NC_017327.1	Sinorhizobium_meliloti_SM11_plasmid_pSmeSM11c__complete_sequence	1633319	yes	100.00
68	1	NC_017326.1	Sinorhizobium_meliloti_SM11_plasmid_pSmeSM11d__complete_sequence	1632395	yes	100.00
69	1	NZ_CP021831.1	Sinorhizobium_meliloti_strain_HM006_plasmid_psymB__complete_sequence	1628141	yes	100.00
70	1	NZ_CP021828.1	Sinorhizobium_meliloti_strain_KH35c_plasmid_psymB__complete_sequence	1624370	yes	100.00
71	1	NZ_CP009146.1	Sinorhizobium_meliloti_strain_RMO17_plasmid_pSymB__complete_sequence	1617037	yes	100.00
72	1	NC_017324.1	Sinorhizobium_meliloti_BL225C_plasmid_pSINMEB01__complete_sequence	1616209	yes	100.00
73	1	NZ_CP021217.1	Sinorhizobium_meliloti_RU11/001_plasmid_pSymA__complete_sequence	1613292	yes	100.00
74	1	NZ_CP021824.1	Sinorhizobium_meliloti_strain_KH46_plasmid_psymA__complete_sequence	1597380	yes	100.00
75	1	NZ_CP019484.1	Sinorhizobium_meliloti_strain_B401_plasmid_pSymB__complete_sequence	1584717	yes	100.00
76	1	NZ_CP012852.1	Persicobacter_sp._JZB09_plasmid_JZB09-Plasmid1__complete_sequence	1575724	yes	100.00
77	1	NZ_CP019487.1	Sinorhizobium_meliloti_strain_B399_plasmid_pSym__complete_sequence	1573992	yes	100.00
79	1	NZ_CP022999.1	Rhizobium_sp._10195_plasmid_p10195A__complete_sequence	1569179	yes	100.00
80	1	NZ_CP007068.1	Rhizobium_leguminosarum_bv._trifolii_CB782_plasmid__complete_sequence	1563772	yes	100.00
81	1	NC_018683.1	Sinorhizobium_meliloti_Rm41_plasmid_pSYMA_complete_sequence	1559666	yes	100.00
82	1	NZ_CP021809.1	Sinorhizobium_meliloti_strain_Rm41_plasmid_psymA__complete_sequence	1549593	yes	100.00
83	1	NZ_CP023064.1	Sinorhizobium_sp._CCBAU_05631_plasmid_pSS05631b__complete_sequence	1501701	yes	100.00
84	1	NC_015727.1	Cupriavidus_necator_N-1_plasmid_pBB1__complete_sequence	1499175	yes	100.00
85	1	NZ_CP023000.1	Rhizobium_sp._10195_plasmid_p10195B__complete_sequence	1497349	yes	100.00
86	1	NZ_CP019912.1	Blood_disease_bacterium_A2-HR_MARDI_plasmid_unnamed__complete_sequence	1486041	yes	100.00
87	1	NZ_CP021830.1	Sinorhizobium_meliloti_strain_HM006_plasmid_psymA__complete_sequence	1484605	yes	100.00
88	1	NZ_CP009145.1	Sinorhizobium_meliloti_strain_RMO17_plasmid_pSymA__complete_sequence	1466845	yes	100.00
89	1	NZ_CP015882.1	Ensifer_adhaerens_strain_Casida_A_plasmid_pCasidaAB__complete_sequence	1459374	yes	100.00
90	1	NZ_CP021813.1	Sinorhizobium_meliloti_strain_M270_plasmid_psymA__complete_sequence	1454983	yes	100.00
91	1	NZ_CP021794.1	Sinorhizobium_meliloti_strain_USDA1157_plasmid_psymA__complete_sequence	1433621	yes	100.00
92	1	NZ_CP021805.1	Sinorhizobium_meliloti_strain_T073_plasmid_psymA__complete_sequence	1423499	yes	100.00
93	1	NZ_CP019585.1	Sinorhizobium_meliloti_strain_CCMM_B554_(FSM-MA)_plasmid_pSymA__complete_sequence	1422736	yes	100.00
94	1	NC_019848.2	Sinorhizobium_meliloti_GR4_plasmid_pRmeGR4c__complete_sequence	1417907	yes	100.00
95	1	NZ_CP021801.1	Sinorhizobium_meliloti_strain_USDA1021_plasmid_psymA__complete_sequence	1412628	yes	100.00
96	1	CP011076.1	Brevibacillus_laterosporus_strain_B9_plasmid_unnamed2__complete_sequence	1376691	yes	100.00
97	1	NZ_CP021798.1	Sinorhizobium_meliloti_strain_USDA1106_plasmid_psymA__complete_sequence	1363628	yes	100.00
98	1	NC_003037.1	Sinorhizobium_meliloti_1021_plasmid_pSymA__complete_sequence	1354226	yes	100.00
99	1	NC_020527.1	Sinorhizobium_meliloti_2011_plasmid_pSymA__complete_sequence	1352561	yes	100.00
100	1	NZ_CP016617.1	Microvirga_sp._V5/3M_plasmid_unnamed1__complete_sequence	1343367	yes	100.00
101	1	NZ_CP018229.1	Rhizobium_leguminosarum_strain_Vaf-108_plasmid_unnamed1__complete_sequence	1331126	yes	100.00
102	1	NZ_CP025507.1	Rhizobium_leguminosarum_bv._viciae_strain_UPM791_plasmid_pRlvA__complete_sequence	1291920	yes	100.00
103	1	NZ_CP021827.1	Sinorhizobium_meliloti_strain_KH35c_plasmid_psymA__complete_sequence	1279723	yes	100.00
104	1	NC_011368.1	Rhizobium_leguminosarum_bv._trifolii_WSM2304_plasmid_pRLG201__complete_sequence	1266105	yes	100.00
105	1	NZ_CP015231.1	Ruegeria_mobilis_F1926_plasmid_unnamed1__complete_sequence	1256329	yes	100.00
106	1	CP016287.1	Rhizobium_leguminosarum_strain_Vaf10_plasmid_unnamed1__complete_sequence	1254530	yes	100.00
107	1	NC_009621.1	Sinorhizobium_medicae_WSM419_plasmid_pSMED02__complete_sequence	1245408	yes	100.00
108	1	NZ_CP022523.1	Pseudoalteromonas_sp._NC201_plasmid_pNC201__complete_sequence	1244003	yes	100.00
109	1	NZ_CP013562.1	Rhizobium_phaseoli_strain_N841_plasmid_pRphaN841e__complete_sequence	1201422	yes	100.00
110	1	NZ_CP013526.1	Rhizobium_phaseoli_strain_R744_plasmid_pRphaR744d__complete_sequence	1195489	yes	100.00
111	1	NZ_CP013579.1	Rhizobium_phaseoli_strain_N671_plasmid_pRphaN671e__complete_sequence	1189373	yes	100.00
112	1	NZ_CP013573.1	Rhizobium_phaseoli_strain_N771_plasmid_pRphaN771e__complete_sequence	1189373	yes	100.00
113	1	NZ_CP022666.1	Rhizobium_leguminosarum_bv._viciae_strain_BIHB_1217_plasmid_pPR1__complete_sequence	1169137	yes	100.00
114	1	NZ_CP013556.1	Rhizobium_phaseoli_strain_N931_plasmid_pRphaN931d__complete_sequence	1165895	yes	100.00
115	1	NZ_CP013567.1	Rhizobium_phaseoli_strain_N831_plasmid_pRphaN831d__complete_sequence	1165895	yes	100.00
116	1	NZ_CP013541.1	Rhizobium_phaseoli_strain_R630_plasmid_pRphaR630d__complete_sequence	1144409	yes	100.00
117	1	NZ_CP020900.1	Rhizobium_phaseoli_Brasil_5_plasmid_pRphaBra5d__complete_sequence	1144005	yes	100.00
118	1	NC_017958.1	Tistrella_mobilis_KA081020-065_plasmid_pTM3__complete_sequence	1126962	yes	100.00
119	1	NC_008269.1	Rhodococcus_jostii_RHA1_plasmid_pRHL1__complete_sequence	1123075	yes	100.00
120	1	NZ_CP019486.1	Sinorhizobium_meliloti_strain_B399_plasmid_pSymA__complete_sequence	1117190	yes	100.00
121	1	NZ_CP007129.1	Gemmatirosa_kalamazoonesis_strain_KBS708_plasmid_1__complete_sequence	1106233	yes	100.00
122	1	NZ_CP025013.1	Rhizobium_leguminosarum_strain_Norway_plasmid_pRLN1__complete_sequence	1098158	yes	100.00
123	1	NZ_CP019483.1	Sinorhizobium_meliloti_strain_B401_plasmid_pSymA__complete_sequence	1096825	yes	100.00
124	1	NC_010997.1	Rhizobium_etli_CIAT_652_plasmid_pC__complete_sequence	1091523	yes	100.00
125	1	NC_021911.1	Rhizobium_etli_bv._mimosae_str._Mim1_plasmid_pRetMIM1f__complete_sequence	1082659	yes	100.00
126	1	NZ_CP013546.1	Rhizobium_phaseoli_strain_R620_plasmid_pRphaR620d__complete_sequence	1080727	yes	100.00
127	1	NZ_CP013531.1	Rhizobium_phaseoli_strain_R723_plasmid_pRphaR723d__complete_sequence	1074795	yes	100.00
128	1	NZ_CP013584.1	Rhizobium_phaseoli_strain_N261_plasmid_pRphaN261d__complete_sequence	1074794	yes	100.00
129	1	NZ_CP013589.1	Rhizobium_phaseoli_strain_N161_plasmid_pRphaN161d__complete_sequence	1048055	yes	100.00
130	1	NZ_CP007130.1	Gemmatirosa_kalamazoonesis_strain_KBS708_plasmid_2__complete_sequence	1040503	yes	100.00
131	1	NC_016585.1	Azospirillum_lipoferum_4B_plasmid_AZO_p1_complete_genome	1040425	yes	100.00
132	1	NZ_CP022605.1	Ochrobactrum_sp._A44_plasmid_unnamed1__complete_sequence	1032012	yes	100.00
133	1	NZ_CP025613.1	Niveispirillum_cyanobacteriorum_strain_TH16_plasmid_unnamed1__complete_sequence	1003851	yes	100.00
134	1	NZ_CP017563.1	Paraburkholderia_sprentiae_WSM5005_plasmid_pl1WSM5005__complete_sequence	996314	yes	100.00
136	1	NZ_CP021355.1	Rhodococcus_sp._S2-17_plasmid_pRB98__complete_sequence	984201	yes	100.00
137	1	NZ_CP020911.1	Rhizobium_etli_strain_NXC12_plasmid_pRetNXC12e__complete_sequence	978479	yes	100.00
138	1	NZ_CP016619.1	Microvirga_sp._V5/3M_plasmid_unnamed2__complete_sequence	977332	yes	100.00
139	1	NZ_CP022565.1	Rhizobium_leguminosarum_bv._viciae_strain_BIHB_1148_plasmid_pSK01__complete_sequence	976232	yes	100.00
140	1	NC_014633.1	Ilyobacter_polytropus_DSM_2926_plasmid_pILYOP01__complete_sequence	961624	yes	100.00
141	1	NZ_CP017077.1	Novosphingobium_resinovorum_strain_SA1_plasmid_pSA2__complete_sequence	960805	yes	100.00
142	1	NZ_CP020539.1	Sphingobium_herbicidovorans_strain_MH_plasmid_pMSHV__complete_sequence	959196	yes	100.00
143	1	NZ_CP015322.1	Mesorhizobium_amorphae_CCNWGS0123_plasmid_pM0123d__complete_sequence	948568	yes	100.00
144	1	NZ_CP007795.1	Azospirillum_brasilense_strain_Az39_plasmid_AbAZ39_p2__complete_sequence	933960	yes	100.00
145	1	NZ_CP015514.1	Vibrio_vulnificus_strain_FORC_036_plasmid_unnamed__complete_sequence	925374	yes	100.00
146	1	NZ_CP022260.1	Azospirillum_brasilense_Sp245_plasmid_Sp245_p08__complete_sequence	925147	yes	100.00
147	1	NC_011961.1	Thermomicrobium_roseum_DSM_5159_plasmid__complete_sequence	917738	yes	100.00
148	1	NC_016618.1	Azospirillum_brasilense_Sp245_plasmid_AZOBR_p2_complete_genome	912449	yes	100.00
149	1	NZ_CP024200.1	Thalassospira_sp._CSC3H3_plasmid_pCSC3H3__complete_sequence	908044	yes	100.00
150	1	NZ_CP013139.1	Pseudoalteromonas_sp._Bsw20308_strain_BSW20308_plasmid_pPBSW1__complete_sequence	906103	yes	100.00
151	1	NZ_CP021819.1	Sinorhizobium_meliloti_strain_M162_plasmid_psymA__complete_sequence	892745	yes	100.00
152	1	NZ_CP016453.1	Sphingobium_sp._RAC03_plasmid_pBSY17_1__complete_sequence	892708	yes	100.00
153	1	NZ_CP021033.1	Rhizobium_sp._NXC14_plasmid_pRspNXC14c__complete_sequence	889015	yes	100.00
154	1	NZ_CP009112.1	Rhodococcus_opacus_strain_1CP_plasmid_pR1CP1__complete_sequence	885383	yes	100.00
155	1	NC_014533.1	Cyanothece_sp._PCC_7822_plasmid_Cy782201__complete_sequence	879545	yes	100.00
156	1	NC_009429.1	Rhodobacter_sphaeroides_ATCC_17025_plasmid_pRSPA01__complete_sequence	877879	yes	100.00
157	1	NZ_CP012182.1	Pseudonocardia_sp._EC080610-09_plasmid_pBCI2-1__complete_sequence	874997	yes	100.00
158	1	NC_008378.1	Rhizobium_leguminosarum_bv._viciae_plasmid_pRL12_complete_genome__strain_3841	870021	yes	100.00
159	1	NZ_CP023549.1	Rhodobacter_sp._CZR27_plasmid_unnamed1__complete_sequence	860520	yes	100.00
160	1	NZ_CP012860.1	Persicobacter_sp._JZB09_plasmid_JZB09-Plasmid2__complete_sequence	858818	yes	100.00
161	1	NZ_CP012185.1	Pseudonocardia_sp._EC080619-01_plasmid_pBCI1-2__complete_sequence	850061	yes	100.00
162	1	NZ_CP012399.1	Chelatococcus_sp._CO-6_plasmid_pCO-6__complete_sequence	849688	yes	100.00
163	1	CP016083.1	Streptomyces_sp._SAT1_plasmid_unnamed3__complete_sequence	840523	yes	100.00
164	1	NZ_CP022363.1	Azospirillum_sp._TSH58_plasmid_TSH58_p03__complete_sequence	836998	yes	100.00
165	1	NC_012848.1	Rhizobium_leguminosarum_bv._trifolii_WSM1325_plasmid_pR132501__complete_sequence	828924	yes	100.00
166	1	NC_014718.1	Burkholderia_rhizoxinica_HKI_454_plasmid_pBRH01__complete_sequence	822304	yes	100.00
168	1	NZ_CP013238.1	Clostridium_butyricum_strain_CDC_51208_plasmid_pNPD4_2__complete_sequence	820516	yes	100.00
169	1	NZ_CP012916.1	Azospirillum_brasilense_strain_Sp7_plasmid_ABSP7_p2__complete_sequence	819020	yes	100.00
170	1	NZ_CP007453.1	Peptoclostridium_acidaminophilum_DSM_3953_plasmid_EAL2_808p__complete_sequence	808774	yes	100.00
171	1	NZ_CP024793.1	Nostoc_flagelliforme_CCNUN1_plasmid_pNFSY08__complete_sequence	805120	yes	100.00
172	1	NC_014838.1	Pantoea_sp._At-9b_plasmid_pPAT9B01__complete_sequence	793953	yes	100.00
173	1	NZ_CP014309.1	Burkholderia_sp._PAMC_26561_plasmid_unnamed2__complete_sequence	793876	yes	100.00
174	1	NZ_CP014308.1	Burkholderia_sp._PAMC_26561_plasmid_unnamed1__complete_sequence	793818	yes	100.00
175	1	NC_018696.1	Paraburkholderia_phenoliruptrix_BR3459a_plasmid_pSYMBR3459__complete_sequence	785419	yes	100.00
176	1	NC_016595.1	Azospirillum_brasilense_Sp245_plasmid_AZOBR_p3_complete_genome	778798	yes	100.00
177	1	NZ_CP021032.1	Rhizobium_sp._NXC14_plasmid_pRspNXC14b__complete_sequence	773015	yes	100.00
178	1	NZ_CP019603.1	Croceicoccus_marinus_strain_E4A9_plasmid_pCME4A9I__complete_sequence	761621	yes	100.00
179	1	NZ_CP011350.1	Bacillus_thuringiensis_strain_YC-10_plasmid_pYC1__complete_sequence	761374	yes	100.00
180	1	NZ_HG916854.1	Rhizobium_sp._LPU83_plasmid_pLPU83c__complete_sequence	759787	yes	100.00
181	1	NZ_CP009292.1	Novosphingobium_pentaromativorans_US6-1_plasmid_pLA3__complete_sequence	756828	yes	100.00
182	1	NZ_CP013521.1	Rhizobium_sp._N113_plasmid_pRspN113d__complete_sequence	755598	yes	100.00
184	1	NZ_CP013594.1	Rhizobium_sp._N871_plasmid_pRspN871d__complete_sequence	752940	yes	100.00
185	1	NZ_CP013504.1	Rhizobium_etli_strain_N561_plasmid_pRspN561d__complete_sequence	752940	yes	100.00
186	1	NZ_CP013600.1	Rhizobium_sp._N741_plasmid_pRspN741e__complete_sequence	752910	yes	100.00
187	1	NZ_CP013510.1	Rhizobium_sp._N1341_plasmid_pRspN1341e__complete_sequence	751351	yes	100.00
188	1	NC_016586.1	Azospirillum_lipoferum_4B_plasmid_AZO_p2_complete_genome	750123	yes	100.00
189	1	NZ_CP006991.1	Rhizobium_sp._IE4771_plasmid_pRetIE4771e__complete_sequence	744104	yes	100.00
190	1	NZ_CP023072.1	Sinorhizobium_fredii_CCBAU_83666_plasmid_pSF83666a__complete_sequence	742947	yes	100.00
191	1	NZ_CP007645.1	Rhizobium_etli_bv._phaseoli_str._IE4803_plasmid_pRetIE4803d__complete_sequence	742914	yes	100.00
193	1	NZ_CP023065.1	Sinorhizobium_sp._CCBAU_05631_plasmid_pSS05631a__complete_sequence	742373	yes	100.00
194	1	NZ_CP022262.1	Azospirillum_brasilense_Sp245_plasmid_Sp245_p10__complete_sequence	740232	yes	100.00
195	1	CP011075.1	Brevibacillus_laterosporus_strain_B9_plasmid_unnamed1__complete_sequence	733520	yes	100.00
196	1	NZ_CP006990.1	Rhizobium_sp._IE4771_plasmid_pRetIE4771d__complete_sequence	729172	yes	100.00
197	1	NZ_CP020952.1	Rhizobium_sp._CIAT894_plasmid_pRheCIAT894e__complete_sequence	718394	yes	100.00
198	1	NZ_CP022446.1	Bacillus_cereus_C1L_plasmid_pC1L1__complete_sequence	715614	yes	100.00
199	1	NZ_CP016618.1	Microvirga_sp._V5/3M_plasmid_unnamed3__complete_sequence	712299	yes	100.00
200	1	NZ_CP007644.1	Rhizobium_etli_bv._phaseoli_str._IE4803_plasmid_pRetIE4803c__complete_sequence	711724	yes	100.00
201	1	NZ_CP016463.1	Bosea_sp._RAC05_plasmid_pBSY19_1__complete_sequence	708738	yes	100.00
202	1	NZ_CP016560.1	Streptomyces_clavuligerus_strain_F613-1_plasmid_pSCL4__complete_sequence	707056	yes	100.00
203	1	NZ_CP027322.1	Escherichia_coli_strain_2014C-3084_plasmid_unnamed3__complete_sequence	706680	yes	100.00
204	1	NZ_CP014942.1	Rhodococcus_sp._BH4_plasmid__complete_sequence	704258	yes	100.00
205	1	NZ_CP015203.1	Rhodococcus_sp._008_plasmid_pR8L1__complete_sequence	694228	yes	100.00
206	1	NC_017957.2	Tistrella_mobilis_KA081020-065_plasmid_pTM1__complete_sequence	692456	yes	100.00
207	1	NC_016596.1	Azospirillum_brasilense_Sp245_plasmid_AZOBR_p4_complete_genome	690334	yes	100.00
208	1	NC_017966.1	Tistrella_mobilis_KA081020-065_plasmid_pTM2__complete_sequence	690188	yes	100.00
209	1	NZ_CP007796.1	Azospirillum_brasilense_strain_Az39_plasmid_AbAZ39_p3__complete_sequence	686487	yes	100.00
210	1	NZ_CP021128.1	Rhizobium_sp._Kim5_plasmid_pRetKim5d__complete_sequence	684601	yes	100.00
211	1	NC_008384.1	Rhizobium_leguminosarum_bv._viciae_plasmid_pRL11_complete_genome__strain_3841	684202	yes	100.00
212	1	NZ_CP013635.1	Rhizobium_sp._N324_plasmid_pRspN324e__complete_sequence	667630	yes	100.00
213	1	NZ_CP007046.1	Rhizobium_leguminosarum_bv._trifolii_WSM1689_plasmid__complete_sequence	667306	yes	100.00
214	1	NZ_CP022991.1	Paraburkholderia_aromaticivorans_strain_BN5_plasmid_pBN1__complete_sequence	664981	yes	100.00
215	1	NZ_CP013649.1	Rhizobium_sp._N941_plasmid_pRspN941e__complete_sequence	661872	yes	100.00
216	1	NZ_CP013642.1	Rhizobium_sp._N541_plasmid_pRspN541e__complete_sequence	661871	yes	100.00
217	1	NC_012858.1	Rhizobium_leguminosarum_bv._trifolii_WSM1325_plasmid_pR132502__complete_sequence	660973	yes	100.00
218	1	NZ_CP022366.1	Azospirillum_sp._TSH58_plasmid_TSH58_p04__complete_sequence	660876	yes	100.00
219	1	NZ_CP021127.1	Rhizobium_sp._Kim5_plasmid_pRetKim5c__complete_sequence	655866	yes	100.00
220	1	NC_008688.1	Paracoccus_denitrificans_PD1222_plasmid_1__complete_sequence	653815	yes	100.00
221	1	NC_016623.1	Azospirillum_lipoferum_4B_plasmid_AZO_p3_complete_genome	648491	yes	100.00
222	1	NZ_CP015063.1	Mesorhizobium_ciceri_strain_CC1192_plasmid_pMc1192__complete_sequence	648231	yes	100.00
223	1	NC_016587.1	Azospirillum_lipoferum_4B_plasmid_AZO_p4_complete_genome	645253	yes	100.00
224	1	NZ_CP012917.1	Azospirillum_brasilense_strain_Sp7_plasmid_ABSP7_p3__complete_sequence	645064	yes	100.00
225	1	CP021082.1	Deinococcus_ficus_strain_CC-FR2-10_plasmid_pDFI1__complete_sequence	642681	yes	100.00
226	1	NC_007766.1	Rhizobium_etli_CFN_42_plasmid_p42f__complete_sequence	642517	yes	100.00
227	1	NZ_CP007797.1	Azospirillum_brasilense_strain_Az39_plasmid_AbAZ39_p4__complete_sequence	641573	yes	100.00
228	1	NZ_CP017941.1	Phyllobacterium_sp._Tri-48_plasmid_unnamed1__complete_sequence	640058	yes	100.00
229	1	NZ_CP014283.1	Bacillus_thuringiensis_strain_Bt185_plasmid_pBT1850636__complete_sequence	635508	yes	100.00
230	1	NZ_CP011518.2	Pandoraea_oxalativorans_strain_DSM_23570_plasmid_pPO70-1__complete_sequence	633357	yes	100.00
231	1	NZ_CP012861.1	Persicobacter_sp._JZB09_plasmid_JZB09-Plasmid3__complete_sequence	631941	yes	100.00
232	1	NC_011981.1	Agrobacterium_vitis_S4_plasmid_pAtS4e__complete_sequence	631775	yes	100.00
233	1	NC_012780.1	[Eubacterium]_eligens_ATCC_27750_plasmid_unnamed__complete_sequence	626744	yes	100.00
234	1	CP016289.1	Rhizobium_leguminosarum_strain_Vaf10_plasmid_unnamed2__complete_sequence	622622	yes	100.00
235	1	NZ_CP015737.1	Shinella_sp._HZN7_plasmid_pShin-01__complete_sequence	620539	yes	100.00
236	1	NZ_CP015867.1	Streptomyces_parvulus_strain_2297_plasmid_pSPA1__complete_sequence	617085	yes	100.00
237	1	NC_015062.1	Rahnella_sp._Y9602_plasmid_pRAHAQ01__complete_sequence	616549	yes	100.00
238	1	NC_021909.1	Rhizobium_etli_bv._mimosae_str._Mim1_plasmid_pRetMIM1e__complete_sequence	615363	yes	100.00
239	1	NC_018022.1	Mycobacterium_chubuense_NBB4_plasmid_pMYCCH.01__complete_sequence	615278	yes	100.00
240	1	NZ_CP018028.1	Alteromonas_mediterranea_strain_CP49_plasmid_MCP49-600__complete_sequence	610127	yes	100.00
241	1	NZ_CP022667.1	Rhizobium_leguminosarum_bv._viciae_strain_BIHB_1217_plasmid_pPR2__complete_sequence	605219	yes	100.00
242	1	NZ_CP018025.1	Alteromonas_mediterranea_strain_CP48_plasmid_pAMCP48-600__complete_sequence	603655	yes	100.00
243	1	NZ_CP009417.1	Jeotgalibacillus_malaysiensis_strain_D5_plasmid__complete_sequence	603070	yes	100.00
244	1	NC_015184.1	Agrobacterium_sp._H13-3_plasmid_pAspH13-3a__complete_sequence	601551	yes	100.00
245	1	NZ_CP014310.1	Burkholderia_sp._PAMC_26561_plasmid_unnamed3__complete_sequence	601076	yes	100.00
246	1	CP020755.1	Bacillus_thuringiensis_strain_ATCC_10792_plasmid_pLDW-16__complete_sequence	600505	yes	100.00
247	1	NC_008826.1	Methylibium_petroleiphilum_PM1_plasmid_RPME01__complete_sequence	599444	yes	100.00
248	1	NZ_CP025508.1	Rhizobium_leguminosarum_bv._viciae_strain_UPM791_plasmid_pRlvB__complete_sequence	597290	yes	100.00
249	1	NC_010627.1	Paraburkholderia_phymatum_STM815_plasmid_pBPHY02__complete_sequence	595108	yes	100.00
250	1	NZ_CP016620.1	Microvirga_sp._V5/3M_plasmid_unnamed4__complete_sequence	593709	yes	100.00
251	1	NZ_CP020331.1	Martelella_mediterranea_DSM_17316_strain_MACL11_plasmid_pMM593__complete_sequence	593079	yes	100.00
252	1	NZ_CP025014.1	Rhizobium_leguminosarum_strain_Norway_plasmid_pRLN2__complete_sequence	592529	yes	100.00
253	1	NZ_CP011154.1	Bacillus_cereus_strain_CMCC_P0011_plasmid_pRML05__complete_sequence	591112	yes	100.00
254	1	NZ_CP011152.1	Bacillus_cereus_strain_CMCC_P0021_plasmid_pRML04__complete_sequence	591110	yes	100.00
255	1	NZ_CP013109.1	Sinorhizobium_americanum_strain_CFNEI_73_plasmid_B__complete_sequence	586526	yes	100.00
256	1	NZ_CP017943.1	Phyllobacterium_sp._Tri-48_plasmid_unnamed2__complete_sequence	586378	yes	100.00
257	1	NC_010510.1	Methylobacterium_radiotolerans_JCM_2831_plasmid_pMRAD01__complete_sequence	586164	yes	100.00
258	1	NC_022536.1	Rhizobium_sp._IRBG74_plasmid_IRBL74_p__complete_sequence	584965	yes	100.00
259	1	NZ_CP021062.1	Bacillus_thuringiensis_strain_ATCC_10792_plasmid_poh1__complete_sequence	584623	yes	100.00
260	1	NZ_CP009975.1	Pseudomonas_putida_S12_plasmid_pTTS12__complete_sequence	583900	yes	100.00
261	1	NZ_CP007513.1	Bacillus_bombysepticus_plasmid_pBb__complete_genome	577809	yes	100.00
262	1	NZ_CP022668.1	Rhizobium_leguminosarum_bv._viciae_strain_BIHB_1217_plasmid_pPR3__complete_sequence	576090	yes	100.00
263	1	NC_008010.2	Deinococcus_geothermalis_DSM_11300_plasmid_pDGEO01__complete_sequence	574127	yes	100.00
264	1	NC_017060.1	Rahnella_aquatilis_HX2_plasmid_PRA1__complete_sequence	570951	yes	100.00
265	1	NZ_CP022369.1	Azospirillum_sp._TSH58_plasmid_TSH58_p05__complete_sequence	568757	yes	100.00
266	1	NZ_CP018784.1	Curtobacterium_pusillum_strain_AA3_plasmid_pCPAA3__complete_sequence	567298	yes	100.00
267	1	NZ_CP025506.1	Rhizobium_leguminosarum_bv._viciae_strain_UPM791_plasmid_pRlvE__complete_sequence	564641	yes	100.00
268	1	NZ_CP020951.1	Rhizobium_sp._CIAT894_plasmid_pRheCIAT894d__complete_sequence	560456	yes	100.00
269	1	CP016290.1	Rhizobium_leguminosarum_strain_Vaf10_plasmid_unnamed3__complete_sequence	557598	yes	100.00
270	1	NZ_CP025015.1	Rhizobium_leguminosarum_strain_Norway_plasmid_pRLN3__complete_sequence	557386	yes	100.00
271	1	NC_010529.1	Cupriavidus_taiwanensis_str._LMG19424_plasmid_pRALTA__complete_genome	557200	yes	100.00
272	1	NC_019789.1	Deinococcus_peraridilitoris_DSM_19664_plasmid_pDEIPE01__complete_sequence	556630	yes	100.00
273	1	NZ_CP007227.1	Agrobacterium_tumefaciens_LBA4213_(Ach5)_plasmid_pAt__complete_sequence	556485	yes	100.00
274	1	NZ_CP015065.1	Mesorhizobium_ciceri_biovar_biserrulae_strain_WSM1284_plasmid_pMc1284__complete_sequence	553641	yes	100.00
275	1	NZ_CP020399.1	Burkholderia_multivorans_strain_FDAARGOS_246_plasmid_unnamed__complete_sequence	550288	yes	100.00
276	1	NZ_CP022566.1	Rhizobium_leguminosarum_bv._viciae_strain_BIHB_1148_plasmid_pSK02__complete_sequence	549819	yes	100.00
277	1	NC_020061.1	Rhizobium_tropici_CIAT_899_plasmid_pRtrCIAT899b__complete_sequence	549467	yes	100.00
278	1	NZ_CP019063.1	Rouxiella_sp._ERMR1:05_plasmid_unnamed1__complete_sequence	549463	yes	100.00
279	1	NZ_CP013053.1	Sinorhizobium_americanum_CCGM7_plasmid_B__complete_sequence	547106	yes	100.00
280	1	CP023246.1	Bacillus_cereus_strain_HBL-AI_plasmid_unnamed1__complete_sequence	546185	yes	100.00
281	1	NZ_CP017750.1	Cupriavidus_sp._USMAA2-4_plasmid_unnamed1__complete_sequence	544877	yes	100.00
282	1	NZ_CP011248.1	Agrobacterium_tumefaciens_strain_Ach5_plasmid_pAt__complete_sequence	544752	yes	100.00
283	1	NZ_CP016890.1	Pantoea_agglomerans_strain_C410P1_plasmid_unnamed1__complete_sequence	543504	yes	100.00
284	1	NZ_CP020910.1	Rhizobium_etli_strain_NXC12_plasmid_pRetNXC12d__complete_sequence	543095	yes	100.00
286	1	NC_000914.2	Sinorhizobium_fredii_NGR234_plasmid_pNGR234a__complete_sequence	536165	yes	100.00
287	1	NZ_CP018096.1	Chelatococcus_daeguensis_strain_TAD1_plasmid_pTAD1__complete_sequence	534877	yes	100.00
288	1	NZ_CP015006.1	Aminobacter_aminovorans_strain_KCTC_2477_plasmid_pAA01__complete_sequence	534207	yes	100.00
289	1	NZ_CP017942.1	Phyllobacterium_sp._Tri-48_plasmid_unnamed3__complete_sequence	533425	yes	100.00
290	1	NZ_CP021071.1	Mesorhizobium_sp._WSM1497_plasmid_pWSM1497__complete_sequence	531629	yes	100.00
291	1	NZ_CP021031.1	Rhizobium_sp._NXC14_plasmid_pRspNXC14a__complete_sequence	530065	yes	100.00
292	1	NC_014258.1	Pantoea_vagans_C9-1_plasmid_pPag3__complete_sequence	529676	yes	100.00
293	1	NZ_CP011665.1	Streptomyces_sp._Mg1_plasmid_pSMg1-1__complete_sequence	529571	yes	100.00
294	1	CP022517.1	Pantoea_vagans_strain_FBS135_plasmid_unnamed1__complete_sequence	526773	yes	100.00
295	1	NZ_CP017451.1	Klebsiella_sp._LTGPAF-6F_plasmid_unnamed1__complete_sequence	526446	yes	100.00
296	1	NZ_CP014688.1	Acetobacter_persici_strain_TMW2.1084_plasmid_pAC1084_1__complete_sequence	526169	yes	100.00
297	1	NZ_CP005085.1	Sphingobium_sp._TKS_plasmid_pTK1__complete_sequence	520614	yes	100.00
298	1	NZ_CP020040.1	Streptomyces_sp._3211_plasmid_p3211-1__complete_sequence	518852	yes	100.00
299	1	NZ_CP007047.1	Rhizobium_leguminosarum_bv._trifolii_WSM1689_plasmid__complete_sequence	518052	yes	100.00
300	1	NZ_CP018230.1	Rhizobium_leguminosarum_strain_Vaf-108_plasmid_unnamed2__complete_sequence	517692	yes	100.00
301	1	CP021372.1	Rhizobium_sp._ACO-34A_plasmid_pRACO34Ad__complete_sequence	516813	yes	100.00
302	1	NC_012853.1	Rhizobium_leguminosarum_bv._trifolii_WSM1325_plasmid_pR132503__complete_sequence	516088	yes	100.00
303	1	NZ_CP021029.1	Rhizobium_sp._TAL182_plasmid_pRetTAL182e__complete_sequence	515326	yes	100.00
304	1	NZ_CP016589.1	Bacillus_thuringiensis_strain_KNU-07_plasmid_pBTKNU07-01__complete_sequence	514994	yes	100.00
305	1	NC_021908.1	Rhizobium_etli_bv._mimosae_str._Mim1_plasmid_pRetMIM1d__complete_sequence	512054	yes	100.00
306	1	NC_014628.2	Paenibacillus_polymyxa_SC2_plasmid_pSC2__complete_sequence	510118	yes	100.00
307	1	NZ_CP007069.1	Rhizobium_leguminosarum_bv._trifolii_CB782_plasmid__complete_sequence	509829	yes	100.00
308	1	NZ_CP012100.1	Bacillus_thuringiensis_strain_HS18-1_plasmid_pHS18-1__complete_sequence	509170	yes	100.00
309	1	NZ_CP010410.1	Xanthomonas_sacchari_strain_R1_plasmid__complete_sequence	508653	yes	100.00
310	1	NZ_CP028350.1	Pantoea_vagans_strain_PV989_plasmid_pPV989-508__complete_sequence	507680	yes	100.00
311	1	NZ_CP006879.1	Rhizobium_gallicum_bv._gallicum_R602_plasmid_pRgalR602b__complete_sequence	507254	yes	100.00
313	1	NZ_CP017104.1	Rhizobium_gallicum_strain_IE4872_plasmid_pRgalIE4872c__complete_sequence	506339	yes	100.00
314	1	NZ_CP021028.1	Rhizobium_sp._TAL182_plasmid_pRetTAL182d__complete_sequence	506213	yes	100.00
315	1	NZ_CP013648.1	Rhizobium_sp._N941_plasmid_pRspN941d__complete_sequence	505351	yes	100.00
316	1	NC_007765.1	Rhizobium_etli_CFN_42_plasmid_p42e__complete_sequence	505334	yes	100.00
317	1	NZ_CP020909.1	Rhizobium_etli_strain_NXC12_plasmid_pRetNXC12c__complete_sequence	505136	yes	100.00
318	1	NZ_CP013641.1	Rhizobium_sp._N541_plasmid_pRspN541d__complete_sequence	504214	yes	100.00
319	1	NZ_CP013634.1	Rhizobium_sp._N324_plasmid_pRspN324d__complete_sequence	504141	yes	100.00
320	1	NC_011366.1	Rhizobium_leguminosarum_bv._trifolii_WSM2304_plasmid_pRLG202__complete_sequence	501946	yes	100.00
321	1	NC_018878.1	Bacillus_thuringiensis_Bt407_plasmid_BTB_502p__complete_sequence	501911	yes	100.00
323	1	NZ_CP013520.1	Rhizobium_sp._N113_plasmid_pRspN113c__complete_sequence	501077	yes	100.00
326	1	NC_022344.1	Pseudomonas_aeruginosa_PA96_plasmid_pOZ176__complete_sequence	500839	yes	100.00
327	1	NZ_CP024309.1	Sinorhizobium_fredii_strain_NXT3_plasmid_pSfreNXT3b__complete_sequence	499999	yes	100.00
328	1	NZ_CP007643.1	Rhizobium_etli_bv._phaseoli_str._IE4803_plasmid_pRetIE4803b__complete_sequence	499136	yes	100.00
329	1	NZ_CP022191.1	Yangia_pacifica_strain_YSBP01_plasmid_unnamed1__complete_sequence	497024	yes	100.00
330	1	MF344569.1	Pseudomonas_aeruginosa_plasmid_p12939-OXA__complete_sequence	496436	yes	100.00
331	1	CP021373.1	Rhizobium_sp._ACO-34A_plasmid_pRACO34Ac__complete_sequence	494144	yes	100.00
332	1	NZ_CP022992.1	Paraburkholderia_aromaticivorans_strain_BN5_plasmid_pBN2__complete_sequence	489416	yes	100.00
333	1	NC_014120.1	Burkholderia_sp._CCGE1002_plasmid_pBC201__complete_sequence	489136	yes	100.00
334	1	NZ_CP024313.1	Rhizobium_sp._NXC24_plasmid_pRspNXC24b__complete_sequence	489086	yes	100.00
335	1	NZ_CP006368.1	Aureimonas_sp._AU20_plasmid_pAU20a__complete_sequence	488888	yes	100.00
336	1	NZ_CP013515.1	Rhizobium_sp._N1314_plasmid_pRspN1314d__complete_sequence	488795	yes	100.00
337	1	NZ_CP013605.1	Rhizobium_sp._N731_plasmid_pRspN731d__complete_sequence	488789	yes	100.00
338	1	NC_008381.1	Rhizobium_leguminosarum_bv._viciae_plasmid_pRL10_complete_genome__strain_3841	488135	yes	100.00
339	1	NC_011892.1	Methylobacterium_nodulans_ORS_2060_plasmid_pMNOD01__complete_sequence	487734	yes	100.00
340	1	NC_009427.1	Novosphingobium_aromaticivorans_DSM_12444_plasmid_pNL2__complete_sequence	487268	yes	100.00
341	1	NZ_CP020372.1	Candidatus_Thiodictyon_syntrophicum_strain_Cad16T_plasmid_pTs485__complete_sequence	484824	yes	100.00
342	1	NZ_CP021126.1	Rhizobium_sp._Kim5_plasmid_pRetKim5b__complete_sequence	482471	yes	100.00
343	1	NZ_CP018001.1	Rhizobium_sp._Y9_plasmid_pY9__complete_sequence	481964	yes	100.00
344	1	NC_016624.1	Azospirillum_lipoferum_4B_plasmid_AZO_p5_complete_genome	478032	yes	100.00
345	1	NZ_CP007257.1	Rhodococcus_erythropolis_R138_plasmid_pLRE138__complete_sequence	477915	yes	100.00
346	1	NC_015057.1	Granulicella_tundricola_MP5ACTX9_plasmid_pACIX901__complete_sequence	475658	yes	100.00
347	1	NZ_CP016080.1	Mesorhizobium_loti_NZP2037_plasmid_pML2037__complete_sequence	474413	yes	100.00
348	1	NC_014534.1	Cyanothece_sp._PCC_7822_plasmid_Cy782202__complete_sequence	473846	yes	100.00
349	1	CP022016.1	Salmonella_enterica_subsp._enterica_serovar_India_str._SA20085604_plasmid_unnamed1__complete_sequence	473456	yes	100.00
350	1	NZ_CP014127.2	Pantoea_vagans_strain_FDAARGOS_160_plasmid_unnamed2__complete_sequence	470309	yes	100.00
351	1	NZ_CP006989.1	Rhizobium_sp._IE4771_plasmid_pRetIE4771c__complete_sequence	470125	yes	100.00
352	1	KY883660.1	Pseudomonas_putida_strain_SY153_plasmid_pSY153-MDR__complete_sequence	468170	yes	100.00
353	1	NZ_CP027478.1	Pseudomonas_koreensis_strain_P19E3_plasmid_p1__complete_sequence	467568	yes	100.00
354	1	NC_007103.1	Bacillus_cereus_E33L_plasmid_pE33L466__complete_sequence	466370	yes	100.00
355	1	NZ_CP009967.1	Bacillus_cereus_E33L_plasmid_pBCO_1__complete_sequence	465970	yes	100.00
356	1	KY494864.1	Pseudomonas_aeruginosa_strain_FFUP_PS_37_plasmid_pJB37__complete_sequence	464804	yes	100.00
357	1	NZ_CP020950.1	Rhizobium_sp._CIAT894_plasmid_pRheCIAT894c__complete_sequence	464024	yes	100.00
358	1	NC_016835.1	Rahnella_aquatilis_CIP_78.65_=_ATCC_33071_plasmid_pRahaq201__complete_sequence	463906	yes	100.00
359	1	NZ_CP020744.1	Bacillus_mycoides_strain_Gnyt1_plasmid_unnamed1__complete_sequence	460379	yes	100.00
360	1	NZ_CP015592.1	Bacillus_cereus_strain_AR156_plasmid_pAR460__complete_sequence	459971	yes	100.00
361	1	NZ_CP013572.1	Rhizobium_phaseoli_strain_N771_plasmid_pRphaN671d__complete_sequence	459642	yes	100.00
362	1	NZ_CP013578.1	Rhizobium_phaseoli_strain_N671_plasmid_pRphaN671d__complete_sequence	459642	yes	100.00
363	1	NC_011887.1	Methylobacterium_nodulans_ORS_2060_plasmid_pMNOD02__complete_sequence	458070	yes	100.00
364	1	NZ_CP027603.1	Klebsiella_pneumoniae_strain_AR_0080_plasmid_unnamed__complete_sequence	457578	yes	100.00
365	1	NZ_CP019037.1	Massilia_putida_strain_6NM-7T_plasmid_unnamed2__complete_sequence	457181	yes	100.00
366	1	NZ_CP013555.1	Rhizobium_phaseoli_strain_N931_plasmid_pRphaN931c__complete_sequence	453545	yes	100.00
367	1	NZ_CP013566.1	Rhizobium_phaseoli_strain_N831_plasmid_pRphaN831c__complete_sequence	453258	yes	100.00
368	1	NZ_CP015007.1	Aminobacter_aminovorans_strain_KCTC_2477_plasmid_pAA02__complete_sequence	451547	yes	100.00
369	1	NZ_CP028952.1	Klebsiella_aerogenes_strain_AR_0161_plasmid_unnamed__complete_sequence	451422	yes	100.00
370	1	NZ_CP006570.1	Sodalis_praecaptivus_strain_HS1_plasmid_pHS1__complete_sequence	449897	yes	100.00
371	1	NZ_CP013633.1	Rhizobium_sp._N324_plasmid_pRspN324c__complete_sequence	447145	yes	100.00
372	1	NZ_CP029436.1	Klebsiella_quasipneumoniae_strain_CAV2013_plasmid_pKPC_CAV2013__complete_sequence	447095	yes	100.00
373	1	NZ_CP021328.1	Raoultella_ornithinolytica_strain_Ro24724_plasmid_pRo24724__complete_sequence	446611	yes	100.00
374	1	NZ_CP015738.1	Shinella_sp._HZN7_plasmid_pShin-02__complete_sequence	445803	yes	100.00
375	1	NZ_CP007642.1	Rhizobium_etli_bv._phaseoli_str._IE4803_plasmid_pRetIE4803a__complete_sequence	445194	yes	100.00
376	1	NZ_CP028197.1	Salmonella_enterica_subsp._enterica_serovar_Concord_strain_CFSAN018747_plasmid_pGMI14-002_1__complete_sequence	444417	yes	100.00
377	1	NZ_CP013540.1	Rhizobium_phaseoli_strain_R630_plasmid_pRphaR630c__complete_sequence	442592	yes	100.00
378	1	NC_008270.1	Rhodococcus_jostii_RHA1_plasmid_pRHL2__complete_sequence	442536	yes	100.00
379	1	NZ_CP013105.1	Paraburkholderia_caribensis_strain_MWAP64_plasmid_2__complete_sequence	442452	yes	100.00
380	1	NZ_CP021027.1	Rhizobium_sp._TAL182_plasmid_pRetTAL182c__complete_sequence	442228	yes	100.00
381	1	NC_017273.1	Thermus_thermophilus_SG0.5JP17-16_plasmid_pTHTHE1601__complete_sequence	440026	yes	100.00
382	1	NZ_CP020899.1	Rhizobium_phaseoli_Brasil_5_plasmid_pRphaBra5c__complete_sequence	439779	yes	100.00
383	1	NZ_CP013497.1	Rhizobium_sp._N621_plasmid_pRspN621b__complete_sequence	439584	yes	100.00
384	1	NZ_CP017565.1	Paraburkholderia_sprentiae_WSM5005_plasmid_pl2WSM5005__complete_sequence	438974	yes	100.00
385	1	CP027170.1	Pseudomonas_aeruginosa_strain_AR_0356_plasmid_unnamed2__complete_sequence	438531	yes	100.00
386	1	NZ_CP029094.1	Pseudomonas_aeruginosa_strain_AR441_plasmid_unnamed3__complete_sequence	438529	yes	100.00
387	1	NZ_CP013492.1	Rhizobium_sp._N6212_plasmid_pRspN6212b__complete_sequence	438384	yes	100.00
388	1	NZ_CP017243.1	Rhizobium_etli_8C-3_plasmid_pRsp8C3b__complete_sequence	438379	yes	100.00
389	1	NC_022049.1	Paracoccus_aminophilus_JCM_7686_plasmid_pAMI4__complete_sequence	438126	yes	100.00
390	1	NZ_CP012886.2	Mycobacterium_chimaera_strain_AH16_plasmid_unnamed1__complete_sequence	437571	yes	100.00
391	1	NZ_CP029096.1	Pseudomonas_aeruginosa_strain_AR439_plasmid_unnamed2__complete_sequence	437392	yes	100.00
392	1	NZ_CP010024.1	Paraburkholderia_fungorum_strain_ATCC_BAA-463_plasmid_pBIL__complete_sequence	437218	yes	100.00
393	1	KF602048.1	Streptomyces_sp._FR1_plasmid_pFRL3__complete_sequence	436858	yes	100.00
394	1	NZ_CP006369.1	Aureimonas_sp._AU20_plasmid_pAU20b__complete_sequence	436017	yes	100.00
395	1	NZ_CP013519.1	Rhizobium_sp._N113_plasmid_pRspN113b__complete_sequence	435821	yes	100.00
396	1	NZ_CP011156.1	Bacillus_cereus_strain_HN001_plasmid_pRML01__complete_sequence	435420	yes	100.00
397	1	NZ_CP013535.1	Rhizobium_phaseoli_strain_R650_plasmid_pRphaR650c__complete_sequence	435286	yes	100.00
398	1	NZ_CP029431.1	Klebsiella_quasipneumoniae_strain_CAV2018_plasmid_pKPC_CAV2018-435__complete_sequence	435125	yes	100.00
399	1	NZ_CP013508.1	Rhizobium_sp._N1341_plasmid_pRspN1341c__complete_sequence	434334	yes	100.00
400	1	NZ_CP013604.1	Rhizobium_sp._N731_plasmid_pRspN731c__complete_sequence	433219	yes	100.00
401	1	NZ_CP013514.1	Rhizobium_sp._N1314_plasmid_pRspN1314c__complete_sequence	433217	yes	100.00
402	1	NZ_CP013561.1	Rhizobium_phaseoli_strain_N841_plasmid_pRphaN841d__complete_sequence	433209	yes	100.00
403	1	NZ_CP013598.1	Rhizobium_sp._N741_plasmid_pRspN741c__complete_sequence	433134	yes	100.00
404	1	NZ_CP013592.1	Rhizobium_sp._N871_plasmid_pRspN871b__complete_sequence	433056	yes	100.00
405	1	NZ_CP013502.1	Rhizobium_etli_strain_N561_plasmid_pRspN561b__complete_sequence	433056	yes	100.00
406	1	NC_017805.1	Deinococcus_gobiensis_I-0_plasmid_P1__complete_sequence	432699	yes	100.00
407	1	KF602049.1	Streptomyces_sp._F2_plasmid_pFRL4__complete_sequence	432159	yes	100.00
408	1	NZ_CP021125.1	Rhizobium_sp._Kim5_plasmid_pRetKim5a__complete_sequence	431886	yes	100.00
409	1	NZ_CP004877.1	Bacillus_thuringiensis_serovar_kurstaki_str._HD-1_plasmid_pBMB431__complete_sequence	431546	yes	100.00
410	1	NZ_CP013554.1	Rhizobium_phaseoli_strain_N931_plasmid_pRphaN931b__complete_sequence	431484	yes	100.00
411	1	NZ_CP013565.1	Rhizobium_phaseoli_strain_N831_plasmid_pRphaN831b__complete_sequence	431484	yes	100.00
412	1	NZ_CP017242.1	Rhizobium_etli_8C-3_plasmid_pRsp8C3a__complete_sequence	430631	yes	100.00
413	1	MF344568.1	Pseudomonas_aeruginosa_plasmid_p727-IMP__complete_sequence	430173	yes	100.00
414	1	NC_018689.1	Bacillus_thuringiensis_MC28_plasmid_pMC429__complete_sequence	429674	yes	100.00
415	1	NZ_CP013583.1	Rhizobium_phaseoli_strain_N261_plasmid_pRphaN261c__complete_sequence	429574	yes	100.00
416	1	NZ_CP013530.1	Rhizobium_phaseoli_strain_R723_plasmid_pRphaR723c__complete_sequence	429574	yes	100.00
417	1	NC_010996.1	Rhizobium_etli_CIAT_652_plasmid_pB__complete_sequence	429111	yes	100.00
418	1	NZ_CP022416.1	Sulfitobacter_pseudonitzschiae_strain_SMR1_plasmid_pSMR1-1__complete_sequence	428095	yes	100.00
419	1	NZ_CP013529.1	Rhizobium_phaseoli_strain_R723_plasmid_pRphaR723b__complete_sequence	427855	yes	100.00
420	1	NZ_CP013582.1	Rhizobium_phaseoli_strain_N261_plasmid_pRphaN261b__complete_sequence	427855	yes	100.00
421	1	NC_011879.1	Pseudarthrobacter_chlorophenolicus_A6_plasmid_pACHL01__complete_sequence	426858	yes	100.00
422	1	NZ_CP017759.1	Cupriavidus_sp._NH9_plasmid_pENH92__complete_sequence	426602	yes	100.00
423	1	NZ_CP010090.1	Bacillus_thuringiensis_serovar_galleriae_strain_HD-29_plasmid_pBMB426__complete_sequence	426282	yes	100.00
424	1	NC_014918.1	Mesorhizobium_ciceri_biovar_biserrulae_WSM1271_plasmid_pMESCI01__complete_sequence	425539	yes	100.00
426	1	NC_017791.1	Deinococcus_gobiensis_I-0_plasmid_P2__complete_sequence	424524	yes	100.00
427	1	NC_015724.1	Cupriavidus_necator_N-1_plasmid_pBB2__complete_sequence	424140	yes	100.00
428	1	NZ_CP017300.1	Rhodococcus_sp._YL-1_plasmid_pYLC1__complete_sequence	423076	yes	100.00
429	1	NZ_CP016215.1	Pseudomonas_aeruginosa_strain_PA121617_plasmid_pBM413__complete_sequence	423017	yes	100.00
430	1	NZ_CP004860.1	Bacillus_thuringiensis_serovar_kurstaki_str._YBT-1520_plasmid_pBMB422__complete_sequence	422692	yes	100.00
431	1	NZ_CP009430.1	Sphingopyxis_macrogoltabida_strain_203_plasmid__complete_sequence	422455	yes	100.00
432	1	NZ_CP013539.1	Rhizobium_phaseoli_strain_R630_plasmid_pRphaR630b__complete_sequence	421824	yes	100.00
433	1	NZ_CP013345.1	Sphingopyxis_macrogoltabida_strain_203N_plasmid_unnamed1__complete_sequence	421025	yes	100.00
434	1	NC_014824.1	Ruminococcus_albus_7_plasmid_pRUMAL01__complete_sequence	420706	yes	100.00
435	1	NZ_CP012899.1	Burkholderia_sp._CCGE1001_plasmid_pCCGE1001a__complete_sequence	419743	yes	100.00
436	1	NZ_CP029233.1	Sinorhizobium_fredii_CCBAU_45436_plasmid_pSF45436a__complete_sequence	418014	yes	100.00
437	1	NC_010180.1	Bacillus_weihenstephanensis_KBAB4_plasmid_pBWB401__complete_genome	417054	yes	100.00
438	1	NZ_CP020371.1	Candidatus_Thiodictyon_syntrophicum_strain_Cad16T_plasmid_pTs417__complete_sequence	416864	yes	100.00
439	1	NZ_CP022118.1	Salmonella_enterica_subsp._enterica_serovar_Macclesfield_str._S-1643_plasmid_unnamed1__complete_sequence	416444	yes	100.00
440	1	NZ_CP021821.1	Sinorhizobium_meliloti_strain_M162_plasmid_accessoryA__complete_sequence	416269	yes	100.00
441	1	NZ_CP007616.1	Bacillus_thuringiensis_serovar_kurstaki_str._YBT-1520_plasmid_pBMB400__complete_sequence	416210	yes	100.00
442	1	NZ_CP013571.1	Rhizobium_phaseoli_strain_N771_plasmid_pRphaN771c__complete_sequence	414617	yes	100.00
443	1	NZ_CP013577.1	Rhizobium_phaseoli_strain_N671_plasmid_pRphaN671c__complete_sequence	414617	yes	100.00
444	1	NC_010998.1	Rhizobium_etli_CIAT_652_plasmid_pA__complete_sequence	414090	yes	100.00
445	1	NZ_CP013550.1	Rhizobium_phaseoli_strain_R611_plasmid_pRetR611c__complete_sequence	414080	yes	100.00
446	1	NZ_CP013534.1	Rhizobium_phaseoli_strain_R650_plasmid_pRphaR650b__complete_sequence	413457	yes	100.00
447	1	NZ_CP013549.1	Rhizobium_phaseoli_strain_R611_plasmid_pRetR611b__complete_sequence	413457	yes	100.00
448	1	NZ_CP013545.1	Rhizobium_phaseoli_strain_R620_plasmid_pRphaR620c__complete_sequence	413449	yes	100.00
449	1	NZ_CP029442.1	Klebsiella_quasipneumoniae_strain_CAV1947_plasmid_pKPC_CAV1947-412__complete_sequence	412382	yes	100.00
450	1	NZ_CP009998.1	Bacillus_thuringiensis_serovar_kurstaki_strain_HD_1_plasmid_unnamed1__complete_sequence	412022	yes	100.00
451	1	NZ_CP005961.1	Pseudomonas_mandelii_JR-1_plasmid__complete_sequence	410512	yes	100.00
452	1	NZ_CP023069.1	Ensifer_sojae_CCBAU_05684_plasmid_pSJ05684a__complete_sequence	410255	yes	100.00
453	1	KF602050.1	Streptomyces_sp._F8_plasmid_pFRL5__complete_sequence	409218	yes	100.00
454	1	NZ_CP015739.1	Shinella_sp._HZN7_plasmid_pShin-03__complete_sequence	409126	yes	100.00
455	1	KU130294.1	Pseudomonas_putida_strain_12969_plasmid_p12969-DIM__complete_sequence	409102	yes	100.00
456	1	NZ_CP013638.1	Rhizobium_sp._N541_plasmid_pRspN541b__complete_sequence	408857	yes	100.00
457	1	NZ_CP013645.1	Rhizobium_sp._N941_plasmid_pRspN941b__complete_sequence	408857	yes	100.00
458	1	CP020005.1	Bacillus_thuringiensis_strain_L-7601_plasmid_unnamed3__complete_sequence	408071	yes	100.00
459	1	NZ_CP022567.1	Rhizobium_leguminosarum_bv._viciae_strain_BIHB_1148_plasmid_pSK03__complete_sequence	407945	yes	100.00
460	1	NZ_CP013560.1	Rhizobium_phaseoli_strain_N841_plasmid_pRphaN841c__complete_sequence	407882	yes	100.00
461	1	NZ_CP013632.1	Rhizobium_sp._N324_plasmid_pRspN324b__complete_sequence	407833	yes	100.00
462	1	NZ_CP013525.1	Rhizobium_phaseoli_strain_R744_plasmid_pRphaR744c__complete_sequence	407814	yes	100.00
463	1	NZ_CP013588.1	Rhizobium_phaseoli_strain_N161_plasmid_pRphaN161c__complete_sequence	407297	yes	100.00
464	1	NZ_CP019631.1	Labrenzia_aggregata_strain_RMAR6-6_plasmid_unnamed1__complete_sequence	407152	yes	100.00
465	1	NZ_CP024068.1	Lactobacillus_salivarius_strain_BCRC_14759_plasmid_unnamed1__complete_sequence	405494	yes	100.00
466	1	NZ_CP013052.1	Sinorhizobium_americanum_CCGM7_plasmid_A__complete_sequence	405481	yes	100.00
467	1	NZ_CP025505.1	Rhizobium_leguminosarum_bv._viciae_strain_UPM791_plasmid_pRlvC__complete_sequence	405209	yes	100.00
468	1	NZ_CP013615.1	Clostridium_perfringens_strain_JP838_plasmid_pJFP838A__complete_sequence	404393	yes	100.00
469	1	NC_015383.1	Burkholderia_gladioli_BSR3_plasmid_bgla_4p__complete_sequence	403586	yes	100.00
470	1	NZ_CP009368.1	Bacillus_cereus_strain_FM1_plasmid__complete_sequence	402605	yes	100.00
471	1	NZ_CP029453.1	Sinorhizobium_fredii_CCBAU_25509_plasmid_pSF25509a__complete_sequence	401505	yes	100.00
472	1	NZ_CP010351.1	Acinetobacter_johnsonii_XBB1_plasmid_pXBB1-9__complete_sequence	398857	yes	100.00
473	1	NZ_CP017294.1	Pseudomonas_aeruginosa_strain_PA83_plasmid_unnamed1__complete_sequence	398087	yes	100.00
474	1	CP000617.1	Burkholderia_vietnamiensis_G4_plasmid_pBVIE01__complete_sequence	397868	yes	100.00
475	1	MF344570.1	Pseudomonas_aeruginosa_plasmid_pA681-IMP__complete_sequence	397519	yes	100.00
476	1	NC_012528.1	Deinococcus_deserti_VCD115_plasmid_3__complete_sequence	396459	yes	100.00
477	1	NZ_CP027853.1	Plesiomonas_shigelloides_strain_MS-17-188_plasmid_pPS-MS-17-188-1__complete_sequence	395858	yes	100.00
478	1	NZ_CP013587.1	Rhizobium_phaseoli_strain_N161_plasmid_pRphaN161b__complete_sequence	395855	yes	100.00
479	1	NZ_CP012862.1	Persicobacter_sp._JZB09_plasmid_JZB09-Plasmid4__complete_sequence	395438	yes	100.00
480	1	CP021083.1	Deinococcus_ficus_strain_CC-FR2-10_plasmid_pDFI2__complete_sequence	395118	yes	100.00
481	1	NZ_CP026333.1	Pseudomonas_sp._XWY-1_plasmid__complete_genome	394537	yes	100.00
482	1	NC_019957.1	Mycobacterium_sp._JS623_plasmid_pMYCSM01__complete_sequence	394147	yes	100.00
483	1	NC_014839.1	Pantoea_sp._At-9b_plasmid_pPAT9B02__complete_sequence	394054	yes	100.00
484	1	NZ_CP006988.1	Rhizobium_sp._IE4771_plasmid_pRetIE4771b__complete_sequence	393846	yes	100.00
485	1	CP013001.1	Bacillus_thuringiensis_strain_XL6_plasmid__complete_sequence	393620	yes	100.00
486	1	NZ_CP020898.1	Rhizobium_phaseoli_Brasil_5_plasmid_pRetBra5b__complete_sequence	392817	yes	100.00
487	1	MG014722.1	Escherichia_coli_strain_P2-3_plasmid_pP2-3T__complete_sequence	392275	yes	100.00
488	1	NC_012855.1	Ralstonia_pickettii_12D_plasmid_pRp12D01__complete_sequence	389779	yes	100.00
489	1	KF602051.1	Streptomyces_sp._F12_plasmid_pFRL6__complete_sequence	389676	yes	100.00
490	1	NC_011987.1	Agrobacterium_radiobacter_K84_plasmid_pAtK84c__complete_sequence	388169	yes	100.00
491	1	NZ_CP024308.1	Sinorhizobium_fredii_strain_NXT3_plasmid_pSfreNXT3a__complete_sequence	387881	yes	100.00
492	1	NZ_CP015507.1	Bacillus_oceanisediminis_strain_2691_plasmid_pBO1__complete_sequence	386866	yes	100.00
493	1	NZ_CP011808.2	Pandoraea_faecigallinarum_strain_DSM_23572_plasmid_pPF72-1__complete_sequence	386625	yes	100.00
494	1	NC_011143.1	Phenylobacterium_zucineum_HLK1_plasmid__complete_sequence	382976	yes	100.00
495	1	NZ_CP024582.1	Roseomonas_sp._FDAARGOS_362_plasmid_unnamed1__complete_sequence	382413	yes	100.00
496	1	NZ_CP013995.1	Enterococcus_faecium_strain_6E6_plasmid_unnamed1__complete_sequence	381524	yes	100.00
497	1	NZ_CP009266.1	Vibrio_coralliilyticus_strain_OCN014_plasmid_pOCN014__complete_sequence	380781	yes	100.00
498	1	NZ_CP009619.1	Vibrio_coralliilyticus_strain_RE98_plasmid_p380__complete_sequence	380714	yes	100.00
499	1	NC_011758.1	Methylobacterium_extorquens_CM4_plasmid_pCMU01__complete_sequence	380207	yes	100.00
500	1	NZ_CP009869.1	Pantoea_sp._PSNIH2_plasmid_pPSP-75c__complete_sequence	378808	yes	100.00
501	1	NZ_CP013855.1	Pseudonocardia_sp._HH130630-07_plasmid_pLS2-1__complete_sequence	375718	yes	100.00
502	1	NZ_CP026517.1	Deinococcus_sp._NW-56_plasmid_unnamed1__complete_sequence	375354	yes	100.00
503	1	NZ_CP013419.1	Burkholderia_sp._MSMB0266_plasmid_pMSMB0266__complete_sequence	375023	yes	100.00
504	1	NZ_CP011450.1	Sphingomonas_sanxanigenens_DSM_19645_=_NX02_plasmid_pNXO2__complete_sequence	374401	yes	100.00
505	1	NC_009926.1	Acaryochloris_marina_MBIC11017_plasmid_pREB1__complete_sequence	374161	yes	100.00
506	1	MF344571.1	Pseudomonas_aeruginosa_plasmid_pR31014-IMP__complete_sequence	374000	yes	100.00
507	1	NZ_CP026186.1	Klebsiella_pneumoniae_strain_KPNIH49_plasmid_pKPN-3967__complete_sequence	373179	yes	100.00
508	1	NZ_CP026518.1	Deinococcus_sp._NW-56_plasmid_unnamed2__complete_sequence	373067	yes	100.00
509	1	NZ_CP022541.1	Antarctobacter_heliothermus_strain_SMS3_plasmid_pSMS3-1__complete_sequence	372263	yes	100.00
510	1	NC_004041.2	Rhizobium_etli_CFN_42_plasmid_symbiotic_plasmid_p42d__complete_sequence	371254	yes	100.00
511	1	CP017887.1	Pseudomonas_frederiksbergensis_strain_ERDD5:01_plasmid_unnamed1__complete_sequence	371069	yes	100.00
512	1	NC_019699.1	Chroococcidiopsis_thermalis_PCC_7203_plasmid_pCHRO.01__complete_sequence	370830	yes	100.00
513	1	NZ_CP015879.1	Pseudomonas_citronellolis_strain_SJTE-3_plasmid_pRBL16__complete_sequence	370338	yes	100.00
514	1	NZ_CP017632.1	Escherichia_coli_SLK172_plasmid_pSLK172-1__complete_sequence	369298	yes	100.00
515	1	NZ_CP026974.1	Achromobacter_insolitus_strain_FDAARGOS_88_plasmid_unnamed1__complete_sequence	369152	yes	100.00
516	1	NZ_CP028969.1	Aminobacter_sp._MSH1_plasmid_pUSP1__complete_sequence	367423	yes	100.00
517	1	NZ_CP026266.1	Aminobacter_sp._MSH1_plasmid_pAM01__complete_sequence	367312	yes	100.00
518	1	NC_007410.1	Anabaena_variabilis_ATCC_29413_plasmid_A__complete_sequence	366354	yes	100.00
519	1	NZ_CP029211.1	Aquabacterium_olei_strain_NBRC_110486_plasmid_pTB101__complete_sequence	366221	yes	100.00
520	1	NZ_CP028970.1	Aminobacter_sp._MSH1_plasmid_pUSP2__complete_sequence	365485	yes	100.00
521	1	NZ_CP018064.1	Rhodococcus_sp._2G_plasmid_p1__complete_sequence	365084	yes	100.00
522	1	NZ_CP017574.1	Bacillus_thuringiensis_strain_SCG04-02_plasmid_PSCG364__complete_sequence	364037	yes	100.00
523	1	NZ_CP011314.1	Klebsiella_pneumoniae_subsp._pneumoniae_strain_234-12_plasmid_pKpn23412-362__complete_sequence	361964	yes	100.00
524	1	NC_014389.1	Butyrivibrio_proteoclasticus_B316_plasmid_pCY360__complete_sequence	361399	yes	100.00
525	1	NC_023144.1	Rhodococcus_pyridinivorans_SB3094_plasmid__complete_sequence	361397	yes	100.00
526	1	NZ_CP009691.1	Bacillus_mycoides_strain_ATCC_6462_plasmid_pBMX_1__complete_sequence	360889	yes	100.00
527	1	NC_007949.1	Polaromonas_sp._JS666_plasmid_1__complete_sequence	360405	yes	100.00
528	1	CP013276.2	Bacillus_thuringiensis_serovar_israelensis_strain_AM65-52_plasmid_pAM65-52-1-360K__complete_sequence	359560	yes	100.00
529	1	NZ_CP009349.1	Bacillus_thuringiensis_HD1002_plasmid_1__complete_sequence	359439	yes	100.00
530	1	NZ_CP009336.1	Bacillus_thuringiensis_strain_HD1011_plasmid_1__complete_sequence	358965	yes	100.00
531	1	NZ_CP012863.1	Persicobacter_sp._JZB09_plasmid_JZB09-Plasmid5__complete_sequence	357561	yes	100.00
532	1	NZ_CP013543.1	Rhizobium_phaseoli_strain_R620_plasmid_pRphaR620a__complete_sequence	356390	yes	100.00
533	1	NC_016591.1	Burkholderia_sp._YI23_plasmid_byi_2p__complete_sequence	356263	yes	100.00
534	1	NC_009927.1	Acaryochloris_marina_MBIC11017_plasmid_pREB2__complete_sequence	356087	yes	100.00
535	1	NC_003903.1	Streptomyces_coelicolor_A3(2)_plasmid_SCP1__complete_sequence	356023	yes	100.00
536	1	NZ_CP013544.1	Rhizobium_phaseoli_strain_R620_plasmid_pRphaR620b__complete_sequence	355825	yes	100.00
537	1	NZ_CP026242.1	Citrobacter_freundii_complex_sp._CFNIH9_plasmid_pCFR-eb27__complete_sequence	355789	yes	100.00
538	1	NZ_CP029396.1	Acinetobacter_defluvii_strain_WCHA30_plasmid_pOXA58_010030__complete_sequence	355075	yes	100.00
539	1	NZ_CP017078.1	Novosphingobium_resinovorum_strain_SA1_plasmid_pSA3__complete_sequence	354886	yes	100.00
540	1	NZ_CP021699.1	Klebsiella_pneumoniae_strain_AR_0158_plasmid_tig00000727__complete_sequence	354705	yes	100.00
541	1	NZ_CP013586.1	Rhizobium_phaseoli_strain_N161_plasmid_pRphaN161a__complete_sequence	354689	yes	100.00
542	1	NC_010631.1	Nostoc_punctiforme_PCC_73102_plasmid_pNPUN01__complete_sequence	354564	yes	100.00
543	1	NZ_CP025016.1	Rhizobium_leguminosarum_strain_Norway_plasmid_pRLN4__complete_sequence	354350	yes	100.00
544	1	MF344582.1	Citrobacter_freundii_strain_525011_plasmid_p525011-HI2__complete_sequence	354045	yes	100.00
545	1	NC_018107.1	Klebsiella_michiganensis_E718_plasmid_pKOX_R1__complete_sequence	353865	yes	100.00
546	1	MG591698.1	Escherichia_coli_strain_PN43_plasmid_unnamed__complete_sequence	353691	yes	100.00
547	1	NC_008757.1	Polaromonas_naphthalenivorans_CJ2_plasmid_pPNAP01__complete_sequence	353291	yes	100.00
548	1	NZ_CP021463.1	Salmonella_enterica_subsp._enterica_serovar_Typhimurium_strain_UGA14_plasmid_pUGA14_1__complete_sequence	352906	yes	100.00
549	1	NC_008379.1	Rhizobium_leguminosarum_bv._viciae_plasmid_pRL9_complete_genome__strain_3841	352782	yes	100.00
550	1	NC_014825.1	Ruminococcus_albus_7_plasmid_pRUMAL02__complete_sequence	352646	yes	100.00
551	1	NZ_CP013576.1	Rhizobium_phaseoli_strain_N671_plasmid_pRphaN671b__complete_sequence	352133	yes	100.00
552	1	NZ_CP013570.1	Rhizobium_phaseoli_strain_N771_plasmid_pRphaN771b__complete_sequence	352133	yes	100.00
553	1	NZ_CP013548.1	Rhizobium_phaseoli_strain_R611_plasmid_pRetR611a__complete_sequence	352129	yes	100.00
554	1	NZ_CP013533.1	Rhizobium_phaseoli_strain_R650_plasmid_pRphaR650a__complete_sequence	352129	yes	100.00
555	1	CP024910.1	Enterobacter_cloacae_strain_OSUKPC4_L_plasmid_pOSUKPC4__complete_sequence	351806	yes	100.00
556	1	KR653209.1	Escherichia_coli_strain_GDZ13_plasmid_pGD0503Z13__complete_sequence	351717	yes	100.00
557	1	NZ_CP013559.1	Rhizobium_phaseoli_strain_N841_plasmid_pRphaN841b__complete_sequence	351351	yes	100.00
558	1	NZ_CP013069.1	Pannonibacter_phragmitetus_strain_31801_plasmid_p.p-1__complete_sequence	351005	yes	100.00
559	1	NC_012852.1	Rhizobium_leguminosarum_bv._trifolii_WSM1325_plasmid_pR132504__complete_sequence	350312	yes	100.00
560	1	NZ_CP020413.2	Leptospira_interrogans_serovar_Copenhageni_strain_FDAARGOS_203_plasmid_unnamed1__complete_sequence	350181	yes	100.00
561	1	MG656414.1	Escherichia_coli_strain_15-50_plasmid_pEC15-MCR-50__complete_sequence	350179	yes	100.00
562	1	MF344583.1	Enterobacter_cloacae_strain_N1863_plasmid_pN1863-HI2__complete_sequence	349834	yes	100.00
563	1	NZ_CP013581.1	Rhizobium_phaseoli_strain_N261_plasmid_pRphaN261a__complete_sequence	349796	yes	100.00
564	1	NZ_CP013528.1	Rhizobium_phaseoli_strain_R723_plasmid_pRphaR723a__complete_sequence	349793	yes	100.00
565	1	NZ_CP009348.1	Bacillus_thuringiensis_HD1002_plasmid_2__complete_sequence	349602	yes	100.00
566	1	NZ_CP009334.1	Bacillus_thuringiensis_strain_HD1011_plasmid_2__complete_sequence	349601	yes	100.00
567	1	CP013277.1	Bacillus_thuringiensis_serovar_israelensis_strain_AM65-52_plasmid_pAM65-52-2-350K__complete_sequence	349600	yes	100.00
568	1	NC_018516.1	Bacillus_thuringiensis_HD-789_plasmid_pBTHD789-1__complete_sequence	349599	yes	100.00
569	1	NZ_CP018081.1	Sulfitobacter_sp._AM1-D1_plasmid_unnamed5__complete_sequence	348874	yes	100.00
570	1	NZ_CP020043.1	Streptomyces_katrae_strain_S3_plasmid_pS3-4_1__complete_sequence	348805	yes	100.00
571	1	NC_014213.1	Meiothermus_silvanus_DSM_9946_plasmid_pMESIL01__complete_sequence	347854	yes	100.00
572	1	NZ_CP020848.1	Klebsiella_pneumoniae_strain_KPN1481_plasmid_pKPN1481-1__complete_sequence	347748	yes	100.00
573	1	NZ_CP021914.1	Sagittula_sp._P11_plasmid_unnamed1__complete_sequence	347721	yes	100.00
574	1	NZ_CP019604.1	Croceicoccus_marinus_strain_E4A9_plasmid_pCME4A9II__complete_sequence	346204	yes	100.00
575	1	NZ_CP014853.1	Bacillus_thuringiensis_strain_HD12_plasmid_pHD120345__complete_sequence	345196	yes	100.00
576	1	NZ_CP013538.1	Rhizobium_phaseoli_strain_R630_plasmid_pRphaR630a__complete_sequence	344843	yes	100.00
577	1	MF344564.1	Klebsiella_pneumoniae_strain_13450_plasmid_p13450-IMP__complete_sequence	344478	yes	100.00
578	1	NC_008242.1	Chelativorans_sp._BNC1_plasmid_1__complete_sequence	343931	yes	100.00
579	1	NZ_CP013524.1	Rhizobium_phaseoli_strain_R744_plasmid_pRphaR744b__complete_sequence	343400	yes	100.00
580	1	CP016082.1	Streptomyces_sp._SAT1_plasmid_unnamed2__complete_sequence	343282	yes	100.00
581	1	NZ_CP016313.1	Thermus_brockianus_strain_GE-1_plasmid_pTB1__complete_sequence	342792	yes	100.00
582	1	NZ_CP007048.1	Rhizobium_leguminosarum_bv._trifolii_WSM1689_plasmid__complete_sequence	341391	yes	100.00
583	1	CP016838.1	Salmonella_enterica_subsp._enterica_serovar_Senftenberg_strain_775W_plasmid_pSSE-ATCC-43845__complete_sequence	341373	yes	100.00
584	1	NC_015498.1	Glaciecola_sp._4H-3-7+YE-5_plasmid_pGLAAG01__complete_sequence	341282	yes	100.00
585	1	CP019195.1	Salmonella_enterica_subsp._enterica_serovar_Senftenberg_str._ATCC_43845_plasmid_pATCC43845__complete_sequence	341263	yes	100.00
586	1	NZ_CP026171.1	Leclercia_sp._LSNIH1_plasmid_pLEC-1cb1__complete_sequence	341250	yes	100.00
587	1	NZ_CP016179.1	Vibrio_breoganii_strain_FF50_plasmid_unnamed1__complete_sequence	340942	yes	100.00
588	1	NZ_CP013553.1	Rhizobium_phaseoli_strain_N931_plasmid_pRphaN931a__complete_sequence	340631	yes	100.00
589	1	NZ_CP013564.1	Rhizobium_phaseoli_strain_N831_plasmid_pRphaN831a__complete_sequence	340631	yes	100.00
590	1	NZ_CP029142.1	Klebsiella_michiganensis_strain_AR375_plasmid_unnamed2__complete_sequence	340462	yes	100.00
591	1	KX810825.1	Salmonella_enterica_subsp._enterica_serovar_Typhimurium_strain_MU1_plasmid_pIMP4-SEM1__complete_sequence	339962	yes	100.00
592	1	NZ_CP017148.1	Bosea_vaviloviae_strain_Vaf18_plasmid_unnamed1__complete_sequence	339755	yes	100.00
593	1	CP000876.1	Herpetosiphon_aurantiacus_DSM_785_plasmid_pHAU01__complete_sequence	339639	yes	100.00
594	1	NZ_CP007734.1	Klebsiella_pneumoniae_subsp._pneumoniae_KPNIH27_plasmid_pKPN-262__complete_sequence	338850	yes	100.00
595	1	KU356480.1	Vibrio_parahaemolyticus_strain_VPS92_plasmid_pVPS92-VEB__complete_sequence	338538	yes	100.00
596	1	NZ_CP020902.1	Klebsiella_pneumoniae_strain_K66-45_plasmid_pK66-45-1__complete_sequence	338512	yes	100.00
597	1	NC_007950.1	Polaromonas_sp._JS666_plasmid_2__complete_sequence	338007	yes	100.00
598	1	NZ_CP012101.1	Bacillus_thuringiensis_strain_HS18-1_plasmid_pHS18-2__complete_sequence	337579	yes	100.00
599	1	NZ_CP004365.1	Komagataeibacter_xylinus_E25_plasmid_pGX5__complete_sequence	336138	yes	100.00
600	1	NZ_CP013603.1	Rhizobium_sp._N731_plasmid_pRspN731b__complete_sequence	336117	yes	100.00
601	1	NZ_CP013513.1	Rhizobium_sp._N1314_plasmid_pRspN1314b__complete_sequence	336117	yes	100.00
602	1	NZ_CP009293.1	Novosphingobium_pentaromativorans_US6-1_plasmid_pLA4__complete_sequence	335704	yes	100.00
603	1	KX636095.1	Klebsiella_pneumoniae_strain_RJ119_plasmid_pRJ119-NDM1__complete_sequence	335317	yes	100.00
604	1	NZ_CP011635.1	Klebsiella_oxytoca_strain_CAV1374_plasmid_pKPC_CAV1374__complete_sequence	332956	yes	100.00
605	1	NC_008271.1	Rhodococcus_jostii_RHA1_plasmid_pRHL3__complete_sequence	332361	yes	100.00
606	1	NZ_CP018781.1	Ochrobactrum_pituitosum_strain_AA2_plasmid_pOAAA2__complete_sequence	332144	yes	100.00
607	1	NZ_CP009883.1	Pantoea_sp._PSNIH1_plasmid_pPSP-a3e__complete_sequence	331227	yes	100.00
608	1	NZ_CP014208.1	Pantoea_ananatis_strain_R100_plasmid__complete_sequence	331058	yes	100.00
609	1	NZ_CP022533.1	Enterobacter_cloacae_strain_MS7884A_plasmid_pMS7884A__complete_sequence	330060	yes	100.00
610	1	NZ_CP026391.1	Leclercia_sp._LSNIH3_plasmid_pLEC-7c0d__complete_sequence	330021	yes	100.00
611	1	NZ_CP027360.1	Escherichia_coli_strain_2014C-4639_plasmid_unnamed2__complete_sequence	329873	yes	100.00
612	1	NZ_CP019641.1	Planococcus_sp._Y42_plasmid_unnamed1__complete_sequence	329482	yes	100.00
613	1	NZ_CP010326.1	Pantoea_sp._PSNIH1_plasmid_pPSP-3a9__complete_sequence	329383	yes	100.00
614	1	NZ_CP022696.1	Citrobacter_farmeri_strain_AUSMDU00008141_plasmid_pAUSMDU8141-1__complete_sequence	328945	yes	100.00
615	1	NZ_CP010380.1	Enterobacter_hormaechei_subsp._hormaechei_strain_34983_plasmid_p34983-328.905kb__complete_sequence	328905	yes	100.00
616	1	CP027144.1	Enterobacter_cloacae_complex_'Hoffmann_cluster_III'_strain_AR_0365_plasmid_unnamed1__complete_sequence	328871	yes	100.00
617	1	NZ_CP028537.1	Enterobacter_hormaechei_strain_SCEH020042_plasmid_pQnrB4_020042__complete_sequence	328828	yes	100.00
618	1	NC_011738.1	Cyanothece_sp._PCC_7424_plasmid_pP742401__complete_sequence	328635	yes	100.00
619	1	NC_019690.1	Pseudanabaena_sp._PCC_7367_plasmid_pPSE7367.01__complete_sequence	328634	yes	100.00
621	1	NC_020385.1	Bacillus_thuringiensis_serovar_thuringiensis_str._IS5056_plasmid_pIS56-328__complete_sequence	328151	yes	100.00
622	1	NZ_CP024423.1	Paracoccus_yeei_strain_TT13_plasmid_pTT13-1__complete_sequence	327671	yes	100.00
623	1	NZ_CP022669.1	Rhizobium_leguminosarum_bv._viciae_strain_BIHB_1217_plasmid_pPR4__complete_sequence	327451	yes	100.00
624	1	NZ_CP024792.1	Nostoc_flagelliforme_CCNUN1_plasmid_pNFSY07__complete_sequence	327173	yes	100.00
625	1	NZ_CP022568.1	Rhizobium_leguminosarum_bv._viciae_strain_BIHB_1148_plasmid_pSK04__complete_sequence	326874	yes	100.00
626	1	NZ_CP022346.1	Bacillus_thuringiensis_strain_c25_plasmid_unnamed1__complete_sequence	326530	yes	100.00
627	1	NZ_CP026058.1	Citrobacter_freundii_strain_FDAARGOS_73_plasmid_unnamed2__complete_sequence	326508	yes	100.00
628	1	NZ_CP010016.1	Burkholderia_thailandensis_34_plasmid__complete_sequence	326388	yes	100.00
629	1	NZ_CP020346.1	Pasteurella_multocida_subsp._multocida_strain_CIRMBP-0884_plasmid_unnamed__complete_sequence	325255	yes	100.00
630	1	NC_012527.1	Deinococcus_deserti_VCD115_plasmid_1__complete_sequence	324711	yes	100.00
631	1	EU855788.1	Enterobacter_cloacae_plasmid_pEC-IMPQ__complete_sequence	324503	yes	100.00
632	1	NZ_CP028804.1	Klebsiella_pneumoniae_strain_WCHKP7E2_plasmid_pCMY2_085072__complete_sequence	323934	yes	100.00
633	1	NZ_CP016500.1	Agrobacterium_sp._RAC06_plasmid_pBSY240_1__complete_sequence	323507	yes	100.00
634	1	MF344562.1	Klebsiella_pneumoniae_strain_12208_plasmid_p12208-IMP__complete_sequence	323333	yes	100.00
635	1	NZ_CP016407.1	Salmonella_enterica_subsp._enterica_serovar_Infantis_strain_FSIS1502169_plasmid_pFSIS1502169__complete_sequence	323122	yes	100.00
636	1	NZ_CP016409.1	Salmonella_enterica_subsp._enterica_serovar_Infantis_strain_FSIS1502916_plasmid_pFSIS1502916__complete_sequence	322518	yes	100.00
637	1	NZ_FO082821.1	Rhizobium_sp._NT-26_plasmid_NT26_p1__complete_genome	322264	yes	100.00
638	1	NZ_CP010957.1	Sphingobium_sp._YBL2_plasmid_3pYBL2-3__complete_sequence	322226	yes	100.00
639	1	NC_022739.1	Pseudomonas_sp._VLB120_plasmid_pSTY__complete_sequence	321653	yes	100.00
640	1	NC_009339.1	Mycobacterium_gilvum_PYR-GCK_plasmid_pMFLV01__complete_sequence	321253	yes	100.00
641	1	NC_014840.1	Pantoea_sp._At-9b_plasmid_pPAT9B03__complete_sequence	321080	yes	100.00
642	1	NZ_CP008824.1	Enterobacter_cloacae_ECNIH2_plasmid_pKEC-39c__complete_sequence	319976	yes	100.00
643	1	NZ_CP029037.1	Salmonella_enterica_subsp._enterica_serovar_Senftenberg_str._361154004_plasmid_unnamed__complete_sequence	319930	yes	100.00
644	1	MF344561.1	Klebsiella_pneumoniae_strain_11219_plasmid_p11219-IMP__complete_sequence	319852	yes	100.00
645	1	NC_018688.1	Bacillus_thuringiensis_MC28_plasmid_pMC319__complete_sequence	319710	yes	100.00
646	1	NZ_CP016596.1	Bacillus_cereus_strain_K8_plasmid_pBCM301__complete_sequence	319570	yes	100.00
647	1	NZ_CP009620.1	Vibrio_coralliilyticus_strain_RE98_plasmid_p319__complete_sequence	319400	yes	100.00
648	1	NZ_CP018299.1	Photobacterium_damselae_strain_Phdp_Wu-1_plasmid_plas1__complete_sequence	319190	yes	100.00
649	1	NZ_CP014169.1	Sphingomonas_panacis_strain_DCY99_plasmid__complete_sequence	319133	yes	100.00
650	1	EU855787.1	Enterobacter_cloacae_plasmid_pEC-IMP__complete_sequence	318782	yes	100.00
651	1	NC_014841.1	Pantoea_sp._At-9b_plasmid_pPAT9B04__complete_sequence	318111	yes	100.00
652	1	NZ_CP016024.1	Ralstonia_insidiosa_strain_ATCC_49129_plasmid_pRI-1__complete_sequence	317936	yes	100.00
653	1	CP016195.1	Bacillus_thuringiensis_serovar_coreanensis_strain_ST7_plasmid_pST7-1__complete_sequence	317818	yes	100.00
654	1	NZ_CP018048.1	Pseudomonas_aeruginosa_strain_DN1_plasmid_unnamed1__complete_sequence	317349	yes	100.00
655	1	NZ_CP009999.1	Bacillus_thuringiensis_serovar_kurstaki_strain_HD_1_plasmid_unnamed2__complete_sequence	317336	yes	100.00
656	1	NC_022078.1	Klebsiella_pneumoniae_JM45_plasmid_p1__complete_sequence	317154	yes	100.00
657	1	MF344565.1	Klebsiella_pneumoniae_strain_19051_plasmid_p19051-IMP__complete_sequence	316843	yes	100.00
658	1	NZ_CP016411.1	Salmonella_enterica_subsp._enterica_serovar_Infantis_strain_N55391_plasmid_pN55391__complete_sequence	316814	yes	100.00
659	1	NC_009717.1	Xanthobacter_autotrophicus_Py2_plasmid_pXAUT01__complete_sequence	316164	yes	100.00
660	1	NZ_CP016413.1	Salmonella_enterica_subsp._enterica_serovar_Infantis_strain_CVM44454_plasmid_pCVM44454__complete_sequence	316160	yes	100.00
661	1	CP029717.1	Enterobacter_cloacae_strain_AR_0154_plasmid_unnamed4__complete_sequence	315949	yes	100.00
662	1	NZ_CP014597.1	Yangia_sp._CCB-MM3_plasmid_unnamed1__complete_sequence	315806	yes	100.00
663	1	KX710093.1	Leclercia_adecarboxylata_strain_pP10164_plasmid_pP10164-2__complete_sequence	315395	yes	100.00
664	1	NZ_CP013591.1	Rhizobium_sp._N871_plasmid_pRspN871a__complete_sequence	315154	yes	100.00
665	1	NZ_CP013496.1	Rhizobium_sp._N621_plasmid_pRspN621a__complete_sequence	315154	yes	100.00
666	1	NZ_CP013491.1	Rhizobium_sp._N6212_plasmid_pRspN6212a__complete_sequence	315154	yes	100.00
667	1	NZ_CP013518.1	Rhizobium_sp._N113_plasmid_pRspN113a__complete_sequence	315151	yes	100.00
668	1	NZ_CP013501.1	Rhizobium_etli_strain_N561_plasmid_pRspN561a__complete_sequence	315151	yes	100.00
669	1	NZ_CP010112.1	Bacillus_thuringiensis_serovar_indiana_strain_HD521_plasmid_pBTHD521-6__complete_sequence	314883	yes	100.00
670	1	NZ_CP013597.1	Rhizobium_sp._N741_plasmid_pRspN741b__complete_sequence	314785	yes	100.00
671	1	NZ_CP013507.1	Rhizobium_sp._N1341_plasmid_pRspN1341b__complete_sequence	314785	yes	100.00
672	1	NZ_CP014276.1	Martelella_sp._AD-3_plasmid_unnamed1__complete_sequence	314776	yes	100.00
673	1	NC_015169.1	Deinococcus_proteolyticus_MRP_plasmid_pDEIPR01__complete_sequence	314518	yes	100.00
674	1	NC_012529.1	Deinococcus_deserti_VCD115_plasmid_2__complete_sequence	314317	yes	100.00
675	1	KY863418.1	Enterobacter_asburiae_strain_AMA_497_plasmid_pOXA436__complete_sequence	314137	yes	100.00
676	1	NZ_CP011053.1	Halomonas_sp._KO116_plasmid_unnamed1__complete_sequence	313995	yes	100.00
677	1	NC_014172.1	Bacillus_thuringiensis_BMB171_plasmid_pBMB171__complete_sequence	312963	yes	100.00
678	1	KY978628.1	Cronobacter_sakazakii_strain_505108_plasmid_p505108-MDR__complete_sequence	312880	yes	100.00
679	1	NZ_CP009595.1	Bacillus_cereus_strain_3a_plasmid_pBFC_3__complete_sequence	312478	yes	100.00
680	1	NZ_CP009606.1	Bacillus_cereus_strain_S2-8_plasmid_pBFR_2__complete_sequence	312478	yes	100.00
681	1	NZ_CP020540.1	Sphingobium_herbicidovorans_strain_MH_plasmid_pSHV1__complete_sequence	312167	yes	100.00
682	1	KY320277.1	Leclercia_adecarboxylata_strain_Lec-476_plasmid_pLec-476__complete_sequence	311758	yes	100.00
683	1	CP021084.1	Deinococcus_ficus_strain_CC-FR2-10_plasmid_pDFI3__complete_sequence	311736	yes	100.00
684	1	NZ_CP010421.1	Azotobacter_chroococcum_NCIMB_8003_plasmid_pAcX50f__complete_sequence	311724	yes	100.00
685	1	KP975077.1	Enterobacter_cloacae_strain_MRSN17626_plasmid_pMRVIM0813__complete_sequence	311662	yes	100.00
686	1	NZ_CP006370.1	Aureimonas_sp._AU20_plasmid_pAU20c__complete_sequence	311483	yes	100.00
687	1	KP899803.1	Salmonella_enterica_strain_8025_plasmid_p8025__complete_sequence	311280	yes	100.00
688	1	NZ_CP018821.1	Sphingomonas_koreensis_strain_ABOJV_plasmid_tig00000001__complete_sequence	310952	yes	100.00
689	1	NZ_CP026661.1	Salmonella_enterica_subsp._enterica_strain_15-SA01028_plasmid_pSE15-SA01028__complete_sequence	310921	yes	100.00
690	1	NC_009507.1	Sphingomonas_wittichii_RW1_plasmid_pSWIT01__complete_sequence	310228	yes	100.00
691	1	NZ_CP024507.1	Klebsiella_pneumoniae_strain_KSB2_1B_plasmid_unnamed1__complete_sequence	310025	yes	100.00
692	1	NZ_CP015595.1	Acinetobacter_sp._NCu2D-2_plasmid_unnamed__complete_sequence	309964	yes	100.00
693	1	LK056646.1	Salmonella_enterica_subsp._enterica_serovar_Typhimurium_plasmid_pSTm-A54650__strain_A54560__complete_sequence	309406	yes	100.00
694	1	CP016292.1	Rhizobium_leguminosarum_strain_Vaf10_plasmid_unnamed4__complete_sequence	309378	yes	100.00
695	1	NC_019765.1	Stanieria_cyanosphaera_PCC_7437_plasmid_pSTA7437.01__complete_sequence	309296	yes	100.00
696	1	NC_011370.1	Rhizobium_leguminosarum_bv._trifolii_WSM2304_plasmid_pRLG203__complete_sequence	308747	yes	100.00
697	1	NZ_CP016810.1	Klebsiella_pneumoniae_strain_DHQP1002001_plasmid_p_IncFIB_DHQP1002001__complete_sequence	307743	yes	100.00
698	1	LN713926.1	Pseudomonas_fluorescens_SBW25_plasmid_pQBR57__complete_sequence	307330	yes	100.00
699	1	NZ_CP024895.1	Amycolatopsis_sp._AA4_plasmid_unnamed1__complete_sequence	306129	yes	100.00
700	1	NZ_CP013631.1	Rhizobium_sp._N324_plasmid_pRspN324a__complete_sequence	305839	yes	100.00
701	1	CP021374.1	Rhizobium_sp._ACO-34A_plasmid_pRACO34Ab__complete_sequence	305590	yes	100.00
702	1	NZ_CP013381.1	Burkholderia_sp._Bp5365_strain_MSMB43_plasmid_pMSMB43__complete_sequence	305114	yes	100.00
703	1	NZ_CP009547.1	Burkholderia_sp._2002721687_plasmid_pBTU__complete_sequence	305110	yes	100.00
704	1	NZ_CP017591.1	Pantoea_stewartii_subsp._stewartii_DC283_plasmid_pDSJ10__complete_sequence	304641	yes	100.00
705	1	NZ_CP008933.1	Klebsiella_pneumoniae_strain_PMK1_plasmid_pPMK1-NDM__complete_sequence	304526	yes	100.00
707	1	NZ_CP014527.1	Haematospirillum_jordaniae_strain_H5569_plasmid_unnamed_2__complete_sequence	303116	yes	100.00
708	1	NZ_CP026196.1	Enterobacteriaceae_bacterium_ENNIH1_plasmid_pENT-1f0b__complete_sequence	302640	yes	100.00
709	1	NC_016817.1	Pantoea_ananatis_LMG_5342_plasmid_pPANA10_complete_sequence	302599	yes	100.00
710	1	NZ_CP018030.1	Alteromonas_mediterranea_strain_RG65_plasmid_MRG65-300__complete_sequence	302350	yes	100.00
711	1	NC_008703.1	Mycobacterium_sp._KMS_plasmid_pMKMS01__complete_sequence	302089	yes	100.00
712	1	NZ_CP023721.1	Rhodococcus_sp._H-CA8f_plasmid_unnamed__complete_sequence	301603	yes	100.00
713	1	CP001028.1	Burkholderia_ambifaria_MC40-6_plasmid_pBMC401__complete_sequence	301592	yes	100.00
714	1	NZ_CP009921.1	Bacillus_megaterium_NBRC_15308_=_ATCC_14581_plasmid_pBMV_2__complete_sequence	301264	yes	100.00
715	1	MG252895.1	Escherichia_coli_strain_Esco-36073cz_plasmid_pEsco-36073cz__complete_sequence	300958	yes	100.00
717	1	NC_007412.1	Anabaena_variabilis_ATCC_29413_plasmid_C__complete_sequence	300758	yes	100.00
719	1	NZ_CP017915.1	Vibrio_alginolyticus_strain_K08M3_plasmid_pL300__complete_sequence	300425	yes	100.00
720	1	LN794248.1	Salmonella_enterica_subsp._enterica_serovar_Typhimurium_plasmid_incHI2__complete_sequence	300375	yes	100.00
721	1	NC_015065.1	Granulicella_tundricola_MP5ACTX9_plasmid_pACIX902__complete_sequence	300292	yes	100.00
722	1	NC_019763.1	Oscillatoria_nigro-viridis_PCC_7112_plasmid_pOSC7112.01__complete_sequence	300164	yes	100.00
723	1	NZ_CP015730.1	Bacillus_cereus_strain_A1_plasmid_pBCA1__complete_sequence	300156	yes	100.00
724	1	NZ_CP027479.1	Pseudomonas_koreensis_strain_P19E3_plasmid_p2__complete_sequence	300131	yes	100.00
725	1	KX839207.1	Klebsiella_pneumoniae_strain_KP1814_plasmid_pKP1814-1__complete_sequence	299858	yes	100.00
726	1	NZ_CP004876.1	Bacillus_thuringiensis_serovar_kurstaki_str._HD-1_plasmid_pBMB299__complete_sequence	299843	yes	100.00
727	1	NZ_CP007144.1	Hymenobacter_swuensis_DY53_plasmid_pHsw1__complete_sequence	299298	yes	100.00
728	1	NZ_CP013415.1	Burkholderia_ubonensis_strain_MSMB2035_plasmid_pMSMB2035__complete_sequence	299296	yes	100.00
729	1	NZ_CP021356.1	Rhodococcus_sp._S2-17_plasmid_pRB29__complete_sequence	299209	yes	100.00
730	1	NZ_CP024813.1	Enterobacter_sp._CRENT-193_plasmid_pCRENT-193_1__complete_sequence	298989	yes	100.00
731	1	NZ_CP015111.1	Acinetobacter_sp._TGL-Y2_plasmid_unnamed1__complete_sequence	298877	yes	100.00
732	1	NZ_CP026208.1	Escherichia_coli_strain_ECONIH5_plasmid_pECO-109b__complete_sequence	298633	yes	100.00
733	1	JQ665880.1	Sinorhizobium_meliloti_plasmid_pHRC017__complete_sequence	298356	yes	100.00
734	1	CP023723.1	Klebsiella_pneumoniae_strain_TVGHCRE225_plasmid_unnamed1__complete_sequence	297984	yes	100.00
735	1	NZ_CP018385.1	Burkholderia_pseudomallei_strain_2008724860_plasmid_p1__complete_sequence	297875	yes	100.00
736	1	NZ_CP021803.1	Sinorhizobium_meliloti_strain_USDA1021_plasmid_accessoryA__complete_sequence	297816	yes	100.00
737	1	KU140623.1	Sinorhizobium_sp._M14_plasmid_pSinB__complete_sequence	297376	yes	100.00
738	1	NZ_CP010990.1	Pseudonocardia_sp._EC080625-04_plasmid_pFRP1-1__complete_sequence	297301	yes	100.00
739	1	NZ_CP021815.1	Sinorhizobium_meliloti_strain_M270_plasmid_accessoryA__complete_sequence	297123	yes	100.00
740	1	NZ_CP022152.1	Citrobacter_freundii_strain_705SK3_plasmid_p705SK3_1__complete_sequence	296175	yes	100.00
741	1	NZ_CP020441.2	Paracoccus_yeei_strain_FDAARGOS_252_plasmid_unnamed1__complete_sequence	295841	yes	100.00
742	1	NC_016588.1	Azospirillum_lipoferum_4B_plasmid_AZO_p6_complete_genome	295744	yes	100.00
743	1	NZ_CP011601.1	Kluyvera_intermedia_strain_CAV1151_plasmid_pCAV1151-296__complete_sequence	295619	yes	100.00
744	1	NZ_CP004000.1	Klebsiella_pneumoniae_subsp._pneumoniae_Kp13_plasmid_pKP13f__complete_sequence	295493	yes	100.00
745	1	NC_007959.1	Nitrobacter_hamburgensis_X14_plasmid_1__complete_sequence	294829	yes	100.00
746	1	NC_012854.1	Rhizobium_leguminosarum_bv._trifolii_WSM1325_plasmid_pR132505__complete_sequence	294782	yes	100.00
747	1	NZ_CP017901.1	Vibrio_alginolyticus_strain_K04M5_plasmid_pL294__complete_sequence	294721	yes	100.00
748	1	NZ_CP017898.1	Vibrio_alginolyticus_isolate_K04M3_plasmid_pL294__complete_sequence	294086	yes	100.00
749	1	NC_022043.1	Paracoccus_aminophilus_JCM_7686_plasmid_pAMI5__complete_sequence	294017	yes	100.00
750	1	NZ_CP011417.1	Escherichia_coli_strain_CFSAN029787_plasmid_pCFSAN029787_01__complete_sequence	293826	yes	100.00
751	1	NZ_CP014284.1	Bacillus_thuringiensis_strain_Bt185_plasmid_pBT1850294__complete_sequence	293705	yes	100.00
752	1	NZ_CP016590.1	Bacillus_thuringiensis_strain_KNU-07_plasmid_pBTKNU07-02__complete_sequence	293592	yes	100.00
755	1	NZ_CP022417.1	Sulfitobacter_pseudonitzschiae_strain_SMR1_plasmid_pSMR1-2__complete_sequence	292917	yes	100.00
756	1	CP013931.1	Alteromonas_mediterranea_strain_U10_plasmid_pAMED10_300__complete_sequence	292506	yes	100.00
757	1	NZ_CP020854.1	Klebsiella_pneumoniae_strain_KPN528_plasmid_pKPN528-1__complete_sequence	292471	yes	100.00
758	1	NZ_CP005190.1	Sphingobium_sp._MI1205_plasmid_pMI1__complete_sequence	292135	yes	100.00
759	1	NZ_CP023312.1	Vibrio_anguillarum_strain_VIB12_plasmid_p292__complete_sequence	292095	yes	100.00
760	1	NC_014502.1	Cyanothece_sp._PCC_7822_plasmid_Cy782203__complete_sequence	291993	yes	100.00
761	1	NZ_CP017909.1	Vibrio_alginolyticus_strain_K06K5_plasmid_pL291__complete_sequence	291285	yes	100.00
762	1	NZ_CP011133.1	Citrobacter_amalonaticus_Y19_plasmid__complete_sequence	290993	yes	100.00
763	1	NZ_CP022660.1	Salmonella_enterica_subsp._enterica_strain_RM11060_plasmid_pRM11060-2__complete_sequence	290957	yes	100.00
764	1	NZ_CP018017.1	Kosakonia_radicincitans_DSM_16656_plasmid_pKrDSM16656L__complete_sequence	290108	yes	100.00
765	1	NC_015951.1	Streptomyces_violaceusniger_Tu_4113_plasmid_pSTRVI01__complete_sequence	290055	yes	100.00
766	1	NZ_CP018961.1	Escherichia_coli_strain_Ecol_422_plasmid_pEC422_1__complete_sequence	289903	yes	100.00
767	1	MF344581.1	Enterobacter_cloacae_strain_13E573_plasmid_p13E573-HI2__complete_sequence	289837	yes	100.00
768	1	NC_009430.1	Rhodobacter_sphaeroides_ATCC_17025_plasmid_pRSPA02__complete_sequence	289489	yes	100.00
769	1	NZ_CP019214.2	Escherichia_coli_strain_WCHEC050613_plasmid_pMCR_WCHEC050613__complete_sequence	289112	yes	100.00
770	1	CP017904.1	Vibrio_alginolyticus_strain_K05K4_plasmid_pL289__complete_sequence	289065	yes	100.00
771	1	JX182975.1	Citrobacter_freundii_plasmid_pNDM-CIT__complete_sequence	288920	yes	100.00
772	1	NZ_CP013744.1	Streptomyces_sp._CdTB01_plasmid__complete_sequence	288836	yes	100.00
773	1	MF344563.1	Klebsiella_pneumoniae_strain_13190_plasmid_p13190-VIM__complete_sequence	288771	yes	100.00
774	1	NZ_CP017422.1	Arthrobacter_sp._ZXY-2_plasmid_pZXY21__complete_sequence	288370	yes	100.00
775	1	NZ_CP028791.1	Klebsiella_pneumoniae_strain_WCHKP020030_plasmid_pOXA1_020030__complete_sequence	288222	yes	100.00
776	1	NZ_CP013929.1	Alteromonas_mediterranea_strain_UM8_plasmid_pAMEDUM8_300__complete_sequence	287708	yes	100.00
777	1	KX426227.1	Acinetobacter_lwoffii_strain_ED23-35_plasmid_pALWED1.1__complete_sequence	287631	yes	100.00
778	1	KF362122.2	Escherichia_coli_strain_63743_plasmid_pEQ2__complete_sequence	287616	yes	100.00
779	1	NZ_CP019989.1	Enterococcus_faecium_isolate_2014-VREF-63_plasmid_p63-1__complete_sequence	287502	yes	100.00
780	1	NZ_CP005191.1	Sphingobium_sp._MI1205_plasmid_pMI2__complete_sequence	287488	yes	100.00
781	1	NZ_CP014508.1	Burkholderia_sp._PAMC_28687_strain_PAMC28687_plasmid_1__complete_sequence	286935	yes	100.00
782	1	NZ_CP013487.1	Vibrio_alginolyticus_strain_ATCC_33787_plasmid_pMBL287__complete_sequence	286750	yes	100.00
783	1	NZ_CP010408.1	Streptomyces_vietnamensis_strain_GIM4.0001_plasmid_pSVL1__complete_sequence	286635	yes	100.00
784	1	NZ_CP017944.1	Phyllobacterium_sp._Tri-48_plasmid_unnamed4__complete_sequence	286438	yes	100.00
786	1	NC_020384.1	Bacillus_thuringiensis_serovar_thuringiensis_str._IS5056_plasmid_pIS56-285__complete_sequence	285459	yes	100.00
787	1	NC_023136.1	Leisingera_methylohalidivorans_DSM_14336_strain_MB2__DSM_14336_plasmid_unnamed__complete_sequence	285395	yes	100.00
788	1	NZ_CP023738.1	Methylosinus_trichosporium_OB3b_plasmid_pOB3b1__complete_sequence	285280	yes	100.00
789	1	NC_013792.1	Bacillus_pseudofirmus_OF4_plasmid_pBpOF4-01__complete_sequence	285222	yes	100.00
790	1	NZ_CP007625.1	Bacillus_mycoides_strain_219298_plasmid__complete_sequence	285163	yes	100.00
791	1	NZ_CP014763.1	Klebsiella_pneumoniae_strain_KPNIH39_plasmid_pKPN-332__complete_sequence	284894	yes	100.00
792	1	NZ_CP022418.1	Sulfitobacter_pseudonitzschiae_strain_SMR1_plasmid_pSMR1-3__complete_sequence	284777	yes	100.00
793	1	CP013215.1	Klebsiella_pneumoniae_subsp._pneumoniae_strain_H11_plasmid_pH11__complete_sequence	284628	yes	100.00
794	1	NZ_CP027678.1	Salmonella_enterica_subsp._enterica_serovar_Corvallis_strain_12-01738_plasmid_pSE12-01738-1__complete_sequence	284485	yes	100.00
795	1	NZ_CP028919.1	Gemmobacter_sp._HYN0069_plasmid_unnamed1__complete_sequence	284025	yes	100.00
796	1	NZ_CP027480.1	Pseudomonas_koreensis_strain_P19E3_plasmid_p3__complete_sequence	283378	yes	100.00
797	1	NZ_CP028929.1	Klebsiella_pneumoniae_strain_AR_0153_plasmid_unnamed1__complete_sequence	283371	yes	100.00
799	1	NZ_CP022424.1	Vitreoscilla_filiformis_strain_ATCC_15551_plasmid_pVF1__complete_sequence	282640	yes	100.00
800	1	NZ_CP026276.1	Klebsiella_oxytoca_strain_KONIH5_plasmid_pKOR-ab4d__complete_sequence	282476	yes	100.00
801	1	NZ_CP008825.1	Enterobacter_cloacae_ECNIH2_plasmid_pKPC-272__complete_sequence	282439	yes	100.00
802	1	KY270852.1	Enterobacter_cloacae_strain_T5282_plasmid_pT5282-mphA__complete_sequence	282423	yes	100.00
803	1	KU254577.1	Pseudomonas_aeruginosa_strain_HN39_plasmid_pHN39-SIM__complete_sequence	282042	yes	100.00
804	1	NZ_CP009639.1	Bacillus_cereus_03BB108_plasmid_pBFI_1__complete_sequence	281957	yes	100.00
805	1	NC_017203.1	Bacillus_thuringiensis_serovar_chinensis_CT-43_plasmid_pCT281__complete_sequence	281231	yes	100.00
806	1	NZ_CP015501.1	Klebsiella_pneumoniae_strain_SKGH01_plasmid_unnamed_1__complete_sequence	281190	yes	100.00
807	1	NC_017553.1	Pantoea_ananatis_PA13_plasmid_PAGR_p__complete_sequence	280753	yes	100.00
808	1	NZ_CP021026.1	Rhizobium_sp._TAL182_plasmid_pRetTAL182b__complete_sequence	280614	yes	100.00
809	1	CP017893.1	Vibrio_alginolyticus_strain_K04M1_plasmid_pL280__complete_sequence	280614	yes	100.00
810	1	NZ_CP014599.1	Yangia_sp._CCB-MM3_plasmid_unnamed3__complete_sequence	280527	yes	100.00
811	1	NZ_CP017721.1	Salmonella_enterica_subsp._enterica_serovar_Minnesota_strain_CFSAN017963_plasmid_pCFSAN017963_01__complete_sequence	280421	yes	100.00
812	1	NZ_CP026234.1	Citrobacter_freundii_complex_sp._CFNIH4_plasmid_pCFR-4109__complete_sequence	280328	yes	100.00
813	1	NZ_CP021796.1	Sinorhizobium_meliloti_strain_USDA1157_plasmid_accessoryA__complete_sequence	280209	yes	100.00
814	1	NZ_CP025017.1	Rhizobium_leguminosarum_strain_Norway_plasmid_pRLN5__complete_sequence	279539	yes	100.00
815	1	NZ_CP023937.1	Klebsiella_pneumoniae_strain_FDAARGOS_443_plasmid_unnamed1__complete_sequence	279104	yes	100.00
816	1	NC_008573.1	Shewanella_sp._ANA-3_plasmid_1__complete_sequence	278942	yes	100.00
817	1	NZ_CP018232.1	Rhizobium_leguminosarum_strain_Vaf-108_plasmid_unnamed4__complete_sequence	278328	yes	100.00
818	1	NZ_CP017753.1	Cupriavidus_sp._USMAHM13_plasmid_unnamed1__complete_sequence	278189	yes	100.00
819	1	NZ_CP014361.1	Methylomonas_sp._DH-1_plasmid__complete_sequence	277875	yes	100.00
821	1	JX515588.1	Raoultella_planticola_strain_KpNDM1_plasmid_pKpNDM1__complete_sequence	277682	yes	100.00
822	1	NZ_CP018361.1	Klebsiella_oxytoca_strain_CAV1752_plasmid_pCAV1752-278__complete_sequence	277616	yes	100.00
823	1	NZ_CP016764.1	Citrobacter_freundii_strain_B38_plasmid_pOZ181__complete_sequence	277592	yes	100.00
824	1	CP029748.1	Escherichia_coli_strain_2016C-3878_plasmid_pMCR1-PA__complete_sequence	276880	yes	100.00
825	1	NZ_CP020068.1	Klebsiella_pneumoniae_strain_AR_0068_plasmid_unitig_1__complete_sequence	276460	yes	100.00
826	1	NC_015382.1	Burkholderia_gladioli_BSR3_plasmid_bgla_1p__complete_sequence	276215	yes	100.00
827	1	NZ_CP006909.1	Clostridium_botulinum_CDC_1436_plasmid_pCBG__complete_sequence	275986	yes	100.00
828	1	NC_020542.1	Sphingomonas_sp._MM-1_plasmid_pISP0__complete_sequence	275840	yes	100.00
830	1	CP016293.1	Rhizobium_leguminosarum_strain_Vaf10_plasmid_unnamed5__complete_sequence	274981	yes	100.00
831	1	NC_005211.1	Serratia_marcescens_plasmid_R478__complete_sequence	274762	yes	100.00
832	1	KU318421.1	Klebsiella_pneumoniae_strain_KP04_plasmid_pKP04VIM__complete_sequence	274659	yes	100.00
833	1	NZ_CP014598.1	Yangia_sp._CCB-MM3_plasmid_unnamed2__complete_sequence	274486	yes	100.00
834	1	MH105051.1	Salmonella_enterica_subsp._enterica_serovar_Lomita_strain_SL131_plasmid_pSL131_IncHI2__complete_sequence	273923	yes	100.00
835	1	NZ_CP020949.1	Rhizobium_sp._CIAT894_plasmid_pRheCIAT894b__complete_sequence	273667	yes	100.00
836	1	NZ_CP012754.1	Klebsiella_pneumoniae_strain_KP617_plasmid_KP-plasmid1__complete_sequence	273628	yes	100.00
837	1	NZ_CP009650.1	Bacillus_mycoides_strain_BTZ_plasmid_pBTZ_1__complete_sequence	273588	yes	100.00
838	1	NZ_CP021915.1	Sagittula_sp._P11_plasmid_unnamed2__complete_sequence	273585	yes	100.00
839	1	NC_012849.1	Ralstonia_pickettii_12D_plasmid_pRp12D02__complete_sequence	273136	yes	100.00
840	1	NC_009928.1	Acaryochloris_marina_MBIC11017_plasmid_pREB3__complete_sequence	273121	yes	100.00
841	1	KT347600.1	Escherichia_coli_strain_EC5207_plasmid_pEC5207__complete_sequence	272865	yes	100.00
842	1	NZ_CP007558.1	Citrobacter_freundii_CFNIH1_plasmid_pKEC-a3c__complete_sequence	272297	yes	100.00
843	1	NZ_CP019001.1	Escherichia_coli_strain_Ecol_AZ155_plasmid_pECAZ155_KPC__complete_sequence	272202	yes	100.00
845	1	NC_019387.1	Thermus_oshimai_JL-2_plasmid_pTHEOS01__complete_sequence	271713	yes	100.00
846	1	NZ_CP024444.1	Moraxella_osloensis_strain_NP7_plasmid_pNP7-1__complete_sequence	271709	yes	100.00
847	1	NZ_CP024312.1	Rhizobium_sp._NXC24_plasmid_pRspNXC24a__complete_sequence	271356	yes	100.00
848	1	MG764551.1	Klebsiella_pneumoniae_strain_A1705_plasmid_pA1705-qnrS__complete_sequence	271255	yes	100.00
849	1	CP009155.1	Burkholderia_pseudomallei_strain_TSV202_plasmid_1__complete_sequence	271168	yes	100.00
850	1	MF344566.1	Klebsiella_pneumoniae_strain_A324_plasmid_pA324-IMP__complete_sequence	271153	yes	100.00
851	1	CP021131.1	Meiothermus_taiwanensis_strain_WR-220_plasmid_pMtWR-220__complete_sequence	271068	yes	100.00
852	1	NZ_CP014580.1	Burkholderia_sp._OLGA172_plasmid_pOLGA1__complete_sequence	271008	yes	100.00
853	1	NZ_CP022747.1	Sphingobium_hydrophobicum_strain_C1_plasmid_p1__complete_sequence	270473	yes	100.00
854	1	DQ889676.1	Bacillus_cereus_strain_AH187_plasmid_pCER270__complete_sequence	270082	yes	100.00
855	1	NC_011655.1	Bacillus_cereus_AH187_plasmid_pAH187_270__complete_sequence	270082	yes	100.00
856	1	NC_012654.1	Clostridium_botulinum_Ba4_str._657_plasmid_pCLJ__complete_sequence	270022	yes	100.00
857	1	KY401053.1	Salmonella_enterica_subsp._enterica_serovar_Enteritidis_strain_SE380_plasmid_unnamed__complete_sequence	269755	yes	100.00
858	1	NZ_CP024065.1	Lactobacillus_salivarius_strain_BCRC_12574_plasmid_unnamed2__complete_sequence	269701	yes	100.00
860	1	NC_021910.1	Rhizobium_etli_bv._mimosae_str._Mim1_plasmid_pRetNIM1c__complete_sequence	269426	yes	100.00
861	1	NZ_CP015988.1	Sphingobium_sp._EP60837_plasmid_pEP1__complete_sequence	269215	yes	100.00
862	1	NZ_CP021367.1	Acidovorax_sp._P4_plasmid_pACP4.1__complete_sequence	269150	yes	100.00
863	1	NC_014621.1	Ketogulonicigenium_vulgare_Y25_plasmid_pYP1__complete_sequence	268675	yes	100.00
864	1	CP013115.1	Shewanella_xiamenensis_strain_T17_plasmid_pSx1__complete_sequence	268412	yes	100.00
865	1	NZ_CP007732.1	Klebsiella_pneumoniae_subsp._pneumoniae_KPNIH27_plasmid_pKEC-dc3__complete_sequence	268334	yes	100.00
866	1	MF788071.1	Raoultella_ornithinolytica_strain_23141_plasmid_p23141-3__complete_sequence	268242	yes	100.00
867	1	NZ_CP012909.1	Ketogulonicigenium_vulgare_strain_Hbe602_plasmid_1__complete_sequence	267988	yes	100.00
869	1	NZ_CP016593.1	Ketogulonicigenium_vulgare_strain_SKV_plasmid_pKvSKV1__complete_sequence	267949	yes	100.00
870	1	KP453775.1	Klebsiella_pneumoniae_strain_ST11_plasmid_pKP12226__complete_sequence	267645	yes	100.00
871	1	NZ_CP013700.1	Clostridium_botulinum_strain_AM1195_plasmid_pRSJ11_1__complete_sequence	267642	yes	100.00
872	1	NZ_CP015177.1	Bacillus_thuringiensis_serovar_alesti_strain_BGSC_4C1_plasmid_pBMB267__complete_sequence	267609	yes	100.00
873	1	KX254341.1	Escherichia_coli_strain_JS-B60_plasmid_pECJS-B60-267__complete_sequence	267486	yes	100.00
874	1	NZ_CP025431.1	Paracoccus_zhejiangensis_strain_J6_plasmid_pPZ01__complete_sequence	267361	yes	100.00
875	1	NZ_CP010091.1	Bacillus_thuringiensis_serovar_galleriae_strain_HD-29_plasmid_pBMB267__complete_sequence	267359	yes	100.00
876	1	JN420336.1	Klebsiella_pneumoniae_plasmid_pNDM-MAR__complete_sequence	267242	yes	100.00
877	1	NC_010418.1	Clostridium_botulinum_A3_str._Loch_Maree_plasmid_pCLK__complete_sequence	266785	yes	100.00
878	1	CP013684.1	Clostridium_botulinum_strain_AM282_plasmid_pRSJ10_1__complete_sequence	266230	yes	100.00
879	1	NC_017588.1	Thermus_thermophilus_JL-18_plasmid_pTTJL1801__complete_sequence	265886	yes	100.00
880	1	MG825373.1	Escherichia_coli_strain_1106_plasmid_p1106-IncHI2__complete_sequence	265799	yes	100.00
881	1	CP000618.1	Burkholderia_vietnamiensis_G4_plasmid_pBVIE02__complete_sequence	265616	yes	100.00
882	1	CP016291.1	Rhizobium_leguminosarum_strain_Vaf10_plasmid_unnamed6__complete_sequence	265603	yes	100.00
883	1	NZ_CP027202.1	Escherichia_coli_strain_WCHEC025943_plasmid_pMCR1_025943__complete_sequence	265538	yes	100.00
884	1	NZ_CP015585.1	Roseomonas_gilardii_strain_U14-5_plasmid_1__complete_sequence	265182	yes	100.00
885	1	NZ_CP020493.1	Salmonella_enterica_subsp._enterica_strain_08-00436_plasmid_pSE08-00436-1__complete_sequence	264914	yes	100.00
886	1	NZ_CP022569.1	Rhizobium_leguminosarum_bv._viciae_strain_BIHB_1148_plasmid_pSK05__complete_sequence	264815	yes	100.00
887	1	NZ_CP016482.1	Synechococcus_sp._PCC_7117_plasmid_unnamed5__complete_sequence	264782	yes	100.00
888	1	NZ_CP020859.1	Lactobacillus_salivarius_strain_ZLS006_plasmid_unnamed1__complete_sequence	264403	yes	100.00
889	1	NZ_CP026492.1	Escherichia_coli_strain_HS13-1_plasmid_pHS13-1-IncHI2__complete_sequence	264344	yes	100.00
890	1	NZ_CP017782.1	Rhodobacter_sp._LPB0142_plasmid_pEJ01__complete_sequence	264008	yes	100.00
891	1	NZ_CP028549.1	Klebsiella_variicola_strain_WCHKP19_plasmid_p1_020019__complete_sequence	263455	yes	100.00
892	1	KY270851.1	Citrobacter_freundii_strain_112298_plasmid_p112298-catA__complete_sequence	263363	yes	100.00
893	1	NZ_CP012170.1	Enterobacter_hormaechei_subsp._steigerwaltii_strain_34977_plasmid_p34977-263.138kb__complete_sequence	263138	yes	100.00
894	1	NZ_CP026282.1	Klebsiella_oxytoca_strain_KONIH2_plasmid_pKOR-e3cb__complete_sequence	262864	yes	100.00
895	1	MG387191.1	Citrobacter_freundii_strain_2262_plasmid_pTEM-2262__complete_sequence	262833	yes	100.00
896	1	NZ_CP007049.1	Rhizobium_leguminosarum_bv._trifolii_WSM1689_plasmid__complete_sequence	262704	yes	100.00
897	1	NZ_CP011515.1	Mitsuaria_sp._7_plasmid__complete_sequence	262673	yes	100.00
898	1	NZ_CP020897.1	Rhizobium_phaseoli_Brasil_5_plasmid_pRphaBra5a__complete_sequence	262160	yes	100.00
899	1	NZ_CP019161.1	Klebsiella_pneumoniae_strain_GN-2_plasmid_pGN-2__complete_sequence	261986	yes	100.00
900	1	NZ_CP010596.1	Phaeobacter_inhibens_strain_P10_plasmid_pP10_a__complete_sequence	261822	yes	100.00
901	1	NC_018291.1	Phaeobacter_inhibens_DSM_17395_plasmid_pPGA1_262__complete_sequence	261820	yes	100.00
902	1	NZ_CP025462.1	Klebsiella_pneumoniae_strain_F44_plasmid_p44-1__complete_sequence	261706	yes	100.00
903	1	NZ_CP011297.1	Rhodococcus_erythropolis_strain_BG43_plasmid_pRLLBG43__complete_sequence	261537	yes	100.00
904	1	NZ_CP014690.1	Gluconobacter_albidus_strain_TMW2.1191_plasmid_pGS1191_1__complete_sequence	261375	yes	100.00
905	1	NZ_CP016526.1	Salmonella_enterica_subsp._enterica_serovar_Heidelberg_strain_09-036813-1A_plasmid_p09-036813-1A_261__complete_sequence	261310	yes	100.00
906	1	NZ_CP021116.1	Rhodobacteraceae_bacterium_strain_G7_plasmid_unnamed2__complete_sequence	261246	yes	100.00
907	1	NZ_CP025964.1	Klebsiella_pneumoniae_strain_WCHKP34_plasmid_pIMP4_LL34__complete_sequence	260974	yes	100.00
908	1	NZ_CP018365.1	Klebsiella_pneumoniae_strain_Kp_Goe_62629_plasmid_pKp_Goe_629-1__complete_sequence	260772	yes	100.00
909	1	KX258624.1	Bacillus_thuringiensis_strain_INTA_Fr7-4_plasmid_pFR260__complete_sequence	260595	yes	100.00
910	1	NC_019730.1	Oscillatoria_nigro-viridis_PCC_7112_plasmid_pOSC7112.02__complete_sequence	260268	yes	100.00
911	1	NZ_CP018827.1	Enterococcus_faecium_strain_ISMMS_VRE_12_plasmid_p1_ISMMS_VRE12__complete_sequence	259837	yes	100.00
912	1	NZ_CP018832.1	Enterococcus_faecium_strain_ISMMS_VRE_9_plasmid_p1_ISMMS_VRE9__complete_sequence	259837	yes	100.00
913	1	NZ_CP011146.1	Bacillus_cereus_strain_FORC_013_plasmid_pFORC13__complete_sequence	259749	yes	100.00
914	1	NZ_CP015169.1	Acetobacter_pasteurianus_subsp._paradoxus_strain_LMG_1591_plasmid_unnamed1__complete_sequence	259464	yes	100.00
915	1	NZ_CP007050.1	Rhizobium_leguminosarum_bv._trifolii_WSM1689_plasmid__complete_sequence	259408	yes	100.00
916	1	NZ_CP027518.1	Enterococcus_faecium_strain_AUSMDU00004024_plasmid_unnamed1__complete_sequence	259384	yes	100.00
917	1	NC_011982.1	Agrobacterium_vitis_S4_plasmid_pTiS4__complete_sequence	258824	yes	100.00
918	1	NZ_CP013369.1	Burkholderia_ubonensis_strain_RF23-BP41_plasmid_pRF23__complete_sequence	258679	yes	100.00
919	1	NZ_CP020332.1	Martelella_mediterranea_DSM_17316_strain_MACL11_plasmid_pMM259__complete_sequence	258597	yes	100.00
920	1	NZ_CP016451.1	Sinorhizobium_sp._RAC02_plasmid_pBSY16_2__complete_sequence	258555	yes	100.00
921	1	CP001166.1	Bacillus_cereus_H3081.97_plasmid_pH308197_258__complete_sequence	258484	yes	100.00
922	1	NZ_CP025756.1	Enterococcus_faecium_strain_AALTL_plasmid_pEFA-99d7__complete_sequence	258454	yes	100.00
923	1	NZ_CP015439.1	Anoxybacillus_amylolyticus_strain_DSM_15939_plasmid_pDSM15939_1__complete_sequence	258230	yes	100.00
924	1	NZ_CP021363.1	Acidovorax_sp._P3_plasmid_pACP3.1__complete_sequence	258084	yes	100.00
925	1	NC_011371.1	Rhizobium_leguminosarum_bv._trifolii_WSM2304_plasmid_pRLG204__complete_sequence	257956	yes	100.00
926	1	NZ_CP013323.1	Klebsiella_pneumoniae_strain_CAV1193_plasmid_pCAV1193-258__complete_sequence	257944	yes	100.00
927	1	NZ_CP018741.1	Bacillus_cereus_strain_FORC_047_plasmid_pFORC47_1__complete_sequence	257708	yes	100.00
928	1	NZ_CP026426.1	Acinetobacter_sp._ACNIH1_plasmid_pACI-df08__complete_sequence	257654	yes	100.00
929	1	NZ_CP006901.1	Clostridium_botulinum_Prevot_594_plasmid_pCBH__complete_sequence	257337	yes	100.00
930	1	NC_006462.1	Thermus_thermophilus_HB8_plasmid_pTT27__complete_sequence	256992	yes	100.00
931	1	NZ_CP021512.1	Acetobacter_pasteurianus_subsp._pasteurianus_strain_SRCM101342_plasmid_pAP1342-3__complete_sequence	256755	yes	100.00
933	1	NZ_CP023976.1	Streptomyces_alboflavus_strain_MDJK44_plasmid_pMDJK44.1__complete_sequence	256434	yes	100.00
934	1	NZ_CP023451.1	Rhizorhabdus_dicambivorans_strain_Ndbn-20_plasmid_p2__complete_sequence	256400	yes	100.00
935	1	NC_015597.1	Sinorhizobium_meliloti_AK83_plasmid_pSINME01__complete_sequence	256269	yes	100.00
936	1	KY689633.1	Escherichia_coli_strain_100R_plasmid_p100R__complete_sequence	256260	yes	100.00
937	1	NZ_CP013523.1	Rhizobium_phaseoli_strain_R744_plasmid_pRphaR744a__complete_sequence	256181	yes	100.00
938	1	NZ_CP010674.1	Phaeobacter_gallaeciensis_strain_P75_plasmid_pP75_a__complete_sequence	256057	yes	100.00
940	1	NZ_CP010589.1	Phaeobacter_gallaeciensis_strain_P11_plasmid_pP11_a__complete_sequence	256057	yes	100.00
941	1	NZ_CP024583.1	Roseomonas_sp._FDAARGOS_362_plasmid_unnamed2__complete_sequence	256041	yes	100.00
942	1	NZ_CP010630.1	Phaeobacter_inhibens_strain_P78_plasmid_pP78_a__complete_sequence	255840	yes	100.00
943	1	NC_023138.1	Phaeobacter_gallaeciensis_DSM_26640_plasmid_pGal_A255__complete_sequence	255493	yes	100.00
944	1	NZ_CP011062.1	Escherichia_coli_str._Sanji_plasmid_pSJ_255__complete_sequence	255368	yes	100.00
945	1	NZ_CP018233.1	Rhizobium_leguminosarum_strain_Vaf-108_plasmid_unnamed5__complete_sequence	255060	yes	100.00
946	1	NZ_CP008899.1	Enterobacter_cloacae_ECNIH3_plasmid_pENT-8a4__complete_sequence	255013	yes	100.00
947	1	NZ_CP010856.1	Marinovum_algicola_DG_898_plasmid_pMaD1__complete_sequence	254955	yes	100.00
948	1	NC_010632.1	Nostoc_punctiforme_PCC_73102_plasmid_pNPUN02__complete_sequence	254918	yes	100.00
949	1	NZ_CP020455.1	Vibrio_coralliilyticus_strain_SNUTY-1_plasmid_pSNUTY1__complete_sequence	254703	yes	100.00
950	1	NZ_CP023526.1	Cedecea_neteri_strain_FDAARGOS_392_plasmid_unnamed__complete_sequence	254496	yes	100.00
951	1	NZ_CP024143.1	Escherichia_coli_strain_14EC029_plasmid_p14EC029b__complete_sequence	254423	yes	100.00
952	1	NZ_CP020434.2	Bacillus_sp._FDAARGOS_235_plasmid_1__complete_sequence	254131	yes	100.00
953	1	KY990887.1	Escherichia_coli_strain_XG-E1_plasmid_pXGE1mcr__complete_sequence	254048	yes	100.00
954	1	NZ_CP023167.1	Salmonella_enterica_subsp._enterica_serovar_Saintpaul_strain_SGB23_plasmid_pSGB23__complete_sequence	254041	yes	100.00
955	1	HG918041.1	Klebsiella_pneumoniae_Kp15_plasmid_pENVA_complete_sequence	253984	yes	100.00
956	1	NZ_CP010111.1	Bacillus_thuringiensis_serovar_indiana_strain_HD521_plasmid_pBTHD521-5__complete_sequence	253580	yes	100.00
957	1	NZ_CP014675.1	Kozakia_baliensis_strain_DSM_14400_plasmid_pKB14400_1__complete_sequence	253508	yes	100.00
958	1	NZ_CP016476.1	Synechococcus_sp._PCC_7003_plasmid_unnamed2__complete_sequence	253256	yes	100.00
959	1	NZ_CP025426.1	Enterococcus_faecium_strain_SC4_plasmid_p1__complete_sequence	253120	yes	100.00
960	1	KX421096.1	Salmonella_enterica_subsp._enterica_serovar_Indiana_strain_A3_plasmid_pA3T__complete_sequence	253092	yes	100.00
962	1	NC_021907.1	Rhizobium_etli_bv._mimosae_str._Mim1_plasmid_pRetMIM1b__complete_sequence	252689	yes	100.00
963	1	NZ_CP015597.1	Mycobacterium_sp._YC-RL4_plasmid_pMYC1__complete_sequence	252568	yes	100.00
964	1	NZ_CP013125.1	Pseudomonas_mendocina_S5.2_plasmid_pPME5__complete_sequence	252328	yes	100.00
965	1	CP021196.1	Escherichia_coli_strain_H17_plasmid_pH17-3__complete_sequence	252257	yes	100.00
966	1	NZ_CP013927.1	Alteromonas_stellipolaris_strain_LMG_21861_plasmid_pASTE61-200__complete_sequence	252173	yes	100.00
967	1	NZ_CP020568.1	Kitasatospora_aureofaciens_strain_DM-1_plasmid_unnamed1__complete_sequence	252068	yes	100.00
968	1	CP003586.1	Enterococcus_faecium_DO_plasmid_3__complete_sequence	251926	yes	100.00
969	1	NZ_CP007070.1	Rhizobium_leguminosarum_bv._trifolii_CB782_plasmid__complete_sequence	251612	yes	100.00
970	1	KU341381.1	Escherichia_coli_strain_SHP45_plasmid_pHNSHP45-2__complete_sequence	251493	yes	100.00
971	1	NZ_CP009356.1	Vibrio_tubiashii_ATCC_19109_plasmid_p251__complete_sequence	251408	yes	100.00
972	1	NC_007764.1	Rhizobium_etli_CFN_42_plasmid_p42c__complete_sequence	250948	yes	100.00
973	1	CP029729.1	Citrobacter_sp._CRE-46_strain_AR_0157_plasmid_unnamed1__complete_sequence	250887	yes	100.00
974	1	NZ_CP013056.1	Bacillus_thuringiensis_strain_YWC2-8_plasmid_pYWC2-8-1__complete_sequence	250706	yes	100.00
975	1	NZ_CP011623.1	Klebsiella_pneumoniae_strain_CAV1344_plasmid_pCAV1344-250__complete_sequence	250396	yes	100.00
976	1	NZ_CP015091.1	Pelagibaca_abyssi_strain_JLT2014_plasmid_pPABY1__complete_sequence	250394	yes	100.00
977	1	NZ_CP024064.1	Lactobacillus_salivarius_strain_BCRC_12574_plasmid_unnamed1__complete_sequence	250219	yes	100.00
978	1	NZ_CP020908.1	Rhizobium_etli_strain_NXC12_plasmid_pRetNXC12b__complete_sequence	250162	yes	100.00
979	1	NZ_CP023286.1	Xanthomonas_citri_pv._citri_strain_03-1638-1-1_plasmid_pCuR__complete_sequence	249703	yes	100.00
980	1	NZ_CP013426.1	Burkholderia_sp._MSMB0856_plasmid_pMSMB0856__complete_sequence	249331	yes	100.00
981	1	MF344580.1	Enterobacter_cloacae_strain_30860_plasmid_p30860-HI2__complete_sequence	249241	yes	100.00
982	1	NZ_CP026398.1	Klebsiella_pneumoniae_strain_KPNIH48_plasmid_pKPN-edaa__complete_sequence	249238	yes	100.00
983	1	KY019259.1	Escherichia_coli_strain_YJMC8_plasmid_pHNYJC8__complete_sequence	249153	yes	100.00
984	1	KY019258.1	Escherichia_coli_strain_LDHF400_plasmid_pHNLDF400__complete_sequence	249152	yes	100.00
985	1	KM877269.1	Salmonella_enterica_subsp._enterica_serovar_Typhimurium_strain_GDS147_plasmid_pHXY0908__complete_sequence	249144	yes	100.00
986	1	CP012141.1	Shigella_flexneri_4c_strain_1205_plasmid_1205p1__complete_sequence	248368	yes	100.00
987	1	NC_014642.1	Achromobacter_xylosoxidans_A8_plasmid_pA82__complete_sequence	247895	yes	100.00
988	1	KX129782.1	Escherichia_coli_strain_S38_plasmid_pS38__complete_sequence	247885	yes	100.00
989	1	CP016288.1	Rhizobium_leguminosarum_strain_Vaf10_plasmid_unnamed7__complete_sequence	247808	yes	100.00
990	1	NZ_CP023152.1	Mycobacterium_chimaera_strain_FLAC0070_plasmid_pFLAC0070_1__complete_sequence	247522	yes	100.00
991	1	NZ_CP022748.1	Sphingobium_hydrophobicum_strain_C1_plasmid_p2__complete_sequence	247521	yes	100.00
992	1	FP893246.1	Vibrio_nigripulchritudo_plasmid_VIBNI_pA__complete_genome	247271	yes	100.00
993	1	NZ_CP021811.1	Sinorhizobium_meliloti_strain_Rm41_plasmid_accessoryA__complete_sequence	247065	yes	100.00
994	1	NZ_CP018687.1	Klebsiella_pneumoniae_strain_Kp_Goe_149473_plasmid_pKp_Goe_473-1__complete_sequence	246757	yes	100.00
995	1	NZ_CP018720.1	Klebsiella_pneumoniae_strain_KP_Goe_828304_plasmid_pKp_Goe_304-1__complete_sequence	246757	yes	100.00
996	1	NZ_CP018714.1	Klebsiella_pneumoniae_strain_Kp_Goe_152021_plasmid_pKp_Goe_021-1__complete_sequence	246756	yes	100.00
997	1	NZ_CP018708.1	Klebsiella_pneumoniae_strain_Kp_Goe_827026_plasmid_pKp_Goe_026-1__complete_sequence	246756	yes	100.00
998	1	NZ_CP018696.1	Klebsiella_pneumoniae_strain_Kp_Goe_149832_plasmid_pKp_Goe_832-1__complete_sequence	246755	yes	100.00
999	1	NZ_CP018702.1	Klebsiella_pneumoniae_strain_Kp_Goe_827024_plasmid_pKp_Goe_024-1__complete_sequence	246753	yes	100.00
1000	1	NZ_CP025467.1	Klebsiella_pneumoniae_strain_JS187_plasmid_p187-1__complete_sequence	246557	yes	100.00
1001	1	KF719971.1	Klebsiella_pneumoniae_strain_ST23_plasmid_pKP007__complete_sequence	246176	yes	100.00
1002	1	NC_018682.1	Sinorhizobium_meliloti_Rm41_plasmid_pRM41A_complete_sequence	246023	yes	100.00
1003	1	NZ_CP018313.1	Klebsiella_pneumoniae_strain_Kp_Goe_822579_plasmid_pKp_Goe_579-1__complete_sequence	245975	yes	100.00
1004	1	JX442974.1	Klebsiella_pneumoniae_plasmid_pKN-LS6__complete_sequence	245869	yes	100.00
1005	1	DQ058764.1	Agrobacterium_tumefaciens_Ti_plasmid_pTiBo542__complete_sequence	244978	yes	100.00
1006	1	NZ_CP021536.1	Escherichia_coli_strain_AR_0119_plasmid_unitig_2__complete_sequence	244955	yes	100.00
1007	1	KT334335.1	Salmonella_enterica_subsp._enterica_serovar_Typhimurium_strain_ST06-53_plasmid_pHK0653__complete_sequence	244851	yes	100.00
1008	1	CP013710.1	Clostridium_botulinum_strain_F634_plasmid_pRSJ2_3__complete_sequence	244784	yes	100.00
1009	1	NZ_CP006987.1	Rhizobium_sp._IE4771_plasmid_pRetIE4771a__complete_sequence	244771	yes	100.00
1010	1	NZ_CP018865.1	Arthrobacter_crystallopoietes_strain_DSM_20117_plasmid_pLDW-10__complete_sequence	244759	yes	100.00
1011	1	NZ_CP017986.1	Klebsiella_pneumoniae_strain_825795-1_plasmid_unnamed1__complete_sequence	244706	yes	100.00
1012	1	MF156696.1	Klebsiella_pneumoniae_strain_1642_plasmid_p1642-2__complete_sequence	244622	yes	100.00
1013	1	NC_014818.1	Asticcacaulis_excentricus_CB_48_plasmid_pASTEX01__complete_sequence	244260	yes	100.00
1014	1	NZ_CP018656.1	Salmonella_enterica_subsp._enterica_serovar_Enteritidis_strain_81-1706_plasmid_pSE81-1706__complete_sequence	244210	yes	100.00
1015	1	NZ_CP015032.1	Burkholderia_cenocepacia_strain_842_plasmid_pBcn842-1__complete_sequence	244120	yes	100.00
1016	1	KX832927.1	Providencia_rettgeri_strain_16pre36_plasmid_p16Pre36-NDM__complete_sequence	244116	yes	100.00
1017	1	NZ_CP026172.1	Klebsiella_pneumoniae_strain_KPNIH50_plasmid_pKPN-bbef__complete_sequence	243967	yes	100.00
1019	1	NZ_CP019993.1	Enterococcus_faecium_isolate_2014-VREF-268_plasmid_p268-1__complete_sequence	243818	yes	100.00
1020	1	NZ_CP011611.1	Citrobacter_freundii_strain_CAV1321_plasmid_pKPC_CAV1321-244__complete_sequence	243709	yes	100.00
1021	1	NC_014626.1	Ketogulonicigenium_vulgare_Y25_plasmid_pYP12__complete_sequence	243645	yes	100.00
1022	1	NZ_CP024483.1	Klebsiella_pneumoniae_strain_INF322_plasmid_unnamed1__complete_sequence	243634	yes	100.00
1023	1	NZ_CP024500.1	Klebsiella_pneumoniae_strain_KSB1_4E_plasmid_unnamed1__complete_sequence	243620	yes	100.00
1024	1	KX084394.1	Escherichia_coli_strain_59_plasmid_pECJS-59-244__complete_sequence	243572	yes	100.00
1025	1	NZ_CP009453.1	Sphingopyxis_sp._113P3_plasmid__complete_sequence	243437	yes	100.00
1026	1	NZ_CP026927.1	Agrobacterium_tumefaciens_strain_1D1609_plasmid_pAt1D1609a__complete_sequence	243381	yes	100.00
1027	1	NZ_CP020932.1	Marinobacter_salarius_strain_SMR5_plasmid_pSMR5__complete_sequence	243268	yes	100.00
1028	1	NZ_CP027471.1	Escherichia_coli_strain_2013C-4248_plasmid_unnamed7__complete_sequence	243267	yes	100.00
1029	1	CP002037.1	Lactobacillus_salivarius_CECT_5713_plasmid_pHN3__complete_sequence	242962	yes	100.00
1030	1	NZ_CP012910.1	Ketogulonicigenium_vulgare_strain_Hbe602_plasmid_2__complete_sequence	242716	yes	100.00
1032	1	MG948335.1	Escherichia_coli_strain_3498_plasmid_p3498__complete_sequence	242664	yes	100.00
1033	1	NC_007930.1	Lactobacillus_salivarius_UCC118_plasmid_pMP118__complete_sequence	242436	yes	100.00
1034	1	CP014776.1	Pluralibacter_gergoviae_strain_FB2_plasmid_pFB2.1__complete_sequence	242312	yes	100.00
1035	1	NZ_CP016820.1	Rhodococcus_sp._p52_plasmid_pDF02__complete_sequence	242246	yes	100.00
1036	1	NZ_CP012501.1	Escherichia_coli_strain_08-00022_plasmid_pCFSAN004179G__complete_sequence	242187	yes	100.00
1037	1	NZ_CP011869.1	Pseudonocardia_sp._HH130629-09_plasmid_pLS1-1__complete_sequence	242173	yes	100.00
1038	1	NZ_CP010312.1	Geoalkalibacter_subterraneus_strain_Red1_plasmid_pGSUB1__complete_sequence	242122	yes	100.00
1039	1	NZ_CP010651.1	Phaeobacter_inhibens_strain_P54_plasmid_pP54_a__complete_sequence	241996	yes	100.00
1040	1	KP345882.1	Escherichia_coli_strain_BK32533_plasmid_pBK32533__complete_sequence	241963	yes	100.00
1041	1	NZ_CP019308.1	Phaeobacter_inhibens_strain_DOK1-1_plasmid_pDOK1-1-1__complete_sequence	241798	yes	100.00
1042	1	NC_009838.1	Escherichia_coli_APEC_O1_plasmid_pAPEC-O1-R__complete_sequence	241387	yes	100.00
1043	1	NZ_CP025402.1	Escherichia_coli_strain_MS8345_plasmid_pMS8345A__complete_sequence	241162	yes	100.00
1044	1	NZ_CP028567.1	Aeromonas_hydrophila_subsp._hydrophila_strain_WCHAH045096_plasmid_pMCR5_045096__complete_sequence	241090	yes	100.00
1045	1	NZ_CP024986.1	Streptomyces_lavendulae_subsp._lavendulae_strain_CCM_3239_plasmid_pSA3239__complete_sequence	241081	yes	100.00
1046	1	NC_024970.1	Streptomyces_aureofaciens_strain_CCM3239_plasmid_pSA3239__complete_sequence	241077	yes	100.00
1047	1	NZ_CP014152.1	Clostridium_botulinum_strain_BrDura_plasmid_pRSJ20_1__complete_sequence	241076	yes	100.00
1048	1	KJ396772.2	Streptomyces_aureofaciens_strain_CCM3239_plasmid_pSA3239__complete_sequence	241076	yes	100.00
1049	1	KY075659.1	Escherichia_coli_strain_GD80_plasmid_pGD80-2__complete_sequence	241033	yes	100.00
1050	1	NZ_CP029174.1	Methylobacterium_sp._DM1_plasmid_unnamed__complete_sequence	240873	yes	100.00
1051	1	NZ_CP022824.1	Klebsiella_quasivariicola_strain_KPN1705_plasmid_pKPN1705-1__complete_sequence	240771	yes	100.00
1052	1	NZ_CP015833.1	Escherichia_coli_O157_strain_180-PT54_plasmid__complete_sequence	240662	yes	100.00
1053	1	NC_022882.1	Bacillus_thuringiensis_YBT-1518_plasmid_pBMB0233__complete_sequence	240661	yes	100.00
1054	1	NZ_CP010618.1	Phaeobacter_inhibens_strain_P30_isolate_M4-3.1A_plasmid_pP30_a__complete_sequence	240648	yes	100.00
1055	1	KU743384.1	Escherichia_coli_strain_SA26_plasmid_pSA26-MCR-1__complete_sequence	240367	yes	100.00
1056	1	NZ_CP020041.1	Streptomyces_sp._3211_plasmid_p3211-2__complete_sequence	240209	yes	100.00
1057	1	NZ_CP011296.1	Rhodococcus_erythropolis_strain_BG43_plasmid_pRLCBG43__complete_sequence	240129	yes	100.00
1058	1	NZ_CP012168.1	Enterobacter_hormaechei_subsp._steigerwaltii_strain_34998_plasmid_p34998-239.973kb__complete_sequence	239973	yes	100.00
1059	1	MG288682.1	Klebsiella_aerogenes_strain_E20_plasmid_pE20-HI3__complete_sequence	239779	yes	100.00
1060	1	NZ_CP010857.1	Marinovum_algicola_DG_898_plasmid_pMaD2__complete_sequence	239750	yes	100.00
1061	1	NC_008738.1	Marinobacter_hydrocarbonoclasticus_VT8_plasmid_pMAQU01__complete_sequence	239623	yes	100.00
1062	1	NZ_CP024791.1	Nostoc_flagelliforme_CCNUN1_plasmid_pNFSY06__complete_sequence	239322	yes	100.00
1063	1	NC_011973.1	Bacillus_cereus_Q1_plasmid_pBc239__complete_sequence	239246	yes	100.00
1064	1	KF362121.2	Escherichia_coli_strain_T23_plasmid_pEQ1__complete_sequence	239151	yes	100.00
1065	1	NZ_CP009636.1	Bacillus_cereus_03BB108_plasmid_pBFI_2__complete_sequence	238933	yes	100.00
1066	1	NZ_CP010742.1	Phaeobacter_inhibens_strain_P59_plasmid_pP59_a__complete_sequence	238916	yes	100.00
1067	1	NZ_CP020385.1	Rhodovulum_sp._MB263_plasmid_pRSMBA__complete_sequence	238713	yes	100.00
1068	1	MF344567.1	Klebsiella_pneumoniae_strain_A708_plasmid_pA708-IMP__complete_sequence	238703	yes	100.00
1069	1	MG288679.1	Klebsiella_pneumoniae_plasmid_p911021-tetA__complete_sequence	238681	yes	100.00
1070	1	KX856066.1	Salmonella_Typhimurium_strain_HSHLJ1_plasmid_pHSHLJ1-MCR1__complete_sequence	238539	yes	100.00
1071	1	KX023262.1	Escherichia_coli_plasmid_pSCE516-1__complete_sequence	237939	yes	100.00
1072	1	NC_018421.1	Phaeobacter_inhibens_2.10_plasmid_pPGA2_239__complete_sequence	237766	yes	100.00
1073	1	NZ_CP026179.1	Klebsiella_pneumoniae_strain_KPNIH49_plasmid_pKPC-224e__complete_sequence	237571	yes	100.00
1074	1	NZ_CP003988.1	Streptomyces_sp._769_plasmid_pSGZL__complete_sequence	237512	yes	100.00
1075	1	NZ_CP018322.1	Alteromonas_macleodii_strain_Te101_plasmid_pTE101a__complete_sequence	237311	yes	100.00
1076	1	MG874042.1	Salmonella_sp._strain_Sa4_plasmid_pSa4-CIP__complete_sequence	237130	yes	100.00
1077	1	NZ_CP025614.1	Niveispirillum_cyanobacteriorum_strain_TH16_plasmid_unnamed2__complete_sequence	237129	yes	100.00
1078	1	NZ_CP026373.1	Sphingobium_sp._SCG-1_plasmid_unnamed__complete_sequence	236976	yes	100.00
1079	1	NZ_CP022495.1	Salmonella_enterica_subsp._enterica_serovar_Derby_strain_SA20035215_plasmid_unnamed1__complete_sequence	236555	yes	100.00
1080	1	KY421937.1	Escherichia_coli_strain_FS13Z2S_plasmid_pFS13Z2S__complete_sequence	236355	yes	100.00
1081	1	NZ_CP024892.1	Rhodococcus_ruber_strain_YYL_plasmid_pYYL1.1__complete_sequence	236354	yes	100.00
1082	1	KY940428.1	UNVERIFIED:_Bacillus_sp._(in:_Bacteria)_strain_PUMK-07_plasmid_pMK-07__complete_sequence	236312	yes	100.00
1083	1	NZ_CP012931.1	Salmonella_enterica_subsp._enterica_serovar_Heidelberg_strain_N13-01290_plasmid_pN13-01290_23__complete_sequence	236176	yes	100.00
1084	1	NZ_CP018234.1	Rhizobium_leguminosarum_strain_Vaf-108_plasmid_unnamed6__complete_sequence	236058	yes	100.00
1085	1	NZ_CP026274.1	Klebsiella_oxytoca_strain_KONIH4_plasmid_pKPC-4b66__complete_sequence	235655	yes	100.00
1086	1	NZ_CP013241.1	Clostridium_botulinum_strain_CDC_67071_plasmid_pNPD7__complete_sequence	235650	yes	100.00
1087	1	NZ_CP027063.2	Klebsiella_variicola_strain_WCHKV030666_plasmid_pVir_030666__complete_sequence	235448	yes	100.00
1088	1	NZ_CP012644.1	Rufibacter_tibetensis_strain_1351_plasmid_1__complete_sequence	235438	yes	100.00
1089	1	NC_018509.1	Bacillus_thuringiensis_HD-789_plasmid_pBTHD789-2__complete_sequence	235425	yes	100.00
1090	1	NZ_CP009347.1	Bacillus_thuringiensis_HD1002_plasmid_3__complete_sequence	235425	yes	100.00
1091	1	CP013278.1	Bacillus_thuringiensis_serovar_israelensis_strain_AM65-52_plasmid_pAM65-52-3-235K__complete_sequence	235424	yes	100.00
1092	1	CP016184.1	Escherichia_coli_strain_EC2_plasmid_pEC2-4__complete_sequence	235403	yes	100.00
1093	1	NZ_CP026237.1	Citrobacter_freundii_complex_sp._CFNIH3_plasmid_pCFR-9161__complete_sequence	235027	yes	100.00
1095	1	NZ_CP010662.1	Phaeobacter_inhibens_strain_P74_plasmid_pP74_a__complete_sequence	234655	yes	100.00
1096	1	KY270853.1	Raoultella_ornithinolytica_strain_YNKP001_plasmid_pYNKP001-dfrA__complete_sequence	234154	yes	100.00
1097	1	NZ_CP010746.1	Phaeobacter_inhibens_strain_P48_isolate_M21-2.3_plasmid_pP48_a__complete_sequence	234052	yes	100.00
1098	1	KX246266.1	Escherichia_coli_strain_AHCH67_plasmid_pHNAH67__complete_sequence	233814	yes	100.00
1099	1	NZ_CP019443.1	Salmonella_enterica_subsp._enterica_serovar_Typhimurium_strain_81741_plasmid_unnamed1__complete_sequence	233802	yes	100.00
1100	1	NC_006466.1	Cupriavidus_metallidurans_CH34_plasmid_pMOL30__complete_sequence	233755	yes	100.00
1101	1	NC_020394.1	Bacillus_thuringiensis_serovar_thuringiensis_str._IS5056_plasmid_pIS56-233__complete_sequence	233730	yes	100.00
1102	1	NC_007971.2	Cupriavidus_metallidurans_CH34_plasmid_pMOL30__complete_sequence	233720	yes	100.00
1103	1	NC_010335.1	Caulobacter_sp._K31_plasmid_pCAUL01__complete_sequence	233649	yes	100.00
1104	1	MG053312.1	Klebsiella_pneumoniae_strain_KP267_plasmid_pVir-CR-HvKP267__complete_sequence	233470	yes	100.00
1105	1	NZ_CP022165.1	Escherichia_coli_strain_M160133_plasmid_pM160133_p1__complete_sequence	233149	yes	100.00
1106	1	KY887595.1	Escherichia_coli_strain_Ec78_plasmid_pEc78__complete_sequence	233057	yes	100.00
1107	1	NZ_CP010578.1	Bacillus_thuringiensis_serovar_morrisoni_strain_BGSC_4AA1_plasmid_pBMB232__complete_sequence	232994	yes	100.00
1108	1	NZ_CP014271.1	Escherichia_coli_K-12_strain_DHB4_plasmid_F128-(DHB4)__complete_sequence	232954	yes	100.00
1109	1	NZ_CP010716.1	Phaeobacter_piscinae_strain_P18_plasmid_pP18_a__complete_sequence	232711	yes	100.00
1110	1	NC_005838.1	Thermus_thermophilus_HB27_plasmid_pTT27__complete_sequence	232605	yes	100.00
1111	1	NZ_CP020838.1	Klebsiella_pneumoniae_strain_BK13043_plasmid_pBK13043-1__complete_sequence	232540	yes	100.00
1112	1	KY689632.1	Escherichia_coli_strain_19-M12_plasmid_p19M12__complete_sequence	232345	yes	100.00
1113	1	NZ_CP027411.1	Salmonella_enterica_strain_FDAARGOS_319_plasmid_unnamed__complete_sequence	232341	yes	100.00
1114	1	NZ_CP018460.1	Klebsiella_pneumoniae_strain_Kp_Goe_39795_plasmid_pKp_Goe_795-1__complete_sequence	232181	yes	100.00
1115	1	NC_017771.1	Deinococcus_gobiensis_I-0_plasmid_P3__complete_sequence	231600	yes	100.00
1116	1	NZ_CP025081.1	Klebsiella_pneumoniae_strain_SGH10_plasmid_pSGH10__complete_sequence	231583	yes	100.00
1117	1	NC_018532.1	Arthrobacter_sp._Rue61a_plasmid_p232__complete_sequence	231551	yes	100.00
1118	1	NZ_CP023893.1	Raoultella_ornithinolytica_strain_FDAARGOS_431_plasmid_unnamed1__complete_sequence	231294	yes	100.00
1119	1	NZ_CP027507.1	Enterococcus_faecium_strain_AUSMDU00004055_plasmid_unnamed1__complete_sequence	231024	yes	100.00
1120	1	NZ_CP019048.1	Klebsiella_pneumoniae_subsp._pneumoniae_strain_RJA166_plasmid_pRJA166a__complete_sequence	230606	yes	100.00
1121	1	MH128771.1	Escherichia_coli_strain_803DBmcr_plasmid_803-DB-mcr__complete_sequence	230365	yes	100.00
1122	1	CP016183.1	Escherichia_coli_strain_EC2_1_plasmid_pEC2_1-4__complete_sequence	230278	yes	100.00
1123	1	CP026844.1	Shigella_boydii_strain_NCTC_9733_plasmid_unnamed__complete_sequence	230094	yes	100.00
1124	1	NZ_CP018066.1	Enterococcus_faecium_strain_E1_plasmid_pE1_230__complete_sequence	230049	yes	100.00
1125	1	NZ_CP019064.1	Rouxiella_sp._ERMR1:05_plasmid_unnamed2__complete_sequence	229977	yes	100.00
1126	1	NZ_CP011829.1	Enterococcus_faecium_strain_UW8175_plasmid_unnamed1__complete_sequence	229882	yes	100.00
1127	1	NZ_CP013265.1	Sphingobium_baderi_strain_DE-13_plasmid_pDE1__complete_sequence	229716	yes	100.00
1128	1	NZ_CP017058.1	Citrobacter_freundii_strain_SL151_plasmid_unnamed1__complete_sequence	229406	yes	100.00
1129	1	NZ_CP016317.1	Bacillus_cereus_strain_M3_plasmid_pBCM301__complete_sequence	229356	yes	100.00
1130	1	NZ_CP023143.1	Escherichia_coli_strain_CFSAN061770_plasmid_pEGY1-MCR-1__complete_sequence	228947	yes	100.00
1131	1	NZ_CP014011.1	Klebsiella_pneumoniae_subsp._pneumoniae_strain_RJF999_plasmid_pRJF999__complete_sequence	228907	yes	100.00
1132	1	CP020087.1	Shigella_flexneri_1a_strain_0670_plasmid_unnamed1__complete_sequence	228834	yes	100.00
1133	1	NC_009475.1	Bradyrhizobium_sp._BTAi1_plasmid_pBBta01__complete_sequence	228826	yes	100.00
1134	1	MF072964.1	Citrobacter_freundii_strain_P10159_plasmid_pP10159-4__complete_sequence	228709	yes	100.00
1135	1	NZ_CP019049.1	Klebsiella_pneumoniae_subsp._pneumoniae_strain_RJA166_plasmid_pRJA166b__complete_sequence	228613	yes	100.00
1136	1	KY887590.1	Escherichia_coli_strain_Ec9_plasmid_pEc9__complete_sequence	228517	yes	100.00
1137	1	NZ_CP024508.1	Klebsiella_pneumoniae_strain_KSB2_1B_plasmid_unnamed2__complete_sequence	228353	yes	100.00
1138	1	MF150084.1	Klebsiella_pneumoniae_strain_A64477_plasmid_pKP64477a__complete_sequence	228008	yes	100.00
1139	1	KY271404.1	Klebsiella_pneumoniae_strain_Kp-48_plasmid_pKPN3-307_typeA__complete_sequence	227989	yes	100.00
1140	1	NZ_CP028181.1	Klebsiella_pneumoniae_strain_CFSAN054110_plasmid_pGMI16-005_01__complete_sequence	227967	yes	100.00
1141	1	NZ_CP024516.1	Klebsiella_pneumoniae_strain_KSB1_10J_plasmid_unnamed1__complete_sequence	227807	yes	100.00
1142	1	NZ_CP018235.1	Rhizobium_leguminosarum_strain_Vaf-108_plasmid_unnamed7__complete_sequence	227762	yes	100.00
1143	1	NZ_CP024875.1	Klebsiella_pneumoniae_strain_NH25_plasmid_pNH25.1__complete_sequence	227692	yes	100.00
1144	1	NZ_CP011634.1	Klebsiella_oxytoca_strain_CAV1374_plasmid_pCAV1374-228__complete_sequence	227680	yes	100.00
1145	1	NZ_CP020440.2	Paracoccus_yeei_strain_FDAARGOS_252_plasmid_unnamed2__complete_sequence	227674	yes	100.00
1146	1	NZ_CP027239.1	Dietzia_sp._oral_taxon_368_strain_W5195_plasmid_unnamed1__complete_sequence	227619	yes	100.00
1147	1	JN983042.1	Salmonella_enterica_subsp._enterica_serovar_Heidelberg_plasmid_pSH111_227__complete_sequence	227608	yes	100.00
1148	1	NZ_CP010956.1	Sphingobium_sp._YBL2_plasmid_2pYBL2-2__complete_sequence	227503	yes	100.00
1149	1	NZ_CP010736.1	Phaeobacter_inhibens_strain_P72_plasmid_pP72_a__complete_sequence	226965	yes	100.00
1151	1	NZ_CP010706.1	Phaeobacter_inhibens_strain_P66_plasmid_pP66_a__complete_sequence	226931	yes	100.00
1152	1	NZ_CP010726.1	Phaeobacter_inhibens_strain_P88_plasmid_pP88_a__complete_sequence	226930	yes	100.00
1153	1	NC_009929.1	Acaryochloris_marina_MBIC11017_plasmid_pREB4__complete_sequence	226680	yes	100.00
1154	1	CP000619.1	Burkholderia_vietnamiensis_G4_plasmid_pBVIE03__complete_sequence	226679	yes	100.00
1155	1	KU254578.1	Escherichia_coli_strain_YD786_plasmid_pYD786-1__complete_sequence	226580	yes	100.00
1156	1	NZ_CP029387.1	Klebsiella_pneumoniae_subsp._pneumoniae_strain_SCKP040074_plasmid_pTetD_040074__complete_sequence	226524	yes	100.00
1157	1	CP026809.1	Shigella_dysenteriae_strain_204/96_plasmid_unnamed2__complete_sequence	226481	yes	100.00
1158	1	CP026817.1	Shigella_dysenteriae_strain_93-119_plasmid_unnamed2__complete_sequence	226441	yes	100.00
1159	1	NZ_CP019938.1	Ketogulonicigenium_robustum_strain_SPU_B003_plasmid_unnamed1__complete_sequence	226430	yes	100.00
1161	1	NZ_CP024236.1	Escherichia_coli_O6:H16_strain_2014EL-1346-6_plasmid_unnamed4__complete_sequence	226119	yes	100.00
1162	1	MG662415.1	Escherichia_coli_strain_EC1107_plasmid_EC1107-IncHI2-226K__complete_sequence	226105	yes	100.00
1163	1	NZ_CP017387.1	Klebsiella_pneumoniae_strain_KP36_plasmid_2__complete_sequence	225962	yes	100.00
1164	1	NZ_CP014797.1	Thiobacimonas_profunda_strain_JLT2016_plasmid_pTPRO1__complete_sequence	225797	yes	100.00
1165	1	NC_019847.2	Sinorhizobium_meliloti_GR4_plasmid_pRmeGR4b__complete_sequence	225725	yes	100.00
1166	1	NC_010719.1	Escherichia_coli_53638_plasmid_p53638_226__complete_sequence	225683	yes	100.00
1167	1	NZ_CP012500.1	Escherichia_coli_strain_09-00049_plasmid_pCFSAN004180G__complete_sequence	225292	yes	100.00
1168	1	NZ_CP024424.1	Paracoccus_yeei_strain_TT13_plasmid_pTT13-2__complete_sequence	225271	yes	100.00
1169	1	KX276657.1	Escherichia_coli_strain_MRSN388634_plasmid_pMR0516mcr__complete_sequence	225069	yes	100.00
1170	1	NC_018510.1	Bacillus_thuringiensis_HD-789_plasmid_pBTHD789-3__complete_sequence	224872	yes	100.00
1171	1	KX518743.1	Escherichia_coli_strain_HYEC7_plasmid_pHYEC7-IncHI2__complete_sequence	224736	yes	100.00
1172	1	MH208235.1	Escherichia_coli_strain_APECA2_plasmid_pJMA2__complete_sequence	224630	yes	100.00
1173	1	NZ_CP015530.1	Rhodococcus_sp._WB1_plasmid_pWB1__complete_sequence	224533	yes	100.00
1174	1	NZ_CP015132.1	Klebsiella_pneumoniae_strain_Kpn555_plasmid_pKPN-d90__complete_sequence	224457	yes	100.00
1175	1	CP026833.1	Shigella_dysenteriae_strain_ATCC_49346_plasmid_unnamed__complete_sequence	224419	yes	100.00
1176	1	NZ_CP014009.1	Klebsiella_pneumoniae_subsp._pneumoniae_strain_RJF293_plasmid_pRJF293__complete_sequence	224263	yes	100.00
1177	1	NZ_CP021209.1	Escherichia_coli_strain_strain_Z247_plasmid_p2474-MCR1__complete_sequence	223982	yes	100.00
1178	1	NZ_CP012499.1	Escherichia_coli_strain_GB089_plasmid_pCFSAN004181P__complete_sequence	223952	yes	100.00
1179	1	MF678350.1	Escherichia_coli_strain_WCHEC-LL123_plasmid_pMCR1_WCHEC-LL123__complete_sequence	223698	yes	100.00
1180	1	NZ_CP014530.1	Enterococcus_faecium_strain_E745_plasmid_pl1__complete_sequence	223688	yes	100.00
1181	1	NZ_CP010270.1	Paenibacillus_polymyxa_strain_Sb3-1_plasmid_pSb31l__complete_sequence	223537	yes	100.00
1182	1	NZ_CP023488.1	Klebsiella_pneumoniae_subsp._pneumoniae_strain_ST101:960186733_plasmid_p19-10_01__complete_sequence	223434	yes	100.00
1183	1	CP001384.1	Shigella_flexneri_2002017_plasmid_pSFxv_1__complete_sequence	223364	yes	100.00
1184	1	CP020337.1	Shigella_flexneri_4c_strain_1602_plasmid_unnamed1__complete_sequence	223354	yes	100.00
1185	1	NZ_CP025457.1	Klebsiella_pneumoniae_strain_KP69_plasmid_p69-1__complete_sequence	223274	yes	100.00
1186	1	NC_009508.1	Sphingomonas_wittichii_RW1_plasmid_pSWIT02__complete_sequence	222757	yes	100.00
1187	1	NZ_CP013108.1	Sinorhizobium_americanum_strain_CFNEI_73_plasmid_A__complete_sequence	222756	yes	100.00
1188	1	CP007038.1	Shigella_flexneri_G1663_plasmid_pG1663__complete_sequence	222586	yes	100.00
1189	1	NZ_CP015740.1	Shinella_sp._HZN7_plasmid_pShin-04__complete_sequence	222555	yes	100.00
1190	1	NZ_CP014600.1	Yangia_sp._CCB-MM3_plasmid_unnamed4__complete_sequence	222528	yes	100.00
1191	1	MF589339.1	Escherichia_coli_strain_2271_plasmid_pCTXM-2271__complete_sequence	222492	yes	100.00
1192	1	KR827394.1	Uncultured_bacterium_plasmid_pKAZ5__complete_sequence	222486	yes	100.00
1193	1	NZ_CP022451.1	Salmonella_enterica_subsp._enterica_serovar_Indiana_strain_D90_plasmid_pD90-1__complete_sequence	222470	yes	100.00
1194	1	NZ_CP018129.1	Enterococcus_faecium_strain_A_020709_82_plasmid_unnamed1__complete_sequence	222278	yes	100.00
1195	1	NZ_CP018472.1	Xanthomonas_perforans_strain_LH3_plasmid_pLH3.1__complete_sequence	222061	yes	100.00
1196	1	CP012142.1	Shigella_flexneri_4c_strain_1205_plasmid_1205p2__complete_sequence	222060	yes	100.00
1197	1	NZ_CP026213.1	Citrobacter_sp._CFNIH10_plasmid_pKPC-933d__complete_sequence	221962	yes	100.00
1200	1	NZ_CP024529.1	Klebsiella_pneumoniae_strain_INF157_plasmid_unnamed1__complete_sequence	221606	yes	100.00
1201	1	NZ_CP024192.1	Klebsiella_pneumoniae_isolate_KSB1_5D_plasmid_unnamed1__complete_sequence	221606	yes	100.00
1202	1	NZ_CP024522.1	Klebsiella_pneumoniae_strain_INF158_plasmid_unnamed1__complete_sequence	221606	yes	100.00
1204	1	NZ_CP020855.1	Klebsiella_pneumoniae_strain_KPN528_plasmid_pKPN528-2__complete_sequence	221428	yes	100.00
1205	1	NZ_CP010682.1	Phaeobacter_piscinae_strain_P14_plasmid_pP14_a__complete_sequence	221388	yes	100.00
1206	1	NC_021815.1	Salmonella_enterica_subsp._enterica_serovar_Typhimurium_var._5-_str._CFSAN001921_plasmid_unnamed__complete_sequence	221009	yes	100.00
1207	1	CP002474.1	Klebsiella_pneumoniae_plasmid_pUUH239.2__complete_sequence	220824	yes	100.00
1208	1	CP026771.1	Shigella_flexneri_Y_strain_93-3063_plasmid_unnamed3__complete_sequence	220759	yes	100.00
1209	1	NC_023146.1	Leisingera_methylohalidivorans_DSM_14336_strain_MB2__DSM_14336_plasmid_unnamed__complete_sequence	220701	yes	100.00
1210	1	NZ_CP018848.1	Xanthomonas_citri_pv._citri_strain_LL074-4_plasmid_pLL074-4.1__complete_sequence	220688	yes	100.00
1211	1	NZ_CP026397.1	Klebsiella_pneumoniae_strain_KPNIH48_plasmid_pKPN-10f7__complete_sequence	220406	yes	100.00
1212	1	CP024476.1	Shigella_flexneri_7b_strain_94-3007_plasmid_unnamed3__complete_sequence	220282	yes	100.00
1213	1	NZ_CP021832.1	Sinorhizobium_meliloti_strain_HM006_plasmid_accessoryA__complete_sequence	220189	yes	100.00
1214	1	NZ_CP027409.1	Salmonella_enterica_subsp._enterica_strain_FDAARGOS_317_plasmid_unnamed__complete_sequence	220137	yes	100.00
1215	1	NZ_CP020926.1	Sphingobium_yanoikuyae_strain_SHJ_plasmid_pSES220__complete_sequence	220037	yes	100.00
1216	1	NZ_CP025340.1	Salmonella_enterica_subsp._enterica_serovar_Typhimurium_strain_BL10_plasmid_p220k__complete_sequence	220023	yes	100.00
1217	1	NZ_CP029591.1	Klebsiella_pneumoniae_strain_DA33144_plasmid_pDA33144-220__complete_sequence	219996	yes	100.00
1218	1	NC_019772.1	Anabaena_cylindrica_PCC_7122_plasmid_pANACY.01__complete_sequence	219925	yes	100.00
1219	1	KM017071.1	Sphingomonas_sp._JE1_plasmid_pJE1__complete_sequence	219885	yes	100.00
1220	1	NZ_CP007647.1	Lactobacillus_salivarius_strain_JCM_1046_plasmid_pMP1046A__complete_sequence	219748	yes	100.00
1222	1	NZ_CP023948.1	Klebsiella_pneumoniae_strain_FDAARGOS_446_plasmid_unnamed1__complete_sequence	219350	yes	100.00
1223	1	KY887592.1	Citrobacter_freundii_strain_Cf52_plasmid_pCf52__complete_sequence	219342	yes	100.00
1225	1	NZ_CP010669.1	Phaeobacter_inhibens_strain_P57_plasmid_pP57_a__complete_sequence	219155	yes	100.00
1226	1	NZ_CP010624.1	Phaeobacter_inhibens_strain_P51_plasmid_pP51_a__complete_sequence	219155	yes	100.00
1227	1	NZ_CP010697.1	Phaeobacter_inhibens_strain_P24_plasmid_pP24_a__complete_sequence	219155	yes	100.00
1228	1	NZ_CP011977.1	Klebsiella_pneumoniae_DMC1097_plasmid_pDMC1097-218.836kb__complete_sequence	218836	yes	100.00
1229	1	NC_018492.1	Bacillus_cereus_FRI-35_plasmid_p01__complete_sequence	218786	yes	100.00
1230	1	NZ_CP016365.1	Phaeobacter_porticola_strain_P97_plasmid_pP97_a__complete_sequence	218458	yes	100.00
1231	1	NC_003384.1	Salmonella_enterica_subsp._enterica_serovar_Typhi_str._CT18_plasmid_pHCM1__complete_sequence	218160	yes	100.00
1232	1	NZ_CP025510.1	Rhizobium_leguminosarum_bv._viciae_strain_UPM791_plasmid_pRlvD__complete_sequence	217776	yes	100.00
1233	1	NZ_CP024557.1	Klebsiella_pneumoniae_strain_INF164_plasmid_unnamed1__complete_sequence	217685	yes	100.00
1234	1	NZ_CP018886.1	Klebsiella_pneumoniae_subsp._pneumoniae_strain_BR21_plasmid_pIncF__complete_sequence	217456	yes	100.00
1235	1	MG764548.1	Escherichia_coli_strain_11011_plasmid_p11011-fosA__complete_sequence	217419	yes	100.00
1236	1	KU997026.1	Escherichia_coli_strain_VA292_plasmid_pDGO100__complete_sequence	217306	yes	100.00
1237	1	NZ_CP014052.1	Vibrio_alginolyticus_strain_ATCC_33868_plasmid_unnamed1__complete_sequence	217123	yes	100.00
1239	1	KX928752.1	Klebsiella_pneumoniae_strain_CRKP-59-KPC_plasmid_pCRKP-59-KPC__complete_sequence	216976	yes	100.00
1240	1	MH105050.1	Salmonella_enterica_subsp._enterica_serovar_Lomita_strain_SL131_plasmid_pSL131_IncA/C-IncX3__complete_sequence	216895	yes	100.00
1241	1	NZ_CP022176.1	Aeromonas_salmonicida_strain_S44_plasmid_pS44-1__complete_sequence	216870	yes	100.00
1242	1	NZ_CP021344.1	Acinetobacter_baumannii_strain_B11911_plasmid_pB11911__complete_sequence	216780	yes	100.00
1243	1	NZ_CP029588.1	Klebsiella_pneumoniae_strain_DA33141_plasmid_pDA33141-217__complete_sequence	216772	yes	100.00
1244	1	NC_008704.1	Mycobacterium_sp._KMS_plasmid_pMKMS02__complete_sequence	216763	yes	100.00
1245	1	NZ_CP012556.1	Raoultella_ornithinolytica_strain_18_plasmid_1__complete_sequence	216710	yes	100.00
1246	1	NC_020060.1	Rhizobium_tropici_CIAT_899_plasmid_pRtrCIAT899a__complete_sequence	216610	yes	100.00
1247	1	NZ_CP021720.1	Escherichia_coli_strain_AR_0128_plasmid_tig00000793__complete_sequence	216378	yes	100.00
1248	1	CP026829.1	Shigella_dysenteriae_strain_ATCC_12037_plasmid_unnamed__complete_sequence	216328	yes	100.00
1249	1	NZ_CP018956.1	Escherichia_coli_strain_Ecol_316_plasmid_pEC316_KPC__complete_sequence	216226	yes	100.00
1250	1	NZ_CP024831.1	Escherichia_coli_strain_CREC-532_plasmid_pCREC-532_1__complete_sequence	216181	yes	100.00
1251	1	NZ_CP016891.1	Pantoea_agglomerans_strain_C410P1_plasmid_unnamed2__complete_sequence	216117	yes	100.00
1252	1	NZ_CP019209.1	Enterococcus_faecium_strain_2014-VREF-41_plasmid_p41-1__complete_sequence	215998	yes	100.00
1253	1	MH263654.1	Klebsiella_pneumoniae_strain_QL24_plasmid_pKPN-QL24__complete_sequence	215940	yes	100.00
1254	1	KM396300.1	Salmonella_enterica_subsp._enterica_serovar_Enteritidis_strain_SEN110055_plasmid_pSEN110055__complete_sequence	215937	yes	100.00
1255	1	CP026841.1	Shigella_dysenteriae_strain_ATCC_9753_plasmid_unnamed__complete_sequence	215925	yes	100.00
1256	1	KM396299.1	Salmonella_enterica_subsp._enterica_serovar_Enteritidis_strain_SEN112499_plasmid_pSEN112499__complete_sequence	215897	yes	100.00
1257	1	KM198330.1	Salmonella_enterica_subsp._enterica_serovar_Enteritidis_strain_DG1009139_plasmid_pDGSE139__complete_sequence	215897	yes	100.00
1258	1	KM396298.1	Salmonella_enterica_subsp._enterica_serovar_Enteritidis_strain_KUSR18_plasmid_pKUSR18__complete_sequence	215892	yes	100.00
1259	1	CP026822.1	Shigella_dysenteriae_strain_96-3162_plasmid_unnamed2__complete_sequence	215820	yes	100.00
1260	1	HE616529.1	Shigella_sonnei_53G_plasmid_A__complete_genome	215774	yes	100.00
1261	1	NZ_CP026587.1	Klebsiella_pneumoniae_strain_NUHL30457_plasmid_p1__complete_sequence	215697	yes	100.00
1262	1	CP010830.1	Shigella_sonnei_strain_FORC_011_plasmid_pFORC11.1__complete_sequence	215551	yes	100.00
1263	1	KY887594.1	Klebsiella_pneumoniae_strain_Kp55_plasmid_pKp55__complete_sequence	215528	yes	100.00
1264	1	NZ_CP013844.1	Clostridium_botulinum_strain_A634_plasmid_pRSJ19_2__complete_sequence	215420	yes	100.00
1265	1	NZ_CP020948.1	Rhizobium_sp._CIAT894_plasmid_pRheCIAT894a__complete_sequence	215247	yes	100.00
1266	1	NZ_CP011600.1	Kluyvera_intermedia_strain_CAV1151_plasmid_pCAV1151-215__complete_sequence	215092	yes	100.00
1267	1	NZ_CP020716.1	Cnuibacter_physcomitrellae_strain_XA(T)_plasmid_unnamed1__complete_sequence	214750	yes	100.00
1268	1	NZ_CP028954.1	Klebsiella_pneumoniae_strain_AR_0141_plasmid_unnamed1__complete_sequence	214704	yes	100.00
1269	1	NZ_CP010727.1	Phaeobacter_inhibens_strain_P88_plasmid_pP88_b__complete_sequence	214690	yes	100.00
1270	1	CP023646.1	Shigella_sonnei_strain_CFSAN030807_plasmid_pCFSAN030807_1__complete_sequence	214673	yes	100.00
1271	1	CP019696.1	Shigella_sonnei_strain_75/02_plasmid_pInv_75_02_1__complete_sequence	214565	yes	100.00
1272	1	NZ_CP010123.1	Escherichia_coli_strain_C5_plasmid_A__complete_genome	214445	yes	100.00
1273	1	NZ_CP021695.1	Proteus_mirabilis_strain_AR_0155_plasmid_tig00000123__complete_sequence	214441	yes	100.00
1274	1	CP000039.1	Shigella_sonnei_Ss046_plasmid_pSS_046__complete_sequence	214396	yes	100.00
1275	1	NC_020208.1	Enterococcus_faecium_NRRL_B-2354_plasmid_pNB2354_1__complete_sequence	214319	yes	100.00
1277	1	NZ_CP021710.1	Klebsiella_pneumoniae_strain_AR_0143_plasmid_tig00000853__complete_sequence	214114	yes	100.00
1278	1	NZ_CP025432.1	Paracoccus_zhejiangensis_strain_J6_plasmid_pPZ02__complete_sequence	214101	yes	100.00
1279	1	NZ_CP026682.1	Nostoc_sp._'Peltigera_membranacea_cyanobiont_N6'_strain_N6_plasmid_pNPM1__complete_sequence	213966	yes	100.00
1280	1	NZ_CP015441.1	Erythrobacter_atlanticus_strain_s21-N3_plasmid__complete_sequence	213959	yes	100.00
1281	1	NZ_CP014273.1	Escherichia_coli_K-12_strain_C3026_plasmid_F128-(C3026)__complete_sequence	213924	yes	100.00
1282	1	NZ_CP012498.1	Escherichia_coli_strain_06-00048_plasmid_pCFSAN004178P_02__complete_sequence	213847	yes	100.00
1283	1	NZ_CP018742.1	Bacillus_cereus_strain_FORC_047_plasmid_pFORC47_2__complete_sequence	213830	yes	100.00
1284	1	NC_019397.1	Gluconobacter_oxydans_H24_plasmid__complete_sequence	213808	yes	100.00
1285	1	NZ_CP018851.1	Xanthomonas_citri_pv._citri_strain_LJ207-7_plasmid_pLJ207-7.1__complete_sequence	213743	yes	100.00
1286	1	NZ_CP018859.1	Xanthomonas_citri_pv._citri_strain_LH201_plasmid_pLH201.1__complete_sequence	213737	yes	100.00
1287	1	NZ_CP020458.1	Lactobacillus_amylolyticus_strain_L6_plasmid_pL6-1__complete_sequence	213597	yes	100.00
1288	1	NZ_CP019438.1	Thioclava_nitratireducens_strain_25B10_4_plasmid_unnamed1__complete_sequence	213573	yes	100.00
1289	1	NC_024996.1	Shigella_flexneri_5a_str._M90T_plasmid_pWR100__complete_sequence	213494	yes	100.00
1290	1	CP026837.1	Shigella_boydii_strain_ATCC_49812_plasmid_unnamed__complete_sequence	213410	yes	100.00
1291	1	NC_008739.1	Marinobacter_hydrocarbonoclasticus_VT8_plasmid_pMAQU02__complete_sequence	213290	yes	100.00
1292	1	NZ_CP011513.1	Paenibacillus_peoriae_strain_HS311_plasmid__complete_sequence	213282	yes	100.00
1293	1	CP021375.1	Rhizobium_sp._ACO-34A_plasmid_pRACO34Aa__complete_sequence	213273	yes	100.00
1294	1	NZ_CP009321.1	Burkholderia_gladioli_strain_ATCC_10248_plasmid_1__complete_sequence	213090	yes	100.00
1295	1	KF719970.1	Klebsiella_pneumoniae_strain_ST48_plasmid_pKP09085__complete_sequence	213019	yes	100.00
1296	1	NZ_CP020069.1	Klebsiella_pneumoniae_strain_AR_0068_plasmid_unitig_2__complete_sequence	213013	yes	100.00
1297	1	NZ_CP014514.1	Frondihabitans_sp._PAMC28766_plasmid_1__complete_sequence	212902	yes	100.00
1298	1	NZ_CP021834.1	Klebsiella_pneumoniae_strain_AR_0120_plasmid_tig00000500_pilon__complete_sequence	212837	yes	100.00
1299	1	NZ_CP016815.1	Klebsiella_pneumoniae_strain_ED23_plasmid_unamed__complete_sequence	212770	yes	100.00
1300	1	MH011352.1	Klebsiella_pneumoniae_strain_185_plasmid_pNDM-185__complete_sequence	212644	yes	100.00
1301	1	NZ_CP019987.1	Citrobacter_werkmanii_strain_BF-6_plasmid_unnamed__complete_sequence	212549	yes	100.00
1302	1	NZ_CP023554.1	Klebsiella_pneumoniae_subsp._pneumoniae_strain_ST2017:950142398_plasmid_p18-43_01__complete_sequence	212326	yes	100.00
1303	1	KY271406.1	Klebsiella_pneumoniae_strain_H150820806_plasmid_pKPN3-307_TypeC__complete_sequence	212319	yes	100.00
1304	1	NZ_CP024501.1	Klebsiella_pneumoniae_strain_KSB1_4E_plasmid_unnamed2__complete_sequence	212195	yes	100.00
1305	1	NZ_CP009777.1	Klebsiella_pneumoniae_subsp._pneumoniae_strain_KPNIH32_plasmid_pKPN-a68__complete_sequence	212192	yes	100.00
1306	1	NZ_CP015160.1	Escherichia_coli_strain_Eco889_plasmid_pECO-fce__complete_sequence	212180	yes	100.00
1307	1	NZ_CP024497.1	Klebsiella_pneumoniae_strain_KSB1_7E_plasmid_unnamed1__complete_sequence	212097	yes	100.00
1308	1	NZ_CP024517.1	Klebsiella_pneumoniae_strain_KSB1_10J_plasmid_unnamed2__complete_sequence	212079	yes	100.00
1309	1	NC_014811.1	Mycobacterium_gilvum_Spyr1_plasmid_pMSPYR101__complete_sequence	211864	yes	100.00
1310	1	KT203286.1	Klebsiella_pneumoniae_strain_U25_plasmid_PU25001__complete_sequence	211813	yes	100.00
1311	1	NZ_CP026752.1	Klebsiella_pneumoniae_strain_AR_0066_plasmid_tig00000080_pilon__complete_sequence	211813	yes	100.00
1312	1	NC_011984.1	Agrobacterium_vitis_S4_plasmid_pAtS4c__complete_sequence	211620	yes	100.00
1313	1	CP023135.2	Klebsiella_pneumoniae_subsp._pneumoniae_strain_KpvK54_plasmid_pKpvK54__complete_sequence	211454	yes	100.00
1314	1	NZ_CP018855.1	Xanthomonas_citri_pv._citri_strain_LH276_plasmid_pLH276.1__complete_sequence	211337	yes	100.00
1315	1	NZ_CP018729.1	Xanthomonas_gardneri_strain_JS749-3_plasmid_pJS749-3.1__complete_sequence	211336	yes	100.00
1316	1	NZ_CP024459.1	Klebsiella_pneumoniae_strain_QS17-0161_plasmid_pMR0617aac__complete_sequence	211313	yes	100.00
1317	1	NZ_CP017945.1	Phyllobacterium_sp._Tri-48_plasmid_unnamed5__complete_sequence	211008	yes	100.00
1318	1	CP001062.1	Shigella_boydii_CDC_3083-94_plasmid_pBS512_211__complete_sequence	210919	yes	100.00
1319	1	NZ_CP012169.1	Enterobacter_hormaechei_subsp._steigerwaltii_strain_34998_plasmid_p34998-210.894kb__complete_sequence	210894	yes	100.00
1320	1	NZ_CP009299.1	Bacillus_cereus_D17_plasmid__complete_sequence	210673	yes	100.00
1321	1	NZ_CP022007.1	Burkholderia_gladioli_pv._gladioli_strain_KACC_11889_plasmid_pls1__complete_sequence	210524	yes	100.00
1322	1	KP899804.1	Salmonella_enterica_strain_F8475_plasmid_pF8475__complete_sequence	210266	yes	100.00
1323	1	AY223810.1	Rhodococcus_erythropolis_linear_plasmid_pBD2__complete_sequence	210205	yes	100.00
1325	1	NZ_CP021835.1	Klebsiella_pneumoniae_strain_AR_0120_plasmid_tig00000516_pilon__complete_sequence	210045	yes	100.00
1326	1	NZ_CP012984.1	Burkholderia_cepacia_ATCC_25416_plasmid_pBC25416__complete_sequence	209807	yes	100.00
1327	1	NZ_CP014498.1	Escherichia_coli_strain_ZH193_plasmid_pZH193__complete_sequence	209768	yes	100.00
1328	1	NZ_CP021752.1	Klebsiella_pneumoniae_strain_AR_0113_plasmid_unitig_1__complete_sequence	209550	yes	100.00
1329	1	NC_011775.1	Bacillus_cereus_G9842_plasmid_pG9842_209__complete_sequence	209488	yes	100.00
1330	1	NZ_CP020072.1	Klebsiella_pneumoniae_strain_AR_0115_plasmid_tig00000002__complete_sequence	209424	yes	100.00
1331	1	KX029332.1	Klebsiella_pneumoniae_strain_Kp84/11_plasmid__complete_sequence	209419	yes	100.00
1332	1	KX129784.1	Escherichia_coli_strain_H226B_plasmid_pH226B__complete_sequence	209401	yes	100.00
1333	1	NC_010933.1	Bacillus_cereus_strain_G9241_plasmid_pBC210__complete_sequence	209385	yes	100.00
1334	1	NZ_CP009940.1	Bacillus_cereus_strain_03BB87_plasmid_pBCX01__complete_sequence	209381	yes	100.00
1335	1	MF554641.1	uncultured_bacterium_clone_AA-104_plasmid_pFEMG__complete_sequence	209357	yes	100.00
1336	1	NZ_CP009591.1	Bacillus_cereus_G9241_plasmid_pBC210__complete_sequence	209255	yes	100.00
1337	1	NZ_CP022419.1	Sulfitobacter_pseudonitzschiae_strain_SMR1_plasmid_pSMR1-4__complete_sequence	209222	yes	100.00
1338	1	NZ_CP023739.1	Methylosinus_trichosporium_OB3b_plasmid_pOB3b2__complete_sequence	209102	yes	100.00
1339	1	NZ_CP014966.1	Salmonella_enterica_subsp._enterica_serovar_Typhimurium_str._CDC_2010K-1587_plasmid_pSTY1-2010K-1587__complete_sequence	208900	yes	100.00
1340	1	CP027152.1	Klebsiella_pneumoniae_strain_AR_0363_plasmid_unnamed1__complete_sequence	208849	yes	100.00
1341	1	NZ_CP009123.1	Sphingopyxis_fribergensis_strain_Kp5.2_plasmid_pSfKp5.2__complete_sequence	208588	yes	100.00
1342	1	NZ_CP019773.1	Klebsiella_pneumoniae_subsp._pneumoniae_strain_KPN_KPC_HUG_07_plasmid_p1__complete_sequence	208528	yes	100.00
1343	1	NC_009981.1	Salmonella_enterica_subsp._enterica_serovar_Choleraesuis_plasmid_pMAK1__complete_sequence	208409	yes	100.00
1344	1	NC_005707.1	Bacillus_cereus_ATCC_10987_plasmid_pBc10987__complete_sequence	208369	yes	100.00
1346	1	NZ_CP018434.1	Klebsiella_pneumoniae_strain_MNCRE53_plasmid_pMNCRE53_4__complete_sequence	208225	yes	100.00
1347	1	NZ_CP021713.1	Klebsiella_pneumoniae_strain_AR_0129_plasmid_tig00000000__complete_sequence	208224	yes	100.00
1348	1	NZ_CP021544.1	Klebsiella_pneumoniae_strain_AR_0112_plasmid_tig00000000__complete_sequence	208223	yes	100.00
1349	1	JN233704.1	Klebsiella_pneumoniae_strain_ST258_plasmid_pKPN-IT__complete_sequence	208191	yes	100.00
1350	1	NZ_CP028390.1	Klebsiella_pneumoniae_strain_WCHKP13F2_plasmid_pVir_095132__complete_sequence	208166	yes	100.00
1351	1	MF943217.1	Klebsiella_pneumoniae_strain_WCHKP13F2_plasmid_pVir_WCHKP13F2__complete_sequence	208166	yes	100.00
1352	1	NZ_CP026605.1	Catenovulum_sp._CCB-QB4_plasmid_unnamed1__complete_sequence	208085	yes	100.00
1353	1	NZ_CP029101.1	Klebsiella_pneumoniae_strain_AR438_plasmid_unnamed3__complete_sequence	208035	yes	100.00
1354	1	MF399199.1	Acinetobacter_baumannii_strain_D46_plasmid_pD46-4__complete_sequence	207977	yes	100.00
1355	1	NZ_CP018104.1	Escherichia_coli_strain_MRSN352231_plasmid_pMR0716_tem1__complete_sequence	207960	yes	100.00
1356	1	JX424424.1	Klebsiella_pneumoniae_plasmid_pKPN_CZ__complete_sequence	207819	yes	100.00
1357	1	NZ_CP023952.1	Klebsiella_pneumoniae_strain_FDAARGOS_447_plasmid_unnamed1__complete_sequence	207802	yes	100.00
1358	1	NZ_CP018355.1	Klebsiella_pneumoniae_strain_CAV1453_plasmid_pCAV1453-208__complete_sequence	207543	yes	100.00
1359	1	CP027161.1	Klebsiella_pneumoniae_strain_AR_0361_plasmid_unnamed1__complete_sequence	207543	yes	100.00
1360	1	NZ_CP010393.1	Klebsiella_pneumoniae_strain_34618_plasmid_p34618-207.543kb__complete_sequence	207543	yes	100.00
1361	1	NZ_CP022692.1	Klebsiella_pneumoniae_subsp._pneumoniae_strain_AUSMDU00008079_plasmid_pAUSMDU8079-1__complete_sequence	207349	yes	100.00
1362	1	NZ_CP011019.1	Escherichia_coli_strain_CI5_plasmid__complete_sequence	207265	yes	100.00
1363	1	KP899805.1	Salmonella_enterica_strain_109/9_plasmid_p109/9__complete_sequence	207203	yes	100.00
1364	1	NZ_CP027498.1	Enterococcus_faecium_strain_AUSMDU00004167_plasmid_unnamed1__complete_sequence	207001	yes	100.00
1365	1	NZ_CP020429.2	Streptococcus_sp._FDAARGOS_192_plasmid_unnamed1__complete_sequence	206913	yes	100.00
1366	1	NZ_CP026049.1	Raoultella_planticola_strain_FDAARGOS_64_plasmid_unnamed2__complete_sequence	206855	yes	100.00
1367	1	NZ_CP010717.1	Phaeobacter_piscinae_strain_P18_plasmid_pP18_b__complete_sequence	206797	yes	100.00
1368	1	NZ_CP026233.1	Citrobacter_freundii_complex_sp._CFNIH4_plasmid_pCFR-0b27__complete_sequence	206795	yes	100.00
1369	1	NZ_CP012918.1	Azospirillum_brasilense_strain_Sp7_plasmid_ABSP7_p4__complete_sequence	206714	yes	100.00
1370	1	NC_022044.1	Paracoccus_aminophilus_JCM_7686_plasmid_pAMI6__complete_sequence	206583	yes	100.00
1371	1	NZ_CP012186.1	Pseudonocardia_sp._EC080619-01_plasmid_pBCI1-1__complete_sequence	206535	yes	100.00
1372	1	NC_002147.1	Agrobacterium_tumefaciens_MAFF301001_plasmid_pTi-SAKURA__complete_sequence	206479	yes	100.00
1373	1	KX957969.1	Vibrio_alginolyticus_plasmid_pVAS114__complete_sequence	206274	yes	100.00
1374	1	NZ_CP007228.1	Agrobacterium_tumefaciens_LBA4213_(Ach5)_plasmid_pTi__complete_sequence	205997	yes	100.00
1375	1	NZ_CP025147.1	Klebsiella_pneumoniae_strain_KP1766_plasmid_KP1766_p1__complete_sequence	205953	yes	100.00
1376	1	CP013709.1	Clostridium_botulinum_strain_F634_plasmid_pRSJ2_2__complete_sequence	205718	yes	100.00
1377	1	NC_009939.1	Deinococcus_geothermalis_DSM_11300_plasmid_pDGEO02__complete_sequence	205686	yes	100.00
1378	1	NZ_CP018080.1	Sulfitobacter_sp._AM1-D1_plasmid_unnamed4__complete_sequence	205668	yes	100.00
1379	1	NZ_CP008791.1	Klebsiella_oxytoca_KONIH1_plasmid_pKPC-727__complete_sequence	205586	yes	100.00
1380	1	NZ_CP014843.1	Bacillus_licheniformis_strain_SCDB_14_plasmid_pSCDB14__complete_sequence	205480	yes	100.00
1381	1	MF144194.1	Pseudomonas_aeruginosa_strain_1160_plasmid_p1160-VIM__complete_sequence	205426	yes	100.00
1382	1	NZ_CP010657.1	Phaeobacter_piscinae_strain_P71_plasmid_pP71_a__complete_sequence	205393	yes	100.00
1383	1	NZ_CP010768.1	Phaeobacter_piscinae_strain_P13_plasmid_pP13_a__complete_sequence	205383	yes	100.00
1384	1	NZ_CP022192.1	Yangia_pacifica_strain_YSBP01_plasmid_unnamed2__complete_sequence	205291	yes	100.00
1385	1	NZ_CP015823.1	Klebsiella_pneumoniae_isolate_blood_sample_2_plasmid_1__complete_sequence	205221	yes	100.00
1386	1	NZ_CP011054.1	Halomonas_sp._KO116_plasmid_unnamed2__complete_sequence	205117	yes	100.00
1387	1	MF150122.1	Klebsiella_pneumoniae_strain_A64477_plasmid_pKP64477b__complete_sequence	205089	yes	100.00
1388	1	NZ_CP018339.1	Klebsiella_pneumoniae_isolate_Kp_Goe_154414_plasmid_pKp_Goe_414-1__complete_sequence	204862	yes	100.00
1389	1	CP029448.1	Serratia_marcescens_strain_CAV1761_plasmid_pCAV1761-205__complete_sequence	204825	yes	100.00
1390	1	NZ_CP025141.1	Klebsiella_pneumoniae_strain_KP1768_plasmid_KP1768_p1__complete_sequence	204734	yes	100.00
1391	1	NZ_CP020079.1	Vibrio_campbellii_strain_20130629003S01_plasmid_pVCGX2__complete_sequence	204531	yes	100.00
1392	1	NZ_CP008842.1	Klebsiella_michiganensis_strain_M1_plasmid_pKOXM1A__complete_sequence	204468	yes	100.00
1393	1	NC_019746.1	Gloeocapsa_sp._PCC_7428_plasmid_pGLO7428.01__complete_sequence	204466	yes	100.00
1394	1	NZ_CP022081.2	Burkholderia_cepacia_strain_FDAARGOS_345_plasmid_unnamed1__complete_sequence	204169	yes	100.00
1395	1	NZ_CP023519.1	Burkholderia_cepacia_strain_FDAARGOS_388_plasmid_unnamed1__complete_sequence	204165	yes	100.00
1396	1	NZ_CP025144.1	Klebsiella_pneumoniae_strain_NR5632_plasmid_NR5632_p1__complete_sequence	204123	yes	100.00
1397	1	NC_016983.1	Photobacterium_damselae_subsp._damselae_plasmid_pAQU1__complete_sequence	204052	yes	100.00
1398	1	CP021236.1	Pontibacter_actiniarum_DSM_19842_plasmid__complete_sequence	204027	yes	100.00
1399	1	NZ_CP021816.1	Sinorhizobium_meliloti_strain_M270_plasmid_accessoryB__complete_sequence	203845	yes	100.00
1400	1	NZ_CP006878.1	Rhizobium_gallicum_bv._gallicum_R602_plasmid_pRgalR602a__complete_sequence	203748	yes	100.00
1401	1	NC_009467.1	Acidiphilium_cryptum_JF-5_plasmid_pACRY01__complete_sequence	203589	yes	100.00
1402	1	KF719972.1	Klebsiella_pneumoniae_strain_ST15_plasmid_pKP02022__complete_sequence	203577	yes	100.00
1403	1	NZ_CP018732.1	Xanthomonas_gardneri_strain_ICMP7383_plasmid_pICMP7383.1__complete_sequence	203385	yes	100.00
1404	1	NC_015417.1	Clostridium_botulinum_BKT015925_plasmid_p1BKT015925__complete_sequence	203287	yes	100.00
1405	1	NZ_CP015083.1	Deinococcus_radiodurans_R1_plasmid_MP1__complete_sequence	203183	yes	100.00
1406	1	CP007745.1	Burkholderia_cepacia_ATCC_25416_plasmid__complete_sequence	203123	yes	100.00
1407	1	NC_017541.1	Klebsiella_pneumoniae_KCTC_2242_plasmid_pKCTC2242__complete_sequence	202852	yes	100.00
1408	1	NZ_CP020044.1	Streptomyces_katrae_strain_S3_plasmid_pS3-4_2__complete_sequence	202794	yes	100.00
1409	1	NZ_CP015393.1	Klebsiella_pneumoniae_strain_CR14_plasmid_pCR14_1__complete_sequence	202696	yes	100.00
1410	1	NZ_CP026207.1	Escherichia_coli_strain_ECONIH5_plasmid_pECO-dc1b__complete_sequence	202687	yes	100.00
1411	1	NZ_CP023809.1	Enterococcus_faecium_strain_Efaecium_ER04526.3A_plasmid_pER04562.3A.1__complete_sequence	202553	yes	100.00
1412	1	NZ_CP023795.1	Enterococcus_faecium_strain_Efaecium_ER04484.3A_plasmid_pER04484.3A.1__complete_sequence	202553	yes	100.00
1413	1	NZ_CP023800.1	Enterococcus_faecium_strain_Efaecium_ER04526.5A_plasmid_pER04526.5A.1__complete_sequence	202540	yes	100.00
1414	1	NC_022050.1	Paracoccus_aminophilus_JCM_7686_plasmid_pAMI8__complete_sequence	202421	yes	100.00
1415	1	CP026779.1	Shigella_dysenteriae_strain_69-3818_plasmid_unnamed2__complete_sequence	202417	yes	100.00
1416	1	NC_008607.1	Pelobacter_propionicus_DSM_2379_plasmid_pPRO1__complete_sequence	202397	yes	100.00
1417	1	NZ_CP012467.1	Enterococcus_faecium_strain_ISMMS_VRE_8_plasmid_ISMMS_VRE8_p1__complete_sequence	202319	yes	100.00
1418	1	NC_017311.1	Desulfovibrio_vulgaris_RCH1_plasmid_pDEVAL01__complete_sequence	202305	yes	100.00
1420	1	NZ_CP019703.2	Agrobacterium_rhizogenes_strain_K599_plasmid_pRi2659__complete_sequence	202292	yes	100.00
1421	1	NZ_CP018338.1	Klebsiella_pneumoniae_isolate_Kp_Goe_154414_plasmid_pKp_Goe_414-2__complete_sequence	202175	yes	100.00
1422	1	NZ_CP010181.1	Escherichia_coli_strain_M1_plasmid_A__complete_sequence	201930	yes	100.00
1423	1	NZ_CP021540.1	Klebsiella_pneumoniae_strain_AR_0047_plasmid_tig00000001__complete_sequence	201874	yes	100.00
1424	1	NC_020051.1	Gloeocapsa_sp._PCC_7428_plasmid_pGLO7428.02__complete_sequence	201822	yes	100.00
1425	1	MH114596.1	Salmonella_enterica_strain_13-1681_plasmid_p131681__complete_sequence	201750	yes	100.00
1426	1	NZ_CP018468.1	Xanthomonas_vesicatoria_strain_LM159_plasmid_pLM159.1__complete_sequence	201433	yes	100.00
1427	1	NZ_CP023805.1	Enterococcus_faecium_strain_Efaecium_ER04619.3A_isolate_isolate_plasmid_pER04619.3A.1__complete_sequence	201207	yes	100.00
1428	1	NZ_CP026494.1	Escherichia_coli_strain_HS13-1_plasmid_pHS13-1-IncF__complete_sequence	201203	yes	100.00
1429	1	NZ_CP029234.1	Sinorhizobium_fredii_CCBAU_45436_plasmid_pSF45436d__complete_sequence	201059	yes	100.00
1430	1	NZ_CP010184.1	Escherichia_coli_strain_M3_plasmid_A__complete_sequence	200925	yes	100.00
1431	1	CP004847.1	Alteromonas_mediterranea_615_strain_English_Channel_615_plasmid_unnamed__complete_sequence	200847	yes	100.00
1432	1	LT221036.1	Yersinia_pseudotuberculosis_strain_Yps.F1__plasmid_pYps.F1_complete_sequence	200660	yes	100.00
1433	1	NZ_CP026241.1	Citrobacter_freundii_complex_sp._CFNIH9_plasmid_pCFR-e790__complete_sequence	200651	yes	100.00
1434	1	KU744946.1	Acinetobacter_baumannii_strain_A297_(RUH875)_plasmid_pA297-3__complete_sequence	200633	yes	100.00
1435	1	NZ_CP022365.1	Azospirillum_sp._TSH58_plasmid_TSH58_p06__complete_sequence	200555	yes	100.00
1436	1	KY887593.1	Citrobacter_freundii_strain_Cf53_plasmid_pCf53__complete_sequence	200459	yes	100.00
1437	1	NZ_CP020903.1	Klebsiella_pneumoniae_strain_K66-45_plasmid_pK66-45-2__complete_sequence	200365	yes	100.00
1438	1	NC_011838.1	Pseudomonas_putida_plasmid_pCAR1.2__complete_sequence	200231	yes	100.00
1439	1	NZ_CP014121.1	Klebsiella_pneumoniae_strain_FDAARGOS_156_plasmid_unnamed1__complete_sequence	200203	yes	100.00
1440	1	NZ_CP012461.1	Enterococcus_faecium_strain_ISMMS_VRE_7_plasmid_ISMMS_VRE7_p1__complete_sequence	200151	yes	100.00
1442	1	NZ_CP014769.1	Hymenobacter_sp._PAMC_26554_plasmid_unnamed1__complete_sequence	199990	yes	100.00
1443	1	NZ_CP021182.1	Sphingomonas_sp._DC-6_plasmid_pDC01__complete_sequence	199964	yes	100.00
1445	1	NZ_CP015038.1	Burkholderia_cenocepacia_strain_895_plasmid_pBcp895-1__complete_sequence	199812	yes	100.00
1446	1	NZ_CP025038.1	Klebsiella_pneumoniae_strain_NU-CRE047_plasmid_pNU-CRE047_1__complete_sequence	199686	yes	100.00
1447	1	NZ_CP019019.1	Escherichia_coli_strain_Ecol_244_plasmid_pEC244_1__complete_sequence	199671	yes	100.00
1448	1	NC_014107.1	Enterobacter_cloacae_subsp._cloacae_ATCC_13047_plasmid_pECL_A__complete_sequence	199562	yes	100.00
1449	1	NZ_CP015386.1	Klebsiella_pneumoniae_strain_NY9_plasmid_pNY9_1__complete_sequence	199497	yes	100.00
1450	1	NZ_CP010149.1	Escherichia_coli_strain_D6_plasmid_A__complete_genome	199494	yes	100.00
1451	1	KP056256.1	Escherichia_coli_strain_YDC637_plasmid_pYDC637__complete_sequence	199469	yes	100.00
1452	1	NZ_CP011641.1	Serratia_marcescens_strain_CAV1492_plasmid_pCAV1492-199__complete_sequence	199444	yes	100.00
1453	1	NZ_CP023790.1	Enterococcus_faecium_strain_Efaecium_ER04462.3A_plasmid_pER04462.3A.1__complete_sequence	199068	yes	100.00
1454	1	NC_004444.1	Pseudomonas_resinovorans_plasmid_pCAR1__complete_sequence	199035	yes	100.00
1455	1	CP011000.1	Sinorhizobium_meliloti_strain_USDA1963_plasmid_pHRB800__complete_sequence	198992	yes	100.00
1456	1	JN093097.1	Rhodococcus_fascians_D188_plasmid_pFiD188__complete_sequence	198917	yes	100.00
1457	1	NZ_CP028920.1	Gemmobacter_sp._HYN0069_plasmid_unnamed2__complete_sequence	198760	yes	100.00
1458	1	NC_019958.1	Mycobacterium_sp._JS623_plasmid_pMYCSM02__complete_sequence	198589	yes	100.00
1459	1	NC_008741.1	Desulfovibrio_vulgaris_DP4_plasmid_pDVUL01__complete_sequence	198504	yes	100.00
1460	1	KP791968.1	Vibrio_parahaemolyticus_strain_2011VPH2_plasmid_pVPH2__complete_sequence	198487	yes	100.00
1461	1	MF116002.1	Uncultured_bacterium_plasmid_pLGP4_clone_J53__complete_sequence	198388	yes	100.00
1462	1	NZ_CP010390.1	Klebsiella_pneumoniae_strain_6234_plasmid_p6234-198.371kb__complete_sequence	198371	yes	100.00
1463	1	NZ_CP014775.1	Aeromonas_veronii_strain_AVNIH1_plasmid_pASP-a58__complete_sequence	198307	yes	100.00
1464	1	NZ_CP023002.1	Bacillus_anthracis_strain_14RA5914_plasmid_pX01__complete_sequence	198129	yes	100.00
1465	1	NZ_CP026281.1	Klebsiella_oxytoca_strain_KONIH2_plasmid_pKOR-01e8__complete_sequence	198115	yes	100.00
1466	1	NZ_CP014128.2	Pantoea_vagans_strain_FDAARGOS_160_plasmid_unnamed3__complete_sequence	197914	yes	100.00
1467	1	NC_011737.1	Cyanothece_sp._PCC_7424_plasmid_pP742402__complete_sequence	197705	yes	100.00
1468	1	NZ_CP023953.1	Klebsiella_pneumoniae_strain_FDAARGOS_447_plasmid_unnamed2__complete_sequence	197671	yes	100.00
1469	1	NZ_CP015236.1	Rhodococcus_fascians_D188_plasmid_pFiD188__complete_sequence	197397	yes	100.00
1470	1	NZ_CP007214.1	Burkholderia_plantarii_strain_ATCC_43733_plasmid_bpln_1p__complete_sequence	197362	yes	100.00
1471	1	NZ_CP012267.1	Cronobacter_dublinensis_subsp._dublinensis_LMG_23823_plasmid_pCDU1__complete_sequence	197338	yes	100.00
1472	1	KX388536.1	Agrobacterium_tumefaciens_strain_Chry5_plasmid_pTiChry5__complete_sequence	197268	yes	100.00
1473	1	CP013682.1	Clostridium_botulinum_strain_1169_plasmid_pRSJ8_1__complete_sequence	196981	yes	100.00
1474	1	CP013295.1	Clostridium_botulinum_strain_CDC_54064_plasmid_pNPD1_1__complete_sequence	196981	yes	100.00
1475	1	NZ_CP012701.1	Sphingopyxis_macrogoltabida_strain_EY-1_plasmid_1__complete_sequence	196952	yes	100.00
1476	1	CP023879.1	Klebsiella_oxytoca_strain_FDAARGOS_430_plasmid_unnamed1__complete_sequence	196943	yes	100.00
1477	1	NZ_CP019193.1	Salmonella_enterica_subsp._enterica_serovar_Rubislaw_str._ATCC_10717_plasmid_pATCC10717__complete_sequence	196866	yes	100.00
1478	1	NC_011880.1	Cyanothece_sp._PCC_7425_plasmid_pP742501__complete_sequence	196837	yes	100.00
1479	1	NZ_CP023943.1	Klebsiella_pneumoniae_strain_FDAARGOS_444_plasmid_unnamed1__complete_sequence	196733	yes	100.00
1480	1	NZ_CP022261.1	Azospirillum_brasilense_Sp245_plasmid_Sp245_p09__complete_sequence	196731	yes	100.00
1481	1	NZ_CP012567.1	Klebsiella_pneumoniae_strain_UCLAOXA232KP_plasmid_pUCLAOXA232-6__complete_sequence	196706	yes	100.00
1482	1	NZ_CP012437.1	Enterococcus_faecium_strain_ISMMS_VRE_2_plasmid_ISMMS_VRE2_p1__complete_sequence	196671	yes	100.00
1483	1	NZ_CP022549.1	Sphingorhabdus_sp._YGSMI21_plasmid_unnamed__complete_sequence	196579	yes	100.00
1484	1	CP022518.1	Pantoea_vagans_strain_FBS135_plasmid_unnamed2__complete_sequence	196103	yes	100.00
1485	1	NZ_CP009433.1	Burkholderia_glumae_LMG_2196_=_ATCC_33617_plasmid_pBIN_1__complete_sequence	196020	yes	100.00
1486	1	NZ_CP027425.1	Klebsiella_oxytoca_strain_FDAARGOS_335_plasmid_unnamed__complete_sequence	195881	yes	100.00
1487	1	NZ_CP020596.1	Acinetobacter_baumannii_strain_HWBA8_plasmid_pHWBA8_1__complete_sequence	195838	yes	100.00
1488	1	NZ_CP022170.1	Aeromonas_salmonicida_strain_S121_plasmid_pS121-1a__complete_sequence	195805	yes	100.00
1489	1	NC_015162.1	Deinococcus_proteolyticus_MRP_plasmid_pDEIPR02__complete_sequence	195800	yes	100.00
1490	1	NZ_CP023424.1	Enterococcus_faecium_strain_K60-39_plasmid_pTT39_p1__complete_sequence	195692	yes	100.00
1491	1	NZ_CP024976.1	Escherichia_coli_strain_CV839-15_plasmid_pCV839-15-p2__complete_sequence	195578	yes	100.00
1492	1	NC_018994.1	Escherichia_coli_plasmid_pNDM-1_Dok01__complete_sequence	195560	yes	100.00
1493	1	CP026820.1	Shigella_dysenteriae_strain_96-265_plasmid_unnamed2__complete_sequence	195489	yes	100.00
1494	1	NZ_CP026390.1	Leclercia_sp._LSNIH3_plasmid_pLEC-5e18__complete_sequence	195394	yes	100.00
1495	1	NZ_CP017055.1	Providencia_stuartii_strain_BE2467_isolate_CAUTI_plasmid_pPS1__complete_sequence	195378	yes	100.00
1496	1	NZ_CP005086.1	Sphingobium_sp._TKS_plasmid_pTK2__complete_sequence	195308	yes	100.00
1497	1	NZ_CP008800.1	Klebsiella_pneumoniae_subsp._pneumoniae_KPNIH24_plasmid_pKPN-e44__complete_sequence	194877	yes	100.00
1498	1	NC_021976.1	Acetobacter_pasteurianus_386B_plasmid_Apa386Bp1__complete_sequence	194780	yes	100.00
1499	1	NC_015598.1	Lactobacillus_kefiranofaciens_ZW3_plasmid_pWW1__complete_sequence	194769	yes	100.00
1500	1	NZ_CP012884.1	Klebsiella_pneumoniae_KP-1_plasmid_pKP1-19__complete_sequence	194742	yes	100.00
1501	1	NZ_CP011771.1	Croceicoccus_naphthovorans_strain_PQ-2_plasmid_p1__complete_sequence	194680	yes	100.00
1502	1	NZ_CP026317.1	Vibrio_campbellii_strain_BoB-90_plasmid_unnamed_1__complete_sequence	194647	yes	100.00
1503	1	NC_020130.1	Lawsonia_intracellularis_N343_plasmid_3__complete_sequence	194613	yes	100.00
1504	1	KX957970.1	Vibrio_parahaemolyticus_plasmid_pVPS43__complete_sequence	194479	yes	100.00
1505	1	NZ_CP011249.1	Agrobacterium_tumefaciens_strain_Ach5_plasmid_pTi__complete_sequence	194264	yes	100.00
1506	1	NC_007762.1	Rhizobium_etli_CFN_42_plasmid_p42a__complete_sequence	194229	yes	100.00
1507	1	NZ_CP013746.1	Arthrobacter_sp._A3_plasmid__complete_sequence	194226	yes	100.00
1508	1	NZ_CP005931.1	Escherichia_coli_APEC_IMT5155_plasmid_p1ColV5155__complete_sequence	194170	yes	100.00
1510	1	NZ_CP010373.2	Escherichia_coli_strain_6409_plasmid_p6409-202.186kb__complete_sequence	193908	yes	100.00
1511	1	MG825378.1	Escherichia_coli_strain_1108_plasmid_p1108-IncFIB__complete_sequence	193873	yes	100.00
1512	1	NZ_CP008790.1	Klebsiella_oxytoca_KONIH1_plasmid_pKOX-86d__complete_sequence	193725	yes	100.00
1513	1	NZ_CP022359.1	Shewanella_bicestrii_strain_JAB-1_plasmid_pSHE-CTX-M__complete_sequence	193338	yes	100.00
1514	1	NZ_CP016746.1	Lactococcus_lactis_subsp._cremoris_strain_JM1_plasmid_pMPJM1__complete_sequence	193245	yes	100.00
1515	1	NZ_CP023550.1	Rhodobacter_sp._CZR27_plasmid_unnamed2__complete_sequence	193105	yes	100.00
1516	1	MF627445.1	Vibrio_parahaemolyticus_strain_Vb0499_plasmid_pVb0499__complete_sequence	192736	yes	100.00
1517	1	MF474175.1	Escherichia_coli_strain_J53/pNIT-HK_plasmid_pNIT-HK__complete_sequence	192730	yes	100.00
1518	1	NZ_CP018726.1	Xanthomonas_vesicatoria_ATCC_35937_strain_LMG911_plasmid_pLMG911.1__complete_sequence	192558	yes	100.00
1519	1	MG825383.1	Escherichia_coli_strain_1079_plasmid_p1079-IncFIB-N__complete_sequence	192477	yes	100.00
1520	1	NZ_CP004389.1	Thalassospira_xiamenensis_M-5_=_DSM_17429_plasmid__complete_genome	192380	yes	100.00
1521	1	NC_015314.1	Pseudonocardia_dioxanivorans_CB1190_plasmid_pPSED01__complete_sequence	192355	yes	100.00
1522	1	NZ_CP015989.1	Sphingobium_sp._EP60837_plasmid_pEP2__complete_sequence	192095	yes	100.00
1523	1	NC_001988.2	Clostridium_acetobutylicum_ATCC_824_plasmid_pSOL1__complete_sequence	192000	yes	100.00
1524	1	NC_015686.1	Clostridium_acetobutylicum_DSM_1731_plasmid_pSMBa__complete_sequence	191996	yes	100.00
1525	1	CP002119.1	Clostridium_acetobutylicum_EA_2018_plasmid_pEA2018__complete_sequence	191996	yes	100.00
1526	1	NZ_CP011920.1	Burkholderia_cenocepacia_strain_ST32_plasmid_pBCEN1232__complete_sequence	191945	yes	100.00
1527	1	NZ_CP027613.1	Klebsiella_pneumoniae_subsp._ozaenae_strain_AR_0096_plasmid_unnamed1__complete_sequence	191856	yes	100.00
1528	1	NC_016619.1	Azospirillum_brasilense_Sp245_plasmid_AZOBR_p5_complete_genome	191828	yes	100.00
1529	1	NZ_CP023274.1	Proteus_mirabilis_strain_CCUG_70746_plasmid_pPmi70746_1__complete_sequence	191769	yes	100.00
1530	1	NZ_CP022280.1	Escherichia_coli_strain_STEC299_plasmid_pSTEC299_1__complete_sequence	191691	yes	100.00
1531	1	MG053108.1	Citrobacter_freundii_33587_plasmid_pCf587__complete_sequence	191541	yes	100.00
1532	1	NZ_CP019677.1	Burkholderia_cenocepacia_strain_VC1254_plasmid__complete_sequence	191387	yes	100.00
1533	1	NZ_CP026206.1	Escherichia_coli_strain_ECONIH5_plasmid_pECO-cbb3__complete_sequence	191344	yes	100.00
1534	1	NZ_CP021697.1	Klebsiella_pneumoniae_strain_AR_0158_plasmid_tig00000161__complete_sequence	191266	yes	100.00
1535	1	NC_015952.1	Streptomyces_violaceusniger_Tu_4113_plasmid_pSTRVI02__complete_sequence	191151	yes	100.00
1536	1	NZ_CP021511.1	Acetobacter_pasteurianus_subsp._pasteurianus_strain_SRCM101342_plasmid_pAP1342-2__complete_sequence	190983	yes	100.00
1537	1	NZ_CP009409.2	Salmonella_enterica_subsp._enterica_serovar_Heidelberg_str._N418_plasmid_pCFSAN000405_01__complete_sequence	190923	yes	100.00
1538	1	NZ_CP007515.1	Rubrobacter_radiotolerans_strain_RSPS-4_plasmid_1__complete_sequence	190889	yes	100.00
1539	1	NC_010934.1	Bacillus_cereus_strain_G9241_plasmid_pBCXO1__complete_sequence	190861	yes	100.00
1540	1	NZ_CP009592.1	Bacillus_cereus_G9241_plasmid_pBCX01__complete_sequence	190860	yes	100.00
1541	1	NZ_CP026329.1	Acidithiobacillus_caldus_strain_MTH-04_plasmid_p1__complete_sequence	190798	yes	100.00
1542	1	KP899806.1	Salmonella_enterica_strain_B71_plasmid_pB71__complete_sequence	190730	yes	100.00
1543	1	NC_011355.1	Mycobacterium_liflandii_128FXT_plasmid_pMUM002__complete_sequence	190588	yes	100.00
1544	1	MF679147.1	Escherichia_coli_plasmid_pBJ114T-190__complete_sequence	190564	yes	100.00
1545	1	NZ_CP010801.1	Ralstonia_mannitolilytica_strain_SN82F48_plasmid_pRMAN01__complete_sequence	190542	yes	100.00
1546	1	NC_009955.1	Dinoroseobacter_shibae_DFL_12_plasmid_pDSHI01__complete_sequence	190506	yes	100.00
1547	1	NC_015146.1	Pseudarthrobacter_phenanthrenivorans_Sphe3_plasmid_pASPHE301__complete_sequence	190450	yes	100.00
1548	1	NZ_CP029136.1	Klebsiella_pneumoniae_strain_AR376_plasmid_unnamed2__complete_sequence	190416	yes	100.00
1549	1	MG825372.1	Escherichia_coli_strain_1106_plasmid_p1106-IncFIC__complete_sequence	190401	yes	100.00
1550	1	KY986974.1	Citrobacter_freundii_strain_112298_plasmid_p112298-tetA__complete_sequence	190310	yes	100.00
1551	1	NZ_CP024133.1	Escherichia_coli_strain_14EC007_plasmid_p14EC007b__complete_sequence	190293	yes	100.00
1552	1	CP002962.1	Emticicia_oligotrophica_DSM_17448_plasmid_pEMTOL01__complete_sequence	190222	yes	100.00
1553	1	KM406416.1	Bifidobacterium_breve_strain_JCM_7017_plasmid_megaplasmid_pMP7017__complete_sequence	190178	yes	100.00
1554	1	NC_008758.1	Polaromonas_naphthalenivorans_CJ2_plasmid_pPNAP02__complete_sequence	190172	yes	100.00
1555	1	CP028560.1	Acinetobacter_sp._WCHA45_plasmid_pNDM1_010045__complete_sequence	190170	yes	100.00
1556	1	NZ_CP012988.3	Klebsiella_pneumoniae_strain_KpN01_plasmid_pKpN01-CTX__complete_sequence	190072	yes	100.00
1557	1	NZ_CP012993.2	Klebsiella_pneumoniae_strain_KpN06_plasmid_pKpN06-CTX__complete_sequence	190072	yes	100.00
1558	1	MG462728.1	Escherichia_coli_strain_AMA1416_plasmid_pAMA1416__complete_sequence	190059	yes	100.00
1559	1	KX426229.1	Acinetobacter_lwoffii_strain_ED45-23_plasmid_pALWED2.1__complete_sequence	190039	yes	100.00
1560	1	NZ_CP022370.1	Bosea_sp._AS-1_plasmid_unnamed1__complete_sequence	189990	yes	100.00
1561	1	MG450360.1	Escherichia_coli_strain_AMA566_plasmid_pAMA566__complete_sequence	189866	yes	100.00
1562	1	NZ_CP023479.1	Klebsiella_quasipneumoniae_strain_KPC142_plasmid_pKQPS142a__complete_sequence	189707	yes	100.00
1563	1	NC_018687.1	Bacillus_thuringiensis_MC28_plasmid_pMC189__complete_sequence	189702	yes	100.00
1564	1	NZ_CP026716.1	Klebsiella_oxytoca_strain_AR_0028_plasmid_unitig_1_pilon__complete_sequence	189585	yes	100.00
1565	1	CP014450.1	Enterococcus_faecium_strain_ATCC_700221_plasmid_unnamed1__complete_sequence	189452	yes	100.00
1566	1	CP001770.1	Spirosoma_linguale_DSM_74_plasmid_pSLIN01__complete_sequence	189452	yes	100.00
1567	1	NZ_CP020927.1	Sphingobium_yanoikuyae_strain_SHJ_plasmid_pSES189__complete_sequence	189183	yes	100.00
1568	1	NZ_CP015090.1	Pelagibaca_abyssi_strain_JLT2014_plasmid_pPABY2__complete_sequence	188936	yes	100.00
1569	1	KY887591.1	Escherichia_coli_strain_Ec19_plasmid_pEc19__complete_sequence	188855	yes	100.00
1570	1	NC_016110.1	Streptomyces_pratensis_ATCC_33331_plasmid_pSFLA01__complete_sequence	188552	yes	100.00
1571	1	NZ_CP020444.2	Paracoccus_yeei_strain_FDAARGOS_252_plasmid_unnamed4__complete_sequence	188526	yes	100.00
1572	1	NZ_CP009294.1	Novosphingobium_pentaromativorans_US6-1_plasmid_pLA1__complete_sequence	188477	yes	100.00
1573	1	CP029690.1	Escherichia_coli_strain_SD134209_plasmid_pSD134209-1__complete_sequence	188342	yes	100.00
1574	1	NC_007960.1	Nitrobacter_hamburgensis_X14_plasmid_2__complete_sequence	188318	yes	100.00
1575	1	MF083142.1	Citrobacter_freundii_strain_D36-1_plasmid_pD36-1__complete_sequence	188310	yes	100.00
1576	1	NZ_CP013820.1	Piscirickettsia_salmonis_strain_AY3800B_plasmid_p4PS10__complete_sequence	188301	yes	100.00
1577	1	NZ_CP013815.1	Piscirickettsia_salmonis_strain_AY3864B_plasmid_p4PS11__complete_sequence	188300	yes	100.00
1578	1	NZ_CP013797.1	Piscirickettsia_salmonis_strain_AY6532B_plasmid_p1PS9__complete_sequence	188297	yes	100.00
1579	1	NZ_CP013792.1	Piscirickettsia_salmonis_strain_AY6297B_plasmid_p1PS8__complete_sequence	188268	yes	100.00
1580	1	NC_015058.1	Granulicella_tundricola_MP5ACTX9_plasmid_pACIX903__complete_sequence	188167	yes	100.00
1581	1	MF495478.1	Aeromonas_salmonicida_plasmid_pS121-1b__complete_sequence	188161	yes	100.00
1582	1	NC_011282.1	Klebsiella_pneumoniae_342_plasmid_pKP187__complete_sequence	187922	yes	100.00
1583	1	NZ_CP029118.1	Escherichia_coli_strain_AR435_plasmid_unnamed5__complete_sequence	187909	yes	100.00
1584	1	NC_017201.1	Bacillus_thuringiensis_serovar_finitimus_YBT-020_plasmid_pBMB26__complete_sequence	187880	yes	100.00
1585	1	NZ_CP012641.2	Massilia_sp._WG5_plasmid_unnamed_1__complete_sequence	187727	yes	100.00
1587	1	KR091911.1	Salmonella_enterica_subsp._enterica_serovar_Corvallis_plasmid_pRH-1238__complete_sequence	187683	yes	100.00
1588	1	NZ_CP010859.1	Marinovum_algicola_DG_898_plasmid_pMaD4__complete_sequence	187673	yes	100.00
1589	1	NZ_CP026928.1	Agrobacterium_tumefaciens_strain_1D1609_plasmid_pAt1D1609b__complete_sequence	187640	yes	100.00
1592	1	NZ_CP008930.1	Klebsiella_pneumoniae_strain_PMK1_plasmid_pPMK1-A__complete_sequence	187571	yes	100.00
1593	1	NC_017507.1	Marinobacter_adhaerens_HP15_plasmid_pHP-187__complete_sequence	187465	yes	100.00
1594	1	NC_009468.1	Acidiphilium_cryptum_JF-5_plasmid_pACRY02__complete_sequence	187422	yes	100.00
1595	1	KX839208.1	Klebsiella_pneumoniae_strain_KP1814_plasmid_pKP1814-2__complete_sequence	187349	yes	100.00
1596	1	EU372836.1	Streptomyces_sp._HK1_plasmid_pSHK1__complete_sequence	187263	yes	100.00
1597	1	KX856065.1	Salmonella_enterica_subsp._enterica_serovar_Typhimurium_plasmid_pASSD2-MCR1__complete_sequence	187257	yes	100.00
1598	1	KX957968.1	Vibrio_alginolyticus_plasmid_pVAS19__complete_sequence	187130	yes	100.00
1599	1	NZ_CP026405.1	Escherichia_coli_strain_ECONIH4_plasmid_pECO-c85f__complete_sequence	186884	yes	100.00
1600	1	NZ_CP015139.1	Escherichia_coli_strain_Ecol_732_plasmid_pEC732_IMP14__complete_sequence	186826	yes	100.00
1601	1	NZ_CP021709.1	Klebsiella_pneumoniae_strain_AR_0143_plasmid_tig00000001_p1__complete_sequence	186758	yes	100.00
1602	1	NZ_CP023670.1	Methylomonas_koyamae_strain_LM6_plasmid_pLM6__complete_sequence	186658	yes	100.00
1603	1	NZ_CP016462.1	Blastomonas_sp._RAC04_plasmid_pBSY18_1__complete_sequence	186489	yes	100.00
1604	1	KT896504.1	Klebsiella_pneumoniae_strain_I11_plasmid_pKPSH11__complete_sequence	186474	yes	100.00
1605	1	NC_010474.1	Synechococcus_sp._PCC_7002_plasmid_pAQ7__complete_sequence	186459	yes	100.00
1606	1	NZ_CP019190.1	Salmonella_enterica_subsp._enterica_serovar_Poona_str._ATCC_BAA-1673_plasmid_pATCCBAA1673_01__complete_sequence	186451	yes	100.00
1607	1	NC_014390.1	Butyrivibrio_proteoclasticus_B316_plasmid_pCY186__complete_sequence	186325	yes	100.00
1608	1	CP008701.1	Klebsiella_pneumoniae_subsp._pneumoniae_KP5-1_plasmid_pKp5-1__complete_sequence	186323	yes	100.00
1609	1	NZ_CP027023.1	Streptomyces_sp._WAC00288_plasmid_p1__complete_sequence	186110	yes	100.00
1611	1	NZ_CP006906.1	Clostridium_baratii_str._Sullivan_plasmid_pCBJ__complete_sequence	185364	yes	100.00
1612	1	NZ_CP025539.1	Vibrio_harveyi_strain_345_plasmid_p345-185__complete_sequence	185327	yes	100.00
1613	1	NZ_CP018077.1	Sulfitobacter_sp._AM1-D1_plasmid_unnamed1__complete_sequence	185176	yes	100.00
1614	1	CP012197.1	Escherichia_coli_strain_ECwhn14_plasmid_pECwhn14__complete_sequence	185134	yes	100.00
1615	1	NZ_CP010055.1	Hymenobacter_sp._DG25B_plasmid__complete_sequence	185052	yes	100.00
1616	1	NZ_CP018351.1	Klebsiella_pneumoniae_strain_CAV1417_plasmid_pCAV1417-185__complete_sequence	184940	yes	100.00
1617	1	CP024469.1	Shigella_dysenteriae_strain_BU53M1_plasmid_unnamed3__complete_sequence	184894	yes	100.00
1618	1	NZ_CP010870.1	Confluentimicrobium_sp._EMB200-NS6_plasmid_pNS6001__complete_sequence	184737	yes	100.00
1619	1	KX957971.1	Vibrio_parahaemolyticus_plasmid_pVPS62__complete_sequence	184719	yes	100.00
1620	1	NC_011990.1	Agrobacterium_radiobacter_K84_plasmid_pAtK84b__complete_sequence	184668	yes	100.00
1621	1	NZ_CP014311.1	Burkholderia_sp._PAMC_26561_plasmid_unnamed4__complete_sequence	184640	yes	100.00
1622	1	NZ_CP010239.1	Escherichia_coli_strain_S50_plasmid_A__complete_sequence	184614	yes	100.00
1623	1	NZ_CP019309.1	Phaeobacter_inhibens_strain_DOK1-1_plasmid_pDOK1-1-2__complete_sequence	184542	yes	100.00
1625	1	NC_009426.1	Novosphingobium_aromaticivorans_DSM_12444_plasmid_pNL1__complete_sequence	184462	yes	100.00
1627	1	NZ_CP009901.1	Bacillus_anthracis_strain_2002013094_plasmid_pXO1__complete_sequence	184436	yes	100.00
1628	1	NC_007763.1	Rhizobium_etli_CFN_42_plasmid_p42b__complete_sequence	184338	yes	100.00
1629	1	NZ_CP027513.1	Enterococcus_faecium_strain_AUSMDU00004028_plasmid_unnamed1__complete_sequence	184337	yes	100.00
1630	1	NZ_CP019055.1	Escherichia_coli_strain_CRE1540_plasmid_p1540-4__complete_sequence	184166	yes	100.00
1631	1	NZ_CP025708.1	Escherichia_coli_strain_YDC107_plasmid_pYDC107_184__complete_sequence	184098	yes	100.00
1632	1	MH001166.1	Escherichia_coli_strain_TAEC1_plasmid_pNDM-TAEC1__complete_sequence	184032	yes	100.00
1633	1	NZ_CP014802.1	Thiobacimonas_profunda_strain_JLT2016_plasmid_pTPRO6__complete_sequence	183958	yes	100.00
1634	1	NZ_CP010737.1	Phaeobacter_inhibens_strain_P72_plasmid_pP72_b__complete_sequence	183844	yes	100.00
1635	1	KP688397.1	Vibrio_parahaemolyticus_strain_V36_plasmid_pVPH1__complete_sequence	183730	yes	100.00
1636	1	CP029723.1	Klebsiella_pneumoniae_strain_AR_0140_plasmid_unnamed1__complete_sequence	183663	yes	100.00
1637	1	NZ_CP011667.1	Streptomyces_sp._Mg1_plasmid_pSMg1-3__complete_sequence	183653	yes	100.00
1638	1	NC_015742.1	Sinorhizobium_fredii_GR64_plasmid_p64a__complete_sequence	183612	yes	100.00
1639	1	NZ_CP021203.1	Escherichia_coli_strain_Z1002_plasmid_p1002-1__complete_sequence	183508	yes	100.00
1640	1	NZ_CP018670.1	Klebsiella_pneumoniae_strain_CAV1042_plasmid_pCAV1042-183__complete_sequence	183432	yes	100.00
1641	1	NZ_CP021686.1	Klebsiella_pneumoniae_strain_AR_0146_plasmid_tig00001160__complete_sequence	183376	yes	100.00
1642	1	CP026783.1	Shigella_dysenteriae_strain_08-3380_plasmid_unnamed__complete_sequence	183210	yes	100.00
1643	1	NC_018686.1	Bacillus_thuringiensis_MC28_plasmid_pMC183__complete_sequence	183210	yes	100.00
1644	1	NZ_CP021649.1	Acidovorax_sp._T1_plasmid_p1-T1__complete_sequence	183061	yes	100.00
1645	1	NZ_CP008843.1	Klebsiella_michiganensis_strain_M1_plasmid_pKOXM1B__complete_sequence	183015	yes	100.00
1646	1	CP000603.1	Yersinia_pestis_biovar_Orientalis_str._IP275_plasmid_pIP1202__complete_sequence	182913	yes	100.00
1647	1	NZ_CP014350.1	Borrelia_hermsii_HS1_isolate_Browne_Mountain_plasmid_megaplasmid__complete_sequence	182863	yes	100.00
1648	1	NZ_CP015383.1	Klebsiella_pneumoniae_strain_CN1_plasmid_pCN1_1__complete_sequence	182846	yes	100.00
1649	1	NC_007607.1	Shigella_dysenteriae_Sd197_plasmid_pSD1_197__complete_sequence	182726	yes	100.00
1650	1	CP026775.1	Shigella_dysenteriae_strain_ATCC_13313_plasmid_unnamed__complete_sequence	182697	yes	100.00
1651	1	NZ_CP018225.1	Sphingomonas_sp._JJ-A5_plasmid_pHSL4__complete_sequence	182640	yes	100.00
1652	1	NC_007507.1	Xanthomonas_campestris_pv._vesicatoria_plasmid_pXCV183__complete_genome	182572	yes	100.00
1653	1	NC_009806.1	Kineococcus_radiotolerans_SRS30216_plasmid_pKRAD01__complete_sequence	182572	yes	100.00
1654	1	NZ_CP017191.1	Xanthomonas_campestris_pv._vesicatoria_str._85-10_plasmid_p_XCV_1__complete_sequence	182571	yes	100.00
1655	1	NC_018580.1	Gordonia_sp._KTR9_plasmid_pGKT2__complete_sequence	182454	yes	100.00
1656	1	NZ_CP020907.1	Rhizobium_etli_strain_NXC12_plasmid_pRetNXC12a__complete_sequence	182413	yes	100.00
1657	1	LM994717.1	Klebsiella_pneumoniae_plasmid_pKp848CTX__complete_sequence	182204	yes	100.00
1658	1	NZ_CP022193.1	Yangia_pacifica_strain_YSBP01_plasmid_unnamed3__complete_sequence	182129	yes	100.00
1659	1	NZ_CP028784.1	Klebsiella_pneumoniae_subsp._pneumoniae_strain_SCKP020049_plasmid_p1_020049__complete_sequence	182097	yes	100.00
1660	1	KT033469.1	Aeromonas_salmonicida_subsp._salmonicida_strain_01-B522_plasmid_pAsa4b__complete_sequence	181933	yes	100.00
1661	1	MF918373.1	Klebsiella_pneumoniae_plasmid_p1512-dfrA__complete_sequence	181928	yes	100.00
1662	1	NZ_CP009696.1	Bacillus_anthracis_strain_RA3_plasmid_pXO1__complete_sequence	181920	yes	100.00
1663	1	NC_014331.1	Bacillus_cereus_biovar_anthracis_str._CI_plasmid_pCI-XO1__complete_sequence	181907	yes	100.00
1664	1	NZ_CP008847.1	Bacillus_anthracis_strain_HYU01_plasmid_pX01__complete_sequence	181894	yes	100.00
1665	1	NZ_CP009699.1	Bacillus_anthracis_strain_BA1035_plasmid_pXO1__complete_sequence	181892	yes	100.00
1666	1	NZ_CP007665.1	Bacillus_anthracis_str._Vollum_plasmid__complete_sequence	181831	yes	100.00
1667	1	NZ_CP006743.1	Bacillus_anthracis_str._SVA11_plasmid_pXO1__complete_sequence	181793	yes	100.00
1668	1	NC_012579.1	Bacillus_anthracis_str._CDC_684_plasmid_pX01__complete_sequence	181773	yes	100.00
1669	1	NZ_CP001971.2	Bacillus_anthracis_str._A16_plasmid_pXO1__complete_sequence	181771	yes	100.00
1670	1	NZ_CP009327.1	Bacillus_anthracis_strain_Vollum_1B_plasmid_1__complete_sequence	181765	yes	100.00
1671	1	NZ_CP009316.1	Bacillus_anthracis_str._Turkey32_plasmid__complete_sequence	181760	yes	100.00
1672	1	NZ_CP009324.1	Bacillus_anthracis_strain_PAK-1_plasmid_1__complete_sequence	181754	yes	100.00
1673	1	NZ_CP010321.1	Bacillus_anthracis_strain_Canadian_bison_plasmid_1__complete_sequence	181741	yes	100.00
1674	1	NC_010580.1	Beijerinckia_indica_subsp._indica_ATCC_9039_plasmid_pBIND01__complete_sequence	181736	yes	100.00
1675	1	NZ_CP001975.2	Bacillus_anthracis_str._A16R_plasmid_pXO1__complete_sequence	181732	yes	100.00
1676	1	NZ_CP009597.1	Bacillus_anthracis_str._V770-NP-1R_plasmid_pXO1__complete_sequence	181710	yes	100.00
1677	1	NZ_CP009543.1	Bacillus_anthracis_strain_BA1015_plasmid_pXO1__complete_sequence	181707	yes	100.00
1678	1	NC_017726.1	Bacillus_anthracis_str._H9401_plasmid_BAP1__complete_sequence	181700	yes	100.00
1679	1	NZ_CP019589.1	Bacillus_anthracis_strain_SPV842_15_plasmid_pX01__complete_sequence	181684	yes	100.00
1680	1	NC_012656.1	Bacillus_anthracis_str._A0248_plasmid_pXO1__complete_sequence	181677	yes	100.00
1682	1	NZ_CP015777.1	Bacillus_anthracis_strain_Tangail-1_plasmid_pXO1__complete_sequence	181677	yes	100.00
1683	1	NZ_CP014177.1	Bacillus_anthracis_strain_Stendal_plasmid_pXO1__complete_sequence	181677	yes	100.00
1684	1	NZ_CP009980.1	Bacillus_anthracis_strain_Ames_plasmid_unnamed1__complete_sequence	181674	yes	100.00
1685	1	KT186230.1	Bacillus_anthracis_strain_P.NO2_plasmid_pXO1__complete_sequence	181670	yes	100.00
1686	1	NZ_CP010853.1	Bacillus_anthracis_strain_A1144_plasmid_pXO1__complete_sequence	181663	yes	100.00
1687	1	NZ_CP012520.1	Bacillus_anthracis_strain_Larissa_plasmid_pXO1__complete_genome	181658	yes	100.00
1688	1	AF065404.1	Bacillus_anthracis_virulence_plasmid_PX01__complete_sequence	181654	yes	100.00
1689	1	NZ_CP022045.1	Bacillus_anthracis_strain_FDAARGOS_341_plasmid_unnamed1__complete_sequence	181634	yes	100.00
1690	1	NZ_CP009540.1	Bacillus_anthracis_str._Sterne_plasmid_pXO1__complete_sequence	181624	yes	100.00
1691	1	NZ_CP021951.1	Klebsiella_pneumoniae_strain_AR_0148_plasmid_tig00000168_pilon__complete_sequence	181589	yes	100.00
1692	1	CP026812.1	Shigella_flexneri_strain_64-5500_plasmid_unnamed__complete_sequence	181479	yes	100.00
1693	1	NZ_CP009330.1	Bacillus_anthracis_strain_K3_plasmid_1__complete_sequence	181460	yes	100.00
1694	1	NZ_CP018675.1	Klebsiella_pneumoniae_strain_CAV1217_plasmid_pKPC_CAV1217__complete_sequence	181436	yes	100.00
1695	1	NZ_CP024856.1	Escherichia_coli_strain_AR_0011_plasmid_tig00001011_pilon__complete_sequence	181436	yes	100.00
1696	1	NC_016825.1	Salmonella_enterica_subsp._enterica_serovar_Typhi_str._P-stx-12_plasmid__complete_sequence	181431	yes	100.00
1697	1	NZ_CP009340.1	Bacillus_anthracis_strain_Ohio_ACB_plasmid_1__complete_sequence	181369	yes	100.00
1698	1	NZ_CP013787.1	Piscirickettsia_salmonis_strain_PM58386B_plasmid_p1PS7__complete_sequence	181332	yes	100.00
1699	1	NZ_CP018904.1	Bacillus_anthracis_strain_Tyrol_4675_plasmid_pXO1__complete_sequence	181326	yes	100.00
1700	1	NC_021906.1	Rhizobium_etli_bv._mimosae_str._Mim1_plasmid_pRetMIM1a__complete_sequence	181313	yes	100.00
1702	1	NZ_CP013807.1	Piscirickettsia_salmonis_strain_PM31429B_plasmid_p1PS12__complete_sequence	181234	yes	100.00
1703	1	NZ_CP013782.1	Piscirickettsia_salmonis_strain_PM49811B_plasmid_p1PS6__complete_sequence	181226	yes	100.00
1704	1	NZ_CP013824.1	Piscirickettsia_salmonis_strain_PM25344B_plasmid_p3PS14__complete_sequence	181103	yes	100.00
1705	1	CP026830.1	Shigella_dysenteriae_strain_ATCC_12039_plasmid_unnamed__complete_sequence	181100	yes	100.00
1706	1	NZ_CP013804.1	Piscirickettsia_salmonis_strain_PM22180B_plasmid_p3PS13__complete_sequence	181038	yes	100.00
1707	1	NZ_CP012511.1	Piscirickettsia_salmonis_strain_PM32597B1_plasmid_pPSB1-3__complete_sequence	181035	yes	100.00
1708	1	CP019727.1	Bacillus_anthracis_strain_Sterne_34F2_plasmid_pXO1__complete_sequence	180858	yes	100.00
1709	1	NZ_CP025619.1	Acinetobacter_schindleri_strain_SGAir0122_plasmid_pSGAir0122__complete_sequence	180768	yes	100.00
1710	1	NZ_CP009463.1	Bacillus_anthracis_strain_SK-102_plasmid_pXO1__complete_sequence	180693	yes	100.00
1711	1	NZ_CP017026.1	Campylobacter_coli_plasmid_pCC14983A-1__complete_sequence	180543	yes	100.00
1713	1	NZ_CP021853.1	Proteus_mirabilis_strain_AR_0156_plasmid_unitig_1__complete_sequence	180262	yes	100.00
1714	1	NZ_CP023740.1	Methylosinus_trichosporium_OB3b_plasmid_pOB3b3__complete_sequence	180219	yes	100.00
1715	1	NZ_CP020842.1	Klebsiella_pneumoniae_strain_KPN1482_plasmid_pKPN1482-1__complete_sequence	180210	yes	100.00
1716	1	JQ824049.1	Providencia_stuartii_plasmid_pTC2__complete_sequence	180184	yes	100.00
1717	1	NZ_CP020475.1	Roseovarius_mucosus_strain_SMR3_plasmid_pSMR3-1__complete_sequence	180135	yes	100.00
1718	1	NZ_CP011850.1	Piscirickettsia_salmonis_strain_LF-89_plasmid_pPSLF89-1__complete_sequence	180124	yes	100.00
1719	1	NZ_CP018693.1	Klebsiella_pneumoniae_strain_Kp_Goe_821588_plasmid_pKp_Goe_588-1__complete_sequence	180027	yes	100.00
1720	1	NZ_CP018441.1	Klebsiella_pneumoniae_strain_Kp_Goe_822917_plasmid_pKp_Goe_917-1__complete_sequence	180027	yes	100.00
1721	1	NC_011885.1	Cyanothece_sp._PCC_7425_plasmid_pP742502__complete_sequence	179973	yes	100.00
1722	1	NZ_CP013946.1	Piscirickettsia_salmonis_strain_PSCGR01_plasmid_pPsCRG01-1__complete_sequence	179831	yes	100.00
1723	1	NZ_CP022670.1	Rhizobium_leguminosarum_bv._viciae_strain_BIHB_1217_plasmid_pPR5__complete_sequence	179782	yes	100.00
1724	1	NZ_CP026273.1	Klebsiella_oxytoca_strain_KONIH4_plasmid_pKOX-ea2b__complete_sequence	179680	yes	100.00
1725	1	NC_012473.1	Bacillus_cereus_03BB102_plasmid_p03BB102_179__complete_sequence	179680	yes	100.00
1726	1	NZ_CP009317.1	Bacillus_cereus_03BB102_plasmid__complete_sequence	179680	yes	100.00
1727	1	NZ_CP027316.1	Escherichia_coli_strain_2014C-3550_plasmid_unnamed3__complete_sequence	179514	yes	100.00
1728	1	NZ_CP018464.1	Xanthomonas_euvesicatoria_strain_LMG930_plasmid_pLMG930.1__complete_sequence	179490	yes	100.00
1729	1	NZ_CP015616.1	Acinetobacter_schindleri_strain_ACE_plasmid_p1AsACE__complete_sequence	179461	yes	100.00
1730	1	NC_011185.1	Vibrio_fischeri_MJ11_plasmid_pMJ100__complete_sequence	179459	yes	100.00
1731	1	KX772391.1	Escherichia_coli_strain_EHS30-1_plasmid_pEHS30-1__complete_sequence	179444	yes	100.00
1732	1	NZ_CP024012.1	Acinetobacter_sp._LoGeW2-3_plasmid_unnamed1__complete_sequence	179399	yes	100.00
1733	1	NZ_CP029383.1	Klebsiella_pneumoniae_subsp._pneumoniae_strain_SCKP020079_plasmid_pVir_020079__complete_sequence	178871	yes	100.00
1734	1	NZ_CP021406.1	Celeribacter_manganoxidans_strain_DY25_plasmid_pDY25-B__complete_sequence	178640	yes	100.00
1735	1	NZ_CP026225.1	Aeromonas_sp._ASNIH3_plasmid_pKPC-8e09__complete_sequence	178635	yes	100.00
1736	1	NZ_CP015733.1	Arthrobacter_sp._U41_plasmid_unnamed1__complete_sequence	178569	yes	100.00
1737	1	NZ_CP009879.1	Klebsiella_pneumoniae_subsp._pneumoniae_strain_KPNIH31_plasmid_pKPN-c22__complete_sequence	178563	yes	100.00
1738	1	CP029724.1	Klebsiella_pneumoniae_strain_AR_0140_plasmid_unnamed2__complete_sequence	178561	yes	100.00
1739	1	NZ_CP021826.1	Sinorhizobium_meliloti_strain_KH35c_plasmid_accessoryA__complete_sequence	178451	yes	100.00
1740	1	JN687470.1	Providencia_stuartii_plasmid_pMR0211__complete_sequence	178277	yes	100.00
1741	1	NZ_CP019203.1	Salmonella_enterica_subsp._enterica_serovar_Infantis_strain_CFSAN003307_plasmid_pCFSAN003307__complete_sequence	178238	yes	100.00
1742	1	NZ_CP010391.1	Klebsiella_pneumoniae_strain_6234_plasmid_p6234-178.193kb__complete_sequence	178193	yes	100.00
1743	1	MF437313.1	Klebsiella_pneumoniae_strain_CR-HvKP4_plasmid_pVir-CR-HvKP4__complete_sequence	178154	yes	100.00
1744	1	NZ_CP029580.1	Escherichia_coli_strain_DA33137_plasmid_pDA33137-178__complete_sequence	178078	yes	100.00
1745	1	NC_010333.1	Caulobacter_sp._K31_plasmid_pCAUL02__complete_sequence	177878	yes	100.00
1746	1	NZ_CP015523.1	Sphingomonas_sp._NIC1_plasmid_unnamed2__complete_sequence	177851	yes	100.00
1747	1	NZ_CP028170.1	Salmonella_enterica_strain_CFSAN064034_plasmid_pGMI17-002_1__complete_sequence	177712	yes	100.00
1748	1	NC_020157.1	Anabaena_cylindrica_PCC_7122_plasmid_pANACY.02__complete_sequence	177682	yes	100.00
[truncated: 9,542 more rows]

## Sheet: Clusters
cluster_id	cluster_length	ID	Description	sequence_length	is_cluster_reference	cluster_identity
[truncated: 1,889 more rows]

[truncated: 6 more sheets: Clusters2, Duplicate, True clusters, Horizontal transfer, NA, Reference seq]
