# Supplementary material for: Analysis of COMPASS, a New Comprehensive Plasmid Database Revealed Prevalence of Multireplicon and Extensive Diversity of IncF Plasmids
Source: Front Microbiol. 2020 Mar 24;11:483. doi: 10.3389/fmicb.2020.00483 (PMC7105883; doi:10.3389/fmicb.2020.00483)
Supplement: TABLE S3 — Comparison of plasmid databases. [file Table_3.XLSX]

## Sheet: COMPASSvsMOB-suite
	cluster_id	cluster_length	sequence_name	sequence_length	is_cluster_reference	cluster_identity
	0	1	NZ_CP012748.1	2555069	yes	100.00
	1	1	NZ_CP006880.1	2466951	yes	100.00
	2	1	NC_012586.1	2430033	yes	100.00
	3	1	NZ_CP017105.1	2388366	yes	100.00
	4	1	NZ_CP024314.1	2379650	yes	100.00
	5	1	NZ_CP023071.1	2277056	yes	100.00
	6	1	NZ_CP017244.1	2253963	yes	100.00
	7	1	NZ_CP013054.1	2249899	yes	100.00
	8	1	NZ_CP016452.1	2220160	yes	100.00
	9	1	NZ_CP025986.1	2212170	yes	100.00
	10	1	NZ_CP029452.1	2210745	yes	100.00
	11	1	NZ_CP013110.1	2177502	yes	100.00
	12	1	FP885907.1	2163376	yes	100.00
	13	1	NZ_CP016905.1	2145732	yes	100.00
	14	1	NC_016815.1	2096125	yes	100.00
	15	1	CP021765.1	2094523	yes	100.00
	16	1	CP021763.1	2094505	yes	100.00
	17	1	NZ_CP015116.1	2093441	yes	100.00
	18	1	NC_020062.1	2083197	yes	100.00
	19	1	NZ_CP016555.1	2075659	yes	100.00
	20	1	NZ_CP012944.1	2069788	yes	100.00
	21	1	CP022703.1	2069295	yes	100.00
	22	1	NZ_CP021449.1	2066085	yes	100.00
	23	1	NZ_CP016915.1	2061090	yes	100.00
	24	1	NZ_CP021802.1	2011522	yes	100.00
	25	1	NZ_CP023068.1	2011513	yes	100.00
	26	1	NZ_CP013104.1	2011268	yes	100.00
	27	1	CP011998.1	2008422	yes	100.00
	28	1	NZ_CP016613.1	2000873	yes	100.00
	29	1	NZ_CP021653.1	1999547	yes	100.00
	30	1	NZ_CP021767.1	1999547	yes	100.00
	31	1	NZ_CP012688.1	1999545	yes	100.00
	32	1	NZ_CP029232.1	1961287	yes	100.00
	33	1	NC_017589.1	1959334	yes	100.00
	34	1	NC_016626.1	1951047	yes	100.00
	35	1	NZ_CP009763.1	1936579	yes	100.00
	36	1	NZ_HG916855.1	1932030	yes	100.00
	37	1	NZ_CP012940.1	1932001	yes	100.00
	38	1	NZ_CP022367.1	1910929	yes	100.00
	39	1	NZ_CP015851.1	1907366	yes	100.00
	40	1	NC_010625.1	1904893	yes	100.00
	41	1	NZ_CP007794.1	1901707	yes	100.00
	42	1	NZ_CP014703.1	1883432	yes	100.00
	43	1	NC_017585.1	1812548	yes	100.00
	44	1	NC_016113.1	1809491	yes	100.00
	45	1	NC_022111.1	1770419	yes	100.00
	46	1	NC_016594.1	1766028	yes	100.00
	47	1	NZ_CP017076.1	1756808	yes	100.00
	48	1	NZ_CP012915.1	1754523	yes	100.00
	49	1	NZ_CP015881.1	1736943	yes	100.00
	50	1	NZ_CP024310.1	1702817	yes	100.00
	51	1	NC_019849.2	1701381	yes	100.00
	52	1	NZ_CP021795.1	1700327	yes	100.00
	53	1	NZ_CP021814.1	1694441	yes	100.00
	54	1	NC_017323.1	1690594	yes	100.00
	55	1	NZ_CP021218.1	1686813	yes	100.00
	56	1	NZ_CP021823.1	1683883	yes	100.00
	57	1	NC_020560.1	1683348	yes	100.00
	58	1	NC_003078.1	1683333	yes	100.00
	59	1	NZ_CP021820.1	1681904	yes	100.00
	60	1	NZ_CP021799.1	1680729	yes	100.00
	61	1	NZ_CP021810.1	1665079	yes	100.00
	62	1	NC_018701.1	1664896	yes	100.00
	63	1	NZ_CP021806.1	1646425	yes	100.00
	64	1	NZ_CP019586.1	1639840	yes	100.00
	65	1	NC_017327.1	1633319	yes	100.00
	66	1	NC_017326.1	1632395	yes	100.00
	67	1	NZ_CP021831.1	1628141	yes	100.00
	68	1	NZ_CP021828.1	1624370	yes	100.00
	69	1	NZ_CP009146.1	1617037	yes	100.00
	70	1	NC_017324.1	1616209	yes	100.00
	71	1	NZ_CP021217.1	1613292	yes	100.00
	72	1	NZ_CP021824.1	1597380	yes	100.00
	73	1	NZ_CP019484.1	1584717	yes	100.00
	74	1	NZ_CP012852.1	1575724	yes	100.00
	75	1	NZ_CP019487.1	1573992	yes	100.00
	76	1	NC_009620.1	1570951	yes	100.00
	77	1	NZ_CP022999.1	1569179	yes	100.00
	78	1	NZ_CP007068.1	1563772	yes	100.00
	79	1	NC_018683.1	1559666	yes	100.00
	80	1	NZ_CP021809.1	1549593	yes	100.00
	81	1	NZ_CP023064.1	1501701	yes	100.00
	82	1	NC_015727.1	1499175	yes	100.00
	83	1	NZ_CP023000.1	1497349	yes	100.00
	84	1	NZ_CP019912.1	1486041	yes	100.00
	85	1	NZ_CP021830.1	1484605	yes	100.00
	86	1	NZ_CP009145.1	1466845	yes	100.00
	87	1	NZ_CP015882.1	1459374	yes	100.00
	88	1	NZ_CP021813.1	1454983	yes	100.00
	89	1	NZ_CP021794.1	1433621	yes	100.00
	90	1	NZ_CP021805.1	1423499	yes	100.00
	91	1	NZ_CP019585.1	1422736	yes	100.00
	92	1	NC_019848.2	1417907	yes	100.00
	93	1	NZ_CP021801.1	1412628	yes	100.00
	94	1	CP011076.1	1376691	yes	100.00
	95	1	NZ_CP021798.1	1363628	yes	100.00
	96	1	NC_003037.1	1354226	yes	100.00
	97	1	NC_020527.1	1352561	yes	100.00
	98	1	NZ_CP016617.1	1343367	yes	100.00
	99	1	NZ_CP018229.1	1331126	yes	100.00
	100	1	NZ_CP025507.1	1291920	yes	100.00
	101	1	NZ_CP021827.1	1279723	yes	100.00
	102	1	NC_011368.1	1266105	yes	100.00
	103	1	NZ_CP015231.1	1256329	yes	100.00
	104	1	CP016287.1	1254530	yes	100.00
	105	1	NC_009621.1	1245408	yes	100.00
	106	1	NZ_CP022523.1	1244003	yes	100.00
	107	1	NZ_CP013562.1	1201422	yes	100.00
	108	1	NZ_CP013526.1	1195489	yes	100.00
	109	1	NZ_CP013573.1	1189373	yes	100.00
	110	1	NZ_CP013579.1	1189373	yes	100.00
	111	1	NZ_CP022666.1	1169137	yes	100.00
	112	1	NZ_CP013556.1	1165895	yes	100.00
	113	1	NZ_CP013567.1	1165895	yes	100.00
	114	1	NZ_CP013541.1	1144409	yes	100.00
	115	1	NZ_CP020900.1	1144005	yes	100.00
	116	1	NC_017958.1	1126962	yes	100.00
	117	1	NC_008269.1	1123075	yes	100.00
	118	1	NZ_CP019486.1	1117190	yes	100.00
	119	1	NZ_CP007129.1	1106233	yes	100.00
	120	1	NZ_CP025013.1	1098158	yes	100.00
	121	1	NZ_CP019483.1	1096825	yes	100.00
	122	1	NC_010997.1	1091523	yes	100.00
	123	1	NC_021911.1	1082659	yes	100.00
	124	1	NZ_CP013546.1	1080727	yes	100.00
	125	1	NZ_CP013531.1	1074795	yes	100.00
	126	1	NZ_CP013584.1	1074794	yes	100.00
	127	1	NZ_CP013589.1	1048055	yes	100.00
	128	1	NZ_CP007130.1	1040503	yes	100.00
	129	1	NC_016585.1	1040425	yes	100.00
	130	1	NZ_CP022605.1	1032012	yes	100.00
	131	1	NZ_CP025613.1	1003851	yes	100.00
	132	1	NZ_CP017563.1	996314	yes	100.00
	133	1	NZ_CP013551.1	990934	yes	100.00
	134	1	NZ_CP021355.1	984201	yes	100.00
	135	1	NZ_CP020911.1	978479	yes	100.00
	136	1	NZ_CP016619.1	977332	yes	100.00
	137	1	NZ_CP022565.1	976232	yes	100.00
	138	1	NC_014633.1	961624	yes	100.00
	139	1	NZ_CP017077.1	960805	yes	100.00
	140	1	NZ_CP020539.1	959196	yes	100.00
	141	1	NZ_CP015322.1	948568	yes	100.00
	142	1	NZ_CP007795.1	933960	yes	100.00
	143	1	NZ_CP015514.1	925374	yes	100.00
	144	1	NZ_CP022260.1	925147	yes	100.00
	145	1	NC_011961.1	917738	yes	100.00
	146	1	NC_016618.1	912449	yes	100.00
	147	1	NZ_CP024200.1	908044	yes	100.00
	148	1	NZ_CP013139.1	906103	yes	100.00
	149	1	NZ_CP021819.1	892745	yes	100.00
	150	1	NZ_CP016453.1	892708	yes	100.00
	151	1	NZ_CP021033.1	889015	yes	100.00
	152	1	NZ_CP009112.1	885383	yes	100.00
	153	1	NC_014533.1	879545	yes	100.00
	154	1	NC_009429.1	877879	yes	100.00
	155	1	NZ_CP012182.1	874997	yes	100.00
	156	1	NC_008378.1	870021	yes	100.00
	157	1	NZ_CP023549.1	860520	yes	100.00
	158	1	NZ_CP012860.1	858818	yes	100.00
	159	1	NZ_CP012185.1	850061	yes	100.00
	160	1	NZ_CP012399.1	849688	yes	100.00
	161	1	CP016083.1	840523	yes	100.00
	162	1	NZ_CP022363.1	836998	yes	100.00
	163	1	NC_012848.1	828924	yes	100.00
	164	1	NC_014718.1	822304	yes	100.00
	165	1	NC_008043.1	821788	yes	100.00
	166	1	NZ_CP013238.1	820516	yes	100.00
	167	1	NZ_CP012916.1	819020	yes	100.00
	168	1	NZ_CP007453.1	808774	yes	100.00
	169	1	NZ_CP024793.1	805120	yes	100.00
	170	1	NC_014838.1	793953	yes	100.00
	171	1	NZ_CP014309.1	793876	yes	100.00
	172	1	NZ_CP014308.1	793818	yes	100.00
	173	1	NC_018696.1	785419	yes	100.00
	174	1	NC_016595.1	778798	yes	100.00
	175	1	NZ_CP021032.1	773015	yes	100.00
	176	1	NZ_CP019603.1	761621	yes	100.00
	177	1	NZ_CP011350.1	761374	yes	100.00
	178	1	NZ_HG916854.1	759787	yes	100.00
	179	1	NZ_CP009292.1	756828	yes	100.00
	180	1	NZ_CP013521.1	755598	yes	100.00
	181	1	CP012477.1	754192	yes	100.00
	182	1	NZ_CP013504.1	752940	yes	100.00
	183	1	NZ_CP013594.1	752940	yes	100.00
	184	1	NZ_CP013600.1	752910	yes	100.00
	185	1	NZ_CP013510.1	751351	yes	100.00
	186	1	NC_016586.1	750123	yes	100.00
	187	1	NZ_CP006991.1	744104	yes	100.00
	188	1	NZ_CP023072.1	742947	yes	100.00
	189	1	NZ_CP007645.1	742914	yes	100.00
	190	1	NZ_CP013494.1	742499	yes	100.00
	191	1	NZ_CP023065.1	742373	yes	100.00
	192	1	NZ_CP022262.1	740232	yes	100.00
	193	1	CP011075.1	733520	yes	100.00
	194	1	NZ_CP006990.1	729172	yes	100.00
	195	1	NZ_CP020952.1	718394	yes	100.00
	196	1	NZ_CP022446.1	715614	yes	100.00
	197	1	NZ_CP016618.1	712299	yes	100.00
	198	1	NZ_CP007644.1	711724	yes	100.00
	199	1	NZ_CP016463.1	708738	yes	100.00
	200	1	NZ_CP016560.1	707056	yes	100.00
	201	1	NZ_CP027322.1	706680	yes	100.00
	202	1	NZ_CP014942.1	704258	yes	100.00
	203	1	NZ_CP015203.1	694228	yes	100.00
	204	1	NC_017957.2	692456	yes	100.00
	205	1	NC_016596.1	690334	yes	100.00
	206	1	NC_017966.1	690188	yes	100.00
	207	1	NZ_CP007796.1	686487	yes	100.00
	208	1	NZ_CP021128.1	684601	yes	100.00
	209	1	NC_008384.1	684202	yes	100.00
	210	1	NZ_CP013635.1	667630	yes	100.00
	211	1	NZ_CP007046.1	667306	yes	100.00
	212	1	NZ_CP022991.1	664981	yes	100.00
	213	1	NZ_CP013649.1	661872	yes	100.00
	214	1	NZ_CP013642.1	661871	yes	100.00
	215	1	NC_012858.1	660973	yes	100.00
	216	1	NZ_CP022366.1	660876	yes	100.00
	217	1	NZ_CP021127.1	655866	yes	100.00
	218	1	NC_008688.1	653815	yes	100.00
	219	1	NC_016623.1	648491	yes	100.00
	220	1	NZ_CP015063.1	648231	yes	100.00
	221	1	NC_016587.1	645253	yes	100.00
	222	1	NZ_CP012917.1	645064	yes	100.00
	223	1	CP021082.1	642681	yes	100.00
	224	1	NC_007766.1	642517	yes	100.00
	225	1	NZ_CP007797.1	641573	yes	100.00
	226	1	NZ_CP017941.1	640058	yes	100.00
	227	1	NZ_CP014283.1	635508	yes	100.00
	228	1	NZ_CP011518.2	633357	yes	100.00
	229	1	NZ_CP012861.1	631941	yes	100.00
	230	1	NC_011981.1	631775	yes	100.00
	231	1	NC_012780.1	626744	yes	100.00
	232	1	CP016289.1	622622	yes	100.00
	233	1	NZ_CP015737.1	620539	yes	100.00
	234	1	NZ_CP015867.1	617085	yes	100.00
	235	1	NC_015062.1	616549	yes	100.00
	236	1	NC_021909.1	615363	yes	100.00
	237	1	NC_018022.1	615278	yes	100.00
	238	1	NZ_CP018028.1	610127	yes	100.00
	239	1	NZ_CP022667.1	605219	yes	100.00
	240	1	NZ_CP018025.1	603655	yes	100.00
	241	1	NZ_CP009417.1	603070	yes	100.00
	242	1	NC_015184.1	601551	yes	100.00
	243	1	NZ_CP014310.1	601076	yes	100.00
	244	1	CP020755.1	600505	yes	100.00
	245	1	NC_008826.1	599444	yes	100.00
	246	1	NZ_CP025508.1	597290	yes	100.00
	247	1	NC_010627.1	595108	yes	100.00
	248	1	NZ_CP016620.1	593709	yes	100.00
	249	1	NZ_CP020331.1	593079	yes	100.00
	250	1	NZ_CP025014.1	592529	yes	100.00
	251	1	NZ_CP011154.1	591112	yes	100.00
	252	1	NZ_CP011152.1	591110	yes	100.00
	253	1	NZ_CP013109.1	586526	yes	100.00
	254	1	NZ_CP017943.1	586378	yes	100.00
	255	1	NC_010510.1	586164	yes	100.00
	256	1	NC_022536.1	584965	yes	100.00
	257	1	NZ_CP021062.1	584623	yes	100.00
	258	1	NZ_CP009975.1	583900	yes	100.00
	259	1	NZ_CP007513.1	577809	yes	100.00
	260	1	NZ_CP022668.1	576090	yes	100.00
	261	1	NC_008010.2	574127	yes	100.00
	262	1	NC_017060.1	570951	yes	100.00
	263	1	NZ_CP022369.1	568757	yes	100.00
	264	1	NZ_CP018784.1	567298	yes	100.00
	265	1	NZ_CP025506.1	564641	yes	100.00
	266	1	NZ_CP020951.1	560456	yes	100.00
	267	1	CP016290.1	557598	yes	100.00
	268	1	NZ_CP025015.1	557386	yes	100.00
	269	1	NC_010529.1	557200	yes	100.00
	270	1	NC_019789.1	556630	yes	100.00
	271	1	NZ_CP007227.1	556485	yes	100.00
	272	1	NZ_CP015065.1	553641	yes	100.00
	273	1	NZ_CP020399.1	550288	yes	100.00
	274	1	NZ_CP022566.1	549819	yes	100.00
	275	1	NC_020061.1	549467	yes	100.00
	276	1	NZ_CP019063.1	549463	yes	100.00
	277	1	NZ_CP013053.1	547106	yes	100.00
	278	1	CP023246.1	546185	yes	100.00
	279	1	NZ_CP017750.1	544877	yes	100.00
	280	1	NZ_CP011248.1	544752	yes	100.00
	281	1	NZ_CP016890.1	543504	yes	100.00
	282	1	NZ_CP020910.1	543095	yes	100.00
	283	1	AE007872.2	542868	yes	100.00
	284	1	NC_000914.2	536165	yes	100.00
	285	1	NZ_CP018096.1	534877	yes	100.00
	286	1	NZ_CP015006.1	534207	yes	100.00
	287	1	NZ_CP017942.1	533425	yes	100.00
	288	1	NZ_CP021071.1	531629	yes	100.00
	289	1	NZ_CP021031.1	530065	yes	100.00
	290	1	NC_014258.1	529676	yes	100.00
	291	1	NZ_CP011665.1	529571	yes	100.00
	292	1	CP022517.1	526773	yes	100.00
	293	1	NZ_CP017451.1	526446	yes	100.00
	294	1	NZ_CP014688.1	526169	yes	100.00
	295	1	NZ_CP005085.1	520614	yes	100.00
	296	1	NZ_CP020040.1	518852	yes	100.00
	297	1	NZ_CP007047.1	518052	yes	100.00
	298	1	NZ_CP018230.1	517692	yes	100.00
	299	1	CP021372.1	516813	yes	100.00
	300	1	NC_012853.1	516088	yes	100.00
	301	1	NZ_CP021029.1	515326	yes	100.00
	302	1	NZ_CP016589.1	514994	yes	100.00
	303	1	NC_021908.1	512054	yes	100.00
	304	1	NC_014628.2	510118	yes	100.00
	305	1	NZ_CP007069.1	509829	yes	100.00
	306	1	NZ_CP012100.1	509170	yes	100.00
	307	1	NZ_CP010410.1	508653	yes	100.00
	308	1	NZ_CP028350.1	507680	yes	100.00
	309	1	NZ_CP006879.1	507254	yes	100.00
	310	1	NZ_CP013516.1	506687	yes	100.00
	311	1	NZ_CP017104.1	506339	yes	100.00
	312	1	NZ_CP021028.1	506213	yes	100.00
	313	1	NZ_CP013648.1	505351	yes	100.00
	314	1	NC_007765.1	505334	yes	100.00
	315	1	NZ_CP020909.1	505136	yes	100.00
	316	1	NZ_CP013641.1	504214	yes	100.00
	317	1	NZ_CP013634.1	504141	yes	100.00
	318	1	NC_011366.1	501946	yes	100.00
	319	1	NC_018878.1	501911	yes	100.00
	320	1	NZ_CP013493.1	501077	yes	100.00
	321	1	NZ_CP013509.1	501077	yes	100.00
	322	1	NZ_CP013520.1	501077	yes	100.00
	323	1	NZ_CP013593.1	501077	yes	100.00
	324	1	NC_022344.1	500839	yes	100.00
	325	1	NZ_CP024309.1	499999	yes	100.00
	326	1	NZ_CP007643.1	499136	yes	100.00
	327	1	NZ_CP022191.1	497024	yes	100.00
	328	1	MF344569.1	496436	yes	100.00
	329	1	CP021373.1	494144	yes	100.00
	330	1	NZ_CP022992.1	489416	yes	100.00
	331	1	NC_014120.1	489136	yes	100.00
	332	1	NZ_CP024313.1	489086	yes	100.00
	333	1	NZ_CP006368.1	488888	yes	100.00
	334	1	NZ_CP013515.1	488795	yes	100.00
	335	1	NZ_CP013605.1	488789	yes	100.00
	336	1	NC_008381.1	488135	yes	100.00
	337	1	NC_011892.1	487734	yes	100.00
	338	1	NC_009427.1	487268	yes	100.00
	339	1	NZ_CP020372.1	484824	yes	100.00
	340	1	NZ_CP021126.1	482471	yes	100.00
	341	1	NZ_CP018001.1	481964	yes	100.00
	342	1	NC_016624.1	478032	yes	100.00
	343	1	NZ_CP007257.1	477915	yes	100.00
	344	1	NC_015057.1	475658	yes	100.00
	345	1	NZ_CP016080.1	474413	yes	100.00
	346	1	NC_014534.1	473846	yes	100.00
	347	1	CP022016.1	473456	yes	100.00
	348	1	NZ_CP014127.2	470309	yes	100.00
	349	1	NZ_CP006989.1	470125	yes	100.00
	350	1	KY883660.1	468170	yes	100.00
	351	1	NZ_CP027478.1	467568	yes	100.00
	352	1	NC_007103.1	466370	yes	100.00
	353	1	NZ_CP009967.1	465970	yes	100.00
	354	1	KY494864.1	464804	yes	100.00
	355	1	NZ_CP020950.1	464024	yes	100.00
	356	1	NC_016835.1	463906	yes	100.00
	357	1	NZ_CP020744.1	460379	yes	100.00
	358	1	NZ_CP015592.1	459971	yes	100.00
	359	1	NZ_CP013572.1	459642	yes	100.00
	360	1	NZ_CP013578.1	459642	yes	100.00
	361	1	NC_011887.1	458070	yes	100.00
	362	1	NZ_CP027603.1	457578	yes	100.00
	363	1	NZ_CP019037.1	457181	yes	100.00
	364	1	NZ_CP013555.1	453545	yes	100.00
	365	1	NZ_CP013566.1	453258	yes	100.00
	366	1	NZ_CP015007.1	451547	yes	100.00
	367	1	NZ_CP028952.1	451422	yes	100.00
	368	1	NZ_CP006570.1	449897	yes	100.00
	369	1	NZ_CP013633.1	447145	yes	100.00
	370	1	NZ_CP029436.1	447095	yes	100.00
	371	1	NZ_CP021328.1	446611	yes	100.00
	372	1	NZ_CP015738.1	445803	yes	100.00
	373	1	NZ_CP007642.1	445194	yes	100.00
	374	1	NZ_CP028197.1	444417	yes	100.00
	375	1	NZ_CP013540.1	442592	yes	100.00
	376	1	NC_008270.1	442536	yes	100.00
	377	1	NZ_CP013105.1	442452	yes	100.00
	378	1	NZ_CP021027.1	442228	yes	100.00
	379	1	NC_017273.1	440026	yes	100.00
	380	1	NZ_CP020899.1	439779	yes	100.00
	381	1	NZ_CP013497.1	439584	yes	100.00
	382	1	NZ_CP017565.1	438974	yes	100.00
	383	1	CP027170.1	438531	yes	100.00
	384	1	NZ_CP029094.1	438529	yes	100.00
	385	1	NZ_CP013492.1	438384	yes	100.00
	386	1	NZ_CP017243.1	438379	yes	100.00
	387	1	NC_022049.1	438126	yes	100.00
	388	1	NZ_CP012886.2	437571	yes	100.00
	389	1	NZ_CP029096.1	437392	yes	100.00
	390	1	NZ_CP010024.1	437218	yes	100.00
	391	1	KF602048.1	436858	yes	100.00
	392	1	NZ_CP006369.1	436017	yes	100.00
	393	1	NZ_CP013519.1	435821	yes	100.00
	394	1	NZ_CP011156.1	435420	yes	100.00
	395	1	NZ_CP013535.1	435286	yes	100.00
	396	1	NZ_CP029431.1	435125	yes	100.00
	397	1	NZ_CP013508.1	434334	yes	100.00
	398	1	NZ_CP013604.1	433219	yes	100.00
	399	1	NZ_CP013514.1	433217	yes	100.00
	400	1	NZ_CP013561.1	433209	yes	100.00
	401	1	NZ_CP013598.1	433134	yes	100.00
	402	1	NZ_CP013502.1	433056	yes	100.00
	403	1	NZ_CP013592.1	433056	yes	100.00
	404	1	NC_017805.1	432699	yes	100.00
	405	1	KF602049.1	432159	yes	100.00
	406	1	NZ_CP021125.1	431886	yes	100.00
	407	1	NZ_CP004877.1	431546	yes	100.00
	408	1	NZ_CP013554.1	431484	yes	100.00
	409	1	NZ_CP013565.1	431484	yes	100.00
	410	1	NZ_CP017242.1	430631	yes	100.00
	411	1	MF344568.1	430173	yes	100.00
	412	1	NC_018689.1	429674	yes	100.00
	413	1	NZ_CP013530.1	429574	yes	100.00
	414	1	NZ_CP013583.1	429574	yes	100.00
	415	1	NC_010996.1	429111	yes	100.00
	416	1	NZ_CP022416.1	428095	yes	100.00
	417	1	NZ_CP013529.1	427855	yes	100.00
	418	1	NZ_CP013582.1	427855	yes	100.00
	419	1	NC_011879.1	426858	yes	100.00
	420	1	NZ_CP017759.1	426602	yes	100.00
	421	1	NZ_CP010090.1	426282	yes	100.00
	422	1	NC_014918.1	425539	yes	100.00
	423	1	AM235768.1	425094	yes	100.00
	424	1	NC_017791.1	424524	yes	100.00
	425	1	NC_015724.1	424140	yes	100.00
	426	1	NZ_CP017300.1	423076	yes	100.00
	427	1	NZ_CP016215.1	423017	yes	100.00
	428	1	NZ_CP004860.1	422692	yes	100.00
	429	1	NZ_CP009430.1	422455	yes	100.00
	430	1	NZ_CP013539.1	421824	yes	100.00
	431	1	NZ_CP013345.1	421025	yes	100.00
	432	1	NC_014824.1	420706	yes	100.00
	433	1	NZ_CP012899.1	419743	yes	100.00
	434	1	NZ_CP029233.1	418014	yes	100.00
	435	1	NC_010180.1	417054	yes	100.00
	436	1	NZ_CP020371.1	416864	yes	100.00
	437	1	NZ_CP022118.1	416444	yes	100.00
	438	1	NZ_CP021821.1	416269	yes	100.00
	439	1	NZ_CP007616.1	416210	yes	100.00
	440	1	NZ_CP013571.1	414617	yes	100.00
	441	1	NZ_CP013577.1	414617	yes	100.00
	442	1	NC_010998.1	414090	yes	100.00
	443	1	NZ_CP013550.1	414080	yes	100.00
	444	1	NZ_CP013534.1	413457	yes	100.00
	445	1	NZ_CP013549.1	413457	yes	100.00
	446	1	NZ_CP013545.1	413449	yes	100.00
	447	1	NZ_CP029442.1	412382	yes	100.00
	448	1	NZ_CP009998.1	412022	yes	100.00
	449	1	NZ_CP005961.1	410512	yes	100.00
	450	1	NZ_CP023069.1	410255	yes	100.00
	451	1	KF602050.1	409218	yes	100.00
	452	1	NZ_CP015739.1	409126	yes	100.00
	453	1	KU130294.1	409102	yes	100.00
	454	1	NZ_CP013638.1	408857	yes	100.00
	455	1	NZ_CP013645.1	408857	yes	100.00
	456	1	CP020005.1	408071	yes	100.00
	457	1	NZ_CP022567.1	407945	yes	100.00
	458	1	NZ_CP013560.1	407882	yes	100.00
	459	1	NZ_CP013632.1	407833	yes	100.00
	460	1	NZ_CP013525.1	407814	yes	100.00
	461	1	NZ_CP013588.1	407297	yes	100.00
	462	1	NZ_CP019631.1	407152	yes	100.00
	463	1	NZ_CP024068.1	405494	yes	100.00
	464	1	NZ_CP013052.1	405481	yes	100.00
	465	1	NZ_CP025505.1	405209	yes	100.00
	466	1	NZ_CP013615.1	404393	yes	100.00
	467	1	NC_015383.1	403586	yes	100.00
	468	1	NZ_CP009368.1	402605	yes	100.00
	469	1	NZ_CP029453.1	401505	yes	100.00
	470	2	NZ_CP010351.1	398857	yes	100.00
	470	2	CP010351|2397	398857	no	100.00
	471	2	NZ_CP017294.1	398087	yes	100.00
	471	2	CP017294|3040	398087	no	100.00
	472	2	CP000617.1	397868	yes	100.00
	472	2	CP000617|3542	397868	no	100.00
	473	1	MF344570.1	397519	yes	100.00
	474	3	NC_012528.1	396459	yes	100.00
	474	3	CP001117|3781	396459	no	100.00
	474	3	NC_012528|3781	396459	no	100.00
	475	1	NZ_CP027853.1	395858	yes	100.00
	476	2	NZ_CP013587.1	395855	yes	100.00
	476	2	CP013587|2924	395855	no	100.00
	477	2	NZ_CP012862.1	395438	yes	100.00
	477	2	CP012862|4272	395438	no	100.00
	478	2	CP021083.1	395118	yes	100.00
	478	2	CP021083|2707	395118	no	100.00
	479	1	NZ_CP026333.1	394537	yes	100.00
	480	3	NC_019957.1	394147	yes	100.00
	480	3	CP003079|3224	394147	no	100.00
	480	3	NC_019957|3224	394147	no	100.00
	481	3	NC_014839.1	394054	yes	100.00
	481	3	CP002435|3640	394054	no	100.00
	481	3	NC_014839|3640	394054	no	100.00
	482	2	NZ_CP006988.1	393846	yes	100.00
	482	2	CP006988|2711	393846	no	100.00
	483	2	CP013001.1	393620	yes	100.00
	483	2	CP013001|2898	393620	no	100.00
	484	2	NZ_CP020898.1	392817	yes	100.00
	484	2	CP020898|2924	392817	no	100.00
	485	1	MG014722.1	392275	yes	100.00
	486	3	NC_012855.1	389779	yes	100.00
	486	3	CP001646|3767	389779	no	100.00
	486	3	NC_012855|3767	389779	no	100.00
	487	3	KF602051.1	389676	yes	100.00
	487	3	KF602051|2836	389676	no	100.00
	487	3	NC_023286|2836	389676	no	100.00
	488	3	NC_011987.1	388169	yes	100.00
	488	3	CP000631|3804	388169	no	100.00
	488	3	NC_011987|3804	388169	no	100.00
	489	1	NZ_CP024308.1	387881	yes	100.00
	490	2	NZ_CP015507.1	386866	yes	100.00
	490	2	CP015507|4617	386866	no	100.00
	491	2	NZ_CP011808.2	386625	yes	100.00
	491	2	CP011808|2598	386625	no	100.00
	492	3	NC_011143.1	382976	yes	100.00
	492	3	CP000748|3846	382976	no	100.00
	492	3	NC_011143|3846	382976	no	100.00
	493	1	NZ_CP024582.1	382413	yes	100.00
	494	2	NZ_CP013995.1	381524	yes	100.00
	494	2	CP013995|1649	381524	no	100.00
	495	2	NZ_CP009266.1	380781	yes	100.00
	495	2	CP009266|2493	380781	no	100.00
	496	2	NZ_CP009619.1	380714	yes	100.00
	496	2	CP009619|4412	380714	no	100.00
	497	3	NC_011758.1	380207	yes	100.00
	497	3	CP001299|3822	380207	no	100.00
	497	3	NC_011758|3822	380207	no	100.00
	498	2	NZ_CP009869.1	378808	yes	100.00
	498	2	CP009869|840	378808	no	100.00
	499	2	NZ_CP013855.1	375718	yes	100.00
	499	2	CP013855|2853	375718	no	100.00
	500	1	NZ_CP026517.1	375354	yes	100.00
	501	2	NZ_CP013419.1	375023	yes	100.00
	501	2	CP013419|2835	375023	no	100.00
	502	1	NZ_CP011450.1	374401	yes	100.00
	503	3	NC_009926.1	374161	yes	100.00
	503	3	CP000838|3935	374161	no	100.00
	503	3	NC_009926|3935	374161	no	100.00
	504	1	MF344571.1	374000	yes	100.00
	505	1	NZ_CP026186.1	373179	yes	100.00
	506	1	NZ_CP026518.1	373067	yes	100.00
	507	2	NZ_CP022541.1	372263	yes	100.00
	507	2	CP022541|3576	372263	no	100.00
	508	3	NC_004041.2	371254	yes	100.00
	508	3	NC_004041|2924	371254	no	100.00
	508	3	U80928|2924	371254	no	100.00
	509	2	CP017887.1	371069	yes	100.00
	509	2	CP017887|1893	371069	no	100.00
	510	3	NC_019699.1	370830	yes	100.00
	510	3	NC_019699|2565	370830	no	100.00
	510	3	CP003598|2565	370830	no	100.00
	511	2	NZ_CP015879.1	370338	yes	100.00
	511	2	CP015879|4622	370338	no	100.00
	512	2	NZ_CP017632.1	369298	yes	100.00
	512	2	CP017632|430	369298	no	100.00
	513	1	NZ_CP026974.1	369152	yes	100.00
	514	1	NZ_CP028969.1	367423	yes	100.00
	515	1	NZ_CP026266.1	367312	yes	100.00
	516	2	NC_007410.1	366354	yes	100.00
	516	2	CP000119|4361	366354	no	100.00
	517	1	NZ_CP029211.1	366221	yes	100.00
	518	1	NZ_CP028970.1	365485	yes	100.00
	519	2	NZ_CP018064.1	365084	yes	100.00
	519	2	CP018064|1870	365084	no	100.00
	520	2	NZ_CP017574.1	364037	yes	100.00
	520	2	CP017574|1927	364037	no	100.00
	521	2	NZ_CP011314.1	361964	yes	100.00
	521	2	CP011314|1530	361964	no	100.00
	522	3	NC_014389.1	361399	yes	100.00
	522	3	CP001812|3671	361399	no	100.00
	522	3	NC_014389|3671	361399	no	100.00
	523	3	NC_023144.1	361397	yes	100.00
	523	3	CP006997|1869	361397	no	100.00
	523	3	NC_023144|1869	361397	no	100.00
	524	1	NZ_CP009691.1	360889	yes	100.00
	525	3	NC_007949.1	360405	yes	100.00
	525	3	CP000317|4029	360405	no	100.00
	525	3	NC_007949|4029	360405	no	100.00
	526	2	CP013276.2	359560	yes	100.00
	526	2	CP013276|2015	359560	no	100.00
	527	2	NZ_CP009349.1	359439	yes	100.00
	527	2	CP009349|2015	359439	no	100.00
	528	1	NZ_CP009336.1	358965	yes	100.00
	529	2	NZ_CP012863.1	357561	yes	100.00
	529	2	CP012863|4273	357561	no	100.00
	530	2	NZ_CP013543.1	356390	yes	100.00
	530	2	CP013543|1801	356390	no	100.00
	531	3	NC_016591.1	356263	yes	100.00
	531	3	CP003091|3542	356263	no	100.00
	531	3	NC_016591|3542	356263	no	100.00
	532	3	NC_009927.1	356087	yes	100.00
	532	3	CP000839|3934	356087	no	100.00
	532	3	NC_009927|3934	356087	no	100.00
	533	2	NC_003903.1	356023	yes	100.00
	533	2	NC_003903|4101	356023	no	100.00
	534	2	NZ_CP013544.1	355825	yes	100.00
	534	2	CP013544|2924	355825	no	100.00
	535	1	NZ_CP026242.1	355789	yes	100.00
	536	1	NZ_CP029396.1	355075	yes	100.00
	537	2	NZ_CP017078.1	354886	yes	100.00
	537	2	CP017078|1665	354886	no	100.00
	538	2	NZ_CP021699.1	354705	yes	100.00
	538	2	CP021699|1530	354705	no	100.00
	539	2	NZ_CP013586.1	354689	yes	100.00
	539	2	CP013586|1801	354689	no	100.00
	540	3	NC_010631.1	354564	yes	100.00
	540	3	CP001038|3899	354564	no	100.00
	540	3	NC_010631|3899	354564	no	100.00
	541	1	NZ_CP025016.1	354350	yes	100.00
	542	1	MF344582.1	354045	yes	100.00
	543	3	NC_018107.1	353865	yes	100.00
	543	3	CP003684|1531	353865	no	100.00
	543	3	NC_018107|1531	353865	no	100.00
	544	1	MG591698.1	353691	yes	100.00
	545	3	NC_008757.1	353291	yes	100.00
	545	3	CP000530|3996	353291	no	100.00
	545	3	NC_008757|3996	353291	no	100.00
	546	1	NZ_CP021463.1	352906	yes	100.00
	547	1	NC_008379.1	352782	yes	100.00
	548	3	NC_014825.1	352646	yes	100.00
	548	3	CP002405|3646	352646	no	100.00
	548	3	NC_014825|3646	352646	no	100.00
	549	2	NZ_CP013570.1	352133	yes	100.00
	549	2	CP013570|1801	352133	no	100.00
	550	2	NZ_CP013576.1	352133	yes	100.00
	550	2	CP013576|1801	352133	no	100.00
	551	2	NZ_CP013533.1	352129	yes	100.00
	551	2	CP013533|1801	352129	no	100.00
	552	2	NZ_CP013548.1	352129	yes	100.00
	552	2	CP013548|1801	352129	no	100.00
	553	1	CP024910.1	351806	yes	100.00
	554	2	KR653209.1	351717	yes	100.00
	554	2	KR653209|430	351717	no	100.00
	555	2	NZ_CP013559.1	351351	yes	100.00
	555	2	CP013559|1801	351351	no	100.00
	556	2	NZ_CP013069.1	351005	yes	100.00
	556	2	CP013069|2786	351005	no	100.00
	557	3	NC_012852.1	350312	yes	100.00
	557	3	CP001626|1791	350312	no	100.00
	557	3	NC_012852|1791	350312	no	100.00
	558	1	NZ_CP020413.2	350181	yes	100.00
	559	1	MG656414.1	350179	yes	100.00
	560	1	MF344583.1	349834	yes	100.00
	561	2	NZ_CP013581.1	349796	yes	100.00
	561	2	CP013581|1801	349796	no	100.00
	562	2	NZ_CP013528.1	349793	yes	100.00
	562	2	CP013528|1801	349793	no	100.00
	563	2	NZ_CP009348.1	349602	yes	100.00
	563	2	CP009348|2816	349602	no	100.00
	564	2	NZ_CP009334.1	349601	yes	100.00
	564	2	CP009334|2816	349601	no	100.00
	565	2	CP013277.1	349600	yes	100.00
	565	2	CP013277|2816	349600	no	100.00
	566	3	NC_018516.1	349599	yes	100.00
	566	3	CP003764|2816	349599	no	100.00
	566	3	NC_018516|2816	349599	no	100.00
	567	2	NZ_CP018081.1	348874	yes	100.00
	567	2	CP018081|1847	348874	no	100.00
	568	2	NZ_CP020043.1	348805	yes	100.00
	568	2	CP020043|4175	348805	no	100.00
	569	3	NC_014213.1	347854	yes	100.00
	569	3	NC_014213|2580	347854	no	100.00
	569	3	CP002043|2580	347854	no	100.00
	570	2	NZ_CP020848.1	347748	yes	100.00
	570	2	CP020848|1530	347748	no	100.00
	571	1	NZ_CP021914.1	347721	yes	100.00
	572	2	NZ_CP019604.1	346204	yes	100.00
	572	2	CP019604|1389	346204	no	100.00
	573	2	NZ_CP014853.1	345196	yes	100.00
	573	2	CP014853|1412	345196	no	100.00
	574	2	NZ_CP013538.1	344843	yes	100.00
	574	2	CP013538|1801	344843	no	100.00
	575	1	MF344564.1	344478	yes	100.00
	576	3	NC_008242.1	343931	yes	100.00
	576	3	CP000389|1833	343931	no	100.00
	576	3	NC_008242|1833	343931	no	100.00
	577	2	NZ_CP013524.1	343400	yes	100.00
	577	2	CP013524|1801	343400	no	100.00
	578	2	CP016082.1	343282	yes	100.00
	578	2	CP016082|4625	343282	no	100.00
	579	2	NZ_CP016313.1	342792	yes	100.00
	579	2	CP016313|2862	342792	no	100.00
	580	2	NZ_CP007048.1	341391	yes	100.00
	580	2	CP007048|2417	341391	no	100.00
	581	2	CP016838.1	341373	yes	100.00
	581	2	CP016838|430	341373	no	100.00
	582	3	NC_015498.1	341282	yes	100.00
	582	3	CP002527|2868	341282	no	100.00
	582	3	NC_015498|2868	341282	no	100.00
	583	2	CP019195.1	341263	yes	100.00
	583	2	CP019195|430	341263	no	100.00
	584	1	NZ_CP026171.1	341250	yes	100.00
	585	2	NZ_CP016179.1	340942	yes	100.00
	585	2	CP016179|4627	340942	no	100.00
	586	2	NZ_CP013553.1	340631	yes	100.00
	586	2	CP013553|1801	340631	no	100.00
	587	2	NZ_CP013564.1	340631	yes	100.00
	587	2	CP013564|1801	340631	no	100.00
	588	1	NZ_CP029142.1	340462	yes	100.00
	589	2	KX810825.1	339962	yes	100.00
	589	2	KX810825|429	339962	no	100.00
	590	2	NZ_CP017148.1	339755	yes	100.00
	590	2	CP017148|1937	339755	no	100.00
	591	2	CP000876.1	339639	yes	100.00
	591	2	CP000876|4342	339639	no	100.00
	592	2	NZ_CP007734.1	338850	yes	100.00
	592	2	CP007734|1586	338850	no	100.00
	593	1	KU356480.1	338538	yes	100.00
	594	2	NZ_CP020902.1	338512	yes	100.00
	594	2	CP020902|1530	338512	no	100.00
	595	3	NC_007950.1	338007	yes	100.00
	595	3	CP000318|4030	338007	no	100.00
	595	3	NC_007950|4030	338007	no	100.00
	596	2	NZ_CP012101.1	337579	yes	100.00
	596	2	CP012101|2020	337579	no	100.00
	597	2	NZ_CP004365.1	336138	yes	100.00
	597	2	CP004365|2255	336138	no	100.00
	598	2	NZ_CP013513.1	336117	yes	100.00
	598	2	CP013513|1803	336117	no	100.00
	599	2	NZ_CP013603.1	336117	yes	100.00
	599	2	CP013603|1803	336117	no	100.00
	600	2	NZ_CP009293.1	335704	yes	100.00
	600	2	CP009293|3849	335704	no	100.00
	601	2	KX636095.1	335317	yes	100.00
	601	2	KX636095|770	335317	no	100.00
	602	2	NZ_CP011635.1	332956	yes	100.00
	602	2	CP011635|840	332956	no	100.00
	603	3	NC_008271.1	332361	yes	100.00
	603	3	CP000434|4020	332361	no	100.00
	603	3	NC_008271|4020	332361	no	100.00
	604	2	NZ_CP018781.1	332144	yes	100.00
	604	2	CP018781|3807	332144	no	100.00
	605	2	NZ_CP009883.1	331227	yes	100.00
	605	2	CP009883|840	331227	no	100.00
	606	2	NZ_CP014208.1	331058	yes	100.00
	606	2	CP014208|2894	331058	no	100.00
	607	2	NZ_CP022533.1	330060	yes	100.00
	607	2	CP022533|429	330060	no	100.00
	608	1	NZ_CP026391.1	330021	yes	100.00
	609	1	NZ_CP027360.1	329873	yes	100.00
	610	2	NZ_CP019641.1	329482	yes	100.00
	610	2	CP019641|1383	329482	no	100.00
	611	2	NZ_CP010326.1	329383	yes	100.00
	611	2	CP010326|784	329383	no	100.00
	612	1	NZ_CP022696.1	328945	yes	100.00
	613	2	NZ_CP010380.1	328905	yes	100.00
	613	2	CP010380|840	328905	no	100.00
	614	1	CP027144.1	328871	yes	100.00
	615	1	NZ_CP028537.1	328828	yes	100.00
	616	3	NC_011738.1	328635	yes	100.00
	616	3	CP001292|3825	328635	no	100.00
	616	3	NC_011738|3825	328635	no	100.00
	617	3	NC_019690.1	328634	yes	100.00
	617	3	CP003593|3269	328634	no	100.00
	617	3	NC_019690|3269	328634	no	100.00
	618	3	NC_008712.1	328237	yes	100.00
	618	3	CP000475|4004	328237	no	100.00
	618	3	NC_008712|4004	328237	no	100.00
	619	3	NC_020385.1	328151	yes	100.00
	619	3	CP004137|3170	328151	no	100.00
	619	3	NC_020385|3170	328151	no	100.00
	620	1	NZ_CP024423.1	327671	yes	100.00
	621	2	NZ_CP022669.1	327451	yes	100.00
	621	2	CP022669|1786	327451	no	100.00
	622	1	NZ_CP024792.1	327173	yes	100.00
	623	2	NZ_CP022568.1	326874	yes	100.00
	623	2	CP022568|1799	326874	no	100.00
	624	2	NZ_CP022346.1	326530	yes	100.00
	624	2	CP022346|1406	326530	no	100.00
	625	1	NZ_CP026058.1	326508	yes	100.00
	626	2	NZ_CP010016.1	326388	yes	100.00
	626	2	CP010016|2834	326388	no	100.00
	627	2	NZ_CP020346.1	325255	yes	100.00
	627	2	CP020346|1450	325255	no	100.00
	628	3	NC_012527.1	324711	yes	100.00
	628	3	CP001115|3780	324711	no	100.00
	628	3	NC_012527|3780	324711	no	100.00
	629	3	EU855788.1	324503	yes	100.00
	629	3	EU855788|429	324503	no	100.00
	629	3	NC_012556|429	324503	no	100.00
	630	1	NZ_CP028804.1	323934	yes	100.00
	631	2	NZ_CP016500.1	323507	yes	100.00
	631	2	CP016500|3803	323507	no	100.00
	632	1	MF344562.1	323333	yes	100.00
	633	2	NZ_CP016407.1	323122	yes	100.00
	633	2	CP016407|472	323122	no	100.00
	634	2	NZ_CP016409.1	322518	yes	100.00
	634	2	CP016409|472	322518	no	100.00
	635	1	NZ_FO082821.1	322264	yes	100.00
	636	2	NZ_CP010957.1	322226	yes	100.00
	636	2	CP010957|2698	322226	no	100.00
	637	3	NC_022739.1	321653	yes	100.00
	637	3	CP003962|3042	321653	no	100.00
	637	3	NC_022739|3042	321653	no	100.00
	638	3	NC_009339.1	321253	yes	100.00
	638	3	CP000657|3653	321253	no	100.00
	638	3	NC_009339|3653	321253	no	100.00
	639	3	NC_014840.1	321080	yes	100.00
	639	3	CP002436|3643	321080	no	100.00
	639	3	NC_014840|3643	321080	no	100.00
	640	2	NZ_CP008824.1	319976	yes	100.00
	640	2	CP008824|966	319976	no	100.00
	641	1	NZ_CP029037.1	319930	yes	100.00
	642	1	MF344561.1	319852	yes	100.00
	643	3	NC_018688.1	319710	yes	100.00
	643	3	CP003693|2017	319710	no	100.00
	643	3	NC_018688|2017	319710	no	100.00
	644	2	NZ_CP016596.1	319570	yes	100.00
	644	2	CP016596|2016	319570	no	100.00
	645	2	NZ_CP009620.1	319400	yes	100.00
	645	2	CP009620|2493	319400	no	100.00
	646	1	NZ_CP018299.1	319190	yes	100.00
	647	2	NZ_CP014169.1	319133	yes	100.00
	647	2	CP014169|4556	319133	no	100.00
	648	3	EU855787.1	318782	yes	100.00
	648	3	EU855787|429	318782	no	100.00
	648	3	NC_012555|429	318782	no	100.00
	649	3	NC_014841.1	318111	yes	100.00
	649	3	CP002437|3642	318111	no	100.00
	649	3	NC_014841|3642	318111	no	100.00
	650	2	NZ_CP016024.1	317936	yes	100.00
	650	2	CP016024|2095	317936	no	100.00
	651	2	CP016195.1	317818	yes	100.00
	651	2	CP016195|2081	317818	no	100.00
	652	2	NZ_CP018048.1	317349	yes	100.00
	652	2	CP018048|4145	317349	no	100.00
	653	2	NZ_CP009999.1	317336	yes	100.00
	653	2	CP009999|1411	317336	no	100.00
	654	3	NC_022078.1	317154	yes	100.00
	654	3	CP006657|767	317154	no	100.00
	654	3	NC_022078|767	317154	no	100.00
	655	1	MF344565.1	316843	yes	100.00
	656	2	NZ_CP016411.1	316814	yes	100.00
	656	2	CP016411|472	316814	no	100.00
	657	3	NC_009717.1	316164	yes	100.00
	657	3	CP000782|3953	316164	no	100.00
	657	3	NC_009717|3953	316164	no	100.00
	658	2	NZ_CP016413.1	316160	yes	100.00
	658	2	CP016413|472	316160	no	100.00
	659	1	CP029717.1	315949	yes	100.00
	660	2	NZ_CP014597.1	315806	yes	100.00
	660	2	CP014597|2373	315806	no	100.00
	661	2	KX710093.1	315395	yes	100.00
	661	2	KX710093|429	315395	no	100.00
	662	2	NZ_CP013491.1	315154	yes	100.00
	662	2	CP013491|1803	315154	no	100.00
	663	1	NZ_CP013496.1	315154	yes	100.00
	664	2	NZ_CP013591.1	315154	yes	100.00
	664	2	CP013591|1803	315154	no	100.00
	665	2	NZ_CP013501.1	315151	yes	100.00
	665	2	CP013501|1803	315151	no	100.00
	666	2	NZ_CP013518.1	315151	yes	100.00
	666	2	CP013518|1803	315151	no	100.00
	667	2	NZ_CP010112.1	314883	yes	100.00
	667	2	CP010112|2016	314883	no	100.00
	668	2	NZ_CP013507.1	314785	yes	100.00
	668	2	CP013507|1803	314785	no	100.00
	669	2	NZ_CP013597.1	314785	yes	100.00
	669	2	CP013597|1803	314785	no	100.00
	670	2	NZ_CP014276.1	314776	yes	100.00
	670	2	CP014276|2885	314776	no	100.00
	671	3	NC_015169.1	314518	yes	100.00
	671	3	CP002537|2706	314518	no	100.00
	671	3	NC_015169|2706	314518	no	100.00
	672	3	NC_012529.1	314317	yes	100.00
	672	3	CP001116|3779	314317	no	100.00
	672	3	NC_012529|3779	314317	no	100.00
	673	2	KY863418.1	314137	yes	100.00
	673	2	KY863418|429	314137	no	100.00
	674	2	NZ_CP011053.1	313995	yes	100.00
	674	2	CP011053|4002	313995	no	100.00
	675	3	NC_014172.1	312963	yes	100.00
	675	3	CP001904|1926	312963	no	100.00
	675	3	NC_014172|1926	312963	no	100.00
	676	2	KY978628.1	312880	yes	100.00
	676	2	KY978628|429	312880	no	100.00
	677	2	NZ_CP009595.1	312478	yes	100.00
	677	2	CP009595|1926	312478	no	100.00
	678	2	NZ_CP009606.1	312478	yes	100.00
	678	2	CP009606|1926	312478	no	100.00
	679	2	NZ_CP020540.1	312167	yes	100.00
	679	2	CP020540|3848	312167	no	100.00
	680	2	KY320277.1	311758	yes	100.00
	680	2	KY320277|840	311758	no	100.00
	681	2	CP021084.1	311736	yes	100.00
	681	2	CP021084|4487	311736	no	100.00
	682	2	NZ_CP010421.1	311724	yes	100.00
	682	2	CP010421|4308	311724	no	100.00
	683	1	KP975077.1	311662	yes	100.00
	684	2	NZ_CP006370.1	311483	yes	100.00
	684	2	CP006370|2785	311483	no	100.00
	685	2	KP899803.1	311280	yes	100.00
	685	2	KP899803|840	311280	no	100.00
	686	2	NZ_CP018821.1	310952	yes	100.00
	686	2	CP018821|1664	310952	no	100.00
	687	1	NZ_CP026661.1	310921	yes	100.00
	688	3	NC_009507.1	310228	yes	100.00
	688	3	CP000700|3969	310228	no	100.00
	688	3	NC_009507|3969	310228	no	100.00
	689	1	NZ_CP024507.1	310025	yes	100.00
	690	2	NZ_CP015595.1	309964	yes	100.00
	690	2	CP015595|2188	309964	no	100.00
	691	3	LK056646.1	309406	yes	100.00
	691	3	LK056646|429	309406	no	100.00
	691	3	NC_024983|429	309406	no	100.00
	692	2	CP016292.1	309378	yes	100.00
	692	2	CP016292|1784	309378	no	100.00
	693	3	NC_019765.1	309296	yes	100.00
	693	3	NC_019765|2608	309296	no	100.00
	693	3	CP003654|2608	309296	no	100.00
	694	3	NC_011370.1	308747	yes	100.00
	694	3	CP001195|2416	308747	no	100.00
	694	3	NC_011370|2416	308747	no	100.00
	695	2	NZ_CP016810.1	307743	yes	100.00
	695	2	CP016810|770	307743	no	100.00
	696	2	LN713926.1	307330	yes	100.00
	696	2	LN713926|4146	307330	no	100.00
	697	1	NZ_CP024895.1	306129	yes	100.00
	698	2	NZ_CP013631.1	305839	yes	100.00
	698	2	CP013631|1800	305839	no	100.00
	699	1	CP021374.1	305590	yes	100.00
	700	2	NZ_CP013381.1	305114	yes	100.00
	700	2	CP013381|2819	305114	no	100.00
	701	2	NZ_CP009547.1	305110	yes	100.00
	701	2	CP009547|2819	305110	no	100.00
	702	2	NZ_CP017591.1	304641	yes	100.00
	702	2	CP017591|1918	304641	no	100.00
	703	2	NZ_CP008933.1	304526	yes	100.00
	703	2	CP008933|1530	304526	no	100.00
	704	6	CP004850.1	303282	yes	100.00
	704	6	CP003918|2869	303282	no	100.00
	704	6	CP004850|2869	303282	no	100.00
	704	6	CP004854|2869	303282	no	100.00
	704	6	NC_019394|2869	303282	no	100.00
	704	6	NC_021718|2869	303282	no	100.00
	705	2	NZ_CP014527.1	303116	yes	100.00
	705	2	CP014527|2384	303116	no	100.00
	706	1	NZ_CP026196.1	302640	yes	100.00
	707	3	NC_016817.1	302599	yes	100.00
	707	3	HE617161|2894	302599	no	100.00
	707	3	NC_016817|2894	302599	no	100.00
	708	2	NZ_CP018030.1	302350	yes	100.00
	708	2	CP018030|4648	302350	no	100.00
	709	3	NC_008703.1	302089	yes	100.00
	709	3	CP000519|3652	302089	no	100.00
	709	3	NC_008703|3652	302089	no	100.00
	710	1	NZ_CP023721.1	301603	yes	100.00
	711	3	CP001028.1	301592	yes	100.00
	711	3	CP001028|1374	301592	no	100.00
	711	3	NC_010553|1374	301592	no	100.00
	712	2	NZ_CP009921.1	301264	yes	100.00
	712	2	CP009921|1607	301264	no	100.00
	713	1	MG252895.1	300958	yes	100.00
	714	3	NZ_CP013644.1	300955	yes	100.00
	714	3	CP013637|1800	300955	no	100.00
	714	3	CP013644|1800	300955	no	100.00
	715	2	NC_007412.1	300758	yes	100.00
	715	2	CP000121|4126	300758	no	100.00
	716	3	CP000476.1	300725	yes	100.00
	716	3	CP000476|3443	300725	no	100.00
	716	3	NC_008713|3443	300725	no	100.00
	717	1	NZ_CP017915.1	300425	yes	100.00
	718	2	LN794248.1	300375	yes	100.00
	718	2	LN794248|429	300375	no	100.00
	719	3	NC_015065.1	300292	yes	100.00
	719	3	CP002482|3628	300292	no	100.00
	719	3	NC_015065|3628	300292	no	100.00
	720	3	NC_019763.1	300164	yes	100.00
	720	3	CP003615|3241	300164	no	100.00
	720	3	NC_019763|3241	300164	no	100.00
	721	2	NZ_CP015730.1	300156	yes	100.00
	721	2	CP015730|2016	300156	no	100.00
	722	1	NZ_CP027479.1	300131	yes	100.00
	723	2	KX839207.1	299858	yes	100.00
	723	2	KX839207|1531	299858	no	100.00
	724	2	NZ_CP004876.1	299843	yes	100.00
	724	2	CP004876|1411	299843	no	100.00
	725	2	NZ_CP007144.1	299298	yes	100.00
	725	2	CP007144|4314	299298	no	100.00
	726	2	NZ_CP013415.1	299296	yes	100.00
	726	2	CP013415|2820	299296	no	100.00
	727	1	NZ_CP021356.1	299209	yes	100.00
	728	1	NZ_CP024813.1	298989	yes	100.00
	729	2	NZ_CP015111.1	298877	yes	100.00
	729	2	CP015111|4613	298877	no	100.00
	730	1	NZ_CP026208.1	298633	yes	100.00
	731	3	JQ665880.1	298356	yes	100.00
	731	3	JQ665880|2678	298356	no	100.00
	731	3	NC_019313|2678	298356	no	100.00
	732	1	CP023723.1	297984	yes	100.00
	733	2	NZ_CP018385.1	297875	yes	100.00
	733	2	CP018385|1735	297875	no	100.00
	734	2	NZ_CP021803.1	297816	yes	100.00
	734	2	CP021803|2679	297816	no	100.00
	735	2	KU140623.1	297376	yes	100.00
	735	2	KU140623|3142	297376	no	100.00
	736	2	NZ_CP010990.1	297301	yes	100.00
	736	2	CP010990|4280	297301	no	100.00
	737	2	NZ_CP021815.1	297123	yes	100.00
	737	2	CP021815|2681	297123	no	100.00
	738	2	NZ_CP022152.1	296175	yes	100.00
	738	2	CP022152|1876	296175	no	100.00
	739	1	NZ_CP020441.2	295841	yes	100.00
	740	1	NC_016588.1	295744	yes	100.00
	741	2	NZ_CP011601.1	295619	yes	100.00
	741	2	CP011601|429	295619	no	100.00
	742	2	NZ_CP004000.1	295493	yes	100.00
	742	2	CP004000|1530	295493	no	100.00
	743	3	NC_007959.1	294829	yes	100.00
	743	3	CP000320|4028	294829	no	100.00
	743	3	NC_007959|4028	294829	no	100.00
	744	3	NC_012854.1	294782	yes	100.00
	744	3	CP001627|1796	294782	no	100.00
	744	3	NC_012854|1796	294782	no	100.00
	745	2	NZ_CP017901.1	294721	yes	100.00
	745	2	CP017901|4223	294721	no	100.00
	746	2	NZ_CP017898.1	294086	yes	100.00
	746	2	CP017898|4223	294086	no	100.00
	747	3	NC_022043.1	294017	yes	100.00
	747	3	CP006653|3078	294017	no	100.00
	747	3	NC_022043|3078	294017	no	100.00
	748	2	NZ_CP011417.1	293826	yes	100.00
	748	2	CP011417|1363	293826	no	100.00
	749	2	NZ_CP014284.1	293705	yes	100.00
	749	2	CP014284|1416	293705	no	100.00
	750	2	NZ_CP016590.1	293592	yes	100.00
	750	2	CP016590|2019	293592	no	100.00
	751	2	CP004861.1	293574	yes	100.00
	751	2	CP004861|1411	293574	no	100.00
	752	2	CP007615.1	293574	yes	100.00
	752	2	CP007615|1411	293574	no	100.00
	753	2	NZ_CP022417.1	292917	yes	100.00
	753	2	CP022417|1850	292917	no	100.00
	754	2	CP013931.1	292506	yes	100.00
	754	2	CP013931|2869	292506	no	100.00
	755	2	NZ_CP020854.1	292471	yes	100.00
	755	2	CP020854|1530	292471	no	100.00
	756	2	NZ_CP005190.1	292135	yes	100.00
	756	2	CP005190|1804	292135	no	100.00
	757	1	NZ_CP023312.1	292095	yes	100.00
	758	3	NC_014502.1	291993	yes	100.00
	758	3	CP002201|3669	291993	no	100.00
	758	3	NC_014502|3669	291993	no	100.00
	759	2	NZ_CP017909.1	291285	yes	100.00
	759	2	CP017909|4223	291285	no	100.00
	760	2	NZ_CP011133.1	290993	yes	100.00
	760	2	CP011133|1877	290993	no	100.00
	761	1	NZ_CP022660.1	290957	yes	100.00
	762	2	NZ_CP018017.1	290108	yes	100.00
	762	2	CP018017|1876	290108	no	100.00
	763	3	NC_015951.1	290055	yes	100.00
	763	3	CP002995|3562	290055	no	100.00
	763	3	NC_015951|3562	290055	no	100.00
	764	2	NZ_CP018961.1	289903	yes	100.00
	764	2	CP018961|1530	289903	no	100.00
	765	1	MF344581.1	289837	yes	100.00
	766	3	NC_009430.1	289489	yes	100.00
	766	3	CP000663|2236	289489	no	100.00
	766	3	NC_009430|2236	289489	no	100.00
	767	1	NZ_CP019214.2	289112	yes	100.00
	768	2	CP017904.1	289065	yes	100.00
	768	2	CP017904|4223	289065	no	100.00
	769	3	JX182975.1	288920	yes	100.00
	769	3	JX182975|840	288920	no	100.00
	769	3	NC_019360|840	288920	no	100.00
	770	2	NZ_CP013744.1	288836	yes	100.00
	770	2	CP013744|2837	288836	no	100.00
	771	1	MF344563.1	288771	yes	100.00
	772	2	NZ_CP017422.1	288370	yes	100.00
	772	2	CP017422|3624	288370	no	100.00
	773	1	NZ_CP028791.1	288222	yes	100.00
	774	2	NZ_CP013929.1	287708	yes	100.00
	774	2	CP013929|2869	287708	no	100.00
	775	1	KX426227.1	287631	yes	100.00
	776	3	KF362122.2	287616	yes	100.00
	776	3	NC_023277|841	287616	no	100.00
	776	3	KF362122|841	287616	no	100.00
	777	2	NZ_CP019989.1	287502	yes	100.00
	777	2	CP019989|1649	287502	no	100.00
	778	2	NZ_CP005191.1	287488	yes	100.00
	778	2	CP005191|1923	287488	no	100.00
	779	2	NZ_CP014508.1	286935	yes	100.00
	779	2	CP014508|2390	286935	no	100.00
	780	2	NZ_CP013487.1	286750	yes	100.00
	780	2	CP013487|1496	286750	no	100.00
	781	2	NZ_CP010408.1	286635	yes	100.00
	781	2	CP010408|3563	286635	no	100.00
	782	1	NZ_CP017944.1	286438	yes	100.00
	783	1	NZ_CP025114.1	285478	yes	100.00
	784	3	NC_020384.1	285459	yes	100.00
	784	3	CP004136|1411	285459	no	100.00
	784	3	NC_020384|1411	285459	no	100.00
	785	1	NC_023136.1	285395	yes	100.00
	786	1	NZ_CP023738.1	285280	yes	100.00
	787	3	NC_013792.1	285222	yes	100.00
	787	3	CP001879|3696	285222	no	100.00
	787	3	NC_013792|3696	285222	no	100.00
	788	2	NZ_CP007625.1	285163	yes	100.00
	788	2	CP007625|2083	285163	no	100.00
	789	2	NZ_CP014763.1	284894	yes	100.00
	789	2	CP014763|1525	284894	no	100.00
	790	2	NZ_CP022418.1	284777	yes	100.00
	790	2	CP022418|4197	284777	no	100.00
	791	2	CP013215.1	284628	yes	100.00
	791	2	CP013215|429	284628	no	100.00
	792	1	NZ_CP027678.1	284485	yes	100.00
	793	1	NZ_CP028919.1	284025	yes	100.00
	794	1	NZ_CP027480.1	283378	yes	100.00
	795	1	NZ_CP028929.1	283371	yes	100.00
	796	2	CP016921.1	283369	yes	100.00
	796	2	CP016921|1530	283369	no	100.00
	797	2	NZ_CP022424.1	282640	yes	100.00
	797	2	CP022424|2663	282640	no	100.00
	798	1	NZ_CP026276.1	282476	yes	100.00
	799	2	NZ_CP008825.1	282439	yes	100.00
	799	2	CP008825|429	282439	no	100.00
	800	2	KY270852.1	282423	yes	100.00
	800	2	KY270852|429	282423	no	100.00
	801	2	KU254577.1	282042	yes	100.00
	801	2	KU254577|3043	282042	no	100.00
	802	2	NZ_CP009639.1	281957	yes	100.00
	802	2	CP009639|2084	281957	no	100.00
	803	3	NC_017203.1	281231	yes	100.00
	803	3	CP001910|1411	281231	no	100.00
	803	3	NC_017203|1411	281231	no	100.00
	804	2	NZ_CP015501.1	281190	yes	100.00
	804	2	CP015501|1530	281190	no	100.00
	805	3	NC_017553.1	280753	yes	100.00
	805	3	CP003086|2894	280753	no	100.00
	805	3	NC_017553|2894	280753	no	100.00
	806	2	CP017893.1	280614	yes	100.00
	806	2	CP017893|4223	280614	no	100.00
	807	2	NZ_CP021026.1	280614	yes	100.00
	807	2	CP021026|1803	280614	no	100.00
	808	2	NZ_CP014599.1	280527	yes	100.00
	808	2	CP014599|2377	280527	no	100.00
	809	2	NZ_CP017721.1	280421	yes	100.00
	809	2	CP017721|552	280421	no	100.00
	810	1	NZ_CP026234.1	280328	yes	100.00
	811	2	NZ_CP021796.1	280209	yes	100.00
	811	2	CP021796|2683	280209	no	100.00
	812	1	NZ_CP025017.1	279539	yes	100.00
	813	1	NZ_CP023937.1	279104	yes	100.00
	814	3	NC_008573.1	278942	yes	100.00
	814	3	CP000470|705	278942	no	100.00
	814	3	NC_008573|705	278942	no	100.00
	815	2	NZ_CP018232.1	278328	yes	100.00
	815	2	CP018232|1797	278328	no	100.00
	816	2	NZ_CP017753.1	278189	yes	100.00
	816	2	CP017753|1904	278189	no	100.00
	817	2	NZ_CP014361.1	277875	yes	100.00
	817	2	CP014361|4596	277875	no	100.00
	818	2	NZ_CP019559.1	277790	yes	100.00
	818	2	CP019559|429	277790	no	100.00
	819	3	JX515588.1	277682	yes	100.00
	819	3	JX515588|1531	277682	no	100.00
	819	3	NC_023911|1531	277682	no	100.00
	820	2	NZ_CP018361.1	277616	yes	100.00
	820	2	CP018361|707	277616	no	100.00
	821	2	NZ_CP016764.1	277592	yes	100.00
	821	2	CP016764|429	277592	no	100.00
	822	1	CP029748.1	276880	yes	100.00
	823	2	NZ_CP020068.1	276460	yes	100.00
	823	2	CP020068|1530	276460	no	100.00
	824	3	NC_015382.1	276215	yes	100.00
	824	3	CP002601|2454	276215	no	100.00
	824	3	NC_015382|2454	276215	no	100.00
	825	2	NZ_CP006909.1	275986	yes	100.00
	825	2	CP006909|2519	275986	no	100.00
	826	3	NC_020542.1	275840	yes	100.00
	826	3	CP004037|1662	275840	no	100.00
	826	3	NC_020542|1662	275840	no	100.00
	827	2	CP019647.1	275801	yes	100.00
	827	2	CP019647|430	275801	no	100.00
	828	2	CP016293.1	274981	yes	100.00
	828	2	CP016293|1792	274981	no	100.00
	829	2	NC_005211.1	274762	yes	100.00
	829	2	NC_005211|429	274762	no	100.00
	830	2	KU318421.1	274659	yes	100.00
	830	2	KU318421|1531	274659	no	100.00
	831	2	NZ_CP014598.1	274486	yes	100.00
	831	2	CP014598|2374	274486	no	100.00
	832	1	MH105051.1	273923	yes	100.00
	833	2	NZ_CP020949.1	273667	yes	100.00
	833	2	CP020949|4206	273667	no	100.00
	834	2	NZ_CP012754.1	273628	yes	100.00
	834	2	CP012754|1530	273628	no	100.00
	835	2	NZ_CP009650.1	273588	yes	100.00
	835	2	CP009650|2083	273588	no	100.00
	836	1	NZ_CP021915.1	273585	yes	100.00
	837	3	NC_012849.1	273136	yes	100.00
	837	3	CP001647|2559	273136	no	100.00
	837	3	NC_012849|2559	273136	no	100.00
	838	3	NC_009928.1	273121	yes	100.00
	838	3	CP000840|3936	273121	no	100.00
	838	3	NC_009928|3936	273121	no	100.00
	839	2	KT347600.1	272865	yes	100.00
	839	2	KT347600|430	272865	no	100.00
	840	2	NZ_CP007558.1	272297	yes	100.00
	840	2	CP007558|966	272297	no	100.00
	841	2	NZ_CP019001.1	272202	yes	100.00
	841	2	CP019001|959	272202	no	100.00
	842	5	NC_011777.1	272145	yes	100.00
	842	5	CP001285|1404	272145	no	100.00
	842	5	DQ889677|1404	272145	no	100.00
	842	5	DQ889678|1404	272145	no	100.00
	842	5	NC_011777|1404	272145	no	100.00
	843	3	NC_019387.1	271713	yes	100.00
	843	3	CP003250|2861	271713	no	100.00
	843	3	NC_019387|2861	271713	no	100.00
	844	1	NZ_CP024444.1	271709	yes	100.00
	845	1	NZ_CP024312.1	271356	yes	100.00
	846	1	MG764551.1	271255	yes	100.00
	847	2	CP009155.1	271168	yes	100.00
	847	2	CP009155|2278	271168	no	100.00
	848	1	MF344566.1	271153	yes	100.00
	849	1	CP021131.1	271068	yes	100.00
	850	2	NZ_CP014580.1	271008	yes	100.00
	850	2	CP014580|2382	271008	no	100.00
	851	1	NZ_CP022747.1	270473	yes	100.00
	852	3	DQ889676.1	270082	yes	100.00
	852	3	DQ889676|1404	270082	no	100.00
	852	3	NC_010924|1404	270082	no	100.00
	853	3	NC_011655.1	270082	yes	100.00
	853	3	CP001179|1404	270082	no	100.00
	853	3	NC_011655|1404	270082	no	100.00
	854	3	NC_012654.1	270022	yes	100.00
	854	3	CP001081|2519	270022	no	100.00
	854	3	NC_012654|2519	270022	no	100.00
	855	2	KY401053.1	269755	yes	100.00
	855	2	KY401053|430	269755	no	100.00
	856	1	NZ_CP024065.1	269701	yes	100.00
	857	3	EF382672.1	269674	yes	100.00
	857	3	EF382672|429	269674	no	100.00
	857	3	NC_010870|429	269674	no	100.00
	858	3	NC_021910.1	269426	yes	100.00
	858	3	CP005953|2710	269426	no	100.00
	858	3	NC_021910|2710	269426	no	100.00
	859	2	NZ_CP015988.1	269215	yes	100.00
	859	2	CP015988|3968	269215	no	100.00
	860	2	NZ_CP021367.1	269150	yes	100.00
	860	2	CP021367|2662	269150	no	100.00
	861	3	NC_014621.1	268675	yes	100.00
	861	3	CP002225|1848	268675	no	100.00
	861	3	NC_014621|1848	268675	no	100.00
	862	2	CP013115.1	268412	yes	100.00
	862	2	CP013115|579	268412	no	100.00
	863	2	NZ_CP007732.1	268334	yes	100.00
	863	2	CP007732|966	268334	no	100.00
	864	1	MF788071.1	268242	yes	100.00
	865	2	NZ_CP012909.1	267988	yes	100.00
	865	2	CP012909|1848	267988	no	100.00
	866	3	NC_017386.1	267986	yes	100.00
	866	3	CP002019|1848	267986	no	100.00
	866	3	NC_017386|1848	267986	no	100.00
	867	2	NZ_CP016593.1	267949	yes	100.00
	867	2	CP016593|1848	267949	no	100.00
	868	2	KP453775.1	267645	yes	100.00
	868	2	KP453775|1008	267645	no	100.00
	869	1	NZ_CP013700.1	267642	yes	100.00
	870	2	NZ_CP015177.1	267609	yes	100.00
	870	2	CP015177|1413	267609	no	100.00
	871	2	KX254341.1	267486	yes	100.00
	871	2	KX254341|430	267486	no	100.00
	872	1	NZ_CP025431.1	267361	yes	100.00
	873	2	NZ_CP010091.1	267359	yes	100.00
	873	2	CP010091|1411	267359	no	100.00
	874	3	JN420336.1	267242	yes	100.00
	874	3	NC_016980|1530	267242	no	100.00
	874	3	JN420336|1530	267242	no	100.00
	875	3	NC_010418.1	266785	yes	100.00
	875	3	CP000963|2518	266785	no	100.00
	875	3	NC_010418|2518	266785	no	100.00
	876	1	CP013684.1	266230	yes	100.00
	877	3	NC_017588.1	265886	yes	100.00
	877	3	CP003253|2856	265886	no	100.00
	877	3	NC_017588|2856	265886	no	100.00
	878	1	MG825373.1	265799	yes	100.00
	879	2	CP000618.1	265616	yes	100.00
	879	2	CP000618|1736	265616	no	100.00
	880	2	CP016291.1	265603	yes	100.00
	880	2	CP016291|1797	265603	no	100.00
	881	1	NZ_CP027202.1	265538	yes	100.00
	882	2	NZ_CP015585.1	265182	yes	100.00
	882	2	CP015585|2189	265182	no	100.00
	883	2	NZ_CP020493.1	264914	yes	100.00
	883	2	CP020493|430	264914	no	100.00
	884	2	NZ_CP022569.1	264815	yes	100.00
	884	2	CP022569|1792	264815	no	100.00
	885	2	NZ_CP016482.1	264782	yes	100.00
	885	2	CP016482|2032	264782	no	100.00
	886	2	NZ_CP020859.1	264403	yes	100.00
	886	2	CP020859|2463	264403	no	100.00
	887	1	NZ_CP026492.1	264344	yes	100.00
	888	2	NZ_CP017782.1	264008	yes	100.00
	888	2	CP017782|1902	264008	no	100.00
	889	1	NZ_CP028549.1	263455	yes	100.00
	890	2	KY270851.1	263363	yes	100.00
	890	2	KY270851|429	263363	no	100.00
	891	2	NZ_CP012170.1	263138	yes	100.00
	891	2	CP012170|429	263138	no	100.00
	892	1	NZ_CP026282.1	262864	yes	100.00
	893	1	MG387191.1	262833	yes	100.00
	894	2	NZ_CP007049.1	262704	yes	100.00
	894	2	CP007049|1798	262704	no	100.00
	895	2	NZ_CP011515.1	262673	yes	100.00
	895	2	CP011515|1612	262673	no	100.00
	896	2	NZ_CP020897.1	262160	yes	100.00
	896	2	CP020897|1801	262160	no	100.00
	897	1	NZ_CP019161.1	261986	yes	100.00
	898	1	NZ_CP010596.1	261822	yes	100.00
	899	3	NC_018291.1	261820	yes	100.00
	899	3	CP002977|1489	261820	no	100.00
	899	3	NC_018291|1489	261820	no	100.00
	900	1	NZ_CP025462.1	261706	yes	100.00
	901	1	NZ_CP011297.1	261537	yes	100.00
	902	2	NZ_CP014690.1	261375	yes	100.00
	902	2	CP014690|2356	261375	no	100.00
	903	2	NZ_CP016526.1	261310	yes	100.00
	903	2	CP016526|429	261310	no	100.00
	904	1	NZ_CP021116.1	261246	yes	100.00
	905	1	NZ_CP025964.1	260974	yes	100.00
	906	2	NZ_CP018365.1	260772	yes	100.00
	906	2	CP018365|767	260772	no	100.00
	907	2	KX258624.1	260595	yes	100.00
	907	2	KX258624|1415	260595	no	100.00
	908	3	NC_019730.1	260268	yes	100.00
	908	3	CP003616|3242	260268	no	100.00
	908	3	NC_019730|3242	260268	no	100.00
	909	2	NZ_CP018827.1	259837	yes	100.00
	909	2	CP018827|1650	259837	no	100.00
	910	2	NZ_CP018832.1	259837	yes	100.00
	910	2	CP018832|1650	259837	no	100.00
	911	2	NZ_CP011146.1	259749	yes	100.00
	911	2	CP011146|2479	259749	no	100.00
	912	2	NZ_CP015169.1	259464	yes	100.00
	912	2	CP015169|2252	259464	no	100.00
	913	2	NZ_CP007050.1	259408	yes	100.00
	913	2	CP007050|1793	259408	no	100.00
	914	1	NZ_CP027518.1	259384	yes	100.00
	915	3	NC_011982.1	258824	yes	100.00
	915	3	CP000637|2527	258824	no	100.00
	915	3	NC_011982|2527	258824	no	100.00
	916	2	NZ_CP013369.1	258679	yes	100.00
	916	2	CP013369|2821	258679	no	100.00
	917	2	NZ_CP020332.1	258597	yes	100.00
	917	2	CP020332|2882	258597	no	100.00
	918	2	NZ_CP016451.1	258555	yes	100.00
	918	2	CP016451|4205	258555	no	100.00
	919	2	CP001166.1	258484	yes	100.00
	919	2	CP001166|1404	258484	no	100.00
	920	1	NZ_CP025756.1	258454	yes	100.00
	921	2	NZ_CP015439.1	258230	yes	100.00
	921	2	CP015439|4237	258230	no	100.00
	922	2	NZ_CP021363.1	258084	yes	100.00
	922	2	CP021363|2662	258084	no	100.00
	923	3	NC_011371.1	257956	yes	100.00
	923	3	CP001194|1794	257956	no	100.00
	923	3	NC_011371|1794	257956	no	100.00
	924	2	NZ_CP013323.1	257944	yes	100.00
	924	2	CP013323|1586	257944	no	100.00
	925	2	NZ_CP018741.1	257708	yes	100.00
	925	2	CP018741|2018	257708	no	100.00
	926	1	NZ_CP026426.1	257654	yes	100.00
	927	2	NZ_CP006901.1	257337	yes	100.00
	927	2	CP006901|2519	257337	no	100.00
	928	3	NC_006462.1	256992	yes	100.00
	928	3	AP008227|2857	256992	no	100.00
	928	3	NC_006462|2857	256992	no	100.00
	929	2	NZ_CP021512.1	256755	yes	100.00
	929	2	CP021512|2251	256755	no	100.00
	930	1	NZ_CP021041.1	256560	yes	100.00
	931	1	NZ_CP023976.1	256434	yes	100.00
	932	1	NZ_CP023451.1	256400	yes	100.00
	933	3	NC_015597.1	256269	yes	100.00
	933	3	CP002784|2676	256269	no	100.00
	933	3	NC_015597|2676	256269	no	100.00
	934	2	KY689633.1	256260	yes	100.00
	934	2	KY689633|430	256260	no	100.00
	935	2	NZ_CP013523.1	256181	yes	100.00
	935	2	CP013523|3572	256181	no	100.00
	936	1	NZ_CP010589.1	256057	yes	100.00
	937	1	NZ_CP010674.1	256057	yes	100.00
	938	1	NZ_CP010785.1	256057	yes	100.00
	939	1	NZ_CP024583.1	256041	yes	100.00
	940	1	NZ_CP010630.1	255840	yes	100.00
	941	3	NC_023138.1	255493	yes	100.00
	941	3	CP006967|1488	255493	no	100.00
	941	3	NC_023138|1488	255493	no	100.00
	942	2	NZ_CP011062.1	255368	yes	100.00
	942	2	CP011062|430	255368	no	100.00
	943	2	NZ_CP018233.1	255060	yes	100.00
	943	2	CP018233|1792	255060	no	100.00
	944	2	NZ_CP008899.1	255013	yes	100.00
	944	2	CP008899|429	255013	no	100.00
	945	2	NZ_CP010856.1	254955	yes	100.00
	945	2	CP010856|1847	254955	no	100.00
	946	3	NC_010632.1	254918	yes	100.00
	946	3	CP001039|3898	254918	no	100.00
	946	3	NC_010632|3898	254918	no	100.00
	947	2	NZ_CP020455.1	254703	yes	100.00
	947	2	CP020455|2494	254703	no	100.00
	948	1	NZ_CP023526.1	254496	yes	100.00
	949	1	NZ_CP024143.1	254423	yes	100.00
	950	1	NZ_CP020434.2	254131	yes	100.00
	951	2	KY990887.1	254048	yes	100.00
	951	2	KY990887|430	254048	no	100.00
	952	1	NZ_CP023167.1	254041	yes	100.00
	953	2	HG918041.1	253984	yes	100.00
	953	2	HG918041|1530	253984	no	100.00
	954	2	NZ_CP010111.1	253580	yes	100.00
	954	2	CP010111|1414	253580	no	100.00
	955	2	NZ_CP014675.1	253508	yes	100.00
	955	2	CP014675|2362	253508	no	100.00
	956	2	NZ_CP016476.1	253256	yes	100.00
	956	2	CP016476|2053	253256	no	100.00
	957	1	NZ_CP025426.1	253120	yes	100.00
	958	2	KX421096.1	253092	yes	100.00
	958	2	KX421096|430	253092	no	100.00
	959	1	MF135535.1	253021	yes	100.00
	960	3	NC_021907.1	252689	yes	100.00
	960	3	CP005952|1802	252689	no	100.00
	960	3	NC_021907|1802	252689	no	100.00
	961	2	NZ_CP015597.1	252568	yes	100.00
	961	2	CP015597|2184	252568	no	100.00
	962	2	NZ_CP013125.1	252328	yes	100.00
	962	2	CP013125|4574	252328	no	100.00
	963	1	CP021196.1	252257	yes	100.00
	964	2	NZ_CP013927.1	252173	yes	100.00
	964	2	CP013927|4555	252173	no	100.00
	965	2	NZ_CP020568.1	252068	yes	100.00
	965	2	CP020568|4591	252068	no	100.00
	966	3	CP003586.1	251926	yes	100.00
	966	3	CP003586|1651	251926	no	100.00
	966	3	NC_017963|1651	251926	no	100.00
	967	2	NZ_CP007070.1	251612	yes	100.00
	967	2	CP007070|4207	251612	no	100.00
	968	2	KU341381.1	251493	yes	100.00
	968	2	KU341381|430	251493	no	100.00
	969	2	NZ_CP009356.1	251408	yes	100.00
	969	2	CP009356|4408	251408	no	100.00
	970	3	NC_007764.1	250948	yes	100.00
	970	3	CP000136|1802	250948	no	100.00
	970	3	NC_007764|1802	250948	no	100.00
	971	1	CP029729.1	250887	yes	100.00
	972	2	NZ_CP013056.1	250706	yes	100.00
	972	2	CP013056|1411	250706	no	100.00
	973	2	NZ_CP011623.1	250396	yes	100.00
	973	2	CP011623|1586	250396	no	100.00
	974	2	NZ_CP015091.1	250394	yes	100.00
	974	2	CP015091|4458	250394	no	100.00
	975	1	NZ_CP024064.1	250219	yes	100.00
	976	2	NZ_CP020908.1	250162	yes	100.00
	976	2	CP020908|1802	250162	no	100.00
	977	1	NZ_CP023286.1	249703	yes	100.00
	978	2	NZ_CP013426.1	249331	yes	100.00
	978	2	CP013426|2275	249331	no	100.00
	979	1	MF344580.1	249241	yes	100.00
	980	1	NZ_CP026398.1	249238	yes	100.00
	981	2	KY019259.1	249153	yes	100.00
	981	2	KY019259|430	249153	no	100.00
	982	2	KY019258.1	249152	yes	100.00
	982	2	KY019258|430	249152	no	100.00
	983	2	KM877269.1	249144	yes	100.00
	983	2	KM877269|430	249144	no	100.00
	984	2	CP012141.1	248368	yes	100.00
	984	2	CP012141|430	248368	no	100.00
	985	3	NC_014642.1	247895	yes	100.00
	985	3	CP002289|3660	247895	no	100.00
	985	3	NC_014642|3660	247895	no	100.00
	986	2	KX129782.1	247885	yes	100.00
	986	2	KX129782|430	247885	no	100.00
	987	2	CP016288.1	247808	yes	100.00
	987	2	CP016288|1788	247808	no	100.00
	988	1	NZ_CP023152.1	247522	yes	100.00
	989	1	NZ_CP022748.1	247521	yes	100.00
	990	1	FP893246.1	247271	yes	100.00
	991	2	NZ_CP021811.1	247065	yes	100.00
	991	2	CP021811|2713	247065	no	100.00
	992	2	NZ_CP018687.1	246757	yes	100.00
	992	2	CP018687|1530	246757	no	100.00
	993	2	NZ_CP018720.1	246757	yes	100.00
	993	2	CP018720|1530	246757	no	100.00
	994	2	NZ_CP018708.1	246756	yes	100.00
	994	2	CP018708|1530	246756	no	100.00
	995	2	NZ_CP018714.1	246756	yes	100.00
	995	2	CP018714|1530	246756	no	100.00
	996	2	NZ_CP018696.1	246755	yes	100.00
	996	2	CP018696|1530	246755	no	100.00
	997	2	NZ_CP018702.1	246753	yes	100.00
	997	2	CP018702|1530	246753	no	100.00
	998	1	NZ_CP025467.1	246557	yes	100.00
	999	3	KF719971.1	246176	yes	100.00
	999	3	NC_023333|770	246176	no	100.00
	999	3	KF719971|770	246176	no	100.00
	1000	3	NC_018682.1	246023	yes	100.00
	1000	3	HE995406|2713	246023	no	100.00
	1000	3	NC_018682|2713	246023	no	100.00
	1001	2	NZ_CP018313.1	245975	yes	100.00
	1001	2	CP018313|1530	245975	no	100.00
	1002	3	JX442974.1	245869	yes	100.00
	1002	3	NC_021654|767	245869	no	100.00
	1002	3	JX442974|767	245869	no	100.00
	1003	3	DQ058764.1	244978	yes	100.00
	1003	3	DQ058764|2524	244978	no	100.00
	1003	3	NC_010929|2524	244978	no	100.00
	1004	2	NZ_CP021536.1	244955	yes	100.00
	1004	2	CP021536|959	244955	no	100.00
	1005	2	KT334335.1	244851	yes	100.00
	1005	2	KT334335|430	244851	no	100.00
	1006	1	CP013710.1	244784	yes	100.00
	1007	2	NZ_CP006987.1	244771	yes	100.00
	1007	2	CP006987|3572	244771	no	100.00
	1008	1	NZ_CP018865.1	244759	yes	100.00
	1009	2	NZ_CP017986.1	244706	yes	100.00
	1009	2	CP017986|1530	244706	no	100.00
	1010	1	MF156696.1	244622	yes	100.00
	1011	3	NC_014818.1	244260	yes	100.00
	1011	3	CP002397|3648	244260	no	100.00
	1011	3	NC_014818|3648	244260	no	100.00
	1012	1	NZ_CP018656.1	244210	yes	100.00
	1013	2	NZ_CP015032.1	244120	yes	100.00
	1013	2	CP015032|2276	244120	no	100.00
	1014	2	KX832927.1	244116	yes	100.00
	1014	2	KX832927|967	244116	no	100.00
	1015	1	NZ_CP026172.1	243967	yes	100.00
	1016	3	NZ_CP007729.1	243824	yes	100.00
	1016	3	CP007729|767	243824	no	100.00
	1016	3	CP008829|767	243824	no	100.00
	1017	2	NZ_CP019993.1	243818	yes	100.00
	1017	2	CP019993|1649	243818	no	100.00
	1018	2	NZ_CP011611.1	243709	yes	100.00
	1018	2	CP011611|1876	243709	no	100.00
	1019	3	NC_014626.1	243645	yes	100.00
	1019	3	CP002226|2776	243645	no	100.00
	1019	3	NC_014626|2776	243645	no	100.00
	1020	1	NZ_CP024483.1	243634	yes	100.00
	1021	1	NZ_CP024500.1	243620	yes	100.00
	1022	2	KX084394.1	243572	yes	100.00
	1022	2	KX084394|430	243572	no	100.00
	1023	2	NZ_CP009453.1	243437	yes	100.00
	1023	2	CP009453|3850	243437	no	100.00
	1024	1	NZ_CP026927.1	243381	yes	100.00
	1025	2	NZ_CP020932.1	243268	yes	100.00
	1025	2	CP020932|3321	243268	no	100.00
	1026	1	NZ_CP027471.1	243267	yes	100.00
	1027	1	CP002037.1	242962	yes	100.00
	1028	2	NZ_CP012910.1	242716	yes	100.00
	1028	2	CP012910|2776	242716	no	100.00
	1029	3	NC_017385.1	242715	yes	100.00
	1029	3	CP002020|2776	242715	no	100.00
	1029	3	NC_017385|2776	242715	no	100.00
	1030	1	MG948335.1	242664	yes	100.00
	1031	3	NC_007930.1	242436	yes	100.00
	1031	3	CP000234|2461	242436	no	100.00
	1031	3	NC_007930|2461	242436	no	100.00
	1032	2	CP014776.1	242312	yes	100.00
	1032	2	CP014776|1530	242312	no	100.00
	1033	2	NZ_CP016820.1	242246	yes	100.00
	1033	2	CP016820|1987	242246	no	100.00
	1034	2	NZ_CP012501.1	242187	yes	100.00
	1034	2	CP012501|1364	242187	no	100.00
	1035	2	NZ_CP011869.1	242173	yes	100.00
	1035	2	CP011869|2852	242173	no	100.00
	1036	2	NZ_CP010312.1	242122	yes	100.00
	1036	2	CP010312|4420	242122	no	100.00
	1037	1	NZ_CP010651.1	241996	yes	100.00
	1038	2	KP345882.1	241963	yes	100.00
	1038	2	KP345882|966	241963	no	100.00
	1039	2	NZ_CP019308.1	241798	yes	100.00
	1039	2	CP019308|1489	241798	no	100.00
	1040	3	NC_009838.1	241387	yes	100.00
	1040	3	DQ517526|430	241387	no	100.00
	1040	3	NC_009838|430	241387	no	100.00
	1041	1	NZ_CP025402.1	241162	yes	100.00
	1042	1	NZ_CP028567.1	241090	yes	100.00
	1043	1	NZ_CP024986.1	241081	yes	100.00
	1044	1	NC_024970.1	241077	yes	100.00
	1045	2	KJ396772.2	241076	yes	100.00
	1045	2	KJ396772|4176	241076	no	100.00
	1046	1	NZ_CP014152.1	241076	yes	100.00
	1047	2	KY075659.1	241033	yes	100.00
	1047	2	KY075659|430	241033	no	100.00
	1048	1	NZ_CP029174.1	240873	yes	100.00
	1049	1	NZ_CP022824.1	240771	yes	100.00
	1050	2	NZ_CP015833.1	240662	yes	100.00
	1050	2	CP015833|430	240662	no	100.00
	1051	3	NC_022882.1	240661	yes	100.00
	1051	3	CP005940|3034	240661	no	100.00
	1051	3	NC_022882|3034	240661	no	100.00
	1052	1	NZ_CP010618.1	240648	yes	100.00
	1053	2	KU743384.1	240367	yes	100.00
	1053	2	KU743384|430	240367	no	100.00
	1054	2	NZ_CP020041.1	240209	yes	100.00
	1054	2	CP020041|2485	240209	no	100.00
	1055	2	NZ_CP011296.1	240129	yes	100.00
	1055	2	CP011296|4297	240129	no	100.00
	1056	2	NZ_CP012168.1	239973	yes	100.00
	1056	2	CP012168|964	239973	no	100.00
	1057	1	MG288682.1	239779	yes	100.00
	1058	2	NZ_CP010857.1	239750	yes	100.00
	1058	2	CP010857|4301	239750	no	100.00
	1059	3	NC_008738.1	239623	yes	100.00
	1059	3	CP000515|4003	239623	no	100.00
	1059	3	NC_008738|4003	239623	no	100.00
	1060	1	NZ_CP024791.1	239322	yes	100.00
	1061	3	NC_011973.1	239246	yes	100.00
	1061	3	CP000228|1401	239246	no	100.00
	1061	3	NC_011973|1401	239246	no	100.00
	1062	3	KF362121.2	239151	yes	100.00
	1062	3	KF362121|841	239151	no	100.00
	1062	3	NC_023289|841	239151	no	100.00
	1063	2	NZ_CP009636.1	238933	yes	100.00
	1063	2	CP009636|1407	238933	no	100.00
	1064	1	NZ_CP010742.1	238916	yes	100.00
	1065	2	NZ_CP020385.1	238713	yes	100.00
	1065	2	CP020385|2215	238713	no	100.00
	1066	1	MF344567.1	238703	yes	100.00
	1067	1	MG288679.1	238681	yes	100.00
	1068	2	KX856066.1	238539	yes	100.00
	1068	2	KX856066|430	238539	no	100.00
	1069	2	KX023262.1	237939	yes	100.00
	1069	2	KX023262|430	237939	no	100.00
	1070	3	NC_018421.1	237766	yes	100.00
	1070	3	CP002973|1489	237766	no	100.00
	1070	3	NC_018421|1489	237766	no	100.00
	1071	1	NZ_CP026179.1	237571	yes	100.00
	1072	2	NZ_CP003988.1	237512	yes	100.00
	1072	2	CP003988|4371	237512	no	100.00
	1073	1	NZ_CP018322.1	237311	yes	100.00
	1074	1	MG874042.1	237130	yes	100.00
	1075	1	NZ_CP025614.1	237129	yes	100.00
	1076	1	NZ_CP026373.1	236976	yes	100.00
	1077	2	NZ_CP022495.1	236555	yes	100.00
	1077	2	CP022495|841	236555	no	100.00
	1078	2	KY421937.1	236355	yes	100.00
	1078	2	KY421937|430	236355	no	100.00
	1079	1	NZ_CP024892.1	236354	yes	100.00
	1080	2	KY940428.1	236312	yes	100.00
	1080	2	KY940428|1404	236312	no	100.00
	1081	2	NZ_CP012931.1	236176	yes	100.00
	1081	2	CP012931|430	236176	no	100.00
	1082	2	NZ_CP018234.1	236058	yes	100.00
	1082	2	CP018234|1785	236058	no	100.00
	1083	1	NZ_CP026274.1	235655	yes	100.00
	1084	1	NZ_CP013241.1	235650	yes	100.00
	1085	1	NZ_CP027063.2	235448	yes	100.00
	1086	2	NZ_CP012644.1	235438	yes	100.00
	1086	2	CP012644|4583	235438	no	100.00
	1087	3	NC_018509.1	235425	yes	100.00
	1087	3	CP003765|2815	235425	no	100.00
	1087	3	NC_018509|2815	235425	no	100.00
	1088	2	NZ_CP009347.1	235425	yes	100.00
	1088	2	CP009347|2815	235425	no	100.00
	1089	2	CP013278.1	235424	yes	100.00
	1089	2	CP013278|2815	235424	no	100.00
	1090	2	CP016184.1	235403	yes	100.00
	1090	2	CP016184|841	235403	no	100.00
	1091	1	NZ_CP026237.1	235027	yes	100.00
	1092	1	NZ_CP010611.1	234655	yes	100.00
	1093	1	NZ_CP010662.1	234655	yes	100.00
	1094	2	KY270853.1	234154	yes	100.00
	1094	2	KY270853|1531	234154	no	100.00
	1095	1	NZ_CP010746.1	234052	yes	100.00
	1096	2	KX246266.1	233814	yes	100.00
	1096	2	KX246266|430	233814	no	100.00
	1097	2	NZ_CP019443.1	233802	yes	100.00
	1097	2	CP019443|430	233802	no	100.00
	1098	2	NC_006466.1	233755	yes	100.00
	1098	2	NC_006466|2561	233755	no	100.00
	1099	3	NC_020394.1	233730	yes	100.00
	1099	3	CP004135|1410	233730	no	100.00
	1099	3	NC_020394|1410	233730	no	100.00
	1100	3	NC_007971.2	233720	yes	100.00
	1100	3	NC_007971|2561	233720	no	100.00
	1100	3	CP000354|2561	233720	no	100.00
	1101	3	NC_010335.1	233649	yes	100.00
	1101	3	CP000928|3924	233649	no	100.00
	1101	3	NC_010335|3924	233649	no	100.00
	1102	1	MG053312.1	233470	yes	100.00
	1103	2	NZ_CP022165.1	233149	yes	100.00
	1103	2	CP022165|430	233149	no	100.00
	1104	2	KY887595.1	233057	yes	100.00
	1104	2	KY887595|960	233057	no	100.00
	1105	1	NZ_CP010578.1	232994	yes	100.00
	1106	1	NZ_CP014271.1	232954	yes	100.00
	1107	1	NZ_CP010716.1	232711	yes	100.00
	1108	3	NC_005838.1	232605	yes	100.00
	1108	3	AE017222|2857	232605	no	100.00
	1108	3	NC_005838|2857	232605	no	100.00
	1109	2	NZ_CP020838.1	232540	yes	100.00
	1109	2	CP020838|767	232540	no	100.00
	1110	1	KY689632.1	232345	yes	100.00
	1111	1	NZ_CP027411.1	232341	yes	100.00
	1112	2	NZ_CP018460.1	232181	yes	100.00
	1112	2	CP018460|769	232181	no	100.00
	1113	3	NC_017771.1	231600	yes	100.00
	1113	3	CP002194|3459	231600	no	100.00
	1113	3	NC_017771|3459	231600	no	100.00
	1114	1	NZ_CP025081.1	231583	yes	100.00
	1115	3	NC_018532.1	231551	yes	100.00
	1115	3	CP003204|3444	231551	no	100.00
	1115	3	NC_018532|3444	231551	no	100.00
	1116	1	NZ_CP023893.1	231294	yes	100.00
	1117	1	NZ_CP027507.1	231024	yes	100.00
	1118	2	NZ_CP019048.1	230606	yes	100.00
	1118	2	CP019048|1531	230606	no	100.00
	1119	1	MH128771.1	230365	yes	100.00
	1120	2	CP016183.1	230278	yes	100.00
	1120	2	CP016183|841	230278	no	100.00
	1121	1	CP026844.1	230094	yes	100.00
	1122	2	NZ_CP018066.1	230049	yes	100.00
	1122	2	CP018066|1651	230049	no	100.00
	1123	1	NZ_CP019064.1	229977	yes	100.00
	1124	2	NZ_CP011829.1	229882	yes	100.00
	1124	2	CP011829|1648	229882	no	100.00
	1125	2	NZ_CP013265.1	229716	yes	100.00
	1125	2	CP013265|1661	229716	no	100.00
	1126	2	NZ_CP017058.1	229406	yes	100.00
	1126	2	CP017058|966	229406	no	100.00
	1127	2	NZ_CP016317.1	229356	yes	100.00
	1127	2	CP016317|1402	229356	no	100.00
	1128	1	NZ_CP023143.1	228947	yes	100.00
	1129	2	NZ_CP014011.1	228907	yes	100.00
	1129	2	CP014011|1524	228907	no	100.00
	1130	2	CP020087.1	228834	yes	100.00
	1130	2	CP020087|1363	228834	no	100.00
	1131	3	NC_009475.1	228826	yes	100.00
	1131	3	CP000495|3954	228826	no	100.00
	1131	3	NC_009475|3954	228826	no	100.00
	1132	1	MF072964.1	228709	yes	100.00
	1133	2	NZ_CP019049.1	228613	yes	100.00
	1133	2	CP019049|1524	228613	no	100.00
	1134	2	KY887590.1	228517	yes	100.00
	1134	2	KY887590|960	228517	no	100.00
	1135	1	NZ_CP024508.1	228353	yes	100.00
	1136	2	MF150084.1	228008	yes	100.00
	1136	2	MF150084|767	228008	no	100.00
	1137	2	KY271404.1	227989	yes	100.00
	1137	2	KY271404|770	227989	no	100.00
	1138	1	NZ_CP028181.1	227967	yes	100.00
	1139	1	NZ_CP024516.1	227807	yes	100.00
	1140	2	NZ_CP018235.1	227762	yes	100.00
	1140	2	CP018235|1787	227762	no	100.00
	1141	1	NZ_CP024875.1	227692	yes	100.00
	1142	2	NZ_CP011634.1	227680	yes	100.00
	1142	2	CP011634|706	227680	no	100.00
	1143	1	NZ_CP020440.2	227674	yes	100.00
	1144	1	NZ_CP027239.1	227619	yes	100.00
	1145	3	JN983042.1	227608	yes	100.00
	1145	3	JN983042|430	227608	no	100.00
	1145	3	NC_019114|430	227608	no	100.00
	1146	2	NZ_CP010956.1	227503	yes	100.00
	1146	2	CP010956|1660	227503	no	100.00
	1147	1	NZ_CP010736.1	226965	yes	100.00
	1148	1	NZ_CP010706.1	226931	yes	100.00
	1149	1	NZ_CP010757.1	226931	yes	100.00
	1150	1	NZ_CP010726.1	226930	yes	100.00
	1151	3	NC_009929.1	226680	yes	100.00
	1151	3	CP000841|3939	226680	no	100.00
	1151	3	NC_009929|3939	226680	no	100.00
	1152	2	CP000619.1	226679	yes	100.00
	1152	2	CP000619|1734	226679	no	100.00
	1153	2	KU254578.1	226580	yes	100.00
	1153	2	KU254578|430	226580	no	100.00
	1154	1	NZ_CP029387.1	226524	yes	100.00
	1155	1	CP026809.1	226481	yes	100.00
	1156	1	CP026817.1	226441	yes	100.00
	1157	2	NZ_CP019938.1	226430	yes	100.00
	1157	2	CP019938|1476	226430	no	100.00
	1158	1	NZ_CP010612.1	226389	yes	100.00
	1159	1	NZ_CP024236.1	226119	yes	100.00
	1160	1	MG662415.1	226105	yes	100.00
	1161	2	NZ_CP017387.1	225962	yes	100.00
	1161	2	CP017387|956	225962	no	100.00
	1162	2	NZ_CP014797.1	225797	yes	100.00
	1162	2	CP014797|2231	225797	no	100.00
	1163	3	NC_019847.2	225725	yes	100.00
	1163	3	CP003935|2677	225725	no	100.00
	1163	3	NC_019847|2677	225725	no	100.00
	1164	3	NC_010719.1	225683	yes	100.00
	1164	3	CP001064|1363	225683	no	100.00
	1164	3	NC_010719|1363	225683	no	100.00
	1165	2	NZ_CP012500.1	225292	yes	100.00
	1165	2	CP012500|1364	225292	no	100.00
	1166	1	NZ_CP024424.1	225271	yes	100.00
	1167	2	KX276657.1	225069	yes	100.00
	1167	2	KX276657|971	225069	no	100.00
	1168	3	NC_018510.1	224872	yes	100.00
	1168	3	CP003766|2078	224872	no	100.00
	1168	3	NC_018510|2078	224872	no	100.00
	1169	2	KX518743.1	224736	yes	100.00
	1169	2	KX518743|430	224736	no	100.00
	1170	1	MH208235.1	224630	yes	100.00
	1171	2	NZ_CP015530.1	224533	yes	100.00
	1171	2	CP015530|2193	224533	no	100.00
	1172	2	NZ_CP015132.1	224457	yes	100.00
	1172	2	CP015132|768	224457	no	100.00
	1173	1	CP026833.1	224419	yes	100.00
	1174	2	NZ_CP014009.1	224263	yes	100.00
	1174	2	CP014009|1524	224263	no	100.00
	1175	2	NZ_CP021209.1	223982	yes	100.00
	1175	2	CP021209|430	223982	no	100.00
	1176	2	NZ_CP012499.1	223952	yes	100.00
	1176	2	CP012499|1364	223952	no	100.00
	1177	1	MF678350.1	223698	yes	100.00
	1178	2	NZ_CP014530.1	223688	yes	100.00
	1178	2	CP014530|1650	223688	no	100.00
	1179	2	NZ_CP010270.1	223537	yes	100.00
	1179	2	CP010270|4291	223537	no	100.00
	1180	1	NZ_CP023488.1	223434	yes	100.00
	1181	2	CP001384.1	223364	yes	100.00
	1181	2	CP001384|1363	223364	no	100.00
	1182	2	CP020337.1	223354	yes	100.00
	1182	2	CP020337|1363	223354	no	100.00
	1183	1	NZ_CP025457.1	223274	yes	100.00
	1184	3	NC_009508.1	222757	yes	100.00
	1184	3	CP000701|3965	222757	no	100.00
	1184	3	NC_009508|3965	222757	no	100.00
	1185	2	NZ_CP013108.1	222756	yes	100.00
	1185	2	CP013108|2675	222756	no	100.00
	1186	2	CP007038.1	222586	yes	100.00
	1186	2	CP007038|1363	222586	no	100.00
	1187	2	NZ_CP015740.1	222555	yes	100.00
	1187	2	CP015740|4621	222555	no	100.00
	1188	2	NZ_CP014600.1	222528	yes	100.00
	1188	2	CP014600|4606	222528	no	100.00
	1189	1	MF589339.1	222492	yes	100.00
	1190	2	KR827394.1	222486	yes	100.00
	1190	2	KR827394|966	222486	no	100.00
	1191	2	NZ_CP022451.1	222470	yes	100.00
	1191	2	CP022451|430	222470	no	100.00
	1192	1	NZ_CP018129.1	222278	yes	100.00
	1193	2	NZ_CP018472.1	222061	yes	100.00
	1193	2	CP018472|1630	222061	no	100.00
	1194	2	CP012142.1	222060	yes	100.00
	1194	2	CP012142|1363	222060	no	100.00
	1195	1	NZ_CP026213.1	221962	yes	100.00
	1196	3	NC_002698.1	221851	yes	100.00
	1196	3	NC_002698|1363	221851	no	100.00
	1196	3	AF348706|1363	221851	no	100.00
	1197	3	AF386526.1	221618	yes	100.00
	1197	3	NC_004851|1363	221618	no	100.00
	1197	3	AF386526|1363	221618	no	100.00
	1198	1	NZ_CP024192.1	221606	yes	100.00
	1199	1	NZ_CP024522.1	221606	yes	100.00
	1200	1	NZ_CP024529.1	221606	yes	100.00
	1201	1	NZ_CP010806.1	221490	yes	100.00
	1202	2	NZ_CP020855.1	221428	yes	100.00
	1202	2	CP020855|767	221428	no	100.00
	1203	1	NZ_CP010682.1	221388	yes	100.00
	1204	3	NC_021815.1	221009	yes	100.00
	1204	3	CP006050|961	221009	no	100.00
	1204	3	NC_021815|961	221009	no	100.00
	1205	3	CP002474.1	220824	yes	100.00
	1205	3	CP002474|770	220824	no	100.00
	1205	3	NC_016966|770	220824	no	100.00
	1206	1	CP026771.1	220759	yes	100.00
	1207	1	NC_023146.1	220701	yes	100.00
	1208	2	NZ_CP018848.1	220688	yes	100.00
	1208	2	CP018848|1630	220688	no	100.00
	1209	1	NZ_CP026397.1	220406	yes	100.00
	1210	1	CP024476.1	220282	yes	100.00
	1211	2	NZ_CP021832.1	220189	yes	100.00
	1211	2	CP021832|2685	220189	no	100.00
	1212	1	NZ_CP027409.1	220137	yes	100.00
	1213	1	NZ_CP020926.1	220037	yes	100.00
	1214	1	NZ_CP025340.1	220023	yes	100.00
	1215	1	NZ_CP029591.1	219996	yes	100.00
	1216	3	NC_019772.1	219925	yes	100.00
	1216	3	CP003660|2566	219925	no	100.00
	1216	3	NC_019772|2566	219925	no	100.00
	1217	2	KM017071.1	219885	yes	100.00
	1217	2	KM017071|4168	219885	no	100.00
	1218	2	NZ_CP007647.1	219748	yes	100.00
	1218	2	CP007647|2461	219748	no	100.00
	1219	3	AY378100.1	219385	yes	100.00
	1219	3	AY378100|1524	219385	no	100.00
	1219	3	NC_005249|1524	219385	no	100.00
	1220	1	NZ_CP023948.1	219350	yes	100.00
	1221	2	KY887592.1	219342	yes	100.00
	1221	2	KY887592|960	219342	no	100.00
	1222	3	NC_009622.1	219313	yes	100.00
	1222	3	CP000741|2673	219313	no	100.00
	1222	3	NC_009622|2673	219313	no	100.00
	1223	1	NZ_CP010624.1	219155	yes	100.00
	1224	1	NZ_CP010669.1	219155	yes	100.00
	1225	1	NZ_CP010697.1	219155	yes	100.00
	1226	2	NZ_CP011977.1	218836	yes	100.00
	1226	2	CP011977|769	218836	no	100.00
	1227	3	NC_018492.1	218786	yes	100.00
	1227	3	CP003748|1402	218786	no	100.00
	1227	3	NC_018492|1402	218786	no	100.00
	1228	2	NZ_CP016365.1	218458	yes	100.00
	1228	2	CP016365|1490	218458	no	100.00
	1229	2	NC_003384.1	218160	yes	100.00
	1229	2	NC_003384|841	218160	no	100.00
	1230	1	NZ_CP025510.1	217776	yes	100.00
	1231	1	NZ_CP024557.1	217685	yes	100.00
	1232	1	NZ_CP018886.1	217456	yes	100.00
	1233	1	MG764548.1	217419	yes	100.00
	1234	1	KU997026.1	217306	yes	100.00
	1235	1	NZ_CP014052.1	217123	yes	100.00
	1236	1	NZ_CP020485.1	217014	yes	100.00
	1237	2	KX928752.1	216976	yes	100.00
	1237	2	KX928752|1008	216976	no	100.00
	1238	1	MH105050.1	216895	yes	100.00
	1239	2	NZ_CP022176.1	216870	yes	100.00
	1239	2	CP022176|828	216870	no	100.00
	1240	2	NZ_CP021344.1	216780	yes	100.00
	1240	2	CP021344|352	216780	no	100.00
	1241	1	NZ_CP029588.1	216772	yes	100.00
	1242	3	NC_008704.1	216763	yes	100.00
	1242	3	CP000520|2182	216763	no	100.00
	1242	3	NC_008704|2182	216763	no	100.00
	1243	1	NZ_CP012556.1	216710	yes	100.00
	1244	1	NC_020060.1	216610	yes	100.00
	1245	2	NZ_CP021720.1	216378	yes	100.00
	1245	2	CP021720|1713	216378	no	100.00
	1246	1	CP026829.1	216328	yes	100.00
	1247	2	NZ_CP018956.1	216226	yes	100.00
	1247	2	CP018956|966	216226	no	100.00
	1248	1	NZ_CP024831.1	216181	yes	100.00
	1249	2	NZ_CP016891.1	216117	yes	100.00
	1249	2	CP016891|1879	216117	no	100.00
	1250	2	NZ_CP019209.1	215998	yes	100.00
	1250	2	CP019209|1649	215998	no	100.00
	1251	1	MH263654.1	215940	yes	100.00
	1252	2	KM396300.1	215937	yes	100.00
	1252	2	KM396300|430	215937	no	100.00
	1253	1	CP026841.1	215925	yes	100.00
	1254	2	KM198330.1	215897	yes	100.00
	1254	2	KM198330|430	215897	no	100.00
	1255	2	KM396299.1	215897	yes	100.00
	1255	2	KM396299|430	215897	no	100.00
	1256	2	KM396298.1	215892	yes	100.00
	1256	2	KM396298|430	215892	no	100.00
	1257	1	CP026822.1	215820	yes	100.00
	1258	1	HE616529.1	215774	yes	100.00
	1259	1	NZ_CP026587.1	215697	yes	100.00
	1260	2	CP010830.1	215551	yes	100.00
	1260	2	CP010830|1363	215551	no	100.00
	1261	2	KY887594.1	215528	yes	100.00
	1261	2	KY887594|960	215528	no	100.00
	1262	1	NZ_CP013844.1	215420	yes	100.00
	1263	2	NZ_CP020948.1	215247	yes	100.00
	1263	2	CP020948|1795	215247	no	100.00
	1264	2	NZ_CP011600.1	215092	yes	100.00
	1264	2	CP011600|709	215092	no	100.00
	1265	2	NZ_CP020716.1	214750	yes	100.00
	1265	2	CP020716|2483	214750	no	100.00
	1266	1	NZ_CP028954.1	214704	yes	100.00
	1267	1	NZ_CP010727.1	214690	yes	100.00
	1268	1	CP023646.1	214673	yes	100.00
	1269	2	CP019696.1	214565	yes	100.00
	1269	2	CP019696|1363	214565	no	100.00
	1270	1	NZ_CP010123.1	214445	yes	100.00
	1271	2	NZ_CP021695.1	214441	yes	100.00
	1271	2	CP021695|966	214441	no	100.00
	1272	2	CP000039.1	214396	yes	100.00
	1272	2	CP000039|1363	214396	no	100.00
	1273	3	NC_020208.1	214319	yes	100.00
	1273	3	CP004064|1646	214319	no	100.00
	1273	3	NC_020208|1646	214319	no	100.00
	1274	3	NC_003065.3	214233	yes	100.00
	1274	3	AE007871|2147	214233	no	100.00
	1274	3	NC_003065|2147	214233	no	100.00
	1275	2	NZ_CP021710.1	214114	yes	100.00
	1275	2	CP021710|767	214114	no	100.00
	1276	1	NZ_CP025432.1	214101	yes	100.00
	1277	1	NZ_CP026682.1	213966	yes	100.00
	1278	2	NZ_CP015441.1	213959	yes	100.00
	1278	2	CP015441|1388	213959	no	100.00
	1279	1	NZ_CP014273.1	213924	yes	100.00
	1280	2	NZ_CP012498.1	213847	yes	100.00
	1280	2	CP012498|1364	213847	no	100.00
	1281	2	NZ_CP018742.1	213830	yes	100.00
	1281	2	CP018742|1501	213830	no	100.00
	1282	3	NC_019397.1	213808	yes	100.00
	1282	3	CP003927|2355	213808	no	100.00
	1282	3	NC_019397|2355	213808	no	100.00
	1283	2	NZ_CP018851.1	213743	yes	100.00
	1283	2	CP018851|1630	213743	no	100.00
	1284	2	NZ_CP018859.1	213737	yes	100.00
	1284	2	CP018859|1630	213737	no	100.00
	1285	2	NZ_CP020458.1	213597	yes	100.00
	1285	2	CP020458|4590	213597	no	100.00
	1286	2	NZ_CP019438.1	213573	yes	100.00
	1286	2	CP019438|1468	213573	no	100.00
	1287	2	NC_024996.1	213494	yes	100.00
	1287	2	NC_024996|1363	213494	no	100.00
	1288	1	CP026837.1	213410	yes	100.00
	1289	3	NC_008739.1	213290	yes	100.00
	1289	3	CP000516|4001	213290	no	100.00
	1289	3	NC_008739|4001	213290	no	100.00
	1290	2	NZ_CP011513.1	213282	yes	100.00
	1290	2	CP011513|4292	213282	no	100.00
	1291	1	CP021375.1	213273	yes	100.00
[truncated: 21,695 more rows]

## Sheet: COMPASSvsMOB-suite2
	cluster_id	cluster_length	sequence_name	sequence_length	is_cluster_reference	cluster_identity
	0	1	NZ_CP012748.1	2555069	yes	100.00
	1	1	NZ_CP006880.1	2466951	yes	100.00
	2	1	NC_012586.1	2430033	yes	100.00
	3	1	NZ_CP017105.1	2388366	yes	100.00
	4	1	NZ_CP024314.1	2379650	yes	100.00
	5	1	NZ_CP023071.1	2277056	yes	100.00
	6	1	NZ_CP017244.1	2253963	yes	100.00
	7	1	NZ_CP013054.1	2249899	yes	100.00
	8	1	NZ_CP016452.1	2220160	yes	100.00
	9	1	NZ_CP025986.1	2212170	yes	100.00
	10	1	NZ_CP029452.1	2210745	yes	100.00
	11	1	NZ_CP013110.1	2177502	yes	100.00
	12	1	FP885907.1	2163376	yes	100.00
	13	1	NZ_CP016905.1	2145732	yes	100.00
	14	1	NC_016815.1	2096125	yes	100.00
	15	1	CP021765.1	2094523	yes	100.00
	16	1	CP021763.1	2094505	yes	100.00
	17	1	NZ_CP015116.1	2093441	yes	100.00
	18	1	NC_020062.1	2083197	yes	100.00
	19	1	NZ_CP016555.1	2075659	yes	100.00
	20	1	NZ_CP012944.1	2069788	yes	100.00
	21	1	CP022703.1	2069295	yes	100.00
	22	1	NZ_CP021449.1	2066085	yes	100.00
	23	1	NZ_CP016915.1	2061090	yes	100.00
	24	1	NZ_CP021802.1	2011522	yes	100.00
	25	1	NZ_CP023068.1	2011513	yes	100.00
	26	1	NZ_CP013104.1	2011268	yes	100.00
	27	1	CP011998.1	2008422	yes	100.00
	28	1	NZ_CP016613.1	2000873	yes	100.00
	29	1	NZ_CP021653.1	1999547	yes	100.00
	30	1	NZ_CP021767.1	1999547	yes	100.00
	31	1	NZ_CP012688.1	1999545	yes	100.00
	32	1	NZ_CP029232.1	1961287	yes	100.00
	33	1	NC_017589.1	1959334	yes	100.00
	34	1	NC_016626.1	1951047	yes	100.00
	35	1	NZ_CP009763.1	1936579	yes	100.00
	36	1	NZ_HG916855.1	1932030	yes	100.00
	37	1	NZ_CP012940.1	1932001	yes	100.00
	38	1	NZ_CP022367.1	1910929	yes	100.00
	39	1	NZ_CP015851.1	1907366	yes	100.00
	40	1	NC_010625.1	1904893	yes	100.00
	41	1	NZ_CP007794.1	1901707	yes	100.00
	42	1	NZ_CP014703.1	1883432	yes	100.00
	43	1	NC_017585.1	1812548	yes	100.00
	44	1	NC_016113.1	1809491	yes	100.00
	45	1	NC_022111.1	1770419	yes	100.00
	46	1	NC_016594.1	1766028	yes	100.00
	47	1	NZ_CP017076.1	1756808	yes	100.00
	48	1	NZ_CP012915.1	1754523	yes	100.00
	49	1	NZ_CP015881.1	1736943	yes	100.00
	50	1	NZ_CP024310.1	1702817	yes	100.00
	51	1	NC_019849.2	1701381	yes	100.00
	52	1	NZ_CP021795.1	1700327	yes	100.00
	53	1	NZ_CP021814.1	1694441	yes	100.00
	54	1	NC_017323.1	1690594	yes	100.00
	55	1	NZ_CP021218.1	1686813	yes	100.00
	56	1	NZ_CP021823.1	1683883	yes	100.00
	57	1	NC_020560.1	1683348	yes	100.00
	58	1	NC_003078.1	1683333	yes	100.00
	59	1	NZ_CP021820.1	1681904	yes	100.00
	60	1	NZ_CP021799.1	1680729	yes	100.00
	61	1	NZ_CP021810.1	1665079	yes	100.00
	62	1	NC_018701.1	1664896	yes	100.00
	63	1	NZ_CP021806.1	1646425	yes	100.00
	64	1	NZ_CP019586.1	1639840	yes	100.00
	65	1	NC_017327.1	1633319	yes	100.00
	66	1	NC_017326.1	1632395	yes	100.00
	67	1	NZ_CP021831.1	1628141	yes	100.00
	68	1	NZ_CP021828.1	1624370	yes	100.00
	69	1	NZ_CP009146.1	1617037	yes	100.00
	70	1	NC_017324.1	1616209	yes	100.00
	71	1	NZ_CP021217.1	1613292	yes	100.00
	72	1	NZ_CP021824.1	1597380	yes	100.00
	73	1	NZ_CP019484.1	1584717	yes	100.00
	74	1	NZ_CP012852.1	1575724	yes	100.00
	75	1	NZ_CP019487.1	1573992	yes	100.00
	76	1	NC_009620.1	1570951	yes	100.00
	77	1	NZ_CP022999.1	1569179	yes	100.00
	78	1	NZ_CP007068.1	1563772	yes	100.00
	79	1	NC_018683.1	1559666	yes	100.00
	80	1	NZ_CP021809.1	1549593	yes	100.00
	81	1	NZ_CP023064.1	1501701	yes	100.00
	82	1	NC_015727.1	1499175	yes	100.00
	83	1	NZ_CP023000.1	1497349	yes	100.00
	84	1	NZ_CP019912.1	1486041	yes	100.00
	85	1	NZ_CP021830.1	1484605	yes	100.00
	86	1	NZ_CP009145.1	1466845	yes	100.00
	87	1	NZ_CP015882.1	1459374	yes	100.00
	88	1	NZ_CP021813.1	1454983	yes	100.00
	89	1	NZ_CP021794.1	1433621	yes	100.00
	90	1	NZ_CP021805.1	1423499	yes	100.00
	91	1	NZ_CP019585.1	1422736	yes	100.00
	92	1	NC_019848.2	1417907	yes	100.00
	93	1	NZ_CP021801.1	1412628	yes	100.00
	94	1	CP011076.1	1376691	yes	100.00
	95	1	NZ_CP021798.1	1363628	yes	100.00
	96	1	NC_003037.1	1354226	yes	100.00
	97	1	NC_020527.1	1352561	yes	100.00
	98	1	NZ_CP016617.1	1343367	yes	100.00
	99	1	NZ_CP018229.1	1331126	yes	100.00
	100	1	NZ_CP025507.1	1291920	yes	100.00
	101	1	NZ_CP021827.1	1279723	yes	100.00
	102	1	NC_011368.1	1266105	yes	100.00
	103	1	NZ_CP015231.1	1256329	yes	100.00
	104	1	CP016287.1	1254530	yes	100.00
	105	1	NC_009621.1	1245408	yes	100.00
	106	1	NZ_CP022523.1	1244003	yes	100.00
	107	1	NZ_CP013562.1	1201422	yes	100.00
	108	1	NZ_CP013526.1	1195489	yes	100.00
	109	1	NZ_CP013573.1	1189373	yes	100.00
	110	1	NZ_CP013579.1	1189373	yes	100.00
	111	1	NZ_CP022666.1	1169137	yes	100.00
	112	1	NZ_CP013556.1	1165895	yes	100.00
	113	1	NZ_CP013567.1	1165895	yes	100.00
	114	1	NZ_CP013541.1	1144409	yes	100.00
	115	1	NZ_CP020900.1	1144005	yes	100.00
	116	1	NC_017958.1	1126962	yes	100.00
	117	1	NC_008269.1	1123075	yes	100.00
	118	1	NZ_CP019486.1	1117190	yes	100.00
	119	1	NZ_CP007129.1	1106233	yes	100.00
	120	1	NZ_CP025013.1	1098158	yes	100.00
	121	1	NZ_CP019483.1	1096825	yes	100.00
	122	1	NC_010997.1	1091523	yes	100.00
	123	1	NC_021911.1	1082659	yes	100.00
	124	1	NZ_CP013546.1	1080727	yes	100.00
	125	1	NZ_CP013531.1	1074795	yes	100.00
	126	1	NZ_CP013584.1	1074794	yes	100.00
	127	1	NZ_CP013589.1	1048055	yes	100.00
	128	1	NZ_CP007130.1	1040503	yes	100.00
	129	1	NC_016585.1	1040425	yes	100.00
	130	1	NZ_CP022605.1	1032012	yes	100.00
	131	1	NZ_CP025613.1	1003851	yes	100.00
	132	1	NZ_CP017563.1	996314	yes	100.00
	133	1	NZ_CP013551.1	990934	yes	100.00
	134	1	NZ_CP021355.1	984201	yes	100.00
	135	1	NZ_CP020911.1	978479	yes	100.00
	136	1	NZ_CP016619.1	977332	yes	100.00
	137	1	NZ_CP022565.1	976232	yes	100.00
	138	1	NC_014633.1	961624	yes	100.00
	139	1	NZ_CP017077.1	960805	yes	100.00
	140	1	NZ_CP020539.1	959196	yes	100.00
	141	1	NZ_CP015322.1	948568	yes	100.00
	142	1	NZ_CP007795.1	933960	yes	100.00
	143	1	NZ_CP015514.1	925374	yes	100.00
	144	1	NZ_CP022260.1	925147	yes	100.00
	145	1	NC_011961.1	917738	yes	100.00
	146	1	NC_016618.1	912449	yes	100.00
	147	1	NZ_CP024200.1	908044	yes	100.00
	148	1	NZ_CP013139.1	906103	yes	100.00
	149	1	NZ_CP021819.1	892745	yes	100.00
	150	1	NZ_CP016453.1	892708	yes	100.00
	151	1	NZ_CP021033.1	889015	yes	100.00
	152	1	NZ_CP009112.1	885383	yes	100.00
	153	1	NC_014533.1	879545	yes	100.00
	154	1	NC_009429.1	877879	yes	100.00
	155	1	NZ_CP012182.1	874997	yes	100.00
	156	1	NC_008378.1	870021	yes	100.00
	157	1	NZ_CP023549.1	860520	yes	100.00
	158	1	NZ_CP012860.1	858818	yes	100.00
	159	1	NZ_CP012185.1	850061	yes	100.00
	160	1	NZ_CP012399.1	849688	yes	100.00
	161	1	CP016083.1	840523	yes	100.00
	162	1	NZ_CP022363.1	836998	yes	100.00
	163	1	NC_012848.1	828924	yes	100.00
	164	1	NC_014718.1	822304	yes	100.00
	165	1	NC_008043.1	821788	yes	100.00
	166	1	NZ_CP013238.1	820516	yes	100.00
	167	1	NZ_CP012916.1	819020	yes	100.00
	168	1	NZ_CP007453.1	808774	yes	100.00
	169	1	NZ_CP024793.1	805120	yes	100.00
	170	1	NC_014838.1	793953	yes	100.00
	171	1	NZ_CP014309.1	793876	yes	100.00
	172	1	NZ_CP014308.1	793818	yes	100.00
	173	1	NC_018696.1	785419	yes	100.00
	174	1	NC_016595.1	778798	yes	100.00
	175	1	NZ_CP021032.1	773015	yes	100.00
	176	1	NZ_CP019603.1	761621	yes	100.00
	177	1	NZ_CP011350.1	761374	yes	100.00
	178	1	NZ_HG916854.1	759787	yes	100.00
	179	1	NZ_CP009292.1	756828	yes	100.00
	180	1	NZ_CP013521.1	755598	yes	100.00
	181	1	CP012477.1	754192	yes	100.00
	182	1	NZ_CP013504.1	752940	yes	100.00
	183	1	NZ_CP013594.1	752940	yes	100.00
	184	1	NZ_CP013600.1	752910	yes	100.00
	185	1	NZ_CP013510.1	751351	yes	100.00
	186	1	NC_016586.1	750123	yes	100.00
	187	1	NZ_CP006991.1	744104	yes	100.00
	188	1	NZ_CP023072.1	742947	yes	100.00
	189	1	NZ_CP007645.1	742914	yes	100.00
	190	1	NZ_CP013494.1	742499	yes	100.00
	191	1	NZ_CP023065.1	742373	yes	100.00
	192	1	NZ_CP022262.1	740232	yes	100.00
	193	1	CP011075.1	733520	yes	100.00
	194	1	NZ_CP006990.1	729172	yes	100.00
	195	1	NZ_CP020952.1	718394	yes	100.00
	196	1	NZ_CP022446.1	715614	yes	100.00
	197	1	NZ_CP016618.1	712299	yes	100.00
	198	1	NZ_CP007644.1	711724	yes	100.00
	199	1	NZ_CP016463.1	708738	yes	100.00
	200	1	NZ_CP016560.1	707056	yes	100.00
	201	1	NZ_CP027322.1	706680	yes	100.00
	202	1	NZ_CP014942.1	704258	yes	100.00
	203	1	NZ_CP015203.1	694228	yes	100.00
	204	1	NC_017957.2	692456	yes	100.00
	205	1	NC_016596.1	690334	yes	100.00
	206	1	NC_017966.1	690188	yes	100.00
	207	1	NZ_CP007796.1	686487	yes	100.00
	208	1	NZ_CP021128.1	684601	yes	100.00
	209	1	NC_008384.1	684202	yes	100.00
	210	1	NZ_CP013635.1	667630	yes	100.00
	211	1	NZ_CP007046.1	667306	yes	100.00
	212	1	NZ_CP022991.1	664981	yes	100.00
	213	1	NZ_CP013649.1	661872	yes	100.00
	214	1	NZ_CP013642.1	661871	yes	100.00
	215	1	NC_012858.1	660973	yes	100.00
	216	1	NZ_CP022366.1	660876	yes	100.00
	217	1	NZ_CP021127.1	655866	yes	100.00
	218	1	NC_008688.1	653815	yes	100.00
	219	1	NC_016623.1	648491	yes	100.00
	220	1	NZ_CP015063.1	648231	yes	100.00
	221	1	NC_016587.1	645253	yes	100.00
	222	1	NZ_CP012917.1	645064	yes	100.00
	223	1	CP021082.1	642681	yes	100.00
	224	1	NC_007766.1	642517	yes	100.00
	225	1	NZ_CP007797.1	641573	yes	100.00
	226	1	NZ_CP017941.1	640058	yes	100.00
	227	1	NZ_CP014283.1	635508	yes	100.00
	228	1	NZ_CP011518.2	633357	yes	100.00
	229	1	NZ_CP012861.1	631941	yes	100.00
	230	1	NC_011981.1	631775	yes	100.00
	231	1	NC_012780.1	626744	yes	100.00
	232	1	CP016289.1	622622	yes	100.00
	233	1	NZ_CP015737.1	620539	yes	100.00
	234	1	NZ_CP015867.1	617085	yes	100.00
	235	1	NC_015062.1	616549	yes	100.00
	236	1	NC_021909.1	615363	yes	100.00
	237	1	NC_018022.1	615278	yes	100.00
	238	1	NZ_CP018028.1	610127	yes	100.00
	239	1	NZ_CP022667.1	605219	yes	100.00
	240	1	NZ_CP018025.1	603655	yes	100.00
	241	1	NZ_CP009417.1	603070	yes	100.00
	242	1	NC_015184.1	601551	yes	100.00
	243	1	NZ_CP014310.1	601076	yes	100.00
	244	1	CP020755.1	600505	yes	100.00
	245	1	NC_008826.1	599444	yes	100.00
	246	1	NZ_CP025508.1	597290	yes	100.00
	247	1	NC_010627.1	595108	yes	100.00
	248	1	NZ_CP016620.1	593709	yes	100.00
	249	1	NZ_CP020331.1	593079	yes	100.00
	250	1	NZ_CP025014.1	592529	yes	100.00
	251	1	NZ_CP011154.1	591112	yes	100.00
	252	1	NZ_CP011152.1	591110	yes	100.00
	253	1	NZ_CP013109.1	586526	yes	100.00
	254	1	NZ_CP017943.1	586378	yes	100.00
	255	1	NC_010510.1	586164	yes	100.00
	256	1	NC_022536.1	584965	yes	100.00
	257	1	NZ_CP021062.1	584623	yes	100.00
	258	1	NZ_CP009975.1	583900	yes	100.00
	259	1	NZ_CP007513.1	577809	yes	100.00
	260	1	NZ_CP022668.1	576090	yes	100.00
	261	1	NC_008010.2	574127	yes	100.00
	262	1	NC_017060.1	570951	yes	100.00
	263	1	NZ_CP022369.1	568757	yes	100.00
	264	1	NZ_CP018784.1	567298	yes	100.00
	265	1	NZ_CP025506.1	564641	yes	100.00
	266	1	NZ_CP020951.1	560456	yes	100.00
	267	1	CP016290.1	557598	yes	100.00
	268	1	NZ_CP025015.1	557386	yes	100.00
	269	1	NC_010529.1	557200	yes	100.00
	270	1	NC_019789.1	556630	yes	100.00
	271	1	NZ_CP007227.1	556485	yes	100.00
	272	1	NZ_CP015065.1	553641	yes	100.00
	273	1	NZ_CP020399.1	550288	yes	100.00
	274	1	NZ_CP022566.1	549819	yes	100.00
	275	1	NC_020061.1	549467	yes	100.00
	276	1	NZ_CP019063.1	549463	yes	100.00
	277	1	NZ_CP013053.1	547106	yes	100.00
	278	1	CP023246.1	546185	yes	100.00
	279	1	NZ_CP017750.1	544877	yes	100.00
	280	1	NZ_CP011248.1	544752	yes	100.00
	281	1	NZ_CP016890.1	543504	yes	100.00
	282	1	NZ_CP020910.1	543095	yes	100.00
	283	1	AE007872.2	542868	yes	100.00
	284	1	NC_000914.2	536165	yes	100.00
	285	1	NZ_CP018096.1	534877	yes	100.00
	286	1	NZ_CP015006.1	534207	yes	100.00
	287	1	NZ_CP017942.1	533425	yes	100.00
	288	1	NZ_CP021071.1	531629	yes	100.00
	289	1	NZ_CP021031.1	530065	yes	100.00
	290	1	NC_014258.1	529676	yes	100.00
	291	1	NZ_CP011665.1	529571	yes	100.00
	292	1	CP022517.1	526773	yes	100.00
	293	1	NZ_CP017451.1	526446	yes	100.00
	294	1	NZ_CP014688.1	526169	yes	100.00
	295	1	NZ_CP005085.1	520614	yes	100.00
	296	1	NZ_CP020040.1	518852	yes	100.00
	297	1	NZ_CP007047.1	518052	yes	100.00
	298	1	NZ_CP018230.1	517692	yes	100.00
	299	1	CP021372.1	516813	yes	100.00
	300	1	NC_012853.1	516088	yes	100.00
	301	1	NZ_CP021029.1	515326	yes	100.00
	302	1	NZ_CP016589.1	514994	yes	100.00
	303	1	NC_021908.1	512054	yes	100.00
	304	1	NC_014628.2	510118	yes	100.00
	305	1	NZ_CP007069.1	509829	yes	100.00
	306	1	NZ_CP012100.1	509170	yes	100.00
	307	1	NZ_CP010410.1	508653	yes	100.00
	308	1	NZ_CP028350.1	507680	yes	100.00
	309	1	NZ_CP006879.1	507254	yes	100.00
	310	1	NZ_CP013516.1	506687	yes	100.00
	311	1	NZ_CP017104.1	506339	yes	100.00
	312	1	NZ_CP021028.1	506213	yes	100.00
	313	1	NZ_CP013648.1	505351	yes	100.00
	314	1	NC_007765.1	505334	yes	100.00
	315	1	NZ_CP020909.1	505136	yes	100.00
	316	1	NZ_CP013641.1	504214	yes	100.00
	317	1	NZ_CP013634.1	504141	yes	100.00
	318	1	NC_011366.1	501946	yes	100.00
	319	1	NC_018878.1	501911	yes	100.00
	320	1	NZ_CP013493.1	501077	yes	100.00
	321	1	NZ_CP013509.1	501077	yes	100.00
	322	1	NZ_CP013520.1	501077	yes	100.00
	323	1	NZ_CP013593.1	501077	yes	100.00
	324	1	NC_022344.1	500839	yes	100.00
	325	1	NZ_CP024309.1	499999	yes	100.00
	326	1	NZ_CP007643.1	499136	yes	100.00
	327	1	NZ_CP022191.1	497024	yes	100.00
	328	1	MF344569.1	496436	yes	100.00
	329	1	CP021373.1	494144	yes	100.00
	330	1	NZ_CP022992.1	489416	yes	100.00
	331	1	NC_014120.1	489136	yes	100.00
	332	1	NZ_CP024313.1	489086	yes	100.00
	333	1	NZ_CP006368.1	488888	yes	100.00
	334	1	NZ_CP013515.1	488795	yes	100.00
	335	1	NZ_CP013605.1	488789	yes	100.00
	336	1	NC_008381.1	488135	yes	100.00
	337	1	NC_011892.1	487734	yes	100.00
	338	1	NC_009427.1	487268	yes	100.00
	339	1	NZ_CP020372.1	484824	yes	100.00
	340	1	NZ_CP021126.1	482471	yes	100.00
	341	1	NZ_CP018001.1	481964	yes	100.00
	342	1	NC_016624.1	478032	yes	100.00
	343	1	NZ_CP007257.1	477915	yes	100.00
	344	1	NC_015057.1	475658	yes	100.00
	345	1	NZ_CP016080.1	474413	yes	100.00
	346	1	NC_014534.1	473846	yes	100.00
	347	1	CP022016.1	473456	yes	100.00
	348	1	NZ_CP014127.2	470309	yes	100.00
	349	1	NZ_CP006989.1	470125	yes	100.00
	350	1	KY883660.1	468170	yes	100.00
	351	1	NZ_CP027478.1	467568	yes	100.00
	352	1	NC_007103.1	466370	yes	100.00
	353	1	NZ_CP009967.1	465970	yes	100.00
	354	1	KY494864.1	464804	yes	100.00
	355	1	NZ_CP020950.1	464024	yes	100.00
	356	1	NC_016835.1	463906	yes	100.00
	357	1	NZ_CP020744.1	460379	yes	100.00
	358	1	NZ_CP015592.1	459971	yes	100.00
	359	1	NZ_CP013572.1	459642	yes	100.00
	360	1	NZ_CP013578.1	459642	yes	100.00
	361	1	NC_011887.1	458070	yes	100.00
	362	1	NZ_CP027603.1	457578	yes	100.00
	363	1	NZ_CP019037.1	457181	yes	100.00
	364	1	NZ_CP013555.1	453545	yes	100.00
	365	1	NZ_CP013566.1	453258	yes	100.00
	366	1	NZ_CP015007.1	451547	yes	100.00
	367	1	NZ_CP028952.1	451422	yes	100.00
	368	1	NZ_CP006570.1	449897	yes	100.00
	369	1	NZ_CP013633.1	447145	yes	100.00
	370	1	NZ_CP029436.1	447095	yes	100.00
	371	1	NZ_CP021328.1	446611	yes	100.00
	372	1	NZ_CP015738.1	445803	yes	100.00
	373	1	NZ_CP007642.1	445194	yes	100.00
	374	1	NZ_CP028197.1	444417	yes	100.00
	375	1	NZ_CP013540.1	442592	yes	100.00
	376	1	NC_008270.1	442536	yes	100.00
	377	1	NZ_CP013105.1	442452	yes	100.00
	378	1	NZ_CP021027.1	442228	yes	100.00
	379	1	NC_017273.1	440026	yes	100.00
	380	1	NZ_CP020899.1	439779	yes	100.00
	381	1	NZ_CP013497.1	439584	yes	100.00
	382	1	NZ_CP017565.1	438974	yes	100.00
	383	1	CP027170.1	438531	yes	100.00
	384	1	NZ_CP029094.1	438529	yes	100.00
	385	1	NZ_CP013492.1	438384	yes	100.00
	386	1	NZ_CP017243.1	438379	yes	100.00
	387	1	NC_022049.1	438126	yes	100.00
	388	1	NZ_CP012886.2	437571	yes	100.00
	389	1	NZ_CP029096.1	437392	yes	100.00
	390	1	NZ_CP010024.1	437218	yes	100.00
	391	1	KF602048.1	436858	yes	100.00
	392	1	NZ_CP006369.1	436017	yes	100.00
	393	1	NZ_CP013519.1	435821	yes	100.00
	394	1	NZ_CP011156.1	435420	yes	100.00
	395	1	NZ_CP013535.1	435286	yes	100.00
	396	1	NZ_CP029431.1	435125	yes	100.00
	397	1	NZ_CP013508.1	434334	yes	100.00
	398	1	NZ_CP013604.1	433219	yes	100.00
	399	1	NZ_CP013514.1	433217	yes	100.00
	400	1	NZ_CP013561.1	433209	yes	100.00
	401	1	NZ_CP013598.1	433134	yes	100.00
	402	1	NZ_CP013502.1	433056	yes	100.00
	403	1	NZ_CP013592.1	433056	yes	100.00
	404	1	NC_017805.1	432699	yes	100.00
	405	1	KF602049.1	432159	yes	100.00
	406	1	NZ_CP021125.1	431886	yes	100.00
	407	1	NZ_CP004877.1	431546	yes	100.00
	408	1	NZ_CP013554.1	431484	yes	100.00
	409	1	NZ_CP013565.1	431484	yes	100.00
	410	1	NZ_CP017242.1	430631	yes	100.00
	411	1	MF344568.1	430173	yes	100.00
	412	1	NC_018689.1	429674	yes	100.00
	413	1	NZ_CP013530.1	429574	yes	100.00
	414	1	NZ_CP013583.1	429574	yes	100.00
	415	1	NC_010996.1	429111	yes	100.00
	416	1	NZ_CP022416.1	428095	yes	100.00
	417	1	NZ_CP013529.1	427855	yes	100.00
	418	1	NZ_CP013582.1	427855	yes	100.00
	419	1	NC_011879.1	426858	yes	100.00
	420	1	NZ_CP017759.1	426602	yes	100.00
	421	1	NZ_CP010090.1	426282	yes	100.00
	422	1	NC_014918.1	425539	yes	100.00
	423	1	AM235768.1	425094	yes	100.00
	424	1	NC_017791.1	424524	yes	100.00
	425	1	NC_015724.1	424140	yes	100.00
	426	1	NZ_CP017300.1	423076	yes	100.00
	427	1	NZ_CP016215.1	423017	yes	100.00
	428	1	NZ_CP004860.1	422692	yes	100.00
	429	1	NZ_CP009430.1	422455	yes	100.00
	430	1	NZ_CP013539.1	421824	yes	100.00
	431	1	NZ_CP013345.1	421025	yes	100.00
	432	1	NC_014824.1	420706	yes	100.00
	433	1	NZ_CP012899.1	419743	yes	100.00
	434	1	NZ_CP029233.1	418014	yes	100.00
	435	1	NC_010180.1	417054	yes	100.00
	436	1	NZ_CP020371.1	416864	yes	100.00
	437	1	NZ_CP022118.1	416444	yes	100.00
	438	1	NZ_CP021821.1	416269	yes	100.00
	439	1	NZ_CP007616.1	416210	yes	100.00
	440	1	NZ_CP013571.1	414617	yes	100.00
	441	1	NZ_CP013577.1	414617	yes	100.00
	442	1	NC_010998.1	414090	yes	100.00
	443	1	NZ_CP013550.1	414080	yes	100.00
	444	1	NZ_CP013534.1	413457	yes	100.00
	445	1	NZ_CP013549.1	413457	yes	100.00
	446	1	NZ_CP013545.1	413449	yes	100.00
	447	1	NZ_CP029442.1	412382	yes	100.00
	448	1	NZ_CP009998.1	412022	yes	100.00
	449	1	NZ_CP005961.1	410512	yes	100.00
	450	1	NZ_CP023069.1	410255	yes	100.00
	451	1	KF602050.1	409218	yes	100.00
	452	1	NZ_CP015739.1	409126	yes	100.00
	453	1	KU130294.1	409102	yes	100.00
	454	1	NZ_CP013638.1	408857	yes	100.00
	455	1	NZ_CP013645.1	408857	yes	100.00
	456	1	CP020005.1	408071	yes	100.00
	457	1	NZ_CP022567.1	407945	yes	100.00
	458	1	NZ_CP013560.1	407882	yes	100.00
	459	1	NZ_CP013632.1	407833	yes	100.00
	460	1	NZ_CP013525.1	407814	yes	100.00
	461	1	NZ_CP013588.1	407297	yes	100.00
	462	1	NZ_CP019631.1	407152	yes	100.00
	463	1	NZ_CP024068.1	405494	yes	100.00
	464	1	NZ_CP013052.1	405481	yes	100.00
	465	1	NZ_CP025505.1	405209	yes	100.00
	466	1	NZ_CP013615.1	404393	yes	100.00
	467	1	NC_015383.1	403586	yes	100.00
	468	1	NZ_CP009368.1	402605	yes	100.00
	469	1	NZ_CP029453.1	401505	yes	100.00
	473	1	MF344570.1	397519	yes	100.00
	475	1	NZ_CP027853.1	395858	yes	100.00
	479	1	NZ_CP026333.1	394537	yes	100.00
	485	1	MG014722.1	392275	yes	100.00
	489	1	NZ_CP024308.1	387881	yes	100.00
	493	1	NZ_CP024582.1	382413	yes	100.00
	500	1	NZ_CP026517.1	375354	yes	100.00
	502	1	NZ_CP011450.1	374401	yes	100.00
	504	1	MF344571.1	374000	yes	100.00
	505	1	NZ_CP026186.1	373179	yes	100.00
	506	1	NZ_CP026518.1	373067	yes	100.00
	513	1	NZ_CP026974.1	369152	yes	100.00
	514	1	NZ_CP028969.1	367423	yes	100.00
	515	1	NZ_CP026266.1	367312	yes	100.00
	517	1	NZ_CP029211.1	366221	yes	100.00
	518	1	NZ_CP028970.1	365485	yes	100.00
	524	1	NZ_CP009691.1	360889	yes	100.00
	528	1	NZ_CP009336.1	358965	yes	100.00
	535	1	NZ_CP026242.1	355789	yes	100.00
	536	1	NZ_CP029396.1	355075	yes	100.00
	541	1	NZ_CP025016.1	354350	yes	100.00
	542	1	MF344582.1	354045	yes	100.00
	544	1	MG591698.1	353691	yes	100.00
	546	1	NZ_CP021463.1	352906	yes	100.00
	547	1	NC_008379.1	352782	yes	100.00
	553	1	CP024910.1	351806	yes	100.00
	558	1	NZ_CP020413.2	350181	yes	100.00
	559	1	MG656414.1	350179	yes	100.00
	560	1	MF344583.1	349834	yes	100.00
	571	1	NZ_CP021914.1	347721	yes	100.00
	575	1	MF344564.1	344478	yes	100.00
	584	1	NZ_CP026171.1	341250	yes	100.00
	588	1	NZ_CP029142.1	340462	yes	100.00
	593	1	KU356480.1	338538	yes	100.00
	608	1	NZ_CP026391.1	330021	yes	100.00
	609	1	NZ_CP027360.1	329873	yes	100.00
	612	1	NZ_CP022696.1	328945	yes	100.00
	614	1	CP027144.1	328871	yes	100.00
	615	1	NZ_CP028537.1	328828	yes	100.00
	620	1	NZ_CP024423.1	327671	yes	100.00
	622	1	NZ_CP024792.1	327173	yes	100.00
	625	1	NZ_CP026058.1	326508	yes	100.00
	630	1	NZ_CP028804.1	323934	yes	100.00
	632	1	MF344562.1	323333	yes	100.00
	635	1	NZ_FO082821.1	322264	yes	100.00
	641	1	NZ_CP029037.1	319930	yes	100.00
	642	1	MF344561.1	319852	yes	100.00
	646	1	NZ_CP018299.1	319190	yes	100.00
	655	1	MF344565.1	316843	yes	100.00
	659	1	CP029717.1	315949	yes	100.00
	663	1	NZ_CP013496.1	315154	yes	100.00
	683	1	KP975077.1	311662	yes	100.00
	687	1	NZ_CP026661.1	310921	yes	100.00
	689	1	NZ_CP024507.1	310025	yes	100.00
	697	1	NZ_CP024895.1	306129	yes	100.00
	699	1	CP021374.1	305590	yes	100.00
	706	1	NZ_CP026196.1	302640	yes	100.00
	710	1	NZ_CP023721.1	301603	yes	100.00
	713	1	MG252895.1	300958	yes	100.00
	717	1	NZ_CP017915.1	300425	yes	100.00
	722	1	NZ_CP027479.1	300131	yes	100.00
	727	1	NZ_CP021356.1	299209	yes	100.00
	728	1	NZ_CP024813.1	298989	yes	100.00
	730	1	NZ_CP026208.1	298633	yes	100.00
	732	1	CP023723.1	297984	yes	100.00
	739	1	NZ_CP020441.2	295841	yes	100.00
	740	1	NC_016588.1	295744	yes	100.00
	757	1	NZ_CP023312.1	292095	yes	100.00
	761	1	NZ_CP022660.1	290957	yes	100.00
	765	1	MF344581.1	289837	yes	100.00
	767	1	NZ_CP019214.2	289112	yes	100.00
	771	1	MF344563.1	288771	yes	100.00
	773	1	NZ_CP028791.1	288222	yes	100.00
	775	1	KX426227.1	287631	yes	100.00
	782	1	NZ_CP017944.1	286438	yes	100.00
	783	1	NZ_CP025114.1	285478	yes	100.00
	785	1	NC_023136.1	285395	yes	100.00
	786	1	NZ_CP023738.1	285280	yes	100.00
	792	1	NZ_CP027678.1	284485	yes	100.00
	793	1	NZ_CP028919.1	284025	yes	100.00
	794	1	NZ_CP027480.1	283378	yes	100.00
	795	1	NZ_CP028929.1	283371	yes	100.00
	798	1	NZ_CP026276.1	282476	yes	100.00
	810	1	NZ_CP026234.1	280328	yes	100.00
	812	1	NZ_CP025017.1	279539	yes	100.00
	813	1	NZ_CP023937.1	279104	yes	100.00
	822	1	CP029748.1	276880	yes	100.00
	832	1	MH105051.1	273923	yes	100.00
	836	1	NZ_CP021915.1	273585	yes	100.00
	844	1	NZ_CP024444.1	271709	yes	100.00
	845	1	NZ_CP024312.1	271356	yes	100.00
	846	1	MG764551.1	271255	yes	100.00
	848	1	MF344566.1	271153	yes	100.00
	849	1	CP021131.1	271068	yes	100.00
	851	1	NZ_CP022747.1	270473	yes	100.00
	856	1	NZ_CP024065.1	269701	yes	100.00
	864	1	MF788071.1	268242	yes	100.00
	869	1	NZ_CP013700.1	267642	yes	100.00
	872	1	NZ_CP025431.1	267361	yes	100.00
	876	1	CP013684.1	266230	yes	100.00
	878	1	MG825373.1	265799	yes	100.00
	881	1	NZ_CP027202.1	265538	yes	100.00
	887	1	NZ_CP026492.1	264344	yes	100.00
	889	1	NZ_CP028549.1	263455	yes	100.00
	892	1	NZ_CP026282.1	262864	yes	100.00
	893	1	MG387191.1	262833	yes	100.00
	897	1	NZ_CP019161.1	261986	yes	100.00
	898	1	NZ_CP010596.1	261822	yes	100.00
	900	1	NZ_CP025462.1	261706	yes	100.00
	901	1	NZ_CP011297.1	261537	yes	100.00
	904	1	NZ_CP021116.1	261246	yes	100.00
	905	1	NZ_CP025964.1	260974	yes	100.00
	914	1	NZ_CP027518.1	259384	yes	100.00
	920	1	NZ_CP025756.1	258454	yes	100.00
	926	1	NZ_CP026426.1	257654	yes	100.00
	930	1	NZ_CP021041.1	256560	yes	100.00
	931	1	NZ_CP023976.1	256434	yes	100.00
	932	1	NZ_CP023451.1	256400	yes	100.00
	936	1	NZ_CP010589.1	256057	yes	100.00
	937	1	NZ_CP010674.1	256057	yes	100.00
	938	1	NZ_CP010785.1	256057	yes	100.00
	939	1	NZ_CP024583.1	256041	yes	100.00
	940	1	NZ_CP010630.1	255840	yes	100.00
	948	1	NZ_CP023526.1	254496	yes	100.00
	949	1	NZ_CP024143.1	254423	yes	100.00
	950	1	NZ_CP020434.2	254131	yes	100.00
	952	1	NZ_CP023167.1	254041	yes	100.00
	957	1	NZ_CP025426.1	253120	yes	100.00
	959	1	MF135535.1	253021	yes	100.00
	963	1	CP021196.1	252257	yes	100.00
	971	1	CP029729.1	250887	yes	100.00
	975	1	NZ_CP024064.1	250219	yes	100.00
	977	1	NZ_CP023286.1	249703	yes	100.00
	979	1	MF344580.1	249241	yes	100.00
	980	1	NZ_CP026398.1	249238	yes	100.00
	988	1	NZ_CP023152.1	247522	yes	100.00
	989	1	NZ_CP022748.1	247521	yes	100.00
	990	1	FP893246.1	247271	yes	100.00
	998	1	NZ_CP025467.1	246557	yes	100.00
	1006	1	CP013710.1	244784	yes	100.00
	1008	1	NZ_CP018865.1	244759	yes	100.00
	1010	1	MF156696.1	244622	yes	100.00
	1012	1	NZ_CP018656.1	244210	yes	100.00
	1015	1	NZ_CP026172.1	243967	yes	100.00
	1020	1	NZ_CP024483.1	243634	yes	100.00
	1021	1	NZ_CP024500.1	243620	yes	100.00
	1024	1	NZ_CP026927.1	243381	yes	100.00
	1026	1	NZ_CP027471.1	243267	yes	100.00
	1027	1	CP002037.1	242962	yes	100.00
	1030	1	MG948335.1	242664	yes	100.00
	1037	1	NZ_CP010651.1	241996	yes	100.00
	1041	1	NZ_CP025402.1	241162	yes	100.00
	1042	1	NZ_CP028567.1	241090	yes	100.00
	1043	1	NZ_CP024986.1	241081	yes	100.00
	1044	1	NC_024970.1	241077	yes	100.00
	1046	1	NZ_CP014152.1	241076	yes	100.00
	1048	1	NZ_CP029174.1	240873	yes	100.00
	1049	1	NZ_CP022824.1	240771	yes	100.00
	1052	1	NZ_CP010618.1	240648	yes	100.00
	1057	1	MG288682.1	239779	yes	100.00
	1060	1	NZ_CP024791.1	239322	yes	100.00
	1064	1	NZ_CP010742.1	238916	yes	100.00
	1066	1	MF344567.1	238703	yes	100.00
	1067	1	MG288679.1	238681	yes	100.00
	1071	1	NZ_CP026179.1	237571	yes	100.00
	1073	1	NZ_CP018322.1	237311	yes	100.00
	1074	1	MG874042.1	237130	yes	100.00
	1075	1	NZ_CP025614.1	237129	yes	100.00
	1076	1	NZ_CP026373.1	236976	yes	100.00
	1079	1	NZ_CP024892.1	236354	yes	100.00
	1083	1	NZ_CP026274.1	235655	yes	100.00
	1084	1	NZ_CP013241.1	235650	yes	100.00
	1085	1	NZ_CP027063.2	235448	yes	100.00
	1091	1	NZ_CP026237.1	235027	yes	100.00
	1092	1	NZ_CP010611.1	234655	yes	100.00
	1093	1	NZ_CP010662.1	234655	yes	100.00
	1095	1	NZ_CP010746.1	234052	yes	100.00
	1102	1	MG053312.1	233470	yes	100.00
	1105	1	NZ_CP010578.1	232994	yes	100.00
	1106	1	NZ_CP014271.1	232954	yes	100.00
	1107	1	NZ_CP010716.1	232711	yes	100.00
	1110	1	KY689632.1	232345	yes	100.00
	1111	1	NZ_CP027411.1	232341	yes	100.00
	1114	1	NZ_CP025081.1	231583	yes	100.00
	1116	1	NZ_CP023893.1	231294	yes	100.00
	1117	1	NZ_CP027507.1	231024	yes	100.00
	1119	1	MH128771.1	230365	yes	100.00
	1121	1	CP026844.1	230094	yes	100.00
	1123	1	NZ_CP019064.1	229977	yes	100.00
	1128	1	NZ_CP023143.1	228947	yes	100.00
	1132	1	MF072964.1	228709	yes	100.00
	1135	1	NZ_CP024508.1	228353	yes	100.00
	1138	1	NZ_CP028181.1	227967	yes	100.00
	1139	1	NZ_CP024516.1	227807	yes	100.00
	1141	1	NZ_CP024875.1	227692	yes	100.00
	1143	1	NZ_CP020440.2	227674	yes	100.00
	1144	1	NZ_CP027239.1	227619	yes	100.00
	1147	1	NZ_CP010736.1	226965	yes	100.00
	1148	1	NZ_CP010706.1	226931	yes	100.00
	1149	1	NZ_CP010757.1	226931	yes	100.00
	1150	1	NZ_CP010726.1	226930	yes	100.00
	1154	1	NZ_CP029387.1	226524	yes	100.00
	1155	1	CP026809.1	226481	yes	100.00
	1156	1	CP026817.1	226441	yes	100.00
	1158	1	NZ_CP010612.1	226389	yes	100.00
	1159	1	NZ_CP024236.1	226119	yes	100.00
	1160	1	MG662415.1	226105	yes	100.00
	1166	1	NZ_CP024424.1	225271	yes	100.00
	1170	1	MH208235.1	224630	yes	100.00
	1173	1	CP026833.1	224419	yes	100.00
	1177	1	MF678350.1	223698	yes	100.00
	1180	1	NZ_CP023488.1	223434	yes	100.00
	1183	1	NZ_CP025457.1	223274	yes	100.00
	1189	1	MF589339.1	222492	yes	100.00
	1192	1	NZ_CP018129.1	222278	yes	100.00
	1195	1	NZ_CP026213.1	221962	yes	100.00
	1198	1	NZ_CP024192.1	221606	yes	100.00
	1199	1	NZ_CP024522.1	221606	yes	100.00
	1200	1	NZ_CP024529.1	221606	yes	100.00
	1201	1	NZ_CP010806.1	221490	yes	100.00
	1203	1	NZ_CP010682.1	221388	yes	100.00
	1206	1	CP026771.1	220759	yes	100.00
	1207	1	NC_023146.1	220701	yes	100.00
	1209	1	NZ_CP026397.1	220406	yes	100.00
	1210	1	CP024476.1	220282	yes	100.00
	1212	1	NZ_CP027409.1	220137	yes	100.00
	1213	1	NZ_CP020926.1	220037	yes	100.00
	1214	1	NZ_CP025340.1	220023	yes	100.00
	1215	1	NZ_CP029591.1	219996	yes	100.00
	1220	1	NZ_CP023948.1	219350	yes	100.00
	1223	1	NZ_CP010624.1	219155	yes	100.00
	1224	1	NZ_CP010669.1	219155	yes	100.00
	1225	1	NZ_CP010697.1	219155	yes	100.00
	1230	1	NZ_CP025510.1	217776	yes	100.00
	1231	1	NZ_CP024557.1	217685	yes	100.00
	1232	1	NZ_CP018886.1	217456	yes	100.00
	1233	1	MG764548.1	217419	yes	100.00
	1234	1	KU997026.1	217306	yes	100.00
	1235	1	NZ_CP014052.1	217123	yes	100.00
	1236	1	NZ_CP020485.1	217014	yes	100.00
	1238	1	MH105050.1	216895	yes	100.00
	1241	1	NZ_CP029588.1	216772	yes	100.00
	1243	1	NZ_CP012556.1	216710	yes	100.00
	1244	1	NC_020060.1	216610	yes	100.00
	1246	1	CP026829.1	216328	yes	100.00
	1248	1	NZ_CP024831.1	216181	yes	100.00
	1251	1	MH263654.1	215940	yes	100.00
	1253	1	CP026841.1	215925	yes	100.00
	1257	1	CP026822.1	215820	yes	100.00
	1258	1	HE616529.1	215774	yes	100.00
	1259	1	NZ_CP026587.1	215697	yes	100.00
	1262	1	NZ_CP013844.1	215420	yes	100.00
	1266	1	NZ_CP028954.1	214704	yes	100.00
	1267	1	NZ_CP010727.1	214690	yes	100.00
	1268	1	CP023646.1	214673	yes	100.00
	1270	1	NZ_CP010123.1	214445	yes	100.00
	1276	1	NZ_CP025432.1	214101	yes	100.00
	1277	1	NZ_CP026682.1	213966	yes	100.00
	1279	1	NZ_CP014273.1	213924	yes	100.00
	1288	1	CP026837.1	213410	yes	100.00
	1291	1	CP021375.1	213273	yes	100.00
	1298	1	MH011352.1	212644	yes	100.00
	1300	1	NZ_CP023554.1	212326	yes	100.00
	1301	1	KY271406.1	212319	yes	100.00
	1302	1	NZ_CP024501.1	212195	yes	100.00
	1305	1	NZ_CP024497.1	212097	yes	100.00
	1306	1	NZ_CP024517.1	212079	yes	100.00
	1309	1	NZ_CP026752.1	211813	yes	100.00
	1311	1	CP023135.2	211454	yes	100.00
	1314	1	NZ_CP024459.1	211313	yes	100.00
	1315	1	NZ_CP017945.1	211008	yes	100.00
	1316	1	CP001062.1	210919	yes	100.00
	1333	1	MF554641.1	209357	yes	100.00
	1336	1	NZ_CP023739.1	209102	yes	100.00
	1338	1	CP027152.1	208849	yes	100.00
	1342	1	NC_005707.1	208369	yes	100.00
	1348	1	MF943217.1	208166	yes	100.00
	1349	1	NZ_CP028390.1	208166	yes	100.00
	1350	1	NZ_CP026605.1	208085	yes	100.00
	1351	1	NZ_CP029101.1	208035	yes	100.00
	1352	1	MF399199.1	207977	yes	100.00
	1355	1	NZ_CP023952.1	207802	yes	100.00
	1356	1	CP027161.1	207543	yes	100.00
	1359	1	NZ_CP022692.1	207349	yes	100.00
	1362	1	NZ_CP027498.1	207001	yes	100.00
	1363	1	NZ_CP020429.2	206913	yes	100.00
	1364	1	NZ_CP026049.1	206855	yes	100.00
	1365	1	NZ_CP010717.1	206797	yes	100.00
	1366	1	NZ_CP026233.1	206795	yes	100.00
	1369	1	NZ_CP012186.1	206535	yes	100.00
	1373	1	NZ_CP025147.1	205953	yes	100.00
	1374	1	CP013709.1	205718	yes	100.00
	1379	1	MF144194.1	205426	yes	100.00
	1380	1	NZ_CP010657.1	205393	yes	100.00
	1381	1	NZ_CP010768.1	205383	yes	100.00
	1382	1	NZ_CP022192.1	205291	yes	100.00
	1387	1	CP029448.1	204825	yes	100.00
	1388	1	NZ_CP025141.1	204734	yes	100.00
	1390	1	NZ_CP008842.1	204468	yes	100.00
	1392	1	NZ_CP022081.2	204169	yes	100.00
	1393	1	NZ_CP023519.1	204165	yes	100.00
	1394	1	NZ_CP025144.1	204123	yes	100.00
	1400	1	KF719972.1	203577	yes	100.00
	1402	1	NC_015417.1	203287	yes	100.00
	1408	1	NZ_CP026207.1	202687	yes	100.00
	1409	1	NZ_CP023795.1	202553	yes	100.00
	1410	1	NZ_CP023809.1	202553	yes	100.00
	1411	1	NZ_CP023800.1	202540	yes	100.00
	1413	1	CP026779.1	202417	yes	100.00
	1418	1	NZ_CP019703.2	202292	yes	100.00
	1423	1	MH114596.1	201750	yes	100.00
	1425	1	NZ_CP023805.1	201207	yes	100.00
	1426	1	NZ_CP026494.1	201203	yes	100.00
	1427	1	NZ_CP029234.1	201059	yes	100.00
	1430	1	LT221036.1	200660	yes	100.00
	1431	1	NZ_CP026241.1	200651	yes	100.00
	1433	1	NZ_CP022365.1	200555	yes	100.00
	1437	1	NZ_CP014121.1	200203	yes	100.00
	1439	1	CP018652.1	200045	yes	100.00
	1442	1	NZ_CP023785.1	199876	yes	100.00
	1444	1	NZ_CP025038.1	199686	yes	100.00
	1448	1	NZ_CP010149.1	199494	yes	100.00
	1451	1	NZ_CP023790.1	199068	yes	100.00
	1455	1	NZ_CP028920.1	198760	yes	100.00
	1458	1	KP791968.1	198487	yes	100.00
	1459	1	MF116002.1	198388	yes	100.00
	1462	1	NZ_CP023002.1	198129	yes	100.00
	1463	1	NZ_CP026281.1	198115	yes	100.00
	1464	1	NZ_CP014128.2	197914	yes	100.00
	1466	1	NZ_CP023953.1	197671	yes	100.00
	1470	1	KX388536.1	197268	yes	100.00
	1471	1	CP013295.1	196981	yes	100.00
	1472	1	CP013682.1	196981	yes	100.00
	1474	1	CP023879.1	196943	yes	100.00
	1477	1	NZ_CP023943.1	196733	yes	100.00
	1478	1	NZ_CP022261.1	196731	yes	100.00
	1480	1	NZ_CP012437.1	196671	yes	100.00
	1481	1	NZ_CP022549.1	196579	yes	100.00
	1482	1	CP022518.1	196103	yes	100.00
	1484	1	NZ_CP027425.1	195881	yes	100.00
	1488	1	NZ_CP023424.1	195692	yes	100.00
	1489	1	NZ_CP024976.1	195578	yes	100.00
	1491	1	CP026820.1	195489	yes	100.00
	1492	1	NZ_CP026390.1	195394	yes	100.00
	1500	1	NZ_CP026317.1	194647	yes	100.00
	1509	1	MG825378.1	193873	yes	100.00
	1512	1	NZ_CP016746.1	193245	yes	100.00
	1513	1	NZ_CP023550.1	193105	yes	100.00
	1514	1	MF627445.1	192736	yes	100.00
	1515	1	MF474175.1	192730	yes	100.00
	1517	1	MG825383.1	192477	yes	100.00
	1518	1	NZ_CP004389.1	192380	yes	100.00
	1525	1	NZ_CP027613.1	191856	yes	100.00
	1526	1	NC_016619.1	191828	yes	100.00
	1527	1	NZ_CP023274.1	191769	yes	100.00
	1528	1	NZ_CP022280.1	191691	yes	100.00
	1529	1	MG053108.1	191541	yes	100.00
	1531	1	NZ_CP026206.1	191344	yes	100.00
	1537	1	NC_010934.1	190861	yes	100.00
	1539	1	NZ_CP026329.1	190798	yes	100.00
	1542	1	MF679147.1	190564	yes	100.00
	1546	1	NZ_CP029136.1	190416	yes	100.00
	1547	1	MG825372.1	190401	yes	100.00
	1549	1	NZ_CP024133.1	190293	yes	100.00
	1553	1	CP028560.1	190170	yes	100.00
	1556	1	MG462728.1	190059	yes	100.00
	1559	1	MG450360.1	189866	yes	100.00
	1560	1	NZ_CP023479.1	189707	yes	100.00
	1562	1	NZ_CP026716.1	189585	yes	100.00
	1565	1	NZ_CP020927.1	189183	yes	100.00
	1569	1	NZ_CP020444.2	188526	yes	100.00
	1571	1	CP029690.1	188342	yes	100.00
	1579	1	MF495478.1	188161	yes	100.00
	1581	1	NZ_CP029118.1	187909	yes	100.00
	1582	1	NC_017201.1	187880	yes	100.00
	1583	1	NZ_CP012641.2	187727	yes	100.00
	1587	1	NZ_CP026928.1	187640	yes	100.00
	1588	1	NZ_CP024550.1	187611	yes	100.00
	1589	1	NZ_CP024564.1	187611	yes	100.00
	1597	1	NZ_CP026405.1	186884	yes	100.00
	1600	1	NZ_CP023670.1	186658	yes	100.00
	1602	1	KT896504.1	186474	yes	100.00
	1604	1	NZ_CP019190.1	186451	yes	100.00
	1607	1	NZ_CP027023.1	186110	yes	100.00
	1608	1	EU186381.1	185462	yes	100.00
	1610	1	NZ_CP025539.1	185327	yes	100.00
	1615	1	CP024469.1	184894	yes	100.00
	1622	1	NC_007675.1	184501	yes	100.00
	1627	1	NZ_CP027513.1	184337	yes	100.00
	1628	1	NZ_CP019055.1	184166	yes	100.00
	1629	1	NZ_CP025708.1	184098	yes	100.00
	1630	1	MH001166.1	184032	yes	100.00
	1632	1	NZ_CP010737.1	183844	yes	100.00
	1634	1	CP029723.1	183663	yes	100.00
	1640	1	CP026783.1	183210	yes	100.00
	1643	1	NZ_CP008843.1	183015	yes	100.00
	1648	1	CP026775.1	182697	yes	100.00
	1650	1	NC_007507.1	182572	yes	100.00
	1656	1	NZ_CP022193.1	182129	yes	100.00
	1657	1	NZ_CP028784.1	182097	yes	100.00
	1659	1	MF918373.1	181928	yes	100.00
	1680	1	NZ_CP014177.1	181677	yes	100.00
	1681	1	NZ_CP015777.1	181677	yes	100.00
	1683	1	KT186230.1	181670	yes	100.00
	1685	1	NZ_CP012520.1	181658	yes	100.00
	1687	1	NZ_CP022045.1	181634	yes	100.00
	1690	1	CP026812.1	181479	yes	100.00
	1693	1	NZ_CP024856.1	181436	yes	100.00
	1702	1	NZ_CP013824.1	181103	yes	100.00
	1703	1	CP026830.1	181100	yes	100.00
	1707	1	NZ_CP025619.1	180768	yes	100.00
	1712	1	NZ_CP023740.1	180219	yes	100.00
	1724	1	NZ_CP026273.1	179680	yes	100.00
	1725	1	NZ_CP027316.1	179514	yes	100.00
	1730	1	NZ_CP024012.1	179399	yes	100.00
	1731	1	NZ_CP029383.1	178871	yes	100.00
	1732	1	NZ_CP021406.1	178640	yes	100.00
	1733	1	NZ_CP026225.1	178635	yes	100.00
	1736	1	CP029724.1	178561	yes	100.00
	1739	1	NZ_CP019203.1	178238	yes	100.00
	1741	1	MF437313.1	178154	yes	100.00
	1742	1	NZ_CP029580.1	178078	yes	100.00
	1745	1	NZ_CP028170.1	177712	yes	100.00
	1750	1	MF437312.1	177585	yes	100.00
	1751	1	NZ_CP028541.1	177509	yes	100.00
	1752	1	NC_000958.1	177466	yes	100.00
	1754	1	NZ_CP027679.1	177190	yes	100.00
	1756	1	NZ_CP021166.1	177145	yes	100.00
	1758	1	NZ_CP029430.1	177029	yes	100.00
	1768	1	NZ_CP028996.1	176325	yes	100.00
	1769	1	NZ_CP024816.1	176274	yes	100.00
	1772	1	NZ_CP025009.1	176049	yes	100.00
	1778	1	CP029739.1	175746	yes	100.00
	1781	1	LO017737.1	175264	yes	100.00
	1785	1	CP021331.1	174698	yes	100.00
	1786	1	NZ_CP026198.1	174695	yes	100.00
	1787	1	NZ_CP021405.1	174678	yes	100.00
	1791	1	NZ_CP020445.2	174165	yes	100.00
	1792	1	NC_005916.1	174155	yes	100.00
	1794	1	CP011540.1	174066	yes	100.00
	1795	1	NZ_CP010141.1	174041	yes	100.00
	1796	1	NZ_CP027703.1	173882	yes	100.00
	1797	1	NZ_CP022063.1	173817	yes	100.00
	1800	1	NZ_CP027441.1	173714	yes	100.00
	1802	1	NZ_CP027451.1	173649	yes	100.00
	1805	1	KX156773.1	173094	yes	100.00
	1806	1	NZ_CP029441.1	172839	yes	100.00
	1808	1	NC_009931.1	172728	yes	100.00
	1810	1	NZ_CP024860.1	172588	yes	100.00
	1811	1	NC_014723.1	172525	yes	100.00
	1815	1	NZ_CP026175.1	172259	yes	100.00
	1820	1	NZ_CP024426.1	172023	yes	100.00
	1821	1	NZ_CP005987.1	171972	yes	100.00
	1824	1	NC_022877.1	171593	yes	100.00
	1825	1	NZ_CP022749.1	171560	yes	100.00
	1826	1	NZ_CP010631.1	171534	yes	100.00
	1827	1	NZ_CP010638.1	171534	yes	100.00
	1828	1	NZ_CP010675.1	171534	yes	100.00
	1829	1	NZ_CP010791.1	171534	yes	100.00
	1830	1	NZ_CP017084.1	171489	yes	100.00
	1831	1	NZ_CP017798.1	171477	yes	100.00
	1832	1	NC_006525.1	171461	yes	100.00
	1834	1	KT351734.1	171430	yes	100.00
	1835	1	NZ_CP026189.1	171306	yes	100.00
	1836	1	NZ_CP026221.1	171236	yes	100.00
	1842	1	NZ_CP027448.1	170848	yes	100.00
	1843	1	NZ_CP025952.1	170821	yes	100.00
	1847	1	NZ_CP029235.1	170473	yes	100.00
	1851	1	MG228427.1	170352	yes	100.00
	1853	1	CP027130.1	170292	yes	100.00
	1858	1	NZ_CP017788.1	169793	yes	100.00
	1859	1	NC_014305.1	169778	yes	100.00
	1861	1	NZ_CP023496.1	169687	yes	100.00
	1863	1	MF168403.1	169424	yes	100.00
	1864	1	MF168405.1	169419	yes	100.00
	1867	1	NZ_CP023555.1	169145	yes	100.00
	1872	1	NZ_CP026559.1	168854	yes	100.00
	1873	1	NZ_CP027502.1	168778	yes	100.00
	1875	1	KM085449.1	168318	yes	100.00
	1876	1	NZ_CP009105.1	168318	yes	100.00
	1877	1	MG550958.1	168204	yes	100.00
	1882	1	NZ_CP024852.1	167974	yes	100.00
	1883	1	NZ_CP024425.1	167927	yes	100.00
	1884	1	MG764534.1	167895	yes	100.00
	1885	1	NZ_CP023912.1	167814	yes	100.00
	1888	1	MF344572.1	167619	yes	100.00
	1892	1	NZ_CP026684.1	167441	yes	100.00
	1894	1	NZ_CP025006.1	167373	yes	100.00
	1895	1	NC_016597.1	167364	yes	100.00
	1898	1	CP024249.1	167230	yes	100.00
	1900	1	NZ_CP024668.1	167071	yes	100.00
	1909	1	NZ_CP028351.1	166637	yes	100.00
	1914	1	CP026876.1	166502	yes	100.00
	1918	1	MF627444.1	166467	yes	100.00
	1921	1	NZ_CP024140.1	166233	yes	100.00
	1922	1	NZ_CP026926.1	166117	yes	100.00
	1924	1	NZ_CP028389.2	166034	yes	100.00
	1927	1	JX141473.1	165906	yes	100.00
	1930	1	CP026790.1	165702	yes	100.00
	1938	1	MF156695.1	165400	yes	100.00
	1940	1	CP027167.1	165365	yes	100.00
	1941	1	NZ_CP029091.1	165365	yes	100.00
	1942	1	JX430448.1	165295	yes	100.00
	1946	1	NZ_CP025492.1	165144	yes	100.00
	1947	1	KY454639.1	164992	yes	100.00
	1950	1	MG591702.1	164803	yes	100.00
	1951	1	MG288676.1	164731	yes	100.00
	1953	1	NZ_CP023917.1	164607	yes	100.00
	1955	1	NC_020894.1	164565	yes	100.00
	1963	1	MH113855.1	163850	yes	100.00
	1965	1	NZ_CP023450.1	163626	yes	100.00
	1970	1	CP013986.1	163254	yes	100.00
	1973	1	NZ_CP017256.2	163055	yes	100.00
	1978	1	NZ_CP027551.1	162810	yes	100.00
	1980	1	NZ_CP022993.1	162757	yes	100.00
	1982	1	NZ_CP010192.1	162720	yes	100.00
	1984	1	MG674581.1	162670	yes	100.00
	1989	1	NC_020180.1	162202	yes	100.00
	1990	1	MF582638.1	162117	yes	100.00
	1991	1	NZ_CP025148.1	161986	yes	100.00
	1995	1	NZ_CP025463.1	161580	yes	100.00
	1998	1	CP023542.1	161452	yes	100.00
	2002	1	MG252894.1	161324	yes	100.00
	2007	1	MH061195.1	160877	yes	100.00
	2008	1	NZ_CP028382.1	160675	yes	100.00
	2009	1	NZ_CP027585.1	160576	yes	100.00
	2011	1	KY349138.1	160489	yes	100.00
	2012	1	NZ_CP024662.1	160351	yes	100.00
	2016	1	NZ_CP010728.1	160009	yes	100.00
	2017	1	NZ_CP019456.1	159821	yes	100.00
	2018	1	CP025516.1	159714	yes	100.00
	2022	1	NZ_CP027453.1	159611	yes	100.00
	2025	1	NZ_CP027401.1	159454	yes	100.00
	2026	1	NZ_CP028781.1	159394	yes	100.00
	2028	1	NZ_CP028543.1	159355	yes	100.00
	2029	1	CP024472.1	159299	yes	100.00
	2031	1	CP023724.1	159072	yes	100.00
	2032	1	CP029718.1	158987	yes	100.00
	2036	1	NZ_CP024657.1	158531	yes	100.00
	2039	1	MG516909.1	158433	yes	100.00
	2044	1	NZ_CP010619.1	158154	yes	100.00
	2050	1	CP021198.1	157585	yes	100.00
	2054	1	NZ_CP020471.1	157147	yes	100.00
	2062	1	NZ_CP029575.1	156518	yes	100.00
	2066	1	NZ_CP026584.1	156099	yes	100.00
	2070	1	NZ_CP019053.1	155802	yes	100.00
	2075	1	NZ_CP029435.1	155523	yes	100.00
	2076	1	NZ_CP024924.1	155488	yes	100.00
	2079	1	NZ_CP025615.1	155413	yes	100.00
	2080	1	NC_014170.1	155327	yes	100.00
	2088	1	KX147633.1	154564	yes	100.00
	2097	1	NZ_CP029339.1	153923	yes	100.00
	2098	1	AF135182.5	153842	yes	100.00
	2102	1	NZ_CP023947.1	153385	yes	100.00
	2103	1	MF344573.1	153373	yes	100.00
	2105	1	MG764553.1	153274	yes	100.00
	2108	1	NC_009705.1	153140	yes	100.00
	2111	1	NZ_CP015289.1	152958	yes	100.00
	2113	1	NZ_CP029249.1	152940	yes	100.00
	2114	1	NZ_CP024237.1	152713	yes	100.00
	2118	1	NZ_CP022994.1	152437	yes	100.00
	2119	1	NZ_CP022021.1	152337	yes	100.00
	2120	1	NZ_CP024790.1	152318	yes	100.00
	2122	1	NZ_CP025142.1	152230	yes	100.00
	2124	1	MF344574.1	152215	yes	100.00
	2126	1	NZ_CP028995.1	152176	yes	100.00
	2127	1	MF072965.1	152132	yes	100.00
	2128	1	NZ_CP026280.1	152041	yes	100.00
	2129	1	NZ_CP024244.1	152012	yes	100.00
	2132	1	NZ_CP014073.1	151998	yes	100.00
	2133	1	NZ_CP029598.1	151998	yes	100.00
	2135	1	NZ_CP023524.1	151925	yes	100.00
	2138	1	MF168404.1	151653	yes	100.00
	2139	1	NZ_CP022169.1	151609	yes	100.00
	2142	1	NC_008382.1	151564	yes	100.00
	2151	1	NZ_CP022700.1	151013	yes	100.00
	2155	1	NZ_CP028587.1	150853	yes	100.00
	2158	1	NZ_CP021284.1	150433	yes	100.00
	2159	1	NC_018141.1	150432	yes	100.00
	2160	1	NZ_CP025433.1	150390	yes	100.00
	2161	1	NZ_CP024265.1	150389	yes	100.00
	2169	1	NZ_CP023871.1	149485	yes	100.00
	2171	1	NZ_CP027861.1	149386	yes	100.00
	2172	1	NZ_CP028582.1	149258	yes	100.00
	2173	1	NZ_CP025584.1	149225	yes	100.00
	2174	1	NZ_CP022697.1	149207	yes	100.00
	2176	1	NZ_CP027028.1	149179	yes	100.00
	2177	1	NZ_CP025145.1	149158	yes	100.00
	2178	1	NZ_CP029564.1	149144	yes	100.00
	2179	1	NC_022045.1	148959	yes	100.00
	2181	1	NZ_CP023400.1	148952	yes	100.00
	2182	1	NZ_CP012203.1	148934	yes	100.00
	2183	1	NZ_CP025980.1	148809	yes	100.00
	2187	1	CP021332.1	148622	yes	100.00
	2190	1	CP028916.1	148366	yes	100.00
	2191	1	CP021660.1	148316	yes	100.00
	2192	1	NZ_CP020447.2	148257	yes	100.00
	2193	1	NZ_CP022197.1	148161	yes	100.00
	2197	1	MF168406.1	148021	yes	100.00
	2199	1	NZ_CP024558.1	147945	yes	100.00
	2200	1	NZ_CP024530.1	147932	yes	100.00
	2201	1	NZ_CP024537.1	147932	yes	100.00
	2206	1	NZ_CP024272.1	147766	yes	100.00
	2207	1	NZ_CP023514.1	147615	yes	100.00
	2208	1	NZ_CP025929.1	147539	yes	100.00
	2209	1	NC_008383.1	147463	yes	100.00
	2210	1	KY495890.1	147442	yes	100.00
	2212	1	NZ_CP017431.1	147416	yes	100.00
	2213	1	CP027485.1	147394	yes	100.00
	2214	1	NZ_CP023384.1	147369	yes	100.00
	2218	1	NZ_CP021289.1	147172	yes	100.00
	2219	1	MG838205.1	147163	yes	100.00
	2221	1	NZ_CP018062.1	147076	yes	100.00
	2222	1	NC_017659.1	147060	yes	100.00
	2226	1	NZ_CP029381.1	146790	yes	100.00
	2227	1	NZ_CP017429.1	146786	yes	100.00
	2228	1	NZ_CP027531.1	146698	yes	100.00
	2230	1	NZ_CP025039.1	146689	yes	100.00
	2232	1	NZ_CP010187.1	146575	yes	100.00
	2234	1	NZ_CP016158.1	146543	yes	100.00
	2235	1	NZ_CP010197.1	146524	yes	100.00
	2237	1	CP026798.1	146337	yes	100.00
	2239	1	NZ_CP029243.1	146268	yes	100.00
	2242	1	KP742988.1	146129	yes	100.00
	2243	1	MF168402.1	146103	yes	100.00
	2246	1	NZ_CP023816.1	145883	yes	100.00
	2248	1	CP025212.1	145759	yes	100.00
	2251	1	NZ_CP029181.1	145524	yes	100.00
	2255	1	NZ_CP024274.1	145089	yes	100.00
	2256	1	NZ_CP024227.1	145086	yes	100.00
	2257	1	CP029737.1	144970	yes	100.00
	2259	1	MF156697.1	144948	yes	100.00
	2261	1	GU371929.1	144871	yes	100.00
	2265	1	NZ_CP024789.1	144585	yes	100.00
	2268	1	MH061177.1	144433	yes	100.00
	2269	1	KX721511.1	144405	yes	100.00
	2271	1	NZ_CP025626.1	144225	yes	100.00
	2277	1	NC_016814.1	144082	yes	100.00
	2278	1	NZ_CP026396.1	144072	yes	100.00
	2279	1	NZ_CP026272.1	144055	yes	100.00
	2280	1	NZ_CP021119.1	144028	yes	100.00
	2285	1	NZ_CP024587.1	143864	yes	100.00
	2287	1	NZ_CP022661.1	143770	yes	100.00
	2293	1	NZ_CP026534.1	143634	yes	100.00
	2295	1	NZ_CP010126.1	143617	yes	100.00
	2301	1	LO017738.1	143225	yes	100.00
	2304	1	NZ_CP025427.1	142988	yes	100.00
	2313	1	NZ_CP027015.1	142753	yes	100.00
	2316	1	KY706108.1	142630	yes	100.00
	2317	1	CP026745.1	142547	yes	100.00
	2318	1	NZ_CP023347.1	142368	yes	100.00
	2324	1	MG516912.1	142085	yes	100.00
	2327	1	NZ_CP009579.1	141804	yes	100.00
	2330	1	MF679146.1	141555	yes	100.00
	2332	1	NC_012987.1	141504	yes	100.00
	2337	1	NZ_CP023440.1	140963	yes	100.00
	2345	1	NZ_CP024509.1	140704	yes	100.00
	2348	1	NZ_CP023923.1	140557	yes	100.00
	2353	1	NZ_CP017611.1	140172	yes	100.00
	2356	1	NZ_CP027670.1	140077	yes	100.00
	2364	1	CP029742.1	139740	yes	100.00
	2365	1	NZ_CP029244.1	139629	yes	100.00
	2369	1	NZ_CP029577.1	139191	yes	100.00
	2370	1	NZ_CP024863.1	139059	yes	100.00
	2371	1	NC_017199.1	139013	yes	100.00
	2374	1	CP029719.1	138933	yes	100.00
	2379	1	NZ_LN906635.1	138515	yes	100.00
	2384	1	NZ_CP024248.1	138289	yes	100.00
	2399	1	NZ_CP022984.1	137143	yes	100.00
	2412	1	KY014465.1	136475	yes	100.00
	2415	1	CP029730.1	136246	yes	100.00
	2419	1	NZ_CP024166.1	135915	yes	100.00
	2425	1	NZ_CP029102.1	135655	yes	100.00
	2430	1	NZ_CP020661.1	135458	yes	100.00
	2432	1	CP026800.1	135368	yes	100.00
	2434	1	NZ_CP028814.1	135268	yes	100.00
	2438	1	NZ_CP024445.1	134961	yes	100.00
	2441	1	NZ_CP029143.1	134879	yes	100.00
	2442	1	NZ_CP028717.1	134869	yes	100.00
	2443	1	MH263652.1	134802	yes	100.00
	2445	1	NZ_CP011666.1	134791	yes	100.00
	2450	1	KY093013.1	134521	yes	100.00
	2453	1	NZ_CP023363.1	134388	yes	100.00
	2455	1	NZ_CP028955.1	134346	yes	100.00
	2459	1	NZ_CP010658.1	133901	yes	100.00
	2460	1	NC_011747.1	133853	yes	100.00
	2461	1	NZ_CP026854.1	133843	yes	100.00
	2463	1	MF497432.1	133742	yes	100.00
	2465	1	NZ_CP010769.1	133727	yes	100.00
	2469	1	NZ_CP010590.1	133621	yes	100.00
	2474	1	NZ_CP027311.1	133438	yes	100.00
	2475	1	CP027674.1	133420	yes	100.00
	2477	1	NZ_CP021916.1	133288	yes	100.00
	2478	1	NZ_CP025403.1	133281	yes	100.00
	2482	1	KY271405.1	133069	yes	100.00
	2485	1	KP125893.1	133031	yes	100.00
	2486	1	NZ_CP026284.1	132994	yes	100.00
	2492	1	NZ_CP022662.1	132606	yes	100.00
	2497	1	KU302802.1	132232	yes	100.00
	2500	1	NC_015710.1	132038	yes	100.00
	2504	1	MF344575.1	131779	yes	100.00
	2511	1	NZ_CP023658.1	131455	yes	100.00
	2512	1	MF156713.1	131441	yes	100.00
	2514	1	NZ_CP027343.1	131410	yes	100.00
	2516	1	NZ_CP020426.2	131326	yes	100.00
	2518	1	NZ_CP024430.1	131243	yes	100.00
	2521	1	NZ_CP028805.1	131028	yes	100.00
	2523	1	CP022519.1	130944	yes	100.00
	2524	1	NZ_CP024839.1	130922	yes	100.00
	2528	1	NC_021987.1	130716	yes	100.00
	2529	1	NZ_CP025966.1	130688	yes	100.00
	2533	1	NZ_CP021042.1	130547	yes	100.00
	2534	1	NZ_CP029155.1	130529	yes	100.00
	2537	1	KX009059.1	130386	yes	100.00
	2538	1	NZ_CP023916.1	130348	yes	100.00
	2539	1	NZ_CP021016.1	130315	yes	100.00
	2540	1	NZ_CP020443.2	130273	yes	100.00
	2543	1	NZ_CP026129.1	130044	yes	100.00
	2545	1	NZ_CP027616.1	129985	yes	100.00
	2548	1	NZ_CP021282.1	129884	yes	100.00
	2549	1	NZ_CP021287.1	129880	yes	100.00
	2552	1	NZ_CP025468.1	129684	yes	100.00
	2553	1	NZ_CP026724.1	129627	yes	100.00
	2555	1	NZ_CP025677.1	129356	yes	100.00
	2556	1	NZ_CP024876.1	129299	yes	100.00
	2561	1	NZ_CP023922.1	129106	yes	100.00
	2563	1	NZ_CP015914.1	129035	yes	100.00
	2564	1	MF353155.1	128976	yes	100.00
	2568	1	NZ_CP026170.1	128920	yes	100.00
	2569	1	NZ_CP028484.1	128911	yes	100.00
	2571	1	NZ_CP023959.1	128761	yes	100.00
	2573	1	NZ_CP010158.1	128612	yes	100.00
	2575	1	NZ_CP025458.1	128563	yes	100.00
	2576	1	NC_016108.1	128415	yes	100.00
	2589	1	NZ_CP026416.1	127843	yes	100.00
	2590	1	NZ_CP029362.1	127820	yes	100.00
	2591	1	NZ_CP019076.1	127772	yes	100.00
	2593	1	NZ_CP027324.1	127667	yes	100.00
	2595	1	NZ_CP024584.1	127617	yes	100.00
	2596	1	NZ_CP024285.1	127606	yes	100.00
	2600	1	NZ_CP026048.1	127313	yes	100.00
	2602	1	NZ_CP026305.1	127264	yes	100.00
	2603	1	NZ_CP026404.1	127217	yes	100.00
	2612	1	CP027641.1	126957	yes	100.00
	2613	1	NZ_CP026212.1	126940	yes	100.00
	2614	1	NZ_CP010092.1	126898	yes	100.00
	2617	1	NZ_CP023186.1	126846	yes	100.00
	2628	1	NZ_CP026588.1	126149	yes	100.00
	2629	1	MH263653.1	126126	yes	100.00
	2632	1	NZ_CP024917.1	126018	yes	100.00
	2636	1	NZ_CP026283.1	125961	yes	100.00
	2637	1	NZ_CP029000.1	125913	yes	100.00
	2638	1	NZ_CP019872.1	125801	yes	100.00
	2639	1	NZ_CP010770.1	125602	yes	100.00
	2641	1	NZ_CP010601.1	125569	yes	100.00
	2642	1	NZ_CP010707.1	125569	yes	100.00
	2643	1	NZ_CP027367.1	125561	yes	100.00
	2648	1	NZ_CP024039.1	125285	yes	100.00
	2652	1	NZ_CP014093.1	125123	yes	100.00
	2656	1	NZ_CP028792.1	125009	yes	100.00
	2658	1	NZ_CP023066.1	124845	yes	100.00
	2661	1	NZ_CP024658.1	124659	yes	100.00
	2663	1	NZ_CP023455.1	124473	yes	100.00
	2665	1	KY623659.1	124415	yes	100.00
	2666	1	LO017736.1	124392	yes	100.00
	2670	1	NZ_CP023489.1	124323	yes	100.00
	2671	1	NZ_CP015290.1	124313	yes	100.00
	2675	1	NZ_CP024287.1	124142	yes	100.00
	2678	1	NZ_CP024129.1	123884	yes	100.00
	2679	1	NZ_CP018618.1	123805	yes	100.00
	2683	1	MG954377.1	123432	yes	100.00
	2686	1	NZ_CP023378.1	123289	yes	100.00
	2688	1	NZ_CP018887.1	123208	yes	100.00
	2691	1	NZ_CP021117.1	123025	yes	100.00
	2696	1	NZ_CP024827.1	122937	yes	100.00
	2702	1	NZ_CP025493.1	122411	yes	100.00
	2703	1	CU928148.1	122301	yes	100.00
	2704	1	NZ_CP024040.1	122082	yes	100.00
	2706	1	CP026813.1	122029	yes	100.00
	2709	1	NZ_CP026578.1	121908	yes	100.00
	2710	1	NZ_CP018884.1	121863	yes	100.00
	2711	1	NZ_CP026693.1	121770	yes	100.00
	2712	1	NZ_FO834905.1	121703	yes	100.00
	2714	1	NZ_CP028488.1	121622	yes	100.00
	2715	1	NZ_CP028569.1	121612	yes	100.00
	2741	1	NZ_CP008715.1	120653	yes	100.00
	2743	1	NZ_CP027600.1	120604	yes	100.00
	2750	1	MF042353.1	120406	yes	100.00
	2755	1	NZ_CP022194.1	120216	yes	100.00
	2757	1	MF042354.1	120078	yes	100.00
	2758	1	NZ_CP027067.1	120074	yes	100.00
	2760	1	NZ_CP020913.1	119867	yes	100.00
	2761	1	NZ_CP024262.1	119846	yes	100.00
	2762	1	NZ_CP021643.1	119793	yes	100.00
	2763	1	CP025255.1	119751	yes	100.00
	2767	1	MF156708.1	119405	yes	100.00
	2772	1	NZ_CP028168.1	119076	yes	100.00
	2773	1	MF042352.1	119047	yes	100.00
	2774	1	MF042351.1	119046	yes	100.00
	2775	1	NZ_CP021357.1	119045	yes	100.00
	2777	1	NZ_CP027375.1	118863	yes	100.00
	2778	1	NZ_CP018643.1	118824	yes	100.00
	2779	1	NZ_CP027581.1	118822	yes	100.00
	2782	1	MG838206.1	118644	yes	100.00
	2784	1	MG545910.1	118613	yes	100.00
	2788	1	GU371928.1	118525	yes	100.00
	2789	1	NZ_CP015246.1	118513	yes	100.00
	2790	1	KX774387.1	118501	yes	100.00
	2791	1	NZ_CP026415.1	118501	yes	100.00
	2792	1	MG545909.1	118495	yes	100.00
	2797	1	NZ_CP027385.1	118259	yes	100.00
	2798	1	NZ_CP027605.1	118226	yes	100.00
	2799	1	NZ_CP025010.1	118202	yes	100.00
	2801	1	NZ_CP024822.1	118156	yes	100.00
	2804	1	MH061383.1	117945	yes	100.00
	2807	1	NZ_CP023443.1	117859	yes	100.00
	2815	1	MF918372.1	117697	yes	100.00
	2817	1	NZ_CP010645.1	117673	yes	100.00
	2818	1	NZ_CP010807.1	117673	yes	100.00
	2823	1	NZ_CP022195.1	117530	yes	100.00
	2826	1	LT669764.1	117387	yes	100.00
	2827	1	CP025992.1	117339	yes	100.00
	2832	1	DQ888171.1	117252	yes	100.00
	2833	1	NZ_CP028553.1	117244	yes	100.00
	2834	1	CP029744.1	117192	yes	100.00
	2837	1	NZ_CP022914.1	117021	yes	100.00
	2840	1	MF554637.1	116894	yes	100.00
	2845	1	NZ_CP028177.1	116768	yes	100.00
	2855	1	NZ_CP010179.1	116417	yes	100.00
	2857	1	MG700550.1	116344	yes	100.00
	2858	1	KY271407.1	116325	yes	100.00
	2863	1	MG601057.1	116042	yes	100.00
	2864	1	NZ_CP019054.1	116028	yes	100.00
	2867	1	CP024468.1	115922	yes	100.00
	2868	1	NZ_CP021464.1	115864	yes	100.00
	2869	1	MF156714.1	115817	yes	100.00
	2871	1	NZ_CP014110.1	115764	yes	100.00
	2872	1	NZ_CP017464.1	115760	yes	100.00
	2873	1	NZ_CP024882.1	115736	yes	100.00
	2881	1	NZ_CP010602.1	115493	yes	100.00
	2882	1	NZ_CP010708.1	115490	yes	100.00
	2891	1	KY126370.1	114969	yes	100.00
	2892	1	NZ_CP027483.1	114918	yes	100.00
	2897	1	NZ_CP024431.1	114815	yes	100.00
	2898	1	NZ_CP021115.1	114735	yes	100.00
	2899	1	NZ_CP024427.1	114679	yes	100.00
	2901	1	NC_017630.1	114550	yes	100.00
	2902	1	NZ_CP015915.1	114472	yes	100.00
	2904	1	NZ_CP029113.1	114412	yes	100.00
	2919	1	NZ_CP015291.1	114172	yes	100.00
	2920	1	NZ_CP010144.1	114159	yes	100.00
	2921	1	NZ_CP010153.1	114159	yes	100.00
	2925	1	NZ_CP029140.1	114072	yes	100.00
	2932	1	NZ_CP024286.1	113727	yes	100.00
	2933	1	CP027122.1	113706	yes	100.00
	2934	1	NZ_CP026705.1	113706	yes	100.00
	2936	1	MG825375.1	113687	yes	100.00
	2937	1	NC_021231.1	113685	yes	100.00
	2941	1	CP027158.1	113639	yes	100.00
	2947	1	NZ_CP022693.1	113639	yes	100.00
	2948	1	NZ_CP023928.1	113639	yes	100.00
	2963	1	MG516911.1	113297	yes	100.00
	2971	1	CP026789.1	113130	yes	100.00
	2972	1	MF554642.1	113109	yes	100.00
	2974	1	NZ_CP027415.1	113066	yes	100.00
	2975	1	NZ_CP027465.1	113063	yes	100.00
	2976	1	KY865323.1	113006	yes	100.00
	2978	1	MG874043.1	112943	yes	100.00
	2980	1	NZ_CP010146.1	112874	yes	100.00
	2984	1	NZ_CP010603.1	112846	yes	100.00
	2985	1	NZ_CP010709.1	112841	yes	100.00
	2986	1	NZ_CP010760.1	112840	yes	100.00
	2987	1	NZ_CP018333.1	112773	yes	100.00
	2989	1	NZ_CP024460.1	112745	yes	100.00
	2991	1	MG569891.1	112677	yes	100.00
	2996	1	NZ_CP025339.1	112565	yes	100.00
	2997	1	MG764547.1	112544	yes	100.00
	2998	1	MG516908.1	112530	yes	100.00
	2999	1	NZ_CP021407.1	112508	yes	100.00
	3001	1	NZ_CP028796.1	112467	yes	100.00
	3002	1	NZ_CP026086.1	112433	yes	100.00
	3004	1	NZ_CP028576.1	112422	yes	100.00
	3006	1	NZ_CP023929.1	112260	yes	100.00
	3007	1	KY515224.1	112210	yes	100.00
	3011	1	NZ_CP024835.1	112150	yes	100.00
	3013	1	NZ_CP029583.1	112141	yes	100.00
	3014	1	MG288683.1	112063	yes	100.00
	3016	1	NZ_CP023350.1	112045	yes	100.00
	3019	1	MG870194.1	111940	yes	100.00
	3021	1	MG702492.1	111890	yes	100.00
	3025	1	NZ_CP024718.1	111779	yes	100.00
	3026	1	NZ_CP024721.1	111776	yes	100.00
	3030	1	NZ_CP024291.1	111697	yes	100.00
	3035	1	MG948334.1	111670	yes	100.00
	3039	1	NZ_CP023367.1	111523	yes	100.00
	3041	1	MG825385.1	111455	yes	100.00
	3045	1	MG700548.1	111335	yes	100.00
	3046	1	NZ_CP024805.1	111310	yes	100.00
	3055	1	KU950310.1	111158	yes	100.00
	3067	1	NZ_CP024125.1	110967	yes	100.00
	3071	1	CP003185.1	110881	yes	100.00
	3075	1	MG462729.1	110787	yes	100.00
	3080	1	MF042356.1	110766	yes	100.00
	3081	1	NZ_CP026128.1	110754	yes	100.00
	3083	1	NZ_CP024669.1	110612	yes	100.00
	3085	1	NZ_CP028544.1	110562	yes	100.00
	3087	1	MF042350.1	110432	yes	100.00
	3089	1	NZ_CP024546.1	110374	yes	100.00
	3092	1	MF152729.1	110255	yes	100.00
	3097	1	NZ_CP028550.1	110186	yes	100.00
	3098	1	NZ_CP025635.1	110182	yes	100.00
	3099	1	NZ_CP025751.1	110160	yes	100.00
	3103	1	NC_022651.1	110040	yes	100.00
	3105	1	NZ_CP027358.1	110001	yes	100.00
	3106	1	NZ_CP022085.2	109945	yes	100.00
	3107	1	NZ_CP028997.1	109938	yes	100.00
	3110	1	MG860488.1	109904	yes	100.00
	3111	1	NZ_CP021043.1	109883	yes	100.00
	3112	1	MG299128.1	109845	yes	100.00
	3113	1	MG299131.1	109845	yes	100.00
	3114	1	MG299133.1	109845	yes	100.00
	3115	1	MG299147.1	109845	yes	100.00
	3116	1	MG299151.1	109845	yes	100.00
	3119	1	NZ_CP010639.1	109815	yes	100.00
	3120	1	NZ_CP010676.1	109815	yes	100.00
	3123	1	NZ_CP021917.1	109721	yes	100.00
	3124	1	NZ_CP024877.1	109720	yes	100.00
	3129	1	NZ_CP027369.1	109641	yes	100.00
	3133	1	NZ_CP028121.1	109466	yes	100.00
	3134	1	HM037272.1	109464	yes	100.00
	3135	1	NZ_CP027024.1	109458	yes	100.00
	3143	1	NZ_CP023372.1	109207	yes	100.00
	3145	1	NZ_CP022064.1	109170	yes	100.00
	3147	1	NZ_CP010698.1	109110	yes	100.00
	3148	1	KY515225.1	109071	yes	100.00
	3154	1	CP019900.1	108910	yes	100.00
	3157	1	KP289281.1	108845	yes	100.00
	3160	1	KY093014.1	108772	yes	100.00
	3161	1	MF788070.1	108756	yes	100.00
	3162	1	NZ_CP024150.1	108710	yes	100.00
	3163	1	NZ_CP018619.1	108696	yes	100.00
	3165	1	NZ_CP023534.1	108679	yes	100.00
	3169	1	NZ_CP027615.1	108623	yes	100.00
	3175	1	NZ_CP025282.1	108453	yes	100.00
	3180	1	CP024909.1	108404	yes	100.00
	3184	1	NZ_CP020895.2	108267	yes	100.00
	3185	1	MH056209.1	108256	yes	100.00
	3186	1	NZ_CP029570.1	108151	yes	100.00
	3187	1	CP029731.1	108148	yes	100.00
	3192	1	NZ_CP027458.1	107796	yes	100.00
	3193	1	CP021195.1	107793	yes	100.00
	3196	1	NZ_CP007510.1	107733	yes	100.00
	3197	1	NZ_CP024254.1	107732	yes	100.00
	3198	1	NZ_CP019065.1	107727	yes	100.00
	3212	1	NZ_CP027249.1	107402	yes	100.00
	3214	1	NZ_CP024137.1	107279	yes	100.00
	3215	1	NZ_CP024652.2	107274	yes	100.00
	3216	1	NZ_CP022698.1	107249	yes	100.00
	3218	1	NZ_CP026474.1	107229	yes	100.00
	3220	1	NZ_CP027439.1	107188	yes	100.00
	3228	1	NZ_CP027608.1	106967	yes	100.00
	3231	1	NZ_CP023914.1	106853	yes	100.00
	3234	1	MG288684.1	106790	yes	100.00
	3236	1	NZ_CP008818.1	106739	yes	100.00
	3240	1	NZ_CP023187.1	106579	yes	100.00
	3247	1	NZ_CP024145.1	106478	yes	100.00
	3249	1	NZ_CP027406.1	106464	yes	100.00
	3251	1	CP026843.1	106437	yes	100.00
	3252	1	NZ_CP027106.1	106432	yes	100.00
	3253	1	NZ_CP016356.1	106416	yes	100.00
	3255	1	NZ_CP025470.1	106402	yes	100.00
	3259	1	CP024158.1	106324	yes	100.00
	3261	1	NZ_CP010174.1	106274	yes	100.00
	3265	1	MG205641.1	106013	yes	100.00
	3266	1	MG205642.1	106013	yes	100.00
	3268	1	KY515226.1	105994	yes	100.00
	3271	1	MG288681.1	105912	yes	100.00
	3272	1	NZ_CP025253.1	105801	yes	100.00
	3274	1	NZ_CP024186.1	105718	yes	100.00
	3275	1	NZ_CP024177.1	105686	yes	100.00
	3276	1	MF042357.1	105614	yes	100.00
	3277	1	NZ_CP024481.1	105489	yes	100.00
	3279	1	NZ_CP015292.1	105299	yes	100.00
	3282	1	NZ_CP028100.1	105272	yes	100.00
	3283	1	CP027185.1	105128	yes	100.00
	3284	1	CP027182.1	105127	yes	100.00
	3290	1	CP027379.1	104889	yes	100.00
	3291	1	NZ_CP028790.1	104810	yes	100.00
	3293	1	NZ_CP026475.1	104701	yes	100.00
	3294	1	MG874044.1	104666	yes	100.00
	3296	1	CP029743.1	104555	yes	100.00
	3300	1	KY463220.1	104353	yes	100.00
	3303	1	MF344576.1	104270	yes	100.00
	3306	1	NZ_CP024295.1	103995	yes	100.00
	3307	1	CP025213.1	103957	yes	100.00
	3311	1	NZ_CP010718.1	103699	yes	100.00
	3313	1	NZ_CP028930.1	103694	yes	100.00
	3314	1	NZ_CP028286.1	103690	yes	100.00
	3316	1	NZ_CP015119.1	103606	yes	100.00
	3320	1	MG271839.1	103506	yes	100.00
	3321	1	CP023725.1	103454	yes	100.00
	3323	1	CP023447.1	103409	yes	100.00
	3324	1	CP026838.1	103367	yes	100.00
	3326	1	NZ_CP027256.1	103336	yes	100.00
	3329	1	NZ_CP019656.1	103273	yes	100.00
	3330	1	NZ_CP010729.1	103252	yes	100.00
	3331	1	CP029740.1	103250	yes	100.00
	3332	1	NZ_CP023144.1	103234	yes	100.00
	3333	1	NZ_CP028097.1	103230	yes	100.00
	3335	1	NZ_CP026403.1	103161	yes	100.00
	3337	1	NZ_CP023003.1	103124	yes	100.00
	3339	1	CP025139.1	103103	yes	100.00
	3340	1	NZ_CP026564.1	102862	yes	100.00
	3343	1	NZ_CP020393.1	102598	yes	100.00
	3345	1	NZ_CP024887.1	102544	yes	100.00
	3348	1	KX960110.1	102517	yes	100.00
	3350	1	NZ_CP021037.1	102376	yes	100.00
	3351	1	NC_014304.1	102323	yes	100.00
	3352	1	CP025254.1	102316	yes	100.00
	3353	1	KM409652.1	102294	yes	100.00
	3358	1	NZ_CP010683.1	102009	yes	100.00
	3359	1	NZ_CP024656.1	102005	yes	100.00
	3362	1	NZ_CP024294.1	101907	yes	100.00
	3369	1	MG825377.1	101660	yes	100.00
	3372	1	DQ388534.1	101558	yes	100.00
	3373	1	CP027145.1	101548	yes	100.00
	3375	1	NZ_CP024788.1	101520	yes	100.00
	3384	1	NZ_CP010448.1	101277	yes	100.00
	3385	1	NZ_CP023903.1	101274	yes	100.00
	3386	1	NZ_CP027535.1	101207	yes	100.00
	3391	1	NZ_CP027545.1	101089	yes	100.00
	3392	1	MG869617.1	101077	yes	100.00
	3393	1	KY565558.1	101065	yes	100.00
	3395	1	AJ576039.1	101016	yes	100.00
	3398	1	NZ_CP026201.1	100989	yes	100.00
	3407	1	NZ_CP027614.1	100759	yes	100.00
	3412	1	NZ_CP019187.1	100629	yes	100.00
	3413	1	MF042358.1	100393	yes	100.00
	3416	1	NZ_CP027537.1	100279	yes	100.00
	3417	1	KY689635.1	100230	yes	100.00
	3418	1	NZ_CP026579.1	100229	yes	100.00
	3419	1	NZ_CP028178.1	100222	yes	100.00
	3420	1	NZ_CP023910.1	100207	yes	100.00
	3421	1	NZ_CP024277.1	100184	yes	100.00
	3423	1	NZ_CP026110.1	100133	yes	100.00
	3426	1	NZ_CP023358.1	100008	yes	100.00
	3432	1	CP021197.1	99593	yes	100.00
	3434	1	MG649062.1	99476	yes	100.00
	3437	1	KP738729.1	99426	yes	100.00
	3442	1	NZ_CP009989.1	99286	yes	100.00
	3445	1	NZ_CP023950.1	99251	yes	100.00
	3447	1	EF495211.1	99213	yes	100.00
	3449	1	NZ_CP023287.1	99153	yes	100.00
	3451	1	CP024250.1	99099	yes	100.00
	3452	1	CP026835.1	99066	yes	100.00
	3455	1	JX847411.1	99001	yes	100.00
	3460	1	NZ_CP028125.1	98899	yes	100.00
	3465	1	NZ_CP027391.1	98724	yes	100.00
	3468	1	MF156715.1	98473	yes	100.00
	3471	1	NZ_CP024510.1	98344	yes	100.00
	3478	1	NZ_CP024153.1	98181	yes	100.00
	3479	1	MG825376.1	98157	yes	100.00
	3481	1	NZ_CP019235.1	98137	yes	100.00
	3485	1	MG700549.1	97971	yes	100.00
	3487	1	NZ_CP022825.1	97896	yes	100.00
	3490	1	NZ_CP024151.1	97858	yes	100.00
	3491	1	NZ_CP026563.1	97840	yes	100.00
	3494	1	NZ_CP026200.1	97800	yes	100.00
	3505	1	NZ_CP029123.1	97471	yes	100.00
	3506	1	NZ_CP024178.1	97456	yes	100.00
	3507	1	MF510496.1	97393	yes	100.00
	3508	1	MG288678.1	97393	yes	100.00
	3511	1	NZ_CP024296.1	97297	yes	100.00
	3514	1	NZ_CP011027.1	97261	yes	100.00
	3518	1	NZ_CP026180.1	97198	yes	100.00
	3520	1	NZ_CP027671.1	97155	yes	100.00
	3521	1	NZ_CP026725.1	97124	yes	100.00
	3523	1	NZ_CP028971.1	97029	yes	100.00
	3524	1	CP024471.1	97011	yes	100.00
	3525	1	NZ_CP017233.1	96999	yes	100.00
	3526	1	NZ_CP026570.1	96994	yes	100.00
	3527	1	NZ_CP024817.1	96990	yes	100.00
	3528	1	MF679145.1	96989	yes	100.00
	3529	1	NZ_CP024832.1	96987	yes	100.00
	3530	1	NZ_CP019075.1	96986	yes	100.00
	3531	1	NZ_CP024144.1	96973	yes	100.00
	3534	1	KF290378.2	96876	yes	100.00
	3537	1	NZ_CP023961.1	96807	yes	100.00
	3540	1	MG825381.1	96688	yes	100.00
	3541	1	NZ_CP024258.1	96607	yes	100.00
	3548	1	NZ_CP024854.1	96413	yes	100.00
	3549	1	NZ_CP023370.1	96402	yes	100.00
	3551	1	NZ_CP010699.1	96267	yes	100.00
	3562	1	NZ_CP029586.1	96190	yes	100.00
	3563	1	NZ_CP024836.1	96185	yes	100.00
	3564	1	NZ_CP024840.1	96185	yes	100.00
	3567	1	MG825379.1	96082	yes	100.00
	3578	1	MG736312.1	95983	yes	100.00
	3583	1	NZ_CP027199.1	95895	yes	100.00
	3585	1	KU315015.1	95855	yes	100.00
	3588	1	NZ_CP018638.1	95773	yes	100.00
	3589	1	MH192342.1	95734	yes	100.00
	3590	1	MG515250.1	95724	yes	100.00
	3592	1	NZ_CP023382.1	95720	yes	100.00
	3594	1	NZ_CP023153.1	95687	yes	100.00
	3597	1	NZ_CP015847.2	95599	yes	100.00
	3600	1	NZ_CP024255.1	95515	yes	100.00
	3604	1	NZ_CP027547.1	95367	yes	100.00
	3608	1	NZ_CP017280.1	95331	yes	100.00
	3610	1	NZ_CP022052.2	95288	yes	100.00
	3611	1	NZ_CP019188.1	95279	yes	100.00
	3617	1	NZ_CP027443.1	95157	yes	100.00
	3620	1	NZ_CP027795.1	95132	yes	100.00
	3621	1	NZ_FO834904.1	95087	yes	100.00
	3626	1	KU525621.1	94925	yes	100.00
	3631	1	NZ_CP023356.1	94881	yes	100.00
	3633	1	NZ_CP010794.1	94838	yes	100.00
	3638	1	NZ_CP014178.1	94830	yes	100.00
	3639	1	NZ_CP015778.1	94830	yes	100.00
	3642	1	NZ_CP024259.1	94817	yes	100.00
	3654	1	NZ_CP012521.1	94752	yes	100.00
	3659	1	NZ_CP019175.1	94727	yes	100.00
	3666	1	NZ_CP008806.1	94645	yes	100.00
	3674	1	NZ_CP024994.1	94462	yes	100.00
	3679	1	NC_010404.1	94413	yes	100.00
	3680	1	NZ_CP026181.1	94405	yes	100.00
	3681	1	NZ_CP010173.1	94395	yes	100.00
	3686	1	NZ_CP028113.1	94220	yes	100.00
	3690	1	NZ_CP027549.1	94116	yes	100.00
	3691	1	NZ_CP027220.1	94104	yes	100.00
	3692	1	HF572032.1	94089	yes	100.00
	3695	1	NZ_CP018658.1	94039	yes	100.00
	3696	1	NC_022570.1	94034	yes	100.00
	3698	1	NZ_CP029594.1	94034	yes	100.00
	3703	1	NZ_CP029596.1	94001	yes	100.00
	3708	1	NZ_CP014050.2	93933	yes	100.00
	3709	1	NZ_CP028200.1	93933	yes	100.00
	3714	1	NZ_CP019873.1	93873	yes	100.00
	3716	1	NZ_CP022071.1	93862	yes	100.00
	3720	1	NZ_LN999012.1	93844	yes	100.00
	3723	1	NZ_CP008745.1	93833	yes	100.00
	3725	1	NZ_CP025556.1	93832	yes	100.00
	3726	1	NZ_CP026701.1	93832	yes	100.00
	3727	1	NZ_CP027413.1	93832	yes	100.00
	3728	1	NZ_CP028352.1	93831	yes	100.00
	3733	1	NZ_CP024136.1	93781	yes	100.00
	3737	1	NZ_CP027309.1	93724	yes	100.00
	3738	1	NZ_CP026174.1	93680	yes	100.00
	3745	1	NZ_CP029107.1	93435	yes	100.00
	3747	1	KX452392.1	93257	yes	100.00
	3750	1	NZ_CP027327.1	93170	yes	100.00
	3753	1	NZ_CP017949.1	93078	yes	100.00
	3755	1	NZ_CP010130.1	93062	yes	100.00
	3764	1	NZ_CP018634.1	92831	yes	100.00
	3780	1	NC_011003.1	92661	yes	100.00
	3781	1	NZ_CP027339.1	92644	yes	100.00
	3789	1	NZ_CP023156.1	92558	yes	100.00
	3794	1	NZ_CP028585.1	92537	yes	100.00
	3796	1	NZ_CP025409.1	92522	yes	100.00
	3801	1	MG825371.1	92438	yes	100.00
	3803	1	NZ_CP023365.1	92421	yes	100.00
	3804	1	NZ_CP023376.1	92420	yes	100.00
	3805	1	NZ_CP024167.1	92392	yes	100.00
	3807	1	NZ_CP028198.1	92366	yes	100.00
	3810	1	MG205643.1	92347	yes	100.00
	3812	1	NZ_CP020115.1	92326	yes	100.00
	3818	1	NZ_CP026653.1	92208	yes	100.00
	3819	1	NZ_CP028978.1	92191	yes	100.00
	3821	1	NZ_CP027794.1	92135	yes	100.00
	3828	1	NZ_CP022688.1	92032	yes	100.00
	3834	1	NZ_CP025436.1	91767	yes	100.00
	3839	1	NZ_CP023895.1	91648	yes	100.00
	3840	1	NZ_CP027374.1	91648	yes	100.00
	3841	1	NZ_CP010135.1	91607	yes	100.00
	3842	1	MG591701.1	91597	yes	100.00
	3843	1	NZ_CP026087.1	91563	yes	100.00
	3847	1	NZ_CP027444.1	91399	yes	100.00
	3850	1	MG948332.1	91353	yes	100.00
	3852	1	MG948330.1	91340	yes	100.00
	3853	1	MG948331.1	91325	yes	100.00
	3856	1	NZ_CP017691.1	91217	yes	100.00
	3858	1	NZ_CP023381.1	91199	yes	100.00
	3859	1	CP020721.1	91195	yes	100.00
	3860	1	EF079106.1	91181	yes	100.00
	3861	1	NZ_CP026718.1	91175	yes	100.00
	3864	1	NZ_CP023938.1	91069	yes	100.00
	3865	1	NZ_CP027511.1	91057	yes	100.00
	3869	1	NZ_CP010142.1	90974	yes	100.00
	3872	1	NZ_CP024891.1	90897	yes	100.00
	3874	1	MF353156.1	90845	yes	100.00
	3875	1	MG844436.1	90844	yes	100.00
	3882	1	NZ_CP014126.2	90511	yes	100.00
	3888	1	KU318419.1	90351	yes	100.00
	3892	1	NZ_CP024573.1	90173	yes	100.00
	3893	1	NZ_CP028115.1	90123	yes	100.00
	3897	1	NZ_CP026754.1	90045	yes	100.00
	3901	1	KX858825.1	89970	yes	100.00
	3905	1	NZ_CP023890.1	89860	yes	100.00
	3906	1	KX443408.2	89790	yes	100.00
	3907	1	NZ_CP022047.2	89775	yes	100.00
	3910	1	NZ_CP028554.1	89738	yes	100.00
	3914	1	NZ_CP029103.1	89643	yes	100.00
	3921	1	CP028380.1	89518	yes	100.00
	3929	1	NZ_CP019982.1	89354	yes	100.00
	3931	1	NZ_CP024524.1	89345	yes	100.00
	3932	1	NZ_CP024531.1	89345	yes	100.00
	3933	1	NZ_CP024566.1	89345	yes	100.00
	3935	1	NZ_CP026589.1	89247	yes	100.00
	3950	1	NZ_CP024617.1	88896	yes	100.00
	3951	1	NZ_CP027315.1	88840	yes	100.00
	3952	1	NZ_CP024055.1	88839	yes	100.00
	3956	1	NZ_CP024864.1	88768	yes	100.00
	3957	1	NZ_CP023348.1	88757	yes	100.00
	3958	1	NZ_CP010147.1	88754	yes	100.00
	3959	1	CP024157.1	88736	yes	100.00
	3960	1	NZ_CP023977.1	88700	yes	100.00
	3966	1	NZ_CP024146.1	88553	yes	100.00
	3970	1	NC_019105.1	88505	yes	100.00
	3971	1	NZ_CP021280.1	88504	yes	100.00
	3972	1	NZ_CP024130.1	88460	yes	100.00
	3978	1	NZ_CP024093.1	88230	yes	100.00
	3983	1	CP014068.2	88126	yes	100.00
	3987	1	NZ_CP023927.1	88025	yes	100.00
	3993	1	MG948333.1	87860	yes	100.00
	3994	1	NZ_CP027596.1	87855	yes	100.00
	3997	1	NZ_CP023385.1	87770	yes	100.00
	4003	1	NZ_CP015643.1	87667	yes	100.00
	4008	1	MF042359.1	87593	yes	100.00
	4011	1	NZ_CP023674.1	87524	yes	100.00
	4012	1	NZ_CP010684.1	87499	yes	100.00
	4015	1	CP025214.1	87395	yes	100.00
	4016	1	NZ_CP024152.1	87351	yes	100.00
	4021	1	NZ_CP023145.1	87173	yes	100.00
	4024	1	NZ_CP024609.1	87120	yes	100.00
	4028	1	NZ_CP027606.1	87025	yes	100.00
	4036	1	NZ_CP024975.1	86835	yes	100.00
	4037	1	CP025617.1	86829	yes	100.00
	4039	1	NZ_CP027119.1	86731	yes	100.00
	4042	1	NZ_CP028485.1	86657	yes	100.00
	4043	1	NZ_HG813248.1	86652	yes	100.00
	4046	1	KU513859.1	86632	yes	100.00
	4047	1	NZ_CP028120.1	86617	yes	100.00
	4048	1	NZ_CP013725.1	86616	yes	100.00
	4052	1	MG764554.1	86461	yes	100.00
	4055	1	CP024913.1	86432	yes	100.00
	4060	1	MG869615.1	86294	yes	100.00
	4062	1	MF156268.1	86242	yes	100.00
	4064	1	NZ_CP023425.1	86216	yes	100.00
	4067	1	NZ_CP023387.1	86147	yes	100.00
	4070	1	NZ_CP010124.1	86032	yes	100.00
	4077	1	NZ_CP028991.1	85698	yes	100.00
	4079	1	NZ_CP020024.1	85618	yes	100.00
	4080	1	NZ_CP023362.1	85570	yes	100.00
	4081	1	NZ_CP010620.1	85540	yes	100.00
	4084	1	MG516907.1	85489	yes	100.00
	4089	1	KY433363.1	85368	yes	100.00
	4096	1	NZ_CP029382.1	85185	yes	100.00
	4104	1	NZ_CP024292.1	85054	yes	100.00
	4110	1	NZ_CP025625.1	84952	yes	100.00
	4115	1	NZ_CP024281.1	84894	yes	100.00
	4123	1	NZ_CP019215.2	84615	yes	100.00
	4124	1	NZ_CP020091.1	84602	yes	100.00
	4130	1	NZ_CP024154.1	84404	yes	100.00
	4132	1	NZ_CP010652.1	84290	yes	100.00
	4138	1	NZ_CP017607.1	84195	yes	100.00
	4140	1	NZ_CP026855.1	84078	yes	100.00
	4141	1	NZ_CP023896.1	83988	yes	100.00
	4144	1	NZ_CP010138.1	83922	yes	100.00
	4154	1	NZ_CP027436.1	83611	yes	100.00
	4157	1	NZ_CP025040.1	83541	yes	100.00
	4158	1	NC_011311.1	83540	yes	100.00
	4159	1	NZ_CP024097.1	83535	yes	100.00
	4160	1	NZ_CP024100.1	83528	yes	100.00
	4161	1	NZ_CP024118.1	83527	yes	100.00
	4162	1	NZ_CP024115.1	83526	yes	100.00
	4163	1	NZ_CP024112.1	83510	yes	100.00
	4172	1	NZ_CP017264.1	83229	yes	100.00
	4175	1	NZ_CP028111.1	83211	yes	100.00
	4182	1	CP029733.1	83094	yes	100.00
	4185	1	NZ_CP028124.1	83012	yes	100.00
	4186	1	NZ_CP026726.1	83010	yes	100.00
	4190	1	NZ_CP019874.1	82965	yes	100.00
	4192	1	NZ_CP026188.1	82861	yes	100.00
	4193	1	NZ_CP026385.1	82860	yes	100.00
	4195	1	CP024475.1	82833	yes	100.00
	4196	1	CP014096.2	82828	yes	100.00
	4197	1	MF344577.1	82822	yes	100.00
	4198	1	KP324830.1	82807	yes	100.00
	4201	1	NC_019037.1	82676	yes	100.00
	4206	1	MG869620.1	82545	yes	100.00
	4209	1	NZ_CP024231.1	82510	yes	100.00
	4220	1	NZ_CP010730.1	82130	yes	100.00
	4221	1	NZ_CP010787.1	82130	yes	100.00
	4226	1	NZ_CP026698.1	82058	yes	100.00
	4230	1	NZ_CP027318.1	81954	yes	100.00
	4232	1	NZ_CP022408.1	81950	yes	100.00
	4237	1	NZ_CP025410.1	81868	yes	100.00
	4241	1	CP025502.1	81826	yes	100.00
	4245	1	JQ655731.1	81693	yes	100.00
	4247	1	NZ_CP020834.1	81588	yes	100.00
	4248	1	NZ_CP026557.1	81536	yes	100.00
	4249	1	NZ_CP023812.1	81514	yes	100.00
	4260	1	NZ_CP023707.1	81404	yes	100.00
	4262	1	MF497781.1	81348	yes	100.00
	4263	1	MG557999.1	81348	yes	100.00
	4264	1	NZ_CP024918.1	81261	yes	100.00
	4267	1	NZ_CP029138.1	81137	yes	100.00
	4272	1	NZ_CP026717.1	80970	yes	100.00
	4291	1	NZ_CP010646.1	80683	yes	100.00
	4292	1	NZ_CP010692.1	80683	yes	100.00
	4293	1	NZ_CP010808.1	80683	yes	100.00
	4295	1	NZ_CP026395.1	80642	yes	100.00
	4301	1	NZ_CP023361.1	80602	yes	100.00
	4313	1	MH213345.1	80215	yes	100.00
	4314	1	CP026818.1	80213	yes	100.00
	4316	1	NZ_CP027470.1	80206	yes	100.00
	4319	1	FR820585.2	80123	yes	100.00
	4324	1	NZ_CP022750.1	79937	yes	100.00
	4326	1	NZ_CP010700.1	79859	yes	100.00
	4327	1	NZ_CP029547.1	79815	yes	100.00
	4330	1	KX853854.1	79797	yes	100.00
	4331	1	KX976485.1	79796	yes	100.00
	4334	1	NZ_CP024110.1	79732	yes	100.00
	4335	1	CP026808.1	79695	yes	100.00
	4337	1	NZ_CP027456.1	79682	yes	100.00
	4339	1	MG702490.1	79613	yes	100.00
	4340	1	CP026821.1	79586	yes	100.00
	4341	1	CP026816.1	79553	yes	100.00
	4344	1	JQ418522.1	79478	yes	100.00
	4346	1	AJ431260.1	79370	yes	100.00
	4347	1	NZ_CP024578.1	79335	yes	100.00
	4348	1	NZ_CP028898.1	79320	yes	100.00
	4356	1	NC_009786.1	79237	yes	100.00
	4360	1	NZ_CP026194.1	79128	yes	100.00
	4362	1	NZ_CP021168.1	79064	yes	100.00
	4367	1	NZ_CP007449.1	78924	yes	100.00
	4372	1	NZ_CP020976.1	78818	yes	100.00
	4381	1	MF679144.1	78597	yes	100.00
	4382	1	NZ_CP028284.1	78592	yes	100.00
	4383	1	NZ_CP010154.1	78557	yes	100.00
	4385	1	NZ_CP009405.1	78497	yes	100.00
	4386	1	NZ_CP028118.1	78469	yes	100.00
	4387	1	NZ_CP019216.2	78444	yes	100.00
	4388	1	NZ_CP027576.1	78427	yes	100.00
	4392	1	NZ_CP029127.1	78352	yes	100.00
	4393	1	CP029691.1	78329	yes	100.00
	4398	1	NZ_CP010597.1	78214	yes	100.00
	4399	1	NZ_CP010752.1	78210	yes	100.00
	4400	1	NZ_CP010738.1	78204	yes	100.00
	4401	1	NZ_CP010604.1	78201	yes	100.00
	4402	1	NZ_CP010670.1	78201	yes	100.00
	4403	1	NZ_CP010701.1	78201	yes	100.00
	4404	1	NZ_CP010710.1	78201	yes	100.00
	4405	1	NZ_CP010761.1	78201	yes	100.00
	4406	1	NZ_CP010625.1	78200	yes	100.00
	4407	1	NZ_CP010731.1	78200	yes	100.00
	4408	1	NZ_CP010747.1	78195	yes	100.00
	4411	1	NZ_CP010743.1	78189	yes	100.00
	4412	1	NZ_CP010653.1	78188	yes	100.00
	4416	1	NZ_CP021457.1	78062	yes	100.00
	4417	1	NZ_CP023934.1	77986	yes	100.00
	4421	1	NZ_CP010592.1	77876	yes	100.00
	4422	1	NZ_CP010788.1	77874	yes	100.00
	4423	1	NZ_CP010641.1	77873	yes	100.00
	4426	1	NZ_CP026720.1	77822	yes	100.00
	4427	1	CP025517.1	77809	yes	100.00
	4433	1	NZ_CP026205.1	77775	yes	100.00
	4437	1	NZ_CP026210.1	77585	yes	100.00
	4439	1	NZ_CP026230.1	77569	yes	100.00
	4440	1	KM922672.1	77530	yes	100.00
	4445	1	NZ_CP023552.1	77422	yes	100.00
	4447	1	NZ_CP023351.1	77345	yes	100.00
	4448	1	NZ_CP027251.2	77340	yes	100.00
	4450	1	CP020972.1	77320	yes	100.00
	4452	1	NZ_CP024461.1	77269	yes	100.00
	4455	1	NZ_CP014698.2	77127	yes	100.00
	4458	1	NZ_CP029599.1	77110	yes	100.00
	4459	1	NZ_CP019166.1	77105	yes	100.00
	4460	1	KX064437.1	77074	yes	100.00
	4462	1	NZ_CP024480.1	77062	yes	100.00
	4463	1	NC_013767.1	77054	yes	100.00
	4464	1	NZ_CP020980.1	77006	yes	100.00
	4469	1	NZ_CP021278.1	76972	yes	100.00
	4471	1	CP029734.1	76953	yes	100.00
	4472	1	NZ_CP021276.1	76951	yes	100.00
	4473	1	NZ_CP029104.1	76919	yes	100.00
	4474	1	NZ_CP029389.1	76885	yes	100.00
	4478	1	NZ_CP024888.1	76754	yes	100.00
	4479	1	NZ_CP023073.1	76753	yes	100.00
	4484	1	LT221038.1	76709	yes	100.00
	4486	1	NZ_CP024857.1	76680	yes	100.00
	4488	1	NZ_CP021044.1	76633	yes	100.00
	4489	1	NZ_CP021051.1	76633	yes	100.00
	4491	1	NZ_CP026654.1	76609	yes	100.00
	4494	1	NZ_CP026204.1	76500	yes	100.00
	4495	1	FJ948173.1	76494	yes	100.00
	4499	1	MG764549.1	76297	yes	100.00
	4503	1	JQ031552.1	76221	yes	100.00
	4508	1	NZ_CP025981.1	76160	yes	100.00
	4518	1	NZ_CP027200.1	75779	yes	100.00
	4519	1	CP017309.1	75753	yes	100.00
	4521	1	NC_013160.1	75678	yes	100.00
	4522	1	NZ_CP016879.1	75655	yes	100.00
	4529	1	NZ_CP023533.1	75566	yes	100.00
	4530	1	NZ_CP027392.1	75562	yes	100.00
	4531	1	NZ_CP022087.2	75559	yes	100.00
	4532	1	NZ_CP023530.1	75554	yes	100.00
	4536	1	NZ_CP022710.1	75468	yes	100.00
	4538	1	KJ201887.1	75335	yes	100.00
	4545	1	NC_010181.1	75107	yes	100.00
	4546	1	NZ_CP017698.1	75101	yes	100.00
	4549	1	JN106170.1	75067	yes	100.00
	4555	1	NZ_CP027438.1	74904	yes	100.00
	4564	1	NZ_CP027326.1	74671	yes	100.00
	4566	1	CP027364.1	74659	yes	100.00
	4568	1	NZ_CP024242.1	74644	yes	100.00
	4580	1	NZ_CP028145.1	74457	yes	100.00
	4585	1	KU987452.1	74385	yes	100.00
	4587	1	MG710485.1	74336	yes	100.00
	4589	1	NZ_CP027446.1	74269	yes	100.00
	4590	1	NZ_CP027460.1	74247	yes	100.00
	4594	1	NZ_CP025267.1	74241	yes	100.00
	4596	1	NZ_CP026318.1	74233	yes	100.00
	4600	1	NZ_CP028551.1	74189	yes	100.00
	4607	1	NZ_CP023389.1	74094	yes	100.00
	4610	1	MG825370.1	74080	yes	100.00
	4615	1	NZ_CP028782.1	74017	yes	100.00
	4617	1	NZ_CP019074.1	73992	yes	100.00
	4619	1	NZ_CP018939.1	73970	yes	100.00
	4624	1	GU371926.1	73801	yes	100.00
	4625	1	NZ_CP028547.1	73791	yes	100.00
	4632	1	NZ_CP024352.1	73591	yes	100.00
	4633	1	NZ_CP024206.1	73587	yes	100.00
	4634	1	KJ958927.1	73581	yes	100.00
	4638	1	NZ_CP024372.1	73569	yes	100.00
	4639	1	HE603111.1	73564	yes	100.00
	4642	1	KY978631.1	73522	yes	100.00
	4643	1	NZ_CP024317.1	73508	yes	100.00
	4644	1	NZ_CP026271.1	73495	yes	100.00
	4645	1	NZ_CP024391.1	73492	yes	100.00
	4653	1	NZ_CP024878.1	73339	yes	100.00
	4654	1	NZ_CP025949.1	73313	yes	100.00
	4658	1	NZ_CP027455.1	73262	yes	100.00
	4659	1	MG879028.1	73230	yes	100.00
	4663	1	CP029447.1	73100	yes	100.00
	4667	1	NZ_CP025801.1	73051	yes	100.00
	4668	1	LN624486.1	73047	yes	100.00
	4674	1	CP027180.1	73018	yes	100.00
	4676	1	NZ_CP026712.1	72990	yes	100.00
	4678	1	NC_011812.1	72946	yes	100.00
	4679	1	MF156266.1	72932	yes	100.00
	4688	1	NZ_CP010632.1	72715	yes	100.00
	4690	1	NZ_CP024841.1	72689	yes	100.00
	4697	1	NZ_CP027536.1	72482	yes	100.00
	4698	1	NZ_CP023355.1	72470	yes	100.00
	4701	1	NZ_CP024334.1	72400	yes	100.00
	4703	1	CP022520.1	72356	yes	100.00
	4707	1	NZ_CP010647.1	72213	yes	100.00
	4710	1	CP027121.1	72105	yes	100.00
	4711	1	NZ_CP026706.1	72105	yes	100.00
	4715	1	NZ_CP023413.1	72060	yes	100.00
	4720	1	NZ_CP021017.1	71904	yes	100.00
	4731	1	NZ_CP028346.1	71596	yes	100.00
	4732	1	NZ_CP024547.1	71587	yes	100.00
	4744	1	NZ_CP025587.1	71500	yes	100.00
	4748	1	NZ_CP023779.1	71380	yes	100.00
	4750	1	NZ_CP028958.1	71304	yes	100.00
	4751	1	MF788069.1	71286	yes	100.00
	4753	1	NZ_CP023894.1	71267	yes	100.00
	4754	1	NZ_CP029571.1	71234	yes	100.00
	4759	1	NZ_CP018130.1	71104	yes	100.00
	4760	1	NZ_CP024484.1	71104	yes	100.00
	4765	1	CP019078.1	70987	yes	100.00
	4767	1	NZ_CP017144.1	70968	yes	100.00
	4776	1	MG954379.1	70833	yes	100.00
	4778	1	NZ_CP028931.1	70829	yes	100.00
	4780	1	NZ_CP025124.1	70808	yes	100.00
	4782	1	NZ_CP027243.1	70796	yes	100.00
	4783	1	NZ_CP020968.1	70765	yes	100.00
	4785	1	NZ_CP026753.1	70730	yes	100.00
	4786	1	NZ_CP025224.1	70706	yes	100.00
	4787	1	NZ_CP026576.1	70691	yes	100.00
	4790	1	NZ_CP029135.1	70613	yes	100.00
	4796	1	NZ_CP027245.1	70509	yes	100.00
	4805	1	CP020973.1	70397	yes	100.00
	4810	1	NZ_CP025710.1	70372	yes	100.00
	4819	1	NZ_CP009905.1	70290	yes	100.00
	4823	1	NZ_CP010711.1	70262	yes	100.00
	4824	1	NZ_CP010762.1	70262	yes	100.00
	4825	1	NZ_CP029578.1	70197	yes	100.00
	4826	1	NZ_CP020984.1	70194	yes	100.00
	4832	1	MG677985.1	70158	yes	100.00
	4833	1	NZ_CP010732.1	70157	yes	100.00
	4834	1	CP027377.1	70152	yes	100.00
	4836	1	NZ_CP010753.1	70131	yes	100.00
	4839	1	KU695535.1	70093	yes	100.00
	4843	1	NZ_CP022659.1	70062	yes	100.00
	4844	1	JF779678.1	70060	yes	100.00
	4848	1	AM157767.1	69966	yes	100.00
	4849	1	CP026806.1	69966	yes	100.00
	4860	1	CP026879.1	69799	yes	100.00
	4861	1	MG516910.1	69785	yes	100.00
	4865	1	NZ_CP017255.2	69744	yes	100.00
	4873	1	NZ_CP024837.1	69628	yes	100.00
	4875	1	CP025503.1	69606	yes	100.00
	4877	1	CP024474.1	69554	yes	100.00
	4879	1	NZ_CP026565.1	69519	yes	100.00
	4885	1	NZ_CP017322.1	69402	yes	100.00
	4886	1	NZ_CP010719.1	69385	yes	100.00
	4887	1	NZ_CP010772.1	69385	yes	100.00
	4889	1	NZ_CP026519.1	69326	yes	100.00
	4892	1	NZ_CP010659.1	69311	yes	100.00
	4894	1	NZ_CP027408.1	69266	yes	100.00
	4895	1	NZ_CP010720.1	69233	yes	100.00
	4896	1	NZ_CP020036.1	69227	yes	100.00
	4898	1	NZ_CP010773.1	69205	yes	100.00
	4899	1	NZ_CP014112.1	69183	yes	100.00
	4903	1	CP029446.1	69158	yes	100.00
	4905	1	NZ_CP010694.1	69149	yes	100.00
	4907	1	NZ_CP026319.1	69048	yes	100.00
	4909	1	MF190369.1	68973	yes	100.00
	4910	1	NZ_CP028992.1	68953	yes	100.00
	4911	1	NZ_CP028195.1	68950	yes	100.00
	4912	1	MF547664.1	68934	yes	100.00
	4915	1	AJ744860.1	68869	yes	100.00
	4916	1	NZ_CP024787.1	68844	yes	100.00
	4925	1	NZ_CP010593.1	68752	yes	100.00
	4926	1	NZ_CP025679.1	68747	yes	100.00
	4927	1	NZ_CP010660.1	68735	yes	100.00
[truncated: 1,814 more rows]

## Sheet: COMPASSvsMOB-suite3
	cluster_id	cluster_length	COMPASS	MOB-suite_1	MOB-suite_2	MOB-suite_3	MOB-suite_4	MOB-suite_5	MOB-suite_6	MOB-suite_7	MOB-suite_8	MOB-suite_9	MOB-suite_10	MOB-suite_11	MOB-suite_12	MOB-suite_13	MOB-suite_14	MOB-suite_15	MOB-suite_16	MOB-suite_17	MOB-suite_18	MOB-suite_19	MOB-suite_20	MOB-suite_21	MOB-suite_22	MOB-suite_23	MOB-suite_24	MOB-suite_25	MOB-suite_26	MOB-suite_27
	11543	2	AY589570.1	AY589570|160
	11547	2	Z22927.1	NC_001456|4538
	11548	2	KF559315.1	KF559315|3338
	5982	2	KY888886.1	KY888886|2398
	5981	2	NZ_CP004862.1	CP004862|2059
	5984	2	KY978629.1	KY978629|664
	6796	2	CP017419.1	CP017419|1597
	6794	2	NZ_CP012104.1	CP012104|1089
	4904	2	NZ_CP011639.1	CP011639|364
	6792	2	NZ_CP017380.1	CP017380|1280
	6790	2	NZ_CP018466.1	CP018466|1701
	6791	2	NZ_CP012757.1	CP012757|2714
	6798	2	NZ_CP016529.1	CP016529|53
	10709	2	NZ_CP017858.1	CP017858|1102
	9258	2	KX523904.1	KX523904|2088
	9259	2	CP012904.1	CP012904|2089
	9256	2	NZ_CP020850.1	CP020850|978
	10702	2	KM577619.1	KM577619|2989
	9254	2	CP022284.1	CP022284|1075
	9252	2	NZ_CP013748.1	CP013748|240
	9250	2	NC_008263.1	CP000313|4362
	3513	2	NZ_CP015273.1	CP015273|1514
	3512	2	NZ_CP019224.1	CP019224|1514
	3510	2	KX880944.1	KX880944|1009
	3517	2	NZ_CP020843.1	CP020843|1585
	3515	2	CP009051.1	CP009051|1009
	2689	2	NZ_CP013047.2	CP013047|2789
	2684	2	NZ_CP011481.1	CP011481|4294
	2685	2	HM560971.1	HM560971|2214
	2687	2	LN735559.1	LN735559|476
	2681	2	NZ_CP020883.1	CP020883|1982
	2682	2	NZ_CP020886.1	CP020886|1982
	1176	2	NZ_CP012499.1	CP012499|1364
	1175	2	NZ_CP021209.1	CP021209|430
	1174	2	NZ_CP014009.1	CP014009|1524
	1172	2	NZ_CP015132.1	CP015132|768
	1171	2	NZ_CP015530.1	CP015530|2193
	1179	2	NZ_CP010270.1	CP010270|4291
	1178	2	NZ_CP014530.1	CP014530|1650
	7188	2	NZ_CP013668.1	CP013668|1880
	7189	2	NC_004704.2	AE016829|1880
	7181	2	LN827801.1	LN827801|1880
	7183	2	KX574671.1	KX574671|1656
	7185	2	CP021492.1	CP021492|2370
	7186	2	NZ_CP020836.1	CP020836|48
	7187	2	NC_002118.1	NC_002118|1880
	623	2	NZ_CP022568.1	CP022568|1799
	3433	2	NZ_CP011523.1	CP011523|2205
	873	2	NZ_CP010091.1	CP010091|1411
	8548	2	KJ541070.1	KJ541070|628
	8545	2	NZ_CP018214.1	CP018214|1743
	8015	2	CP005979.1	CP005979|1258
	8541	2	NZ_CP015609.1	CP015609|4619
	8012	2	KT448817.1	KT448817|1867
	8011	2	KR936172.1	KR936172|1867
	8010	2	KM659097.1	KM659097|4525
	7456	2	NZ_CP008999.1	CP008999|1624
	2037	2	NZ_CP009567.1	CP009567|960
	7455	2	NZ_CP008996.1	CP008996|1624
	7452	2	NZ_CP017357.1	CP017357|1537
	7453	2	NZ_CP006855.1	CP006855|1624
	7450	2	KC170281.1	KC170281|2726
	2740	2	NZ_CP014203.1	CP014203|2722
	7458	2	NZ_CP013665.1	CP013665|1624
	2742	2	NZ_CP013024.1	CP013024|490
	2033	2	NZ_CP019018.1	CP019018|973
	2746	2	NZ_CP017633.1	CP017633|550
	10886	2	KT351736.1	KT351736|819
	10880	2	HM560027.1	HM560027|4187
	10881	2	NZ_CP010353.1	CP010353|4182
	10882	2	JX194161.1	JX194161|4513
	10888	2	CP019956.1	CP019956|20
	4735	2	NZ_CP006747.1	CP006747|2071
	6532	2	KT824791.1	KT824791|664
	4739	2	NZ_CP006780.1	CP006780|2071
	2309	2	NZ_CP019014.1	CP019014|1552
	2308	2	NZ_CP015131.1	CP015131|1563
	4729	2	NZ_CP019039.1	CP019039|1534
	4728	2	NZ_CP010110.1	CP010110|2263
	4725	2	NZ_CP015180.1	CP015180|1503
	2300	2	NZ_CP014142.1	CP014142|2858
	2303	2	NZ_CP019296.1	CP019296|1494
	2302	2	NZ_CP020080.1	CP020080|1494
	2305	2	NZ_CP015008.1	CP015008|4023
	2306	2	KY020154.1	KY020154|621
	5847	2	NZ_CP012290.1	CP012290|1330
	5846	2	NZ_CP010094.1	CP010094|2059
	5845	2	KC964607.1	KC964607|996
	5843	2	NZ_CP015885.1	CP015885|1439
	11282	2	NZ_CP009916.1	CP009916|1599
	11285	2	NZ_CP020404.1	CP020404|4587
	11284	2	KM576795.1	KM576795|1138
	5849	2	JQ004408.1	JQ004408|996
	5848	2	NZ_CP018945.1	CP018945|933
	3748	2	NZ_CP016387.1	CP016387|476
	3743	2	NZ_CP015859.1	CP015859|1288
	3740	2	NZ_CP017620.1	CP017620|369
	4620	2	NZ_CP021488.1	CP021488|1345
	4621	2	NZ_CP019220.1	CP019220|486
	4622	2	NZ_CP017647.1	CP017647|1836
	4623	2	KY362366.1	KY362366|1317
	4626	2	NZ_CP011038.1	CP011038|4433
	4629	2	CP020758.1	CP020758|2245
	11757	2	NZ_CP016712.1	CP016712|2974
	11752	2	NZ_CP019571.1	CP019571|1427
	10397	2	NZ_CP015968.1	CP015968|2096
	10398	2	NZ_CP013271.1	CP013271|2688
	10399	2	NZ_CP021191.1	CP021191|2688
	7043	2	NZ_CP018210.1	CP018210|4479
	7210	2	NZ_CP003712.1	CP003712|3029
	7211	2	NZ_CP003718.1	CP003718|3029
	7213	2	NZ_CP019637.1	CP019637|4215
	7215	2	NZ_CP015073.1	CP015073|2272
	7216	2	CP017836.1	CP017836|1899
	7217	2	NZ_CP019232.1	CP019232|1508
	6217	2	NZ_CP017030.1	CP017030|1598
	6216	2	NZ_CP013808.1	CP013808|2615
	6215	2	NZ_CP013788.1	CP013788|2615
	6212	2	KM977631.1	KM977631|933
	6211	2	NZ_CP012607.1	CP012607|2092
	6210	2	NZ_CP016025.1	CP016025|2092
	6218	2	NZ_CP013783.1	CP013783|2615
	6819	2	NZ_CP022269.1	CP022269|1964
	6810	2	NZ_CP020047.1	CP020047|3925
	6813	2	NZ_CP015153.1	CP015153|434
	9756	2	NZ_CP020576.1	CP020576|1150
	9751	2	NZ_CP008708.1	CP008708|1150
	8843	2	NZ_CP019671.1	CP019671|1381
	8845	2	NZ_CP014533.1	CP014533|3050
	8846	2	NZ_CP022557.1	CP022557|853
	8847	2	NZ_CP014848.1	CP014848|4611
	7665	2	NZ_CP018328.1	CP018328|1744
	7667	2	NZ_CP012161.1	CP012161|4451
	11842	2	NZ_CP016706.1	CP016706|2974
	1762	2	NZ_CP017756.1	CP017756|1905
	1760	2	NZ_CP011404.1	CP011404|2462
	1761	2	NZ_CP008906.1	CP008906|429
	1766	2	NZ_CP021952.1	CP021952|955
	1767	2	MF150118.1	MF150118|966
	1764	2	NZ_CP011622.1	CP011622|955
	692	2	CP016292.1	CP016292|1784
	690	2	NZ_CP015595.1	CP015595|2188
	696	2	LN713926.1	LN713926|4146
	1543	2	NZ_CP010801.1	CP010801|2562
	1540	2	KP899806.1	KP899806|841
	695	2	NZ_CP016810.1	CP016810|770
	11110	2	KY930475.1	KY930475|2411
	698	2	NZ_CP013631.1	CP013631|1800
	1548	2	KY986974.1	KY986974|960
	8710	2	NZ_CP014889.1	CP014889|1260
	8713	2	NZ_CP015805.1	CP015805|2137
	8716	2	NZ_CP014931.1	CP014931|1246
	8717	2	NC_001277.1	NC_001277|4137
	5618	2	KU932023.1	KU932023|644
	5611	2	NZ_CP016720.1	CP016720|3317
	5617	2	KU932022.1	KU932022|644
	5614	2	NZ_CP018072.1	CP018072|1867
	11569	2	CP013626.1	CP013626|1039
	11565	2	KY018598.1	KY018598|4149
	9524	2	KJ187750.1	KJ187750|156
	10701	2	KT937280.1	KT937280|2056
	1983	2	NZ_CP009275.1	CP009275|1229
	6779	2	JN102342.1	JN102342|934
	6775	2	NZ_CP018469.1	CP018469|1701
	6776	2	KY120363.1	KY120363|586
	9966	2	NZ_CP012486.1	CP012486|1509
	9960	2	KT896501.1	KT896501|897
	9969	2	NZ_CP009345.1	CP009345|882
	9508	2	CP001168.1	CP001168|875
	9509	2	NZ_CP017388.1	CP017388|765
	9500	2	NC_012031.1	NC_012031|1242
	9507	2	NZ_CP015620.1	CP015620|4155
	3689	2	NZ_CP018852.1	CP018852|1625
	3688	2	NZ_CP018240.1	CP018240|1558
	3682	2	KU932032.1	KU932032|476
	2515	2	KF418775.1	KF418775|3895
	2510	2	NZ_CP010243.1	CP010243|1007
	2513	2	NZ_CP015089.1	CP015089|2376
	3533	2	NZ_CP019447.1	CP019447|1447
	3532	2	NZ_CP009784.1	CP009784|85
	3535	2	NZ_CP011590.1	CP011590|774
	5059	2	KT307967.1	KT307967|2071
	3536	2	NZ_CP021687.1	CP021687|1713
	5054	2	NZ_CP022502.1	CP022502|596
	5056	2	NZ_CP009366.1	CP009366|2071
	5051	2	NZ_LK021128.1	LK021128|2745
	10761	2	NZ_CP016901.1	CP016901|1976
	10762	2	CP013330.1	CP013330|2827
	10765	2	NZ_CP003995.1	CP003995|205
	10764	2	NZ_CP010202.1	CP010202|505
	10766	2	NZ_CP015330.1	CP015330|1601
	10769	2	NC_006903.1	NC_006903|3295
	10184	2	NZ_CP012893.1	CP012893|2770
	10187	2	KJ830769.1	KJ830769|867
	10181	2	NZ_CP019940.1	CP019940|3720
	10182	2	NZ_CP013123.1	CP013123|2779
	10189	2	KY595967.1	KY595967|603
	10188	2	NZ_CP018987.1	CP018987|29
	1157	2	NZ_CP019938.1	CP019938|1476
	1153	2	KU254578.1	KU254578|430
	1152	2	CP000619.1	CP000619|1734
	8031	2	NZ_CP006374.1	CP006374|4330
	8522	2	NZ_CP021756.1	CP021756|762
	8521	2	NZ_CP021548.1	CP021548|762
	8520	2	NC_019984.1	NC_019984|566
	8527	2	NZ_CP012423.1	CP012423|4050
	8526	2	NZ_CP014901.1	CP014901|2314
	8524	2	NZ_CP014875.1	CP014875|2314
	4298	2	NC_011151.1	NC_011151|3677
	4294	2	KX443392.1	KX443392|3677
	4296	2	KX443402.1	KX443402|3677
	10432	2	KT334397.1	KT334397|2808
	3570	2	NZ_CP018704.1	CP018704|960
	4749	2	NZ_CP010093.1	CP010093|2245
	4743	2	NZ_CP009713.1	CP009713|2071
	4742	2	NZ_CP006757.1	CP006757|2071
	4747	2	CP007580.1	CP007580|1836
	4745	2	NZ_CP015948.1	CP015948|2105
	5867	2	NZ_CP009214.1	CP009214|1772
	5860	2	NZ_CP018326.1	CP018326|1274
	5863	2	NZ_CP008844.1	CP008844|1705
	2180	2	NZ_CP012005.1	CP012005|352
	4608	2	NZ_CP016297.1	CP016297|1836
	2189	2	KY399978.1	KY399978|966
	2188	2	CP019561.1	CP019561|540
	4602	2	NZ_CP020844.1	CP020844|681
	4603	2	NZ_CP015522.1	CP015522|2196
	4601	2	NZ_CP015858.1	CP015858|1891
	6451	2	NZ_CP022276.1	CP022276|1569
	6454	2	NZ_CP022318.1	CP022318|4599
	8134	2	NZ_CP009824.1	CP009824|3476
	6187	2	KX711879.1	KX711879|933
	6185	2	JQ004407.1	JQ004407|996
	6184	2	NZ_CP009851.1	CP009851|609
	6181	2	NZ_CP011587.1	CP011587|780
	6180	2	CP022546.1	CP022546|2420
	6189	2	CP014788.1	CP014788|4609
	6188	2	NZ_CP018857.1	CP018857|1633
	2725	2	KT754166.1	KT754166|487
	2724	2	KX236178.1	KX236178|1588
	2723	2	NZ_CP010991.1	CP010991|4281
	2722	2	NZ_CP009860.1	CP009860|1552
	2720	2	KR611317.1	KR611317|2292
	2729	2	NZ_CP014756.1	CP014756|80
	2728	2	NZ_CP021758.1	CP021758|1713
	7236	2	NZ_CP009627.1	CP009627|1968
	7237	2	NZ_CP019763.1	CP019763|1173
	7946	2	NZ_CP016831.1	CP016831|1984
	7232	2	NZ_CP009659.1	CP009659|1173
	7233	2	NZ_CP019924.1	CP019924|1173
	10376	2	NZ_CP013968.1	CP013968|2803
	10377	2	NZ_CP013180.1	CP013180|2803
	10374	2	NZ_CP019151.1	CP019151|4185
	10375	2	NZ_CP016690.1	CP016690|2961
	10372	2	NZ_CP009655.1	CP009655|4413
	7949	2	CP001169.1	CP001169|4364
	7238	2	KM521836.1	KM521836|2405
	10563	2	NZ_CP012658.1	CP012658|2917
	6239	2	NZ_CP018213.1	CP018213|1535
	6236	2	NZ_CP021480.1	CP021480|2003
	6233	2	NZ_CP012190.1	CP012190|2114
	10518	2	NZ_CP016039.1	CP016039|3
	9779	2	NZ_CP014807.1	CP014807|4610
	9778	2	CP001774.1	CP001774|4338
	10512	2	CP021085.1	CP021085|4488
	9774	2	CP007578.1	CP007578|1150
	9776	2	NZ_CP015112.1	CP015112|2269
	10516	2	KC734560.1	KC734560|2409
	8866	2	NZ_CP011333.1	CP011333|410
	8864	2	NZ_CP018459.1	CP018459|4650
	8868	2	KU295136.1	KU295136|1575
	8869	2	NZ_CP014946.1	CP014946|2447
	818	2	NZ_CP019559.1	CP019559|429
	811	2	NZ_CP021796.1	CP021796|2683
	815	2	NZ_CP018232.1	CP018232|1797
	816	2	NZ_CP017753.1	CP017753|1904
	817	2	NZ_CP014361.1	CP014361|4596
	1700	2	NZ_CP013807.1	CP013807|2622
	1701	2	NZ_CP013782.1	CP013782|2622
	5265	2	NZ_CP018700.1	CP018700|681
	5264	2	NZ_CP018342.1	CP018342|681
	1704	2	NZ_CP013804.1	CP013804|2622
	1705	2	NZ_CP012511.1	CP012511|2622
	5261	2	NZ_CP018690.1	CP018690|681
	5260	2	NZ_CP018461.1	CP018461|681
	1708	2	NZ_CP009463.1	CP009463|1409
	1709	2	NZ_CP017026.1	CP017026|1596
	5269	2	KP061858.1	KP061858|681
	5268	2	NZ_CP018315.1	CP018315|681
	4574	2	NZ_CP020065.1	CP020065|611
	2090	2	NZ_CP022542.1	CP022542|3690
	2092	2	NZ_CP015394.1	CP015394|966
	11136	2	NZ_CP016528.1	CP016528|213
	11132	2	NZ_CP016399.1	CP016399|1033
	3028	2	KY798506.1	KY798506|1577
	3027	2	NZ_CP018625.1	CP018625|473
	3024	2	NZ_CP018920.1	CP018920|1592
	3023	2	NZ_CP019083.1	CP019083|4220
	3022	2	NZ_CP015070.1	CP015070|1554
	3020	2	KU665642.1	KU665642|1220
	8736	2	NZ_CP017193.1	CP017193|1627
	8733	2	NZ_CP007741.1	CP007741|4077
	4199	2	NZ_CP013117.1	CP013117|1598
	4194	2	KY288024.1	KY288024|546
	4191	2	NZ_CP003562.1	CP003562|4369
	5670	2	NZ_CP009039.1	CP009039|1625
	5671	2	NZ_CP016165.1	CP016165|1643
	5672	2	NZ_CP017726.1	CP017726|529
	5677	2	KF743818.1	KF743818|998
	5678	2	JN106164.1	JN106164|998
	6436	2	NZ_CP021858.1	CP021858|730
	8190	2	NZ_CP014632.1	CP014632|2308
	6434	2	NZ_CP008826.1	CP008826|616
	6431	2	KY435936.1	KY435936|664
	8195	2	NZ_CP016643.1	CP016643|1994
	8198	2	NZ_CP015336.1	CP015336|1952
	6439	2	NZ_CP010399.1	CP010399|2994
	6438	2	NZ_CP010370.2	CP010370|2994
	6758	2	NZ_CP019369.1	CP019369|2167
	6759	2	NZ_CP017408.1	CP017408|1297
	6753	2	KU302800.1	KU302800|1570
	6750	2	NZ_CP021836.1	CP021836|664
	6757	2	NZ_CP019739.1	CP019739|1304
	6754	2	NZ_CP015825.1	CP015825|664
	9943	2	NZ_CP002698.1	CP002698|3413
	9940	2	KX539265.1	KX539265|901
	9946	2	NZ_CP002702.1	CP002702|3413
	9947	2	KJ940992.1	KJ940992|4165
	9945	2	NZ_CP002704.1	CP002704|3413
	9949	2	KM348008.1	KM348008|1721
	10304	2	CP012178.1	CP012178|2312
	2532	2	NZ_CP011981.1	CP011981|1220
	2530	2	NZ_CP014320.1	CP014320|549
	2531	2	KU302801.1	KU302801|957
	5078	2	NZ_CP017852.1	CP017852|1549
	5079	2	NZ_CP010903.1	CP010903|2724
	5072	2	CP022461.1	CP022461|920
	5077	2	NZ_CP022137.1	CP022137|637
	5074	2	NC_009966.1	NC_009966|1981
	5075	2	NZ_CP013010.1	CP013010|1642
	9560	2	CP022017.1	CP022017|4597
	9562	2	KX230793.1	KX230793|1150
	9563	2	NC_019151.1	NC_019151|1575
	9564	2	NZ_CP009635.1	CP009635|3945
	9565	2	KY498026.2	KY498026|3140
	9566	2	KP689347.1	KP689347|274
	9569	2	NZ_CP016542.2	CP016542|2025
	10743	2	CP019693.1	CP019693|225
	10742	2	CP001060.1	CP001060|225
	935	2	NZ_CP013523.1	CP013523|3572
	934	2	KY689633.1	KY689633|430
	5382	2	NZ_CP013834.1	CP013834|546
	5383	2	KY471144.1	KY471144|644
	5385	2	NZ_CP018113.1	CP018113|528
	11838	2	AF459640.1	AF459640|3537
	5387	2	JX469828.1	JX469828|1005
	5388	2	KY829117.1	KY829117|644
	11832	2	HQ693810.1	HQ693810|4511
	797	2	NZ_CP022424.1	CP022424|2663
	796	2	CP016921.1	CP016921|1530
	9386	2	CP013201.1	CP013201|4566
	9387	2	KT346360.1	KT346360|1150
	791	2	CP013215.1	CP013215|429
	790	2	NZ_CP022418.1	CP022418|4197
	9388	2	CP014655.1	CP014655|2202
	9389	2	NZ_HG813244.1	HG813244|2489
	799	2	NZ_CP008825.1	CP008825|429
	2143	2	NZ_CP012265.1	CP012265|2553
	2414	2	NZ_CP015836.1	CP015836|549
	1133	2	NZ_CP019049.1	CP019049|1524
	1130	2	CP020087.1	CP020087|1363
	1137	2	KY271404.1	KY271404|770
	1136	2	MF150084.1	MF150084|767
	1134	2	KY887590.1	KY887590|960
	2418	2	NZ_CP010233.1	CP010233|476
	7146	2	NZ_CP005994.1	CP005994|53
	7147	2	NZ_CP009047.1	CP009047|2487
	7140	2	NZ_CP016518.1	CP016518|53
	8501	2	NZ_CP012876.1	CP012876|1998
	8050	2	CP020349.1	CP020349|1449
	8505	2	NZ_CP015015.1	CP015015|2281
	8504	2	NZ_CP014582.1	CP014582|2380
	8059	2	NZ_CP017960.1	CP017960|1886
	8058	2	NZ_CP013736.1	CP013736|1895
	7499	2	NZ_CP007650.1	CP007650|1145
	2886	2	NZ_CP009776.1	CP009776|1578
	2887	2	NZ_CP011617.1	CP011617|1527
	2885	2	NZ_CP015856.1	CP015856|1558
	7492	2	KX447768.1	KX447768|586
	7490	2	KJ680225.1	KJ680225|2094
	7496	2	NZ_CP011413.1	CP011413|4441
	7494	2	NZ_CP015942.1	CP015942|1979
	7495	2	KY652381.1	KY652381|586
	11168	2	NZ_CP016902.1	CP016902|923
	3273	2	NZ_CP021153.1	CP021153|2699
	4761	2	NZ_CP021360.1	CP021360|2662
	4762	2	CP008938.1	CP008938|4322
	4764	2	NZ_CP009835.1	CP009835|2071
	4766	2	NZ_CP014884.1	CP014884|2113
	4769	2	NZ_CP017651.1	CP017651|1836
	4768	2	CP002524.1	CP002524|1836
	11248	2	NZ_CP018357.1	CP018357|192
	11240	2	KU892126.1	KU892126|339
	11243	2	NZ_CP012654.1	CP012654|2647
	5808	2	KJ440075.1	KJ440075|933
	5802	2	NZ_CP015504.1	CP015504|1705
	5804	2	NZ_CP009718.1	CP009718|1088
	1573	2	MF083142.1	MF083142|429
	684	2	NZ_CP006370.1	CP006370|2785
	11799	2	AF273219.1	NC_005009|4543
	11798	2	KR870312.1	KR870312|1036
	1577	2	NZ_CP013792.1	CP013792|2622
	11790	2	NC_003526.1	NC_003526|4118
	11797	2	KU707950.1	KU707950|2976
	11795	2	NC_004843.1	NC_004843|4542
	11794	2	JX202560.1	JX202560|4180
	1574	2	NZ_CP013820.1	CP013820|2622
	4888	2	KY498540.1	KY498540|2533
	10355	2	NZ_CP006639.1	CP006639|357
	10357	2	KC734562.1	KC734562|2409
	4880	2	NZ_CP015071.1	CP015071|682
	4882	2	NZ_CP011287.1	CP011287|2071
	4883	2	NZ_CP007613.1	CP007613|2059
	4884	2	KX683284.1	KX683284|664
	2700	2	NZ_CP013780.1	CP013780|2618
	7960	2	NZ_CP014874.1	CP014874|1259
	7966	2	NZ_CP013134.1	CP013134|2291
	7967	2	NZ_CP010403.1	CP010403|2431
	9178	2	NZ_CP012434.1	CP012434|601
	9177	2	NZ_CP012435.1	CP012435|601
	9174	2	NZ_CP011285.1	CP011285|601
	10686	2	NZ_CP018444.1	CP018444|190
	10687	2	NC_001898.1	NC_001898|154
	10684	2	NZ_CP019149.1	CP019149|1975
	10685	2	NZ_CP016725.1	CP016725|4474
	6251	2	NZ_CP014913.1	CP014913|2307
	6250	2	KT225462.1	KT225462|731
	6257	2	NZ_CP020329.1	CP020329|1211
	10530	2	NZ_CP009584.1	CP009584|2267
	9719	2	KT149390.1	KT149390|1749
	9716	2	EU818711.2	EU818711|4071
	3474	2	NZ_CP015837.1	CP015837|1009
	3475	2	NZ_CP015997.1	CP015997|1009
	3476	2	NC_006830.1	NC_006830|1002
	3477	2	HG969996.1	HG969996|1577
	3470	2	NC_007635.1	NC_007635|1358
	3472	2	NZ_CP020594.1	CP020594|1836
	2410	2	NZ_CP022035.1	CP022035|389
	839	2	KT347600.1	KT347600|430
	8880	2	KR052811.1	KR052811|1543
	8540	2	FN691998.1	FN691998|595
	2413	2	NZ_CP020456.1	CP020456|2492
	7023	2	KX434883.1	KX434883|992
	5249	2	KY693674.1	KY693674|644
	1729	2	KX772391.1	KX772391|1007
	1726	2	NZ_CP018464.1	CP018464|1732
	1727	2	NZ_CP015616.1	CP015616|2186
	1723	2	NZ_CP009317.1	CP009317|1409
	1720	2	NZ_CP013946.1	CP013946|2622
	1721	2	NZ_CP022670.1	CP022670|2418
	3000	2	NZ_CP021897.1	CP021897|86
	3003	2	NZ_CP014851.1	CP014851|2343
	7287	2	MF150117.1	MF150117|1113
	3008	2	CP019891.1	CP019891|86
	7285	2	NC_006377.1	NC_006377|1323
	5483	2	CP016198.1	CP016198|2077
	7284	2	NZ_CP013775.1	CP013775|2617
	1586	2	NZ_CP010859.1	CP010859|4303
	1584	2	CP022125.1	CP022125|769
	1585	2	KR091911.1	KR091911|960
	9106	2	NZ_CP012488.1	CP012488|1875
	9009	2	NZ_CP015271.1	CP015271|2423
	7289	2	KP975076.1	KP975076|1729
	9452	2	KY499579.1	KY499579|1842
	5656	2	NZ_CP015608.1	CP015608|4618
	2416	2	KT997783.1	KT997783|966
	5650	2	NZ_CP017853.1	CP017853|683
	5651	2	NZ_CP017288.1	CP017288|683
	6418	2	NZ_CP012856.1	CP012856|4274
	6417	2	NZ_CP017376.1	CP017376|1264
	6416	2	NZ_CP011418.1	CP011418|1564
	6411	2	CP020088.1	CP020088|46
	6412	2	KJ201886.1	KJ201886|46
	7777	2	NZ_CP019850.1	CP019850|1195
	7771	2	KY436023.1	KY436023|2739
	7778	2	NZ_CP019879.1	CP019879|1160
	3917	2	NZ_CP014303.1	CP014303|4593
	3916	2	NZ_CP021741.1	CP021741|1225
	3915	2	NZ_CP017935.1	CP017935|1225
	3913	2	NZ_CP012383.1	CP012383|3726
	3912	2	KJ866866.1	KJ866866|475
	3911	2	LN835295.1	LN835295|1425
	3919	2	NZ_CP017452.1	CP017452|1715
	6730	2	NZ_CP009797.1	CP009797|998
	8315	2	KJ909292.1	KJ909292|358
	8316	2	NZ_CP011363.1	CP011363|2624
	8317	2	NZ_CP013273.1	CP013273|4563
	6735	2	NZ_CP010387.1	CP010387|614
	6736	2	NZ_CP021716.1	CP021716|614
	8313	2	NZ_CP016480.1	CP016480|2049
	6738	2	NZ_CP007658.1	CP007658|1674
	6739	2	NZ_CP020111.1	CP020111|664
	8318	2	NZ_CP021187.1	CP021187|3947
	8319	2	NZ_CP021253.1	CP021253|4579
	3287	2	CP022581.1	CP022581|4192
	9929	2	KR059864.1	KR059864|2719
	9920	2	CP004866.1	CP004866|435
	9921	2	CP007609.1	CP007609|435
	9926	2	NZ_CP011335.1	CP011335|1014
	9927	2	KP718939.1	KP718939|2326
	6088	2	NZ_CP014510.1	CP014510|2393
	6089	2	NZ_CP006257.1	CP006257|1308
	6086	2	NZ_CP013942.1	CP013942|713
	6087	2	KT373969.1	KT373969|2404
	6083	2	NZ_CP011362.1	CP011362|2623
	11572	2	KX452394.1	KX452394|214
	3649	2	NZ_CP009339.1	CP009339|1500
	3648	2	NZ_CP010815.1	CP010815|1500
	3647	2	NZ_CP009329.1	CP009329|1500
	3646	2	NZ_CP009542.1	CP009542|1500
	3645	2	NZ_CP009314.1	CP009314|1500
	3644	2	NZ_CP010343.1	CP010343|1500
	3643	2	NZ_CP010320.1	CP010320|1500
	3640	2	AE011191.1	AE011191|1500
	2550	2	KT754160.1	KT754160|1551
	2551	2	NZ_CP012258.1	CP012258|2558
	2557	2	NZ_CP007648.1	CP007648|4392
	2558	2	NZ_CP011656.1	CP011656|682
	2559	2	NZ_CP015140.1	CP015140|1554
	11476	2	KY595965.1	KY595965|600
	11477	2	KM107847.1	KM107847|220
	11470	2	NZ_CP018666.1	CP018666|133
	5011	2	NZ_CP016271.1	CP016271|1293
	5014	2	NZ_CP021149.1	CP021149|2531
	5017	2	JN106169.1	JN106169|998
	5018	2	NZ_CP015041.1	CP015041|4161
	5019	2	NZ_CP017079.1	CP017079|1818
	4418	2	NZ_CP015640.1	CP015640|2163
	4415	2	CP009053.1	CP009053|1365
	4414	2	NZ_CP019036.1	CP019036|2160
	4413	2	CP006002.1	CP006002|1362
	919	2	CP001166.1	CP001166|1404
	918	2	NZ_CP016451.1	CP016451|4205
	917	2	NZ_CP020332.1	CP020332|2882
	916	2	NZ_CP013369.1	CP013369|2821
	911	2	NZ_CP011146.1	CP011146|2479
	910	2	NZ_CP018832.1	CP018832|1650
	913	2	NZ_CP007050.1	CP007050|1793
	912	2	NZ_CP015169.1	CP015169|2252
	11814	2	NZ_CP016730.1	CP016730|2975
	7169	2	KU882685.1	KU882685|2438
	7167	2	NZ_CP008807.1	CP008807|786
	7165	2	NZ_CP018879.1	CP018879|1604
	8072	2	NZ_CP014799.1	CP014799|4257
	8075	2	NZ_CP015806.1	CP015806|1763
	8074	2	NZ_CP015791.1	CP015791|1763
	1211	2	NZ_CP021832.1	CP021832|2685
	1447	2	NZ_CP015386.1	CP015386|767
	1445	2	NZ_CP019019.1	CP019019|430
	1112	2	NZ_CP018460.1	CP018460|769
	1443	2	NZ_CP015038.1	CP015038|2277
	1441	2	NZ_CP021182.1	CP021182|1662
	1440	2	NZ_CP014769.1	CP014769|2347
	1118	2	NZ_CP019048.1	CP019048|1531
	1449	2	KP056256.1	KP056256|960
	2004	2	NZ_CP020851.1	CP020851|1581
	4584	2	NZ_CP011973.1	CP011973|1319
	4586	2	NZ_CP009871.1	CP009871|716
	4583	2	NZ_CP017010.1	CP017010|1319
	4724	2	NZ_CP010109.1	CP010109|2007
	8268	2	CP022681.1	CP022681|4498
	4582	2	NZ_CP012180.1	CP012180|1319
	4727	2	KU932024.1	KU932024|546
	4726	2	NZ_CP021746.1	CP021746|4493
	4721	2	NZ_CP016597.1	CP016597|2007
	4788	2	NZ_CP016541.2	CP016541|4633
	4784	2	CP018310.1	CP018310|1756
	4781	2	NZ_CP016368.1	CP016368|1484
	5821	2	CP013207.1	CP013207|4569
	5820	2	NZ_CP009599.1	CP009599|1086
	11269	2	NC_011513.1	NC_011513|2087
	5825	2	CP022458.1	CP022458|487
	11264	2	NZ_CP011605.1	CP011605|143
	10107	2	NZ_CP012108.1	CP012108|2474
	10332	2	KR262062.1	KR262062|3710
	2769	2	KT754167.1	KT754167|487
	9156	2	NZ_CP017584.1	CP017584|671
	10336	2	NZ_CP013967.1	CP013967|2806
	9153	2	NZ_CP022225.1	CP022225|2423
	10335	2	NZ_CP013179.1	CP013179|2806
	10338	2	NZ_CP007063.1	CP007063|2778
	9158	2	CP000522.1	CP000522|1783
	2765	2	CU928147.1	NC_011754|488
	9489	2	KR259130.1	KR259130|739
	7900	2	NZ_CP009667.1	CP009667|3430
	9482	2	NZ_CP016314.1	CP016314|3144
	9480	2	KX353852.1	KX353852|4577
	9487	2	HF570055.1	HF570055|2412
	9485	2	CP019898.1	CP019898|725
	6271	2	KJ588780.1	KJ588780|998
	6270	2	NZ_CP021682.1	CP021682|664
	6272	2	KY499796.1	KY499796|664
	6275	2	NZ_CP016454.1	CP016454|3970
	6274	2	NZ_CP017725.1	CP017725|934
	6277	2	NZ_CP019580.1	CP019580|1423
	6279	2	NZ_CP014893.1	CP014893|2112
	6278	2	NZ_CP016550.1	CP016550|586
	8883	2	NZ_CP009884.1	CP009884|738
	9730	2	NZ_CP022018.1	CP022018|4495
	9736	2	NZ_CP007126.1	CP007126|4383
	9739	2	KJ631729.1	KJ631729|2797
	9738	2	MF543359.1	MF543359|721
	3453	2	NZ_CP012923.1	CP012923|476
	3456	2	NZ_CP012936.1	CP012936|476
	3457	2	NZ_CP016572.1	CP016572|476
	3454	2	NZ_CP018998.1	CP018998|1554
	3458	2	NZ_CP016516.1	CP016516|476
	3459	2	NZ_CP016568.1	CP016568|476
	859	2	NZ_CP015988.1	CP015988|3968
	11850	2	NZ_CP008719.1	CP008719|839
	5229	2	NZ_CP015043.1	CP015043|2516
	5223	2	NZ_CP016707.1	CP016707|2934
	5222	2	NZ_CP015094.1	CP015094|2228
	5221	2	KJ586855.1	KJ586855|4173
	5220	2	NZ_CP017425.1	CP017425|3362
	5226	2	KT780704.1	KT780704|2404
	5224	2	NZ_HG977524.1	HG977524|1836
	3063	2	NZ_CP016296.1	CP016296|1774
	3062	2	KY751926.1	KY751926|544
	3061	2	KX807610.1	KX807610|368
	3060	2	KM377238.1	KM377238|476
	3066	2	NZ_CP016301.1	CP016301|1774
	3065	2	NZ_CP016299.1	CP016299|1774
	3069	2	NZ_CP018257.1	CP018257|1774
	3068	2	NZ_CP015484.1	CP015484|1774
	1304	2	NZ_CP015160.1	CP015160|1563
	1303	2	NZ_CP009777.1	CP009777|767
	1308	2	KT203286.1	KT203286|767
	498	2	NZ_CP009869.1	CP009869|840
	499	2	NZ_CP013855.1	CP013855|2853
	494	2	NZ_CP013995.1	CP013995|1649
	495	2	NZ_CP009266.1	CP009266|2493
	496	2	NZ_CP009619.1	CP009619|4412
	490	2	NZ_CP015507.1	CP015507|4617
	491	2	NZ_CP011808.2	CP011808|2598
	6473	2	KX348144.1	KX348144|664
	6472	2	NZ_CP012429.1	CP012429|1705
	7758	2	NZ_CP019362.1	CP019362|4218
	7755	2	NZ_CP019846.1	CP019846|1198
	7754	2	NZ_CP009222.1	CP009222|4115
	3939	2	KX009507.1	KX009507|683
	3938	2	CP014199.1	CP014199|1359
	3937	2	NZ_CP010369.1	CP010369|1775
	3930	2	NZ_CP015156.1	CP015156|2245
	8332	2	NZ_CP006919.1	CP006919|762
	8333	2	NZ_CP017867.1	CP017867|1895
	8331	2	NZ_CP017880.1	CP017880|1895
	8337	2	NZ_CP009061.1	CP009061|1174
	6718	2	NZ_CP013268.1	CP013268|1827
	8335	2	NZ_CP015624.1	CP015624|2178
	6716	2	NZ_CP013073.1	CP013073|2783
	8338	2	NZ_CP018794.1	CP018794|4221
	6713	2	KX784503.1	KX784503|938
	9904	2	U36912.1	U36912|1134
	9903	2	U36911.1	U36911|1134
	9901	2	NZ_CP014701.1	CP014701|855
	4044	2	NZ_CP012348.1	CP012348|370
	4045	2	NZ_CP021214.1	CP021214|2669
	4040	2	NZ_CP021208.1	CP021208|475
	3665	2	NZ_CP018936.1	CP018936|1497
	3664	2	NZ_CP012103.1	CP012103|2476
	3661	2	NZ_CP009475.1	CP009475|1500
	3660	2	NZ_CP009566.1	CP009566|476
	3663	2	KX058576.1	KX058576|476
	3662	2	NZ_CP011064.1	CP011064|1550
	3668	2	NZ_CP007614.1	CP007614|2263
	2578	2	CP014493.1	CP014493|1563
	2579	2	NZ_CP018877.1	CP018877|1614
	2577	2	NZ_CP020558.1	CP020558|1212
	2574	2	NZ_CP013454.1	CP013454|1376
	11450	2	KJ767738.1	KJ767738|3327
	11452	2	NZ_CP010205.1	CP010205|34
	11453	2	NZ_CP019023.1	CP019023|34
	3593	2	KX839209.1	KX839209|544
	3591	2	NZ_CP012491.1	CP012491|1009
	3595	2	CP020338.1	CP020338|376
	5039	2	NZ_CP013193.1	CP013193|491
	5036	2	KX230794.1	KX230794|1836
	3599	2	NZ_CP016626.1	CP016626|1558
	3598	2	NZ_CP015844.2	CP015844|1558
	5031	2	KY865320.1	KY865320|532
	4434	2	NZ_CP017041.1	CP017041|1960
	4436	2	NZ_CP019315.1	CP019315|1475
	4430	2	NZ_CP011645.1	CP011645|644
	4432	2	NZ_CP011978.1	CP011978|644
	4438	2	NZ_CP009857.1	CP009857|683
	976	2	NZ_CP020908.1	CP020908|1802
	974	2	NZ_CP015091.1	CP015091|4458
	973	2	NZ_CP011623.1	CP011623|1586
	972	2	NZ_CP013056.1	CP013056|1411
	978	2	NZ_CP013426.1	CP013426|2275
	1088	2	NZ_CP009347.1	CP009347|2815
	10475	2	NZ_CP020001.1	CP020001|2592
	10474	2	NZ_CP014146.1	CP014146|1434
	10473	2	CP016692.1	CP016692|3346
	10472	2	NZ_CP016731.1	CP016731|3346
	10479	2	MF191707.1	MF191707|3658
	8927	2	NZ_CP018094.1	CP018094|1846
	11870	2	DQ185139.1	NC_019227|3404
	8924	2	NZ_CP011628.1	CP011628|573
	11876	2	NZ_CP004859.1	CP004859|3404
	11877	2	NZ_CP010008.1	CP010008|3404
	11874	2	NC_019228.1	NC_019228|3404
	11875	2	NZ_CP004408.1	CP004408|2648
	11879	2	DQ185143.1	NC_017213|3404
	7101	2	NZ_CP008811.1	CP008811|4325
	7102	2	KX833212.1	KX833212|47
	7105	2	NZ_CP014001.1	CP014001|2048
	7106	2	NZ_CP015862.1	CP015862|1265
	7108	2	NZ_CP017056.1	CP017056|1114
	3383	2	NZ_CP015356.1	CP015356|3035
	3381	2	NZ_CP006371.1	CP006371|4328
	1682	2	NZ_CP009980.1	CP009980|1409
	1684	2	NZ_CP010853.1	CP010853|1409
	1689	2	NZ_CP021951.1	CP021951|769
	1688	2	NZ_CP009540.1	CP009540|1409
	650	2	NZ_CP016024.1	CP016024|2095
	1469	2	NZ_CP012267.1	CP012267|2554
	1468	2	NZ_CP007214.1	CP007214|2459
	1467	2	NZ_CP015236.1	CP015236|3151
	1461	2	NZ_CP014775.1	CP014775|960
	1460	2	NZ_CP010390.1	CP010390|770
	651	2	CP016195.1	CP016195|2081
	4239	2	NZ_CP019736.1	CP019736|1253
	4238	2	NZ_CP021341.1	CP021341|1559
	4234	2	NZ_CP013558.1	CP013558|4264
	4233	2	NZ_CP018340.1	CP018340|1589
	4231	2	NZ_CP015254.1	CP015254|2074
	5591	2	NZ_CP007508.1	CP007508|368
	5590	2	KT317613.1	KT317613|368
	5592	2	NZ_CP008927.1	CP008927|368
	5595	2	NZ_CP020824.1	CP020824|368
	5599	2	NZ_CP022004.1	CP022004|368
	11201	2	NZ_CP009352.1	CP009352|3755
	11203	2	NZ_CP006590.1	CP006590|4374
	11202	2	NZ_CP010352.1	CP010352|1020
	11205	2	NC_002111.1	NC_002111|4136
	11208	2	NZ_CP012558.1	CP012558|195
	2698	2	NZ_CP009357.1	CP009357|2180
	2299	2	NZ_CP016381.1	CP016381|577
	2298	2	NZ_CP010860.1	CP010860|4425
	2292	2	NZ_CP011106.1	CP011106|2091
	2290	2	NZ_CP013657.1	CP013657|1552
	2297	2	KY270849.1	KY270849|1588
	2296	2	KU932025.1	KU932025|539
	8127	2	NZ_CP010891.1	CP010891|1674
	8124	2	NZ_CP017110.1	CP017110|1145
	10916	2	KR259133.1	KR259133|739
	10918	2	NZ_CP016040.1	CP016040|259
	10318	2	NZ_CP009532.1	CP009532|4411
	9132	2	NZ_CP021998.2	CP021998|2306
	9131	2	NZ_CP011865.1	CP011865|4447
	7925	2	CP019598.1	CP019598|1395
	9137	2	KF792823.1	KF792823|2966
	9135	2	NZ_CP021254.1	CP021254|2666
	7298	2	NZ_CP017412.1	CP017412|1538
	10311	2	NZ_CP014770.1	CP014770|2348
	9139	2	NZ_CP012536.1	CP012536|2642
	9138	2	CP014789.1	CP014789|238
	10643	2	GU722201.1	GU722201|4188
	10316	2	KU644673.1	KU644673|905
	10317	2	NZ_CP015128.1	CP015128|1241
	10341	2	NZ_CP010909.1	CP010909|4428
	6299	2	KY499797.1	KY499797|664
	6298	2	NZ_CP013996.1	CP013996|1868
	6295	2	NZ_CP014524.1	CP014524|933
	6291	2	KX348146.1	KX348146|614
	5574	2	CP019690.1	CP019690|644
	5572	2	NZ_CP013299.1	CP013299|2810
	3438	2	NZ_CP018222.1	CP018222|1829
	879	2	CP000618.1	CP000618|1736
	3435	2	NZ_CP016585.1	CP016585|473
	3436	2	KC887917.2	KC887917|621
	871	2	KX254341.1	KX254341|430
	4592	2	NZ_CP020573.1	CP020573|1836
	4593	2	NZ_CP020593.1	CP020593|1836
	2035	2	NZ_CP003957.1	CP003957|4021
	4591	2	NZ_CP014216.1	CP014216|1836
	2745	2	NZ_CP020904.1	CP020904|1220
	2030	2	NZ_CP011370.1	CP011370|561
	2749	2	NZ_CP015354.1	CP015354|3037
	2748	2	NZ_CP015353.1	CP015353|2073
	4847	2	NZ_CP009044.1	CP009044|4400
	4840	2	NZ_CP010365.1	CP010365|682
	4841	2	NZ_CP012741.1	CP012741|1709
	4842	2	NZ_CP020078.1	CP020078|2533
	5201	2	NZ_HG977528.1	HG977528|1836
	5203	2	EU880929.1	EU880929|933
	5202	2	NZ_CP018869.1	CP018869|4653
	5207	2	JX469826.1	JX469826|1006
	5206	2	KP789019.1	KP789019|486
	5209	2	NZ_CP021538.1	CP021538|451
	5208	2	NZ_CP013716.1	CP013716|2849
	11193	2	NZ_CP019941.1	CP019941|4483
	11192	2	NZ_CP016903.1	CP016903|1974
	11196	2	NZ_CP007002.1	CP007002|2604
	11199	2	HG380318.1	HG380318|1134
	1910	2	KT225520.1	KT225520|618
	3049	2	NZ_CP009855.1	CP009855|809
	3048	2	NZ_CP012570.1	CP012570|80
	3043	2	NZ_CP011594.1	CP011594|1737
	3042	2	NZ_CP014803.1	CP014803|4254
	3044	2	NZ_CP017931.1	CP017931|1737
	3047	2	NZ_CP010863.1	CP010863|4304
	1913	2	NZ_CP014277.1	CP014277|2883
	1094	2	KY270853.1	KY270853|1531
	1096	2	KX246266.1	KX246266|430
	1097	2	NZ_CP019443.1	CP019443|430
	1090	2	CP016184.1	CP016184|841
	1098	2	NC_006466.1	NC_006466|2561
	1322	2	NZ_CP015725.1	CP015725|430
	1323	2	NZ_CP021835.1	CP021835|966
	1320	2	KP899804.1	KP899804|841
	1326	2	NZ_CP021752.1	CP021752|767
	1324	2	NZ_CP012984.1	CP012984|2274
	1325	2	NZ_CP014498.1	CP014498|1554
	1328	2	NZ_CP020072.1	CP020072|767
	1329	2	KX029332.1	KX029332|1530
	8682	2	NZ_CP017134.1	CP017134|1955
	8683	2	NZ_CP014614.1	CP014614|2099
	6905	2	JX469834.1	JX469834|998
	8681	2	KX434881.1	KX434881|4533
	6455	2	NZ_CP018734.1	CP018734|1703
	6902	2	KX833210.1	KX833210|4152
	6901	2	NZ_CP016323.1	CP016323|4234
	6456	2	CP009154.1	CP009154|3927
	6459	2	NZ_CP014002.1	CP014002|2037
	8688	2	NZ_CP017132.1	CP017132|1954
	6909	2	NZ_CP015340.1	CP015340|1286
	7731	2	NZ_CP019460.1	CP019460|4662
	7737	2	NZ_CP010880.1	CP010880|586
	3953	2	NZ_CP011453.2	CP011453|4442
	3955	2	NZ_CP012564.1	CP012564|1713
	8359	2	NZ_CP018792.1	CP018792|4221
	8350	2	NZ_CP017874.1	CP017874|1895
	8351	2	NZ_CP007673.1	CP007673|1676
	8354	2	NZ_CP015757.1	CP015757|2144
	8355	2	KM659090.1	KM659090|1117
	8356	2	NZ_CP007675.1	CP007675|1676
	4063	2	NZ_CP006922.1	CP006922|1233
	4066	2	KX246268.1	KX246268|475
	4068	2	NZ_CP020081.1	CP020081|1492
	4069	2	NZ_CP011275.1	CP011275|4436
	5785	2	KJ440076.1	KJ440076|933
	5786	2	JN102341.1	JN102341|934
	5780	2	KT901798.1	KT901798|2415
	5781	2	KJ645709.1	KJ645709|3394
	5782	2	NZ_CP015097.1	CP015097|2378
	3603	2	KU932033.1	KU932033|476
	3601	2	NC_010377.1	NC_010377|3919
	3607	2	NZ_CP018246.1	CP018246|1558
	3606	2	NZ_CP021185.1	CP021185|1809
	3605	2	NZ_CP009934.1	CP009934|85
	3609	2	NZ_CP009841.1	CP009841|85
	11438	2	NZ_CP018069.1	CP018069|600
	11432	2	NZ_CP012933.1	CP012933|14
	11431	2	NZ_CP006633.1	CP006633|14
	4453	2	NZ_CP009852.1	CP009852|683
	4451	2	NZ_CP013482.1	CP013482|4561
	4454	2	NZ_CP017760.1	CP017760|1002
	958	2	KX421096.1	KX421096|430
	951	2	KY990887.1	KY990887|430
	953	2	HG918041.1	HG918041|1530
	955	2	NZ_CP014675.1	CP014675|2362
	954	2	NZ_CP010111.1	CP010111|1414
	956	2	NZ_CP016476.1	CP016476|2053
	6334	2	NZ_CP012854.1	CP012854|4270
	6331	2	NZ_CP008919.1	CP008919|4227
	6332	2	CP015636.1	CP015636|2168
	9674	2	NZ_CP012537.1	CP012537|2640
	10452	2	NZ_CP015197.1	CP015197|4460
	9677	2	NZ_CP015223.1	CP015223|860
	10109	2	NZ_CP016479.1	CP016479|2039
	10456	2	KM659093.1	KM659093|3984
	9672	2	KX575838.1	KX575838|901
	10105	2	NZ_CP016551.1	CP016551|645
	10459	2	NZ_CP017139.1	CP017139|1942
	9678	2	NZ_CP009969.1	CP009969|878
	9679	2	KT781681.1	KT781681|2801
	11858	2	NZ_CP012932.1	CP012932|61
	8908	2	KT988019.1	KT988019|1095
	8905	2	NZ_CP013214.1	CP013214|4570
	8907	2	AM412318.1	NC_009496|3974
	11855	2	CP017619.1	CP017619|61
	8903	2	NZ_CP016021.1	CP016021|4624
	6063	2	NZ_CP019926.1	CP019926|1167
	7128	2	KY436024.1	KY436024|1671
	7129	2	NZ_CP020070.1	CP020070|728
	7126	2	NZ_CP019878.1	CP019878|1159
	7124	2	KC170285.1	KC170285|2273
	7120	2	NZ_CP012279.1	CP012279|1270
	7121	2	CP014063.1	CP014063|1683
	1669	2	NZ_CP009316.1	CP009316|1409
	1668	2	NZ_CP009327.1	CP009327|1409
	1667	2	NZ_CP001971.2	CP001971|1409
	1665	2	NZ_CP006743.1	CP006743|1409
	1664	2	NZ_CP007665.1	CP007665|1409
	1663	2	NZ_CP009699.1	CP009699|1409
	1662	2	NZ_CP008847.1	CP008847|1409
	1660	2	NZ_CP009696.1	CP009696|1409
	591	2	CP000876.1	CP000876|4342
	590	2	NZ_CP017148.1	CP017148|1937
	592	2	NZ_CP007734.1	CP007734|1586
	594	2	NZ_CP020902.1	CP020902|1530
	597	2	NZ_CP004365.1	CP004365|2255
	596	2	NZ_CP012101.1	CP012101|2020
	599	2	NZ_CP013603.1	CP013603|1803
	598	2	NZ_CP013513.1	CP013513|1803
	2828	2	KP987215.1	KP987215|654
	2824	2	NZ_CP021183.1	CP021183|1820
	2825	2	NZ_CP010358.1	CP010358|1619
	2820	2	NZ_CP011616.1	CP011616|1737
	2821	2	KM659098.1	KM659098|3230
	5414	2	KY471312.1	KY471312|644
	3387	2	NZ_CP014668.1	CP014668|1563
	5416	2	KY362368.1	KY362368|1309
	5417	2	KY362369.1	KY362369|1309
	5410	2	NZ_CP015084.1	CP015084|2271
	5411	2	KU043116.1	KU043116|486
	5413	2	KY471313.1	KY471313|644
	5419	2	KY471311.1	KY471311|644
	3388	2	NZ_CP018955.1	CP018955|1585
	3389	2	NZ_CP021881.1	CP021881|450
	1403	2	NZ_CP015083.1	CP015083|2270
	1401	2	NZ_CP018732.1	CP018732|1630
	1407	2	NZ_CP015393.1	CP015393|767
	1406	2	NZ_CP020044.1	CP020044|4177
	1404	2	CP007745.1	CP007745|2274
	4215	2	NZ_CP010001.1	CP010001|2245
	4214	2	NZ_CP009332.1	CP009332|1087
	4217	2	NZ_CP011065.1	CP011065|546
	4216	2	NZ_CP011358.1	CP011358|2245
	4211	2	NZ_CP015154.1	CP015154|1504
	4210	2	NZ_CP003952.1	CP003952|4332
	4213	2	NZ_CP018969.1	CP018969|1554
	4212	2	JN106171.1	JN106171|1002
	3961	2	NZ_CP018669.1	CP018669|682
	5577	2	NZ_CP016078.1	CP016078|4469
	5576	2	DQ011112.1	DQ011112|3342
	5575	2	NZ_CP012032.1	CP012032|4450
	5573	2	NZ_CP021530.1	CP021530|1345
	3263	2	KY748188.1	KY748188|473
	11113	2	JX202564.1	JX202564|4514
	1936	2	KX786187.1	KX786187|618
	11117	2	NZ_CP021655.1	CP021655|2799
	11228	2	CP019895.1	CP019895|226
	11224	2	KR869777.1	KR869777|2054
	11222	2	NZ_CP009437.1	CP009437|3756
	11221	2	NZ_CP009342.1	CP009342|3756
	10788	2	CP005983.1	CP005983|1029
	3200	2	CP001659.1	CP001659|3597
	6109	2	KU351673.1	KU351673|2727
	6106	2	NZ_CP015369.1	CP015369|3911
	6105	2	NZ_CP012493.1	CP012493|789
	6104	2	CP012495.1	CP012495|789
	6103	2	KY270848.1	KY270848|2742
	6102	2	NZ_CP012557.1	CP012557|1707
	6100	2	NZ_CP013332.1	CP013332|2826
	10938	2	NZ_CP010318.1	CP010318|259
	10934	2	NZ_CP007621.1	CP007621|4047
	10935	2	NZ_CP009646.1	CP009646|4047
	9119	2	NZ_CP018353.1	CP018353|762
	9118	2	NZ_CP011993.1	CP011993|762
	9449	2	NZ_CP013270.1	CP013270|2817
	9447	2	NZ_CP009908.1	CP009908|2972
	9446	2	NZ_CP009918.1	CP009918|3930
	9445	2	NZ_CP013256.1	CP013256|2791
	9444	2	CP019351.1	CP019351|1471
	9443	2	NZ_CP014629.1	CP014629|2309
	9442	2	KT351737.1	KT351737|815
	9117	2	NZ_CP011988.1	CP011988|762
	9116	2	NZ_CP010394.1	CP010394|762
	3336	2	NZ_CP015824.1	CP015824|1220
	3414	2	CP002963.1	CP002963|4337
	3415	2	NZ_CP010898.2	CP010898|2601
	3410	2	NZ_CP018918.1	CP018918|1592
	3411	2	NZ_CP015747.1	CP015747|2152
	10665	2	NZ_CP010212.1	CP010212|505
	10666	2	KX966395.1	KX966395|3070
	4869	2	NZ_CP009837.1	CP009837|2071
	8536	2	CP005980.1	CP005980|1348
	2015	2	CP019954.1	CP019954|481
	2014	2	NZ_CP014658.1	CP014658|960
	8537	2	CP003420.1	CP003420|3488
	4866	2	NZ_CP020054.1	CP020054|1932
	4867	2	CP019710.1	CP019710|2071
	4864	2	NZ_CP018476.1	CP018476|1633
	10593	2	NZ_CP013294.1	CP013294|4564
	10590	2	NZ_CP018667.1	CP018667|1716
	10591	2	NZ_CP015147.1	CP015147|4186
	10596	2	KP143090.1	KP143090|794
	10597	2	CP022357.1	CP022357|4169
	10595	2	NC_010096.1	NC_010096|3062
	10598	2	NZ_CP017845.1	CP017845|299
	10599	2	NZ_CP011385.1	CP011385|4440
	10255	2	KP979589.1	KP979589|834
	9114	2	NZ_CP010417.1	CP010417|4311
	9440	2	NZ_CP010098.1	CP010098|439
	1340	2	NZ_CP019773.1	CP019773|767
	1344	2	NZ_CP018434.1	CP018434|767
	1345	2	NZ_CP021713.1	CP021713|767
	1346	2	NZ_CP021544.1	CP021544|767
	1347	2	JN233704.1	JN233704|767
	8118	2	NZ_CP009670.1	CP009670|2530
	6929	2	NZ_CP017375.1	CP017375|1256
	8112	2	NZ_CP015334.1	CP015334|2172
	8110	2	NZ_CP014570.1	CP014570|4222
	6926	2	CP019691.1	CP019691|474
	6920	2	NZ_CP012296.1	CP012296|2332
	7711	2	NC_013438.1	GQ866234|2571
	4465	2	KR230047.1	KR230047|2405
	7717	2	NZ_CP009221.1	CP009221|2717
	7716	2	NZ_CP016535.2	CP016535|2026
	8377	2	NZ_CP021860.1	CP021860|762
	8374	2	NZ_CP017784.1	CP017784|907
	8375	2	NZ_CP018843.1	CP018843|1638
	8378	2	CP013471.1	CP013471|2829
	752	2	CP007615.1	CP007615|1411
	4009	2	NZ_CP015380.1	CP015380|982
	3191	2	KM659092.1	KM659092|4164
	9572	2	CP016691.1	CP016691|3988
	4001	2	NZ_CP017773.1	CP017773|4644
	4004	2	KU932027.1	KU932027|476
	4005	2	NZ_CP017081.1	CP017081|1958
	4006	2	NZ_CP005087.1	CP005087|1812
	3973	2	NZ_CP008877.1	CP008877|4396
	3975	2	HG970001.1	HG970001|370
	3974	2	NZ_CP005192.1	CP005192|1816
	3977	2	NZ_CP013005.1	CP013005|1963
	3979	2	KP868646.1	KP868646|1231
	3629	2	NZ_CP007664.1	CP007664|1500
	3628	2	NZ_CP009326.1	CP009326|1500
	3623	2	KP294352.1	KP294352|4162
	3622	2	NZ_CP015323.1	CP015323|4242
	3625	2	NZ_CP009168.1	CP009168|1009
	3624	2	KT725788.1	KT725788|546
	3627	2	LK391770.1	LK391770|1585
	11410	2	NZ_CP020610.1	CP020610|3308
	11416	2	NC_016806.1	NC_016806|4546
	11417	2	NZ_CP007187.1	CP007187|846
	11418	2	HM560029.1	HM560029|4187
	4477	2	NZ_CP010087.1	CP010087|1497
	4476	2	LN897474.2	LN897474|550
	2464	2	NZ_CP015077.1	CP015077|1553
	2466	2	KX893538.1	KX893538|1382
	2467	2	KJ187752.1	KJ187752|957
	6444	2	NZ_CP016733.1	CP016733|3318
	6312	2	LN864820.1	LN864820|681
	6316	2	NZ_CP015000.1	CP015000|4457
	6317	2	NZ_CP012711.1	CP012711|4552
	6319	2	NZ_CP016272.1	CP016272|1287
	9652	2	NZ_CP009772.1	CP009772|762
	9653	2	NZ_CP018348.1	CP018348|762
	9650	2	MF150119.1	MF150119|762
	10128	2	NC_004653.1	NC_004653|2959
	9308	2	NZ_CP009647.1	CP009647|4286
	9309	2	NC_024984.1	KJ767737|1247
	9654	2	NZ_CP018445.1	CP018445|762
	9655	2	NZ_CP018672.1	CP018672|762
	10431	2	NZ_CP013969.1	CP013969|2798
	10430	2	NZ_CP013181.1	CP013181|2798
	10121	2	CP001776.1	CP001776|4365
	10120	2	NZ_CP013718.1	CP013718|2842
	10435	2	NZ_CP010211.1	CP010211|303
	10437	2	NZ_CP010224.1	CP010224|303
	10436	2	NZ_CP010216.1	CP010216|303
	8969	2	NZ_CP016750.1	CP016750|2985
	8962	2	KX138410.1	KX138410|3051
	8960	2	NZ_CP016486.1	CP016486|2041
	8967	2	NZ_CP016723.1	CP016723|2970
	8966	2	NZ_CP016728.1	CP016728|2970
	1645	2	NZ_CP014350.1	CP014350|1939
	1644	2	CP000603.1	CP000603|966
	1646	2	NZ_CP015383.1	CP015383|770
	1642	2	NZ_CP021649.1	CP021649|2661
	1649	2	NZ_CP018225.1	CP018225|1659
	9456	2	KR259131.1	KR259131|739
	579	2	NZ_CP016313.1	CP016313|2862
	578	2	CP016082.1	CP016082|4625
	573	2	NZ_CP014853.1	CP014853|1412
	572	2	NZ_CP019604.1	CP019604|1389
	570	2	NZ_CP020848.1	CP020848|1530
	577	2	NZ_CP013524.1	CP013524|1801
	574	2	NZ_CP013538.1	CP013538|1801
	2808	2	NZ_CP018978.1	CP018978|1552
	2809	2	CP012903.1	CP012903|746
	2803	2	NZ_CP009115.1	CP009115|1220
	2806	2	KY798505.1	KY798505|1577
	600	2	NZ_CP009293.1	CP009293|3849
	1421	2	NZ_CP021540.1	CP021540|767
	5433	2	NZ_CP009856.1	CP009856|732
	5430	2	CP013206.1	CP013206|4568
	5436	2	NZ_CP017573.1	CP017573|2511
	1424	2	NZ_CP018468.1	CP018468|1631
	5434	2	NZ_CP019756.1	CP019756|1198
	1429	2	CP004847.1	CP004847|2870
	1428	2	NZ_CP010184.1	CP010184|1355
	5439	2	NZ_CP015735.1	CP015735|4620
	3360	2	KP792123.1	KP792123|920
	3361	2	KU295132.1	KU295132|1588
	3363	2	NZ_CP007649.1	CP007649|4393
	10667	2	NZ_KU499859.1	KU499859|3528
	4271	2	NZ_CP021154.1	CP021154|2701
	4270	2	NZ_CP003998.1	CP003998|956
	4277	2	KX443393.1	KX443393|3677
	4275	2	NZ_CP018715.1	CP018715|1705
	4274	2	NZ_CP014988.1	CP014988|2297
	4279	2	KX443389.1	KX443389|3677
	4278	2	KX443405.1	KX443405|3677
	5555	2	NZ_CP018684.2	CP018684|1711
	4862	2	NZ_CP009333.1	CP009333|1497
	5551	2	KX592672.1	KX592672|644
	8588	2	NZ_CP012289.1	CP012289|2328
	8581	2	NZ_CP018330.1	CP018330|1292
	8583	2	NZ_CP017771.1	CP017771|1903
	8584	2	NZ_CP013269.1	CP013269|1825
	6440	2	JX072963.1	JX072963|2994
	5882	2	NZ_CP007124.1	CP007124|2295
	5880	2	NZ_CP017872.1	CP017872|1597
	5887	2	NZ_CP006727.1	CP006727|4375
	5885	2	JN106172.1	JN106172|998
	5889	2	NZ_CP015437.1	CP015437|4463
	6550	2	NZ_CP014006.1	CP014006|664
	6551	2	NZ_CP021534.1	CP021534|664
	6552	2	NZ_CP021692.1	CP021692|664
	6553	2	NZ_CP021759.1	CP021759|664
	9886	2	NZ_CP010269.1	CP010269|4419
	7506	2	KY075653.1	KY075653|586
	7507	2	KY463451.1	KY463451|586
	7500	2	KU743383.1	KU743383|586
	9880	2	KT149389.1	KT149389|1740
	7508	2	KY463454.1	KY463454|586
	9889	2	KT389472.1	KT389472|4019
	9662	2	NC_002056.1	NC_002056|725
	10118	2	CP013629.1	CP013629|2350
	6125	2	NZ_CP014484.1	CP014484|4260
	6124	2	CP006000.1	CP006000|1560
	6126	2	NZ_CP019318.1	CP019318|4657
	6121	2	NZ_CP018436.1	CP018436|614
	6120	2	NZ_CP018426.1	CP018426|614
	6123	2	NZ_CP021472.1	CP021472|1261
	6122	2	HG422566.1	HG422566|4505
	6129	2	NZ_CP021657.1	CP021657|4491
	10446	2	KM659912.1	KM659912|3146
	10115	2	HM560024.1	HM560024|4507
	10958	2	KX353853.1	KX353853|4158
	10959	2	NZ_CP013258.1	CP013258|4572
	4637	2	NZ_CP015517.1	CP015517|1149
	2254	2	NZ_CP022155.1	CP022155|772
	2253	2	NZ_CP013832.1	CP013832|1552
	4636	2	NZ_CP015952.1	CP015952|2105
	4635	2	NZ_CP015943.1	CP015943|2105
	2785	2	NZ_CP016173.1	CP016173|4626
	4802	2	NZ_CP021712.1	CP021712|728
	4803	2	KP324996.1	KP324996|2533
	4804	2	NZ_CP014298.1	CP014298|683
	2783	2	NZ_CP012183.1	CP012183|4282
	4808	2	KY781949.1	KY781949|682
	4809	2	NZ_CP015728.1	CP015728|2007
	11605	2	EU092237.1	EU092237|3205
	10603	2	CP021895.1	CP021895|127
	11607	2	NZ_CP012017.1	CP012017|1048
	11606	2	NC_006399.1	NC_006399|3682
	9461	2	NZ_CP016601.1	CP016601|1999
	10607	2	NZ_CP019148.1	CP019148|924
	11603	2	KR870314.1	KR870314|1035
	10605	2	NZ_CP018359.1	CP018359|201
	2073	2	NZ_CP017386.1	CP017386|1589
	2072	2	KP276584.1	KP276584|956
	2071	2	NZ_CP019045.1	CP019045|4481
	10609	2	NZ_CP012540.1	CP012540|2633
	9469	2	KP890934.1	KP890934|1018
	11608	2	NC_019562.1	NC_019562|4548
	2074	2	NZ_CP020810.1	CP020810|2467
	9790	2	NZ_CP016801.1	CP016801|1249
	9797	2	NZ_CP010007.1	CP010007|434
	9796	2	NZ_CP007611.1	CP007611|434
	9795	2	NZ_CP004881.1	CP004881|434
	9794	2	NZ_CP004864.1	CP004864|434
	9799	2	NZ_CP019754.1	CP019754|1249
	9798	2	NZ_CP013061.1	CP013061|434
	7081	2	NZ_CP011830.1	CP011830|1866
	7083	2	NZ_CP009103.1	CP009103|44
	7086	2	KM580533.1	KM580533|585
	7585	2	KX570748.1	KX570748|586
	6495	2	NZ_CP010006.1	CP010006|2011
	6494	2	NZ_CP004871.1	CP004871|2011
	6497	2	NZ_CP013060.1	CP013060|2011
	6496	2	NZ_CP011352.1	CP011352|2011
	6490	2	NZ_CP015358.1	CP015358|2222
	6493	2	NZ_CP015333.1	CP015333|2173
	9803	2	KY704308.1	KY704308|1839
	6499	2	NZ_CP014202.1	CP014202|2294
	6498	2	KX711880.1	KX711880|933
	6943	2	NZ_CP006904.1	CP006904|4378
	6941	2	NZ_CP016008.1	CP016008|585
	6947	2	NZ_CP018327.1	CP018327|1275
	6946	2	NZ_CP014939.1	CP014939|1255
	870	2	NZ_CP015177.1	CP015177|1413
	8398	2	NC_012923.1	NC_012923|3395
	8395	2	HM102370.1	HM102370|4506
	8397	2	NZ_CP017270.1	CP017270|4639
	8390	2	NZ_CP014917.1	CP014917|1305
	8391	2	NZ_CP013956.1	CP013956|1680
	4394	2	CP020344.1	CP020344|991
	4396	2	HG969999.1	HG969999|1220
	472	2	CP000617.1	CP000617|3542
	1367	2	NZ_CP012918.1	CP012918|4576
	470	2	NZ_CP010351.1	CP010351|2397
	471	2	NZ_CP017294.1	CP017294|3040
	476	2	NZ_CP013587.1	CP013587|2924
	477	2	NZ_CP012862.1	CP012862|4272
	1361	2	KP899805.1	KP899805|841
	478	2	CP021083.1	CP021083|2707
	4026	2	NZ_CP016361.1	CP016361|2060
	4025	2	NZ_CP018946.1	CP018946|475
	4022	2	NZ_CP009882.1	CP009882|4417
	4020	2	NZ_CP004364.1	CP004364|1158
	11384	2	CP001171.1	CP001171|1054
	11388	2	NZ_CP016208.1	CP016208|4630
	11389	2	KM272265.1	KM272265|3327
	3999	2	CP022456.1	CP022456|475
	3998	2	KU932030.1	KU932030|476
	3996	2	KU932029.1	KU932029|476
	3995	2	KU932026.1	KU932026|476
	3992	2	EU418926.1	EU418926|475
	3991	2	NZ_CP020059.1	CP020059|1574
	3990	2	KU295134.1	KU295134|1574
	2440	2	NZ_CP021871.1	CP021871|1554
	2446	2	KX426232.1	KX426232|2185
	2447	2	NZ_CP009295.1	CP009295|4026
	2444	2	NZ_CP018876.1	CP018876|1603
	2448	2	NZ_CP016641.1	CP016641|1993
	2449	2	KY303941.1	KY303941|2741
	7860	2	NZ_CP007209.1	CP007209|2848
	7869	2	NZ_CP012285.1	CP012285|1340
	7868	2	NZ_CP012272.1	CP012272|1340
	6371	2	KJ776583.1	KJ776583|2414
	6373	2	KJ776585.1	KJ776585|2414
	6374	2	NZ_CP009216.1	CP009216|4402
	6375	2	NZ_CP016748.1	CP016748|2937
	6376	2	NZ_CP016708.1	CP016708|3318
	10417	2	NZ_CP018986.1	CP018986|507
	10140	2	KU644674.1	KU644674|897
	10415	2	CP019955.1	CP019955|507
	10142	2	KX712121.1	KX712121|807
	10144	2	NZ_CP014302.1	CP014302|4592
	10147	2	NZ_CP014695.1	CP014695|2353
	9639	2	NZ_CP010400.1	CP010400|2201
	9328	2	NZ_CP004863.1	CP004863|2266
	9329	2	NZ_CP019842.1	CP019842|98
	9322	2	NZ_CP016785.1	CP016785|1726
	9323	2	NZ_CP014605.1	CP014605|1169
	9633	2	NZ_CP009724.1	CP009724|2069
	9634	2	JX101645.1	JX101645|1973
	9635	2	NZ_CP016631.1	CP016631|1239
	9324	2	NZ_CP015729.1	CP015729|871
	8940	2	NZ_CP018079.1	CP018079|1855
	8942	2	JF834909.1	JF834909|2733
	8947	2	NZ_CP019638.1	CP019638|4216
	8946	2	CP014293.1	CP014293|1150
	8949	2	NZ_CP012708.1	CP012708|2637
	8948	2	NZ_CP014240.1	CP014240|2889
	1432	2	KU744946.1	KU744946|352
	3394	2	NZ_CP014005.1	CP014005|1589
	3206	2	NZ_CP011383.1	CP011383|4295
	1621	2	NZ_CP019309.1	CP019309|4654
	1620	2	NZ_CP010239.1	CP010239|544
	5186	2	CP002151.1	CP002151|2520
	3202	2	KP763470.1	KP763470|84
	1625	2	NZ_CP009901.1	CP009901|1409
	1996	2	NZ_CP006635.1	CP006635|973
	1999	2	KM085450.1	KM085450|490
	3209	2	NZ_CP014321.1	CP014321|1552
	3208	2	NZ_CP015233.1	CP015233|1457
	2860	2	NZ_CP021753.1	CP021753|1233
	2861	2	NZ_CP014767.1	CP014767|4456
	2866	2	NZ_CP013976.1	CP013976|2622
	555	2	NZ_CP013559.1	CP013559|1801
	554	2	KR653209.1	KR653209|430
	556	2	NZ_CP013069.1	CP013069|2786
	551	2	NZ_CP013533.1	CP013533|1801
	550	2	NZ_CP013576.1	CP013576|1801
	552	2	NZ_CP013548.1	CP013548|1801
	3539	2	NZ_CP011646.1	CP011646|937
	1438	2	NZ_CP012461.1	CP012461|1650
	5458	2	NZ_CP017989.1	CP017989|727
	5459	2	NZ_CP018699.1	CP018699|727
	3349	2	NZ_CP014676.1	CP014676|2360
	1191	2	NZ_CP022451.1	CP022451|430
	1190	2	KR827394.1	KR827394|966
	1193	2	NZ_CP018472.1	CP018472|1630
	3341	2	NZ_CP014801.1	CP014801|4253
	1194	2	CP012142.1	CP012142|1363
	3344	2	NZ_CP020746.1	CP020746|1505
	5457	2	NZ_CP018724.1	CP018724|727
	9189	2	NZ_CP013717.1	CP013717|2847
	4259	2	NZ_CP019205.1	CP019205|476
	4258	2	NZ_CP019173.1	CP019173|476
	4250	2	KT879914.1	KT879914|550
	4253	2	NZ_CP012865.1	CP012865|4271
	4252	2	NZ_CP014235.1	CP014235|2890
	4254	2	NZ_CP022543.1	CP022543|4194
	4257	2	NZ_CP019207.1	CP019207|476
	5533	2	NZ_CP016729.1	CP016729|2937
	5537	2	L27758.1	L27758|2520
	5535	2	MF062700.1	MF062700|363
	5534	2	CP016186.1	CP016186|644
	5102	2	KF889012.1	KF889012|1836
	6573	2	NZ_CP012652.1	CP012652|1298
	6571	2	NZ_CP011166.1	CP011166|1702
	6576	2	NZ_CP018474.1	CP018474|1703
	6577	2	NZ_CP018730.1	CP018730|1703
	6575	2	NZ_CP014916.1	CP014916|1326
	6578	2	NZ_CP003955.1	CP003955|4370
	6579	2	NZ_CP012874.1	CP012874|2907
	7696	2	CP021418.1	CP021418|586
	7690	2	NZ_CP019757.1	CP019757|1196
	7691	2	NZ_CP019919.1	CP019919|1196
	7692	2	KY582848.1	KY582848|586
	7698	2	NZ_CP020057.1	CP020057|362
	3835	2	NZ_CP007582.1	CP007582|369
	3836	2	NZ_CP007256.1	CP007256|2240
	3830	2	NZ_CP016533.1	CP016533|476
	3832	2	KU932021.1	KU932021|487
	3833	2	NZ_CP018251.1	CP018251|1558
	5106	2	NZ_CP004873.1	CP004873|2059
	7522	2	NZ_CP018773.2	CP018773|586
	7523	2	NZ_CP019908.1	CP019908|586
	7520	2	KY770024.1	KY770024|586
	7521	2	NZ_CP015977.1	CP015977|586
	7524	2	KX236309.1	KX236309|586
	7525	2	KX894453.1	KX894453|586
	7528	2	KY964067.1	KY964067|586
	11103	2	NZ_CP019942.1	CP019942|4484
	6142	2	NZ_CP009878.1	CP009878|1705
	6141	2	NZ_CP016687.1	CP016687|3318
	6140	2	NZ_CP011982.1	CP011982|762
	6146	2	KU886034.1	KU886034|933
	6145	2	KU051709.1	KU051709|933
	6144	2	NZ_CP013823.1	CP013823|2615
	6149	2	KT982618.1	KT982618|933
	6148	2	KU862632.1	KU862632|933
	10972	2	NZ_CP007164.1	CP007164|4388
	10975	2	KX353851.1	KX353851|4158
	10977	2	NZ_CP021785.1	CP021785|922
	10978	2	KY595964.1	KY595964|606
	10979	2	KM281802.1	KM281802|1390
	2274	2	CP012138.1	CP012138|1363
	2276	2	NZ_CP015368.1	CP015368|3823
	2270	2	KR827684.1	KR827684|973
	2273	2	CP020343.1	CP020343|1363
	2272	2	NZ_CP021215.1	CP021215|2682
	11595	2	NC_005098.1	NC_005098|3159
	11596	2	NC_002013.1	NC_002013|1048
	11590	2	NZ_CP011643.1	CP011643|199
	3201	2	NZ_CP016822.1	CP016822|1986
	9765	2	NZ_CP016718.1	CP016718|2961
	2051	2	LN713927.1	LN713927|4121
	2053	2	NZ_CP010871.1	CP010871|1465
	2055	2	NZ_CP015279.1	CP015279|1515
	4539	2	NZ_CP021938.1	CP021938|546
	2057	2	NZ_CP021364.1	CP021364|2660
	2056	2	NZ_CP019295.1	CP019295|1496
	2059	2	KY014466.1	KY014466|966
	2058	2	KY014464.1	KY014464|966
	4537	2	NZ_CP020717.1	CP020717|2484
	4820	2	NZ_CP009491.1	CP009491|2071
	4533	2	NZ_CP021210.1	CP021210|544
	11623	2	FN597255.1	FN597255|4503
	7981	2	NZ_CP009063.1	CP009063|3509
	7982	2	NZ_CP019367.1	CP019367|2174
	9407	2	NZ_CP019451.1	CP019451|4659
	9406	2	NZ_CP016751.1	CP016751|2955
	11625	2	NZ_CP018665.1	CP018665|207
	9404	2	KJ830768.1	KJ830768|3620
	10621	2	NZ_CP012592.1	CP012592|2654
	9409	2	KM051986.1	KM051986|1076
	10626	2	KT937281.1	KT937281|335
	8312	2	NZ_CP006994.1	CP006994|4203
	7324	2	CP000160.1	NC_007678|3688
	7326	2	NZ_CP014929.1	CP014929|1339
	7327	2	NZ_CP006373.1	CP006373|3373
	10088	2	NC_020550.1	NC_020550|869
	10085	2	CP003812.1	CP003812|1216
	10086	2	NZ_CP014290.1	CP014290|2881
	10080	2	NZ_CP010570.1	CP010570|869
	10081	2	NZ_CP015301.1	CP015301|869
	10083	2	NZ_CP019793.1	CP019793|1214
	802	2	NZ_CP009639.1	CP009639|2084
	800	2	KY270852.1	KY270852|429
	7068	2	NZ_CP016330.1	CP016330|2067
	7067	2	NZ_CP016799.1	CP016799|1254
	7066	2	NZ_CP007556.1	CP007556|1880
	7064	2	NZ_CP019877.1	CP019877|1165
	7060	2	NZ_CP018473.1	CP018473|1728
	3786	2	NZ_CP017443.1	CP017443|1558
	6961	2	NZ_CP012574.1	CP012574|2656
	6962	2	NZ_CP011543.1	CP011543|4445
	6965	2	NZ_CP018060.1	CP018060|1872
	6964	2	NZ_CP013194.1	CP013194|1358
	6966	2	NZ_CP020073.1	CP020073|730
	6969	2	NZ_CP012292.1	CP012292|1258
	6968	2	NC_008821.1	NC_008821|1864
	8154	2	NZ_CP008812.1	CP008812|4221
	8627	2	JN106352.1	JN106352|2908
	8152	2	NZ_CP018944.1	CP018944|691
	8153	2	CP009911.1	CP009911|1697
	5898	2	NZ_CP012428.1	CP012428|2627
	8229	2	NZ_CP017189.1	CP017189|1622
	9986	2	CP004867.1	CP004867|437
	9984	2	NZ_CP009254.1	CP009254|3409
	9985	2	KU644676.1	KU644676|897
	9982	2	JX101644.1	JX101644|1840
	9981	2	NZ_CP010887.1	CP010887|4427
	11025	2	KF801472.1	KF801472|3297
	11026	2	NZ_CP019212.1	CP019212|340
	11028	2	KT207463.1	KT207463|1073
	1389	2	NZ_CP020079.1	CP020079|1496
	1384	2	NZ_CP011054.1	CP011054|4434
	1385	2	MF150122.1	MF150122|1530
	1386	2	NZ_CP018339.1	CP018339|1530
	1383	2	NZ_CP015823.1	CP015823|767
	7222	2	CP014114.1	CP014114|2444
	11368	2	NC_000938.1	NC_000938|3161
	11366	2	NZ_CP007052.1	CP007052|4381
	11362	2	KM583820.1	KM583820|3493
	1774	2	NZ_CP017103.1	CP017103|3571
	1771	2	NZ_CP014644.1	CP014644|2334
	1770	2	NZ_CP011009.1	CP011009|1611
	1779	2	CP009413.2	CP009413|960
	7229	2	NZ_CP010837.1	CP010837|4424
	6688	2	NZ_CP012431.1	CP012431|1656
	6682	2	NZ_CP010958.1	CP010958|2697
	6683	2	NZ_CP018968.1	CP018968|891
	6684	2	JQ432563.1	JQ432563|3959
	6686	2	NZ_CP013037.1	CP013037|1598
	6687	2	NZ_CP013033.1	CP013033|1598
	2428	2	NZ_HG941719.1	HG941719|1552
	2429	2	NZ_CP015601.1	CP015601|1892
	2420	2	NZ_CP004395.1	CP004395|1459
	2422	2	NZ_CP014682.1	CP014682|2361
	2423	2	NZ_CP021180.1	CP021180|1554
	2424	2	KY007017.1	KY007017|973
	2427	2	NZ_CP014515.1	CP014515|2387
	7848	2	NZ_CP016749.1	CP016749|2944
	6356	2	NZ_CP012855.1	CP012855|4452
	6357	2	KT325596.1	KT325596|2723
	6354	2	NZ_CP021533.1	CP021533|486
	6352	2	NZ_CP012123.1	CP012123|1287
	6358	2	NZ_CP009073.1	CP009073|2070
	9340	2	NZ_CP016717.1	CP016717|3341
	9614	2	NZ_CP015122.1	CP015122|1064
	9343	2	NZ_CP015969.1	CP015969|1243
	9344	2	NZ_CP010354.1	CP010354|2268
	9345	2	NZ_CP017933.1	CP017933|111
	10169	2	CP014198.2	CP014198|22
	10168	2	NZ_CP018575.1	CP018575|1727
	9348	2	CP001167.1	CP001167|1654
	10163	2	NZ_CP007808.1	CP007808|4395
	10161	2	NZ_CP006572.1	CP006572|1215
	9619	2	NZ_CP012877.1	CP012877|2905
	1814	2	KX815983.1	KX815983|960
	1816	2	NZ_CP003950.1	CP003950|4331
	1817	2	KX458222.1	KX458222|955
	1813	2	CP009232.1	CP009232|1555
	1819	2	NZ_CP012448.1	CP012448|1650
	2167	2	KM506769.1	KM506769|966
	1609	2	NZ_CP006906.1	CP006906|4379
	3229	2	CP013100.1	CP013100|4573
	1979	2	KR559888.1	KR559888|960
	1977	2	NZ_CP021170.1	CP021170|3000
	1976	2	KX957972.1	KX957972|2743
	1975	2	KT033470.1	KT033470|828
	1974	2	NZ_CP021690.1	CP021690|1554
	3221	2	NZ_CP012965.1	CP012965|2233
	1972	2	NZ_CP007798.1	CP007798|2771
	1606	2	CP008701.1	CP008701|1229
	2848	2	NZ_CP020923.1	CP020923|369
	2849	2	NZ_CP010201.1	CP010201|1012
	2847	2	KX015668.1	KX015668|86
	2844	2	NZ_CP017423.1	CP017423|3625
	2843	2	NZ_CP010881.1	CP010881|1578
	2841	2	NZ_CP014745.1	CP014745|1596
	5474	2	CP016187.1	CP016187|644
	5479	2	KY012274.1	KY012274|644
	5519	2	NZ_CP016388.1	CP016388|644
	3038	2	NZ_CP021541.1	CP021541|1585
	5513	2	KJ776581.1	KJ776581|2413
	5515	2	KT601170.1	KT601170|4150
	5514	2	KX982171.1	KX982171|4150
	5517	2	NZ_CP017023.1	CP017023|1629
	5516	2	NZ_CP019316.1	CP019316|4655
	537	2	NZ_CP017078.1	CP017078|1665
	534	2	NZ_CP013544.1	CP013544|2924
	533	2	NC_003903.1	NC_003903|4101
	530	2	NZ_CP013543.1	CP013543|1801
	539	2	NZ_CP013586.1	CP013586|1801
	538	2	NZ_CP021699.1	CP021699|1530
	3295	2	NZ_CP016864.1	CP016864|962
	1904	2	KJ802404.1	KJ802404|955
	6510	2	KU237244.1	KU237244|2696
	1902	2	KR827393.1	KR827393|955
	6513	2	NZ_CP006472.1	CP006472|4043
	1903	2	NZ_CP021216.1	CP021216|2671
	10793	2	NZ_CP010375.2	CP010375|135
	3813	2	NZ_CP016520.1	CP016520|476
	3816	2	NZ_CP017286.1	CP017286|1580
	3817	2	NZ_CP017281.1	CP017281|1580
	3815	2	NZ_CP017851.1	CP017851|1580
	8457	2	NZ_CP003916.1	CP003916|3457
	8453	2	KT988020.1	KT988020|1095
	8452	2	NZ_CP015788.1	CP015788|1178
	8458	2	NC_019983.1	NC_019983|566
	7549	2	NZ_CP016800.1	CP016800|1256
	7540	2	KU761327.1	KU761327|586
	7541	2	KY012276.1	KY012276|586
	7542	2	NZ_CP016688.1	CP016688|1125
	7543	2	NZ_CP016695.1	CP016695|1125
	7544	2	NZ_CP014904.1	CP014904|1341
	7547	2	NZ_CP021673.1	CP021673|1346
	5126	2	KX523901.1	KX523901|681
	6161	2	NZ_CP009603.1	CP009603|1085
	6163	2	KT005457.1	KT005457|664
	10997	2	CP016075.1	CP016075|1390
	2217	2	NZ_CP017221.1	CP017221|972
	2216	2	NZ_CP014978.1	CP014978|960
	2215	2	NZ_CP019028.1	CP019028|1550
	4512	2	KR152226.1	KR152226|4147
	4513	2	NZ_CP016715.1	CP016715|3318
	4511	2	NZ_CP017008.1	CP017008|1319
	4517	2	NZ_CP016737.1	CP016737|2937
	4514	2	NZ_CP005088.1	CP005088|1812
	4515	2	NZ_CP018688.1	CP018688|1705
	9429	2	NZ_CP015590.1	CP015590|4464
	9421	2	NZ_CP011831.1	CP011831|601
	9420	2	CP005982.1	CP005982|1238
	9423	2	FN429768.1	FN429768|4603
	9425	2	NC_007187.1	NC_007187|4036
	9427	2	NZ_CP013912.1	CP013912|1397
	5289	2	LN864821.1	LN864821|681
	5288	2	NZ_CP022153.1	CP022153|681
	5281	2	KY174331.1	KY174331|644
	5283	2	NZ_CP022266.1	CP022266|1962
	5282	2	KY363996.1	KY363996|644
	5284	2	NZ_CP021900.1	CP021900|1578
	5287	2	NZ_CP022150.1	CP022150|681
	5286	2	NZ_CP016714.1	CP016714|3318
	7000	2	NZ_CP015390.1	CP015390|612
	7302	2	NZ_CP015011.1	CP015011|2288
	7301	2	NZ_CP021478.1	CP021478|1285
	7306	2	KC687076.1	KC687076|4517
	7307	2	NZ_CP014914.1	CP014914|1326
	9284	2	NZ_CP007162.1	CP007162|4387
	7309	2	KX863568.1	KX863568|629
	9281	2	NZ_CP014879.1	CP014879|1248
	9282	2	NZ_CP014905.1	CP014905|1248
	7007	2	KY436025.1	KY436025|1671
	7006	2	KY296104.1	KY296104|731
	7045	2	JN581942.1	JN581942|1098
	10207	2	NZ_CP010366.2	CP010366|814
	7047	2	KU578314.1	KU578314|891
	7046	2	NZ_CP022499.1	CP022499|361
	10202	2	KM583811.1	KM583811|3286
	10200	2	KU726092.1	KU726092|2055
	7049	2	NZ_CP022453.1	CP022453|1094
	10208	2	NC_006871.1	NC_006871|1390
	8609	2	NZ_CP017772.1	CP017772|1903
	6988	2	NZ_CP011620.1	CP011620|616
	6985	2	NZ_CP009827.1	CP009827|4130
	8606	2	NZ_CP014628.1	CP014628|2107
	8604	2	NZ_CP014511.1	CP014511|2389
	6980	2	KY503036.1	KY503036|3357
	4722	2	KY362373.1	KY362373|1310
	2988	2	NZ_CP013298.1	CP013298|2812
	2983	2	KJ410765.1	KJ410765|3445
	2982	2	NZ_CP021945.1	CP021945|80
	2981	2	NZ_CP021940.1	CP021940|80
	1018	2	NZ_CP011611.1	CP011611|1876
	1014	2	KX832927.1	KX832927|967
	1017	2	NZ_CP019993.1	CP019993|1649
	1013	2	NZ_CP015032.1	CP015032|2276
	4358	2	NZ_CP021650.1	CP021650|998
	4359	2	KY051550.1	KY051550|991
	4354	2	NC_011150.1	NC_011150|3677
	4357	2	KR905388.1	KR905388|489
	4350	2	KR905386.1	KR905386|489
	4352	2	KR905390.1	KR905390|489
	4353	2	HG803186.1	HG803186|3438
	11007	2	NZ_HG813243.1	HG813243|1390
	11346	2	NZ_CP018446.1	CP018446|198
	11348	2	NC_007166.1	NC_007166|1043
	11349	2	NZ_CP018739.1	CP018739|207
	5705	2	KM660724.1	KM660724|933
	5703	2	KC964606.1	KC964606|996
	10835	2	NZ_CP009634.1	CP009634|2249
	10833	2	KF740631.1	KF740631|4178
	10838	2	KM281803.1	KM281803|1390
	1050	2	NZ_CP015833.1	CP015833|430
	5356	2	NZ_CP022178.1	CP022178|2426
	7829	2	NZ_CP016696.1	CP016696|3481
	7828	2	NZ_CP020611.1	CP020611|3481
	7822	2	KT965092.1	KT965092|2720
	7820	2	NZ_CP020476.1	CP020476|1852
	1055	2	NZ_CP011296.1	CP011296|4297
	9368	2	NZ_CP010225.1	CP010225|505
	9367	2	NZ_CP015129.1	CP015129|2096
	9364	2	NZ_CP016710.1	CP016710|2955
	9365	2	NZ_CP021066.1	CP021066|2264
	9361	2	NC_005567.1	NC_005567|2265
	8984	2	NZ_CP018425.1	CP018425|762
	8987	2	NZ_CP015486.1	CP015486|1151
	8986	2	NZ_CP020606.1	CP020606|2963
	8981	2	NZ_CP021543.1	CP021543|762
	8980	2	NZ_CP009778.1	CP009778|762
	8983	2	NZ_CP021837.1	CP021837|762
	8982	2	NZ_CP021717.1	CP021717|762
	1837	2	NZ_CP017059.1	CP017059|748
	3795	2	NZ_CP018244.1	CP018244|1558
	1838	2	NZ_CP015152.1	CP015152|1411
	3791	2	NZ_CP008954.1	CP008954|1634
	3790	2	KY865321.1	KY865321|550
	3793	2	NZ_CP022228.1	CP022228|1140
	3792	2	CP016084.1	CP016084|1859
	2407	2	NZ_CP009714.1	CP009714|85
	2156	2	NZ_CP022227.1	CP022227|1555
	2405	2	NZ_CP006756.1	CP006756|85
	4985	2	NZ_CP017364.1	CP017364|1537
	2403	2	NZ_CP006760.1	CP006760|85
	2400	2	KY174332.1	KY174332|1588
	4986	2	CP022460.1	CP022460|1549
	4988	2	NZ_CP021882.1	CP021882|486
	2408	2	NZ_CP020056.1	CP020056|955
	2409	2	KP893385.1	KP893385|747
	1956	2	JX127248.1	JX127248|1553
	1952	2	NZ_CP015237.1	CP015237|4246
	3243	2	NZ_CP021714.1	CP021714|80
	3242	2	KX443407.1	KX443407|3677
	3241	2	NZ_CP014765.1	CP014765|1577
	3246	2	NC_003385.1	NC_003385|86
	3245	2	NZ_CP013191.1	CP013191|1366
	1483	2	NZ_CP009433.1	CP009433|2457
	1486	2	NZ_CP022170.1	CP022170|576
	3308	2	KU549175.1	KU549175|1836
	3309	2	NZ_CP014662.1	CP014662|473
	5494	2	KU934208.1	KU934208|644
	3304	2	NZ_CP016865.1	CP016865|476
	5497	2	MG552133.1	MG552133|649
	3302	2	KY471629.1	KY471629|487
	5491	2	NZ_CP019795.1	CP019795|1210
	5492	2	NZ_CP020328.1	CP020328|1210
	3301	2	KY471628.1	KY471628|487
	2068	2	NZ_CP010872.1	CP010872|1463
	1992	2	NZ_CP021551.1	CP021551|955
	613	2	NZ_CP010380.1	CP010380|840
	610	2	NZ_CP019641.1	CP019641|1383
	611	2	NZ_CP010326.1	CP010326|784
	1275	2	NZ_CP021710.1	CP021710|767
	2061	2	JX627580.1	JX627580|3823
	519	2	NZ_CP018064.1	CP018064|1870
	511	2	NZ_CP015879.1	CP015879|4622
	512	2	NZ_CP017632.1	CP017632|430
	516	2	NC_007410.1	CP000119|4361
	1226	2	NZ_CP011977.1	CP011977|769
	621	2	NZ_CP022669.1	CP022669|1786
	627	2	NZ_CP020346.1	CP020346|1450
	1221	2	KY887592.1	KY887592|960
	624	2	NZ_CP022346.1	CP022346|1406
	1229	2	NC_003384.1	NC_003384|841
	1228	2	NZ_CP016365.1	CP016365|1490
	6536	2	KU167609.1	KU167609|664
	6537	2	KU761328.1	KU761328|664
	8293	2	NZ_CP017368.1	CP017368|1327
	6535	2	KU167608.1	KU167608|664
	8295	2	NZ_CP007791.1	CP007791|3702
	8294	2	NZ_CP008809.1	CP008809|4221
	8297	2	KP099552.1	KP099552|567
	6531	2	NZ_CP014289.1	CP014289|4554
	6538	2	KX214669.1	KX214669|664
	6539	2	KX470735.1	KX470735|664
	8244	2	NZ_CP018266.1	CP018266|1694
	3878	2	NZ_CP018448.1	CP018448|726
	3879	2	NZ_CP018451.1	CP018451|726
	3870	2	NZ_CP020580.1	CP020580|1836
	3871	2	NZ_CP020582.1	CP020582|1836
	3876	2	NZ_CP016548.1	CP016548|489
	3877	2	NZ_CP013691.1	CP013691|2851
	8479	2	KP842560.1	KP842560|3050
	8471	2	NZ_CP021680.1	CP021680|1068
	7564	2	NZ_CP019723.1	CP019723|1332
	7560	2	NZ_CP019032.1	CP019032|1546
	7561	2	KY770023.1	KY770023|586
	7568	2	NZ_CP015967.1	CP015967|1328
	10123	2	NC_004652.1	NC_004652|2965
	9305	2	KU896918.1	KU896918|4160
	9306	2	NZ_CP007623.1	CP007623|877
	4167	2	CP011999.1	CP011999|1576
	4165	2	KX246267.1	KX246267|529
	4164	2	NZ_CP010886.1	CP010886|4233
	4169	2	NZ_CP020064.1	CP020064|1233
	10125	2	NZ_CP009604.1	CP009604|4318
	10124	2	NZ_CP009593.1	CP009593|4318
	2231	2	NZ_CP014478.1	CP014478|2400
	2233	2	NZ_CP010222.1	CP010222|1356
	2236	2	NZ_CP010214.1	CP010214|1356
	5936	2	NZ_CP014286.1	CP014286|2338
	5933	2	NZ_CP019747.1	CP019747|1257
	3498	2	KJ958926.1	KJ958926|1713
	3499	2	NZ_CP018934.1	CP018934|1497
	3496	2	NZ_CP013030.1	CP013030|1009
	3497	2	NZ_CP018954.1	CP018954|1551
	3495	2	NZ_CP018932.1	CP018932|1497
	3492	2	KU355874.1	KU355874|475
	3493	2	HF922624.1	HF922624|973
	2095	2	NZ_CP015269.1	CP015269|4462
	2094	2	NZ_CP011480.1	CP011480|4293
	4572	2	NZ_CP019180.1	CP019180|42
	2096	2	KR559890.1	KR559890|966
	2091	2	KR559889.1	KR559889|960
	4575	2	NZ_CP016933.1	CP016933|2071
	4576	2	NZ_CP004874.1	CP004874|1504
	4577	2	NZ_CP015865.1	CP015865|2125
	4578	2	NZ_CP019731.1	CP019731|1319
	4579	2	NZ_CP019733.1	CP019733|1319
	2099	2	NZ_CP021956.1	CP021956|966
	4604	2	NZ_CP018185.1	CP018185|1830
	11667	2	KP313759.1	KP313759|2989
	11666	2	KJ190020.1	KJ190020|2989
	11669	2	MF062093.1	MF062093|2989
	11668	2	MF062092.1	MF062092|2989
	7361	2	NZ_CP011521.2	CP011521|2093
	7363	2	NZ_CP018203.1	CP018203|1320
	7365	2	KF831355.1	KF831355|2714
	9007	2	NZ_CP008942.1	CP008942|4397
	9005	2	NZ_CP015255.1	CP015255|4049
	9002	2	NZ_CP015384.1	CP015384|762
	9001	2	NZ_CP009877.1	CP009877|762
	10224	2	CP001385.1	CP001385|217
	10225	2	KR259134.1	KR259134|739
	10226	2	NZ_CP012906.1	CP012906|2766
	7028	2	KX520649.1	KX520649|2735
	10221	2	NC_005705.1	NC_005705|3351
	10222	2	NZ_CP021910.1	CP021910|4201
	7799	2	NZ_CP009071.1	CP009071|1205
	7791	2	NZ_CP015782.1	CP015782|1183
	7795	2	NZ_CP019847.1	CP019847|1198
	7794	2	NZ_CP015096.1	CP015096|4459
	1038	2	KP345882.1	KP345882|966
	1039	2	NZ_CP019308.1	CP019308|1489
	1032	2	CP014776.1	CP014776|1530
	1033	2	NZ_CP016820.1	CP016820|1987
	1036	2	NZ_CP010312.1	CP010312|4420
	1034	2	NZ_CP012501.1	CP012501|1364
	1035	2	NZ_CP011869.1	CP011869|2852
	4378	2	NZ_CP016898.1	CP016898|4635
	4379	2	NZ_CP021711.1	CP021711|544
	4370	2	NZ_CP019314.1	CP019314|1477
	4371	2	KT935445.1	KT935445|682
	4376	2	KM659091.1	KM659091|4163
	4377	2	NZ_CP021843.1	CP021843|532
	4375	2	NZ_CP010826.1	CP010826|4306
	11069	2	NZ_CP015174.1	CP015174|687
	11068	2	KJ158441.1	KJ158441|931
	11062	2	NZ_CP017582.1	CP017582|146
	8662	2	NZ_CP007671.1	CP007671|1676
	8663	2	NZ_CP014633.1	CP014633|2107
	8664	2	NZ_CP016599.1	CP016599|2006
	8665	2	NZ_CP020852.1	CP020852|1092
	8666	2	NZ_CP013800.1	CP013800|2855
	8669	2	NZ_CP007678.1	CP007678|1639
	1570	2	NZ_CP009294.1	CP009294|2730
	4085	2	NZ_CP008798.1	CP008798|1576
	4086	2	CP019996.1	CP019996|476
	4087	2	KR905389.1	KR905389|489
	4088	2	NZ_CP010362.1	CP010362|1576
	11327	2	NZ_CP007768.1	CP007768|1101
	11325	2	KP691638.1	KP691638|2929
	11329	2	CP019694.1	CP019694|1370
	5728	2	NZ_CP013669.1	CP013669|2620
	5722	2	NZ_CP012432.1	CP012432|1642
	5726	2	NZ_CP014602.1	CP014602|2370
	5727	2	KU356988.1	KU356988|998
	5724	2	NZ_CP013192.1	CP013192|1560
	5725	2	NZ_CP014236.1	CP014236|2892
	1576	2	NZ_CP013797.1	CP013797|2622
	11490	2	CP001388.1	CP001388|2
	11494	2	AF511037.1	AF511037|3157
	8088	2	NZ_CP015332.1	CP015332|1953
	8089	2	NZ_CP020021.1	CP020021|1677
	6648	2	NZ_CP015793.1	CP015793|1171
	6649	2	NZ_CP015808.1	CP015808|1171
	6640	2	KP776609.1	KP776609|664
	6641	2	NZ_CP015617.1	CP015617|2994
	6642	2	NZ_CP015339.1	CP015339|1283
	10815	2	KY486775.1	KY486775|4534
	7803	2	NZ_CP019231.1	CP019231|1510
	7802	2	KX889311.1	KX889311|568
	7806	2	NZ_CP015800.1	CP015800|1196
	7808	2	CP015632.1	CP015632|2165
	6399	2	NZ_CP017356.1	CP017356|1263
	6392	2	NZ_CP016918.1	CP016918|1910
	6393	2	NZ_CP019737.1	CP019737|1299
	6390	2	NZ_CP022158.1	CP022158|363
	6391	2	NZ_CP016624.1	CP016624|1910
	6396	2	KY352406.1	KY352406|649
	6397	2	NZ_CP017963.1	CP017963|4647
	2396	2	NZ_CP014581.1	CP014581|4605
	2397	2	CP020756.1	CP020756|2263
	2394	2	KF992018.2	KF992018|955
	2395	2	NC_023908.1	NC_023908|955
	2392	2	NZ_CP015221.1	CP015221|4245
	2393	2	NZ_CP015835.1	CP015835|955
	2391	2	NZ_CP006752.1	CP006752|85
	2398	2	NZ_CP014295.1	CP014295|966
	1850	2	KX156772.1	KX156772|955
	1854	2	KT935446.1	KT935446|3041
	1855	2	NZ_CP016821.1	CP016821|1985
	1856	2	NZ_CP020109.1	CP020109|769
	1857	2	NZ_CP020333.1	CP020333|2884
	2170	2	CP016196.1	CP016196|1928
	3845	2	NZ_CP018238.1	CP018238|1558
	4962	2	NZ_CP009758.1	CP009758|2071
	4960	2	NZ_CP010581.1	CP010581|2246
	1420	2	NZ_CP010181.1	CP010181|1355
	3846	2	NZ_CP007000.1	CP007000|2603
	1933	2	NZ_CP016489.1	CP016489|2031
	3260	2	LT009689.1	LT009689|1577
	3262	2	NZ_CP022350.1	CP022350|621
	1937	2	NZ_CP013779.1	CP013779|2621
	3264	2	KX443406.1	KX443406|3677
	5125	2	NZ_CP021502.1	CP021502|1293
	1939	2	NZ_CP011121.1	CP011121|2257
	5127	2	NZ_CP017588.1	CP017588|1915
	5122	2	NZ_CP018124.1	CP018124|644
	5123	2	KY784668.1	KY784668|644
	7944	2	NZ_CP022536.1	CP022536|4497
	9190	2	NZ_CP022570.1	CP022570|4601
	7940	2	KY554216.1	KY554216|1656
	3367	2	NZ_CP016522.1	CP016522|476
	10373	2	KY595970.1	KY595970|603
	10370	2	CP013627.1	CP013627|2352
	6886	2	NZ_CP012995.1	CP012995|664
	6884	2	KM210088.1	KM210088|2994
	6883	2	KM210086.1	KM210086|2994
	6881	2	NZ_CP019751.1	CP019751|1284
	605	2	NZ_CP009883.1	CP009883|840
	604	2	NZ_CP018781.1	CP018781|3807
	607	2	NZ_CP022533.1	CP022533|429
	606	2	NZ_CP014208.1	CP014208|2894
	601	2	KX636095.1	KX636095|770
	1208	2	NZ_CP018848.1	CP018848|1630
	602	2	NZ_CP011635.1	CP011635|840
	1202	2	NZ_CP020855.1	CP020855|767
	8279	2	CP014386.1	CP014386|1682
	8278	2	LN866850.1	LN866850|1667
	8274	2	NZ_CP013198.1	CP013198|4265
	8270	2	NZ_CP004363.1	CP004363|1158
	8419	2	NZ_CP009074.1	CP009074|50
	8413	2	NZ_CP009804.1	CP009804|4416
	8412	2	NZ_CP009064.1	CP009064|1762
	8417	2	NZ_CP012709.1	CP012709|2914
	8415	2	NC_013726.1	NC_013726|3701
	8414	2	NZ_CP014613.1	CP014613|2372
	7588	2	CP011833.1	CP011833|1907
	9807	2	NZ_CP012164.1	CP012164|100
	9806	2	CP018142.1	CP018142|1841
	9804	2	DQ460733.1	DQ460733|897
	7580	2	NZ_CP003719.1	CP003719|3020
	9801	2	NZ_CP011354.1	CP011354|434
	9800	2	KU549174.1	KU549174|1076
	6483	2	NZ_CP019459.1	CP019459|1444
	6480	2	NZ_CP015166.1	CP015166|2262
	4149	2	NZ_CP012569.1	CP012569|1713
	4148	2	CP009052.1	CP009052|487
	4145	2	CP010831.1	CP010831|476
	4146	2	NZ_CP019234.1	CP019234|1499
	4142	2	NZ_CP015155.1	CP015155|2263
	3857	2	EU418923.1	EU418923|475
	3854	2	NZ_CP020051.1	CP020051|1140
	3855	2	NZ_CP011023.1	CP011023|4432
	3851	2	NZ_CP018248.1	CP018248|1558
	6485	2	CP007752.1	CP007752|1598
	5919	2	CP009912.1	CP009912|1773
	5915	2	KT982616.1	KT982616|933
	4558	2	KP294351.1	KP294351|683
	4559	2	NZ_CP009919.1	CP009919|1606
	4556	2	NZ_CP019011.1	CP019011|487
	4557	2	KR822247.1	KR822247|665
	4554	2	KM977710.1	KM977710|1836
	4552	2	JN106167.1	JN106167|997
	4553	2	NZ_CP010069.1	CP010069|2071
	4550	2	KF648557.1	KF648557|4174
	4551	2	NZ_CP013712.1	CP013712|1069
	11689	2	NZ_CP011067.1	CP011067|222
	11686	2	NC_004562.1	NC_004562|1041
	11680	2	NZ_CP012895.1	CP012895|1470
	11683	2	MF062089.1	MF062089|2989
	6074	2	JN102344.1	JN102344|934
	6073	2	NZ_CP016369.1	CP016369|1487
	6079	2	NZ_CP016446.1	CP016446|831
	2616	2	NZ_CP012571.1	CP012571|1587
	2615	2	NZ_CP022349.1	CP022349|1231
	2611	2	NZ_CP011519.2	CP011519|2600
	2610	2	CP016763.1	CP016763|621
	2619	2	NZ_CP016366.1	CP016366|3009
	2618	2	CP000037.1	CP000037|1363
	7344	2	CP020871.1	CP020871|2460
	10799	2	KY994647.1	KY994647|2773
	7340	2	KY296096.1	KY296096|696
	7348	2	NZ_CP018777.1	CP018777|1669
	7349	2	NZ_CP018950.1	CP018950|585
	7008	2	KJ003839.1	KJ003839|2994
	9028	2	NZ_CP004882.1	CP004882|3446
	9025	2	NZ_CP015151.1	CP015151|2266
	9024	2	NZ_CP010010.1	CP010010|2266
	7005	2	NZ_CP021433.1	CP021433|1852
	10247	2	KT988306.1	KT988306|357
	9023	2	NZ_CP011355.1	CP011355|3446
	10245	2	HG983280.1	HG983280|3841
	741	2	NZ_CP011601.1	CP011601|429
	742	2	NZ_CP004000.1	CP004000|1530
	745	2	NZ_CP017901.1	CP017901|4223
	746	2	NZ_CP017898.1	CP017898|4223
	748	2	NZ_CP011417.1	CP011417|1363
	749	2	NZ_CP014284.1	CP014284|1416
	1185	2	NZ_CP013108.1	CP013108|2675
	2949	2	NZ_CP011991.1	CP011991|1220
	2946	2	NZ_CP011986.1	CP011986|1220
	2943	2	KY798507.1	KY798507|1220
	5357	2	NZ_CP022172.1	CP022172|2426
	5355	2	NZ_CP014491.1	CP014491|2395
	1053	2	KU743384.1	KU743384|430
	1054	2	NZ_CP020041.1	CP020041|2485
	5352	2	NZ_CP009864.1	CP009864|1574
	1056	2	NZ_CP012168.1	CP012168|964
	1058	2	NZ_CP010857.1	CP010857|4301
	5359	2	NZ_CP022183.1	CP022183|2426
	5358	2	NZ_CP022131.1	CP022131|1289
	4311	2	NZ_CP013715.1	CP013715|2445
	4312	2	NZ_CP010002.1	CP010002|1504
	4315	2	KR078259.1	KR078259|544
	4317	2	NZ_CP009862.1	CP009862|1574
	11042	2	NZ_CP019150.1	CP019150|924
	11048	2	NZ_CP013343.1	CP013343|2822
	3117	2	NZ_CP015355.1	CP015355|3038
	8648	2	KY513281.1	KY513281|1148
	8649	2	NZ_CP012424.1	CP012424|4052
	8644	2	NZ_CP013935.1	CP013935|2906
	8645	2	NZ_CP010959.1	CP010959|2696
	8642	2	NZ_CP012973.1	CP012973|1679
	8641	2	NZ_CP012971.1	CP012971|1679
	5740	2	NZ_CP022157.1	CP022157|934
	11309	2	NC_002070.1	NC_002070|4140
	5742	2	NZ_CP006372.1	CP006372|4329
	5743	2	NZ_CP009059.1	CP009059|1772
	5745	2	DQ839391.1	DQ839391|563
	5746	2	NC_007100.1	NC_007100|893
	5748	2	NZ_CP009358.1	CP009358|4409
	5749	2	NZ_CP014932.1	CP014932|1335
	11304	2	NC_011511.1	NC_011511|3836
	11307	2	AY641454.1	AY641454|4360
	5267	2	NZ_CP018723.1	CP018723|681
	5266	2	NZ_CP018706.1	CP018706|681
	5263	2	NZ_CP018736.1	CP018736|681
	5262	2	NZ_CP018717.1	CP018717|681
	1706	2	CP019727.1	CP019727|1409
	6668	2	NZ_CP011864.1	CP011864|4153
	6669	2	NZ_CP018621.1	CP018621|1718
	6660	2	NZ_CP014569.1	CP014569|2603
	6661	2	NZ_CP016630.1	CP016630|1996
	6667	2	KT315928.1	KT315928|2727
	10870	2	GU722200.1	GU722200|4188
	10877	2	NZ_CP012953.1	CP012953|1063
	2378	2	NZ_CP013774.1	CP013774|2621
	2376	2	KU321583.1	KU321583|550
	2377	2	KP789020.1	KP789020|1555
	2372	2	NZ_CP010207.1	CP010207|1356
	2373	2	KT897275.1	KT897275|2721
	1870	2	NZ_CP012007.1	CP012007|352
	1878	2	AM886293.1	NC_010558|1550
	4944	2	NZ_CP009703.1	CP009703|2071
	4947	2	NZ_CP009711.1	CP009711|2071
	4949	2	NZ_CP013752.1	CP013752|1271
	2112	2	NZ_CP012962.1	CP012962|2234
	2115	2	NZ_CP020062.1	CP020062|1221
	2116	2	NZ_CP020811.1	CP020811|2466
	2117	2	NZ_CP011282.1	CP011282|1650
	1919	2	NZ_CP015734.1	CP015734|2159
	5108	2	KY802014.1	KY802014|644
[truncated: 6,272 more rows]

## Sheet: COMPASSvsMOB-suite4
	Shared COMPASS	Shared MOB-suite	Unique COMPASS	Unique MOBsuite
	GQ149348.1	CP010351|2397	NZ_CP012748.1	08-5333|960
	AY589570.1	CP017294|3040	NZ_CP006880.1	AB000510|2653
	NC_019172.1	CP000617|3542	NC_012586.1	AB003192|3699
	Z22927.1	CP001117|3781	NZ_CP017105.1	AB007196|4135
	NC_012090.1	NC_012528|3781	NZ_CP024314.1	AB019522|2773
	KF559315.1	CP013587|2924	NZ_CP023071.1	AB021078|476
	KY888886.1	CP012862|4272	NZ_CP017244.1	AB022096|4085
	NC_020543.1	CP021083|2707	NZ_CP013054.1	AB024946|1357
	NZ_CP004862.1	CP003079|3224	NZ_CP016452.1	AB058947|4067
	NC_012175.1	NC_019957|3224	NZ_CP025986.1	AB063523|3314
	KY978629.1	CP002435|3640	NZ_CP029452.1	AB073701|2544
	NC_013130.1	NC_014839|3640	NZ_CP013110.1	AB081463|3111
	NC_022092.1	CP006988|2711	FP885907.1	AB082959|3313
	CP017419.1	CP013001|2898	NZ_CP016905.1	AB086443|3311
	NZ_CP012104.1	CP020898|2924	NC_016815.1	AB088224|2209
	NZ_CP011639.1	CP001646|3767	CP021765.1	AB093554|4010
	NZ_CP017380.1	NC_012855|3767	CP021763.1	AB119526|3107
	NZ_CP018466.1	KF602051|2836	NZ_CP015116.1	AB125215|3194
	NZ_CP012757.1	NC_023286|2836	NC_020062.1	AB125342|944
	NZ_CP016529.1	CP000631|3804	NZ_CP016555.1	AB127588|3192
	FJ666132.1	NC_011987|3804	NZ_CP012944.1	AB189671|1428
	NZ_CP017858.1	CP015507|4617	CP022703.1	AB231906|1004
	NC_006298.1	CP011808|2598	NZ_CP021449.1	AB237782|999
	NC_011334.1	CP000748|3846	NZ_CP016915.1	AB243053|857
	KX523904.1	NC_011143|3846	NZ_CP021802.1	AB244976|1816
	CP012904.1	CP013995|1649	NZ_CP023068.1	AB250926|2063
	NZ_CP020850.1	CP009266|2493	NZ_CP013104.1	AB256957|1100
	KM577619.1	CP009619|4412	CP011998.1	AB265740|2689
	CP022284.1	CP001299|3822	NZ_CP016613.1	AB265741|3387
	NC_012634.1	NC_011758|3822	NZ_CP021653.1	AB266604|3993
	NZ_CP013748.1	CP009869|840	NZ_CP021767.1	AB270530|3847
	JX017307.1	CP013855|2853	NZ_CP012688.1	AB290882|3392
	NC_008263.1	CP013419|2835	NZ_CP029232.1	AB362339|2322
	JX174169.1	CP000838|3935	NC_017589.1	AB365348|2061
	JQ670905.1	NC_009926|3935	NC_016626.1	AB453229|3764
	NC_015163.1	CP022541|3576	NZ_CP009763.1	AB539725|1048
	NZ_CP015273.1	NC_004041|2924	NZ_HG916855.1	AB549721|2782
	NZ_CP019224.1	U80928|2924	NZ_CP012940.1	AB576781|369
	KX880944.1	CP017887|1893	NZ_CP022367.1	AB588176|2323
	NZ_CP020843.1	NC_019699|2565	NZ_CP015851.1	AB588179|2323
	NC_021279.1	CP003598|2565	NC_010625.1	AB591424|960
	CP009051.1	CP015879|4622	NZ_CP007794.1	AB597522|2210
	NZ_CP013047.2	CP017632|430	NZ_CP014703.1	AB600171|3634
	NZ_CP011481.1	CP000119|4361	NC_017585.1	AB615352|1830
	HM560971.1	CP018064|1870	NC_016113.1	AB615353|2583
	LN735559.1	CP017574|1927	NC_022111.1	AB616660|933
	NC_015595.1	CP011314|1530	NC_016594.1	AB713428|2928
	NZ_CP020883.1	CP001812|3671	NZ_CP017076.1	AB713429|3088
	NZ_CP020886.1	NC_014389|3671	NZ_CP012915.1	AB736082|1430
	KF498970.1	CP006997|1869	NZ_CP015881.1	AB759690|2625
	NZ_CP012499.1	NC_023144|1869	NZ_CP024310.1	AB823544|1150
	NZ_CP021209.1	CP000317|4029	NC_019849.2	AB852526|998
	NZ_CP014009.1	NC_007949|4029	NZ_CP021795.1	AB855771|2519
	NZ_CP015132.1	CP013276|2015	NZ_CP021814.1	AB905284|2178
	NZ_CP015530.1	CP009349|2015	NC_017323.1	AB905285|2178
	NZ_CP010270.1	CP012863|4273	NZ_CP021218.1	AB905437|4352
	NZ_CP014530.1	CP013543|1801	NZ_CP021823.1	AB914479|2321
	NZ_CP013668.1	CP003091|3542	NC_020560.1	AB914743|2321
	NC_004704.2	NC_016591|3542	NC_003078.1	AB931111|3866
	NC_014031.1	CP000839|3934	NZ_CP021820.1	AB972537|4353
	NC_015715.1	NC_009927|3934	NZ_CP021799.1	AB972538|3087
	LN827801.1	NC_003903|4101	NZ_CP021810.1	AB972539|4354
	HE792893.1	CP013544|2924	NC_018701.1	AB981620|4355
	KX574671.1	CP017078|1665	NZ_CP021806.1	AB983195|1048
	NC_008496.1	CP021699|1530	NZ_CP019586.1	AB987830|4356
	CP021492.1	CP013586|1801	NC_017327.1	AF024666|2177
	NZ_CP020836.1	CP001038|3899	NC_017326.1	AF121000|3663
	NC_002118.1	NC_010631|3899	NZ_CP021831.1	AF164956|572
	NZ_CP022568.1	CP003684|1531	NZ_CP021828.1	AF311973|2746
	NZ_CP011523.1	NC_018107|1531	NZ_CP009146.1	AF325537|3568
	NZ_CP010091.1	CP000530|3996	NC_017324.1	AJ863570|998
	CP002259.1	NC_008757|3996	NZ_CP021217.1	AP000342|546
	KJ541070.1	CP002405|3646	NZ_CP021824.1	AP000581|3401
	NC_018968.1	NC_014825|3646	NZ_CP019484.1	AP001918|541
	NC_011781.1	CP013570|1801	NZ_CP012852.1	AP003139|1680
	NZ_CP018214.1	CP013576|1801	NZ_CP019487.1	AP003367|1636
	NC_019737.1	CP013533|1801	NC_009620.1	AP003515|2991
	CP005979.1	CP013548|1801	NZ_CP022999.1	AP003602|4125
	HF679279.1	KR653209|430	NZ_CP007068.1	AP003603|3238
	NZ_CP015609.1	CP013559|1801	NC_018683.1	AP003604|4122
	KT448817.1	CP013069|2786	NZ_CP021809.1	AP003605|4123
	KR936172.1	CP001626|1791	NZ_CP023064.1	AP003606|4124
	KM659097.1	NC_012852|1791	NC_015727.1	AP004237|745
	NZ_CP008999.1	CP013581|1801	NZ_CP023000.1	AP005225|4113
	NZ_CP009567.1	CP013528|1801	NZ_CP019912.1	AP005226|3162
	NZ_CP008990.1	CP009348|2816	NZ_CP021830.1	AP005645|1856
	NZ_CP008996.1	CP009334|2816	NZ_CP009145.1	AP006619|4068
	NZ_CP017357.1	CP013277|2816	NZ_CP015882.1	AP006620|4069
	NZ_CP006855.1	CP003764|2816	NZ_CP021813.1	AP006717|1036
	KC170281.1	NC_018516|2816	NZ_CP021794.1	AP006718|1133
	NZ_CP014203.1	CP018081|1847	NZ_CP021805.1	AP006719|798
	NZ_CP013665.1	CP020043|4175	NZ_CP019585.1	AP006862|1218
	GQ900390.1	NC_014213|2580	NC_019848.2	AP007210|1404
	NZ_CP013024.1	CP002043|2580	NZ_CP021801.1	AP007211|2013
	NZ_CP019018.1	CP020848|1530	CP011076.1	AP007212|1652
	NC_009790.1	CP019604|1389	NZ_CP021798.1	AP007213|2247
	NZ_CP017633.1	CP014853|1412	NC_003037.1	AP007214|1054
	DQ286390.1	CP013538|1801	NC_020527.1	AP008972|3923
	KT351736.1	CP000389|1833	NZ_CP016617.1	AP009045|3986
	HM560027.1	NC_008242|1833	NZ_CP018229.1	AP009050|1738
	NZ_CP010353.1	CP013524|1801	NZ_CP025507.1	AP009241|476
	JX194161.1	CP016082|4625	NZ_CP021827.1	AP009242|1012
	FJ494913.1	CP016313|2862	NC_011368.1	AP009243|1352
	CP019956.1	CP007048|2417	NZ_CP015231.1	AP009244|315
	NZ_CP011933.1	CP016838|430	CP016287.1	AP009245|312
	NC_018654.1	CP002527|2868	NC_009621.1	AP009246|469
	KF652072.1	NC_015498|2868	NZ_CP022523.1	AP009388|3894
	NZ_CP006747.1	CP019195|430	NZ_CP013562.1	AP009485|3800
	KT824791.1	CP016179|4627	NZ_CP013526.1	AP009486|2997
	NC_017590.1	CP013553|1801	NZ_CP013573.1	AP009487|3797
	NZ_CP006780.1	CP013564|1801	NZ_CP013579.1	AP009488|3796
	KC511628.1	KX810825|429	NZ_CP022666.1	AP009489|758
	NZ_CP019014.1	CP017148|1937	NZ_CP013556.1	AP009490|3799
	NZ_CP015131.1	CP000876|4342	NZ_CP013567.1	AP009491|3799
	NZ_CP019039.1	CP007734|1586	NZ_CP013541.1	AP009492|3798
	NZ_CP010110.1	CP020902|1530	NZ_CP020900.1	AP009511|3168
	NZ_CP015180.1	CP000318|4030	NC_017958.1	AP009512|3169
	NZ_CP014142.1	NC_007950|4030	NC_008269.1	AP009513|3167
	NZ_CP019296.1	CP012101|2020	NZ_CP019486.1	AP010657|3833
	NZ_CP020080.1	CP004365|2255	NZ_CP007129.1	AP010658|3834
	NZ_CP015008.1	CP013513|1803	NZ_CP025013.1	AP010659|3832
	KJ484634.1	CP013603|1803	NZ_CP019483.1	AP010660|3835
	KY020154.1	CP009293|3849	NC_010997.1	AP010891|2925
	NZ_CP012290.1	KX636095|770	NC_021911.1	AP010892|2929
	NZ_CP010094.1	CP011635|840	NZ_CP013546.1	AP010934|3597
	KC964607.1	CP000434|4020	NZ_CP013531.1	AP010954|1557
	NZ_CP015885.1	NC_008271|4020	NZ_CP013584.1	AP010955|528
	NC_006129.1	CP018781|3807	NZ_CP013589.1	AP010956|24
	HQ622575.1	CP009883|840	NZ_CP007130.1	AP010957|32
	DQ119295.1	CP014208|2894	NC_016585.1	AP010959|1561
	NC_016840.1	CP022533|429	NZ_CP022605.1	AP010961|841
	NZ_CP009916.1	CP019641|1383	NZ_CP025613.1	AP010962|1009
	NZ_CP020404.1	CP010326|784	NZ_CP017563.1	AP010963|1559
	KM576795.1	CP010380|840	NZ_CP013551.1	AP010964|834
	JQ004408.1	CP001292|3825	NZ_CP021355.1	AP010965|30
	NZ_CP018945.1	NC_011738|3825	NZ_CP020911.1	AP011117|2539
	NZ_CP016387.1	CP003593|3269	NZ_CP016619.1	AP011118|3782
	NC_015965.1	NC_019690|3269	NZ_CP022565.1	AP011119|4057
	NC_016864.1	CP000475|4004	NC_014633.1	AP011120|4055
	NC_015704.1	NC_008712|4004	NZ_CP017077.1	AP012033|2894
	NC_015741.1	CP004137|3170	NZ_CP020539.1	AP012036|3609
	NZ_CP015859.1	NC_020385|3170	NZ_CP015322.1	AP012037|3612
	NZ_CP017620.1	CP022669|1786	NZ_CP007795.1	AP012038|3611
	NC_009671.1	CP022568|1799	NZ_CP015514.1	AP012039|3613
	NZ_CP021488.1	CP022346|1406	NZ_CP022260.1	AP012040|3615
	NZ_CP019220.1	CP010016|2834	NC_011961.1	AP012041|3614
	NZ_CP017647.1	CP020346|1450	NC_016618.1	AP012042|3606
	KY362366.1	CP001115|3780	NZ_CP024200.1	AP012055|769
	NZ_CP011038.1	NC_012527|3780	NZ_CP013139.1	AP012056|1223
	AE016855.1	EU855788|429	NZ_CP021819.1	AP012160|2254
	NZ_CP006926.1	NC_012556|429	NZ_CP016453.1	AP012161|2256
	CP020758.1	CP016500|3803	NZ_CP021033.1	AP012162|2261
	NZ_CP016712.1	CP016407|472	NZ_CP009112.1	AP012163|3551
	NZ_CP014417.1	CP016409|472	NC_014533.1	AP012164|3082
	GQ900431.1	CP010957|2698	NC_009429.1	AP012165|3071
	GQ900464.1	CP003962|3042	NZ_CP012182.1	AP012166|3074
	NZ_CP019571.1	NC_022739|3042	NC_008378.1	AP012345|3463
	GQ900461.2	CP000657|3653	NZ_CP023549.1	AP012467|1671
	FN394966.1	NC_009339|3653	NZ_CP012860.1	AP012550|2404
	NC_016140.1	CP002436|3643	NZ_CP012185.1	AP013033|2991
	EU350090.1	NC_014840|3643	NZ_CP012399.1	AP013034|2991
	KC853436.1	CP008824|966	CP016083.1	AP014611|966
	GQ149347.1	CP003693|2017	NZ_CP022363.1	AP014654|1361
	NC_019223.1	NC_018688|2017	NC_012848.1	AP014659|4251
	GU198194.1	CP016596|2016	NC_014718.1	AP014804|548
	NZ_CP015968.1	CP009620|2493	NC_008043.1	AP014805|476
	NZ_CP013271.1	CP014169|4556	NZ_CP013238.1	AP014806|1549
	NZ_CP021191.1	EU855787|429	NZ_CP012916.1	AP014807|444
	NZ_CP018210.1	NC_012555|429	NZ_CP007453.1	AP014859|2531
	NC_012496.1	CP002437|3642	NZ_CP024793.1	AP014860|2533
	NZ_CP003712.1	NC_014841|3642	NC_014838.1	AP014861|2531
	NZ_CP003718.1	CP016024|2095	NZ_CP014309.1	AP014876|544
	NC_021234.2	CP016195|2081	NZ_CP014308.1	AP014877|545
	NZ_CP019637.1	CP018048|4145	NC_018696.1	AP014939|968
	NC_014149.1	CP009999|1411	NC_016595.1	AP015013|1679
	NZ_CP015073.1	CP006657|767	NZ_CP021032.1	AP017298|803
	CP017836.1	NC_022078|767	NZ_CP019603.1	AP017306|4357
	NZ_CP019232.1	CP016411|472	NZ_CP011350.1	AP017307|4358
	NZ_CP017030.1	CP000782|3953	NZ_HG916854.1	AP017380|4289
	NZ_CP013808.1	NC_009717|3953	NZ_CP009292.1	AP017399|2973
	NZ_CP013788.1	CP016413|472	NZ_CP013521.1	AP017625|2563
	NC_019694.1	CP014597|2373	CP012477.1	AP017656|1663
	AY034092.1	KX710093|429	NZ_CP013504.1	AP017657|1922
	KM977631.1	CP013491|1803	NZ_CP013594.1	AP017658|1810
	NZ_CP012607.1	CP013591|1803	NZ_CP013600.1	AP017659|1810
	NZ_CP016025.1	CP013501|1803	NZ_CP013510.1	AP017660|1826
	NZ_CP013783.1	CP013518|1803	NC_016586.1	AP017661|1824
	NZ_CP022269.1	CP010112|2016	NZ_CP006991.1	AP017892|476
	NZ_CP020047.1	CP013507|1803	NZ_CP023072.1	AP017893|476
	NZ_CP015153.1	CP013597|1803	NZ_CP007645.1	AP017915|4347
	NC_019033.1	CP014276|2885	NZ_CP013494.1	AP017916|4349
	NC_021918.1	CP002537|2706	NZ_CP023065.1	AP017917|4350
	NC_017508.1	NC_015169|2706	NZ_CP022262.1	AP017918|4348
	NC_013190.1	CP001116|3779	CP011075.1	AP017919|4359
	NC_017399.1	NC_012529|3779	NZ_CP006990.1	AP017921|3533
	NZ_CP020576.1	KY863418|429	NZ_CP020952.1	AP017960|4344
	DQ859906.2	CP011053|4002	NZ_CP022446.1	AP017961|4345
	NZ_CP008708.1	CP001904|1926	NZ_CP016618.1	AP017962|4346
	NC_021730.1	NC_014172|1926	NZ_CP007644.1	AP017963|2042
	NC_010715.1	KY978628|429	NZ_CP016463.1	AP017976|3871
	NC_012229.1	CP009595|1926	NZ_CP016560.1	AY230888|553
	NC_012506.1	CP009606|1926	NZ_CP027322.1	CP000265|4033
	NC_011782.1	CP020540|3848	NZ_CP014942.1	CP000268|4032
	NC_005005.1	KY320277|840	NZ_CP015203.1	CP000385|2182
	NZ_CP019671.1	CP021084|4487	NC_017957.2	CP000445|4017
	NC_013453.1	CP010421|4308	NC_016596.1	CP000451|4015
	NZ_CP014533.1	CP006370|2785	NC_017966.1	CP000452|4016
	NZ_CP022557.1	KP899803|840	NZ_CP007796.1	CP000933|3790
	NZ_CP014848.1	CP018821|1664	NZ_CP021128.1	CP001906|3693
	NC_020380.1	CP000700|3969	NC_008384.1	CP002574|3569
	NC_011225.1	NC_009507|3969	NZ_CP013635.1	CP002610|2329
	JN935897.1	CP015595|2188	NZ_CP007046.1	CP002611|3484
	NC_017181.1	LK056646|429	NZ_CP022991.1	CP002612|3485
	NC_011264.1	NC_024983|429	NZ_CP013649.1	CP002613|3601
	NZ_CP018328.1	CP016292|1784	NZ_CP013642.1	CP003339|2280
	FJ755814.1	NC_019765|2608	NC_012858.1	CP006799|1530
	NZ_CP012161.1	CP003654|2608	NZ_CP022366.1	CP006800|1584
	NC_021227.2	CP001195|2416	NZ_CP021127.1	CP006801|728
	NZ_CP016706.1	NC_011370|2416	NC_008688.1	CP007449|1021
	NZ_CP017756.1	CP016810|770	NC_016623.1	CP007450|1022
	JX683454.1	LN713926|4146	NZ_CP015063.1	CP007529|368
	NZ_CP011404.1	CP013631|1800	NC_016587.1	CP009993|584
	NZ_CP008906.1	CP013381|2819	NZ_CP012917.1	CP009994|3524
	NZ_CP021952.1	CP009547|2819	CP021082.1	CP009995|2071
	MF150118.1	CP017591|1918	NC_007766.1	CP010328|1946
	NZ_CP011622.1	CP008933|1530	NZ_CP007797.1	CP012118|1682
	NC_009140.1	CP003918|2869	NZ_CP017941.1	CP012121|1681
	CP016292.1	CP004850|2869	NZ_CP014283.1	CP012641|2651
	NC_019765.1	CP004854|2869	NZ_CP011518.2	CP013186|1365
	NZ_CP015595.1	NC_019394|2869	NZ_CP012861.1	CP014050|369
	LK056646.1	NC_021718|2869	NC_011981.1	CP014058|2444
	LN713926.1	CP014527|2384	NC_012780.1	CP014059|1728
	NZ_CP010801.1	HE617161|2894	CP016289.1	CP014066|1730
	KP899806.1	NC_016817|2894	NZ_CP015737.1	CP014068|2867
	NZ_CP016810.1	CP018030|4648	NZ_CP015867.1	CP014096|476
	AY061891.1	CP000519|3652	NC_015062.1	CP014126|2866
	KY930475.1	NC_008703|3652	NC_021909.1	CP014128|2863
	NZ_CP013631.1	CP001028|1374	NC_018022.1	CP014330|2460
	NC_019969.1	NC_010553|1374	NZ_CP018028.1	CP015847|1558
	KY986974.1	CP009921|1607	NZ_CP022667.1	CP016854|1682
	NZ_CP014889.1	CP013637|1800	NZ_CP018025.1	CP016857|1682
	NZ_CP015805.1	CP013644|1800	NZ_CP009417.1	CP016859|2421
	JF800907.1	CP000121|4126	NC_015184.1	CP016860|1681
	AF069302.1	CP000476|3443	NZ_CP014310.1	CP016862|1682
	NZ_CP014931.1	NC_008713|3443	CP020755.1	CP017095|1682
	NC_001277.1	LN794248|429	NC_008826.1	CP019214|430
	NC_002102.1	CP002482|3628	NZ_CP025508.1	CP019215|476
	NC_004555.1	NC_015065|3628	NC_010627.1	CP019216|1007
	GQ900468.1	CP003615|3241	NZ_CP016620.1	CP020413|4588
	NC_019139.1	NC_019763|3241	NZ_CP020331.1	CP020416|2515
	KU932023.1	CP015730|2016	NZ_CP025014.1	CP020425|2468
	NC_019093.1	KX839207|1531	NZ_CP011154.1	CP020426|4589
	KF977034.1	CP004876|1411	NZ_CP011152.1	CP020429|2225
	NZ_CP016720.1	CP007144|4314	NZ_CP013109.1	CP020434|2080
	JN119830.1	CP013415|2820	NZ_CP017943.1	CP020436|2512
	KU932022.1	CP015111|4613	NC_010510.1	CP020440|2504
	NZ_CP018072.1	JQ665880|2678	NC_022536.1	CP020441|2505
	NC_011665.1	NC_019313|2678	NZ_CP021062.1	CP020443|2498
	GQ900439.1	CP018385|1735	NZ_CP009975.1	CP020444|2503
	NC_017348.1	CP021803|2679	NZ_CP007513.1	CP020445|2501
	CP013626.1	KU140623|3142	NZ_CP022668.1	CP020446|2499
	GQ900423.1	CP010990|4280	NC_008010.2	CP020447|2497
	NC_010687.1	CP021815|2681	NC_017060.1	CP020895|2106
	NC_013375.2	CP022152|1876	NZ_CP022369.1	CP022042|2446
	NC_022605.1	CP011601|429	NZ_CP018784.1	CP022045|1409
	KY018598.1	CP004000|1530	NZ_CP025506.1	CP022047|4598
	AM167518.1	CP000320|4028	NZ_CP020951.1	CP022051|786
	GQ900400.1	NC_007959|4028	CP016290.1	CP022052|1558
	NC_011228.1	CP001627|1796	NZ_CP025015.1	CP022055|2435
	NC_020290.1	NC_012854|1796	NC_010529.1	CP022057|1670
	KJ187750.1	CP017901|4223	NC_019789.1	CP022061|39
	NC_015664.1	CP017898|4223	NZ_CP007227.1	CP022063|961
	KT937280.1	CP006653|3078	NZ_CP015065.1	CP022064|476
	KC019311.1	NC_022043|3078	NZ_CP020399.1	CP022066|932
	HE652087.1	CP011417|1363	NZ_CP022566.1	CP022067|229
	NC_019298.1	CP014284|1416	NC_020061.1	CP022071|369
	NZ_CP009275.1	CP016590|2019	NZ_CP019063.1	CP022072|52
	JN102342.1	CP004861|1411	NZ_CP013053.1	CP022075|762
	NZ_CP018469.1	CP007615|1411	CP023246.1	CP022081|2274
	KY120363.1	CP022417|1850	NZ_CP017750.1	CP022085|920
	NC_010514.1	CP013931|2869	NZ_CP011248.1	CP022087|1365
	NZ_CP012486.1	CP020854|1530	NZ_CP016890.1	CP022090|1883
	KT896501.1	CP005190|1804	NZ_CP020910.1	CP022091|2443
	NC_013962.1	CP002201|3669	AE007872.2	CP022092|1668
	NC_018511.1	NC_014502|3669	NC_000914.2	CP022094|2441
	NZ_CP009345.1	CP017909|4223	NZ_CP018096.1	CP022465|1493
	GU256641.1	CP011133|1877	NZ_CP015006.1	CP022554|4600
	CP001168.1	CP018017|1876	NZ_CP017942.1	D00038|1832
	NZ_CP017388.1	CP002995|3562	NZ_CP021071.1	D14281|4011
	NC_010993.1	NC_015951|3562	NZ_CP021031.1	D14403|4499
	NC_012031.1	CP018961|1530	NC_014258.1	D17448|4142
	NZ_CP015620.1	CP000663|2236	NZ_CP011665.1	D26094|1806
	NZ_CP018852.1	NC_009430|2236	CP022517.1	D85144|4139
	NZ_CP018240.1	CP017904|4223	NZ_CP017451.1	D88438|3278
	DQ364638.1	JX182975|840	NZ_CP014688.1	DQ417329|4500
	KU932032.1	NC_019360|840	NZ_CP005085.1	JN194214|586
	FJ876826.1	CP013744|2837	NZ_CP020040.1	KJ756353|2440
	NC_017155.1	CP017422|3624	NZ_CP007047.1	KP792998|1002
	NC_014022.1	CP013929|2869	NZ_CP018230.1	KR270450|1674
	NC_009780.1	NC_023277|841	CP021372.1	KU312044|489
	KF418775.1	KF362122|841	NC_012853.1	KY924928|430
	NC_008243.1	CP019989|1649	NZ_CP021029.1	LC012933|1030
	NZ_CP010243.1	CP005191|1923	NZ_CP016589.1	LC019731|476
	NZ_CP015089.1	CP014508|2390	NC_021908.1	LC055503|960
	NZ_CP019447.1	CP013487|1496	NC_014628.2	LC075345|4535
	NZ_CP009784.1	CP010408|3563	NZ_CP007069.1	LC102479|2999
	NZ_CP011590.1	CP004136|1411	NZ_CP012100.1	LC128536|2078
	KT307967.1	NC_020384|1411	NZ_CP010410.1	LC155906|569
	NZ_CP021687.1	CP001879|3696	NZ_CP028350.1	LC155907|556
	NZ_CP022502.1	NC_013792|3696	NZ_CP006879.1	LC155908|731
	AY211023.1	CP007625|2083	NZ_CP013516.1	LC155909|497
	NZ_CP009366.1	CP014763|1525	NZ_CP017104.1	LC201956|3214
	NZ_LK021128.1	CP022418|4197	NZ_CP021028.1	LC201957|3215
	NC_011061.1	CP013215|429	NZ_CP013648.1	LC205736|3950
	NZ_CP016901.1	CP016921|1530	NC_007765.1	LC215275|4536
	EU850813.1	CP022424|2663	NZ_CP020909.1	LC227558|586
	CP013330.1	CP008825|429	NZ_CP013641.1	NC_001385|1832
	NZ_CP003995.1	KY270852|429	NZ_CP013634.1	NC_001415|3663
	NZ_CP010202.1	KU254577|3043	NC_011366.1	NC_001425|4011
	NZ_CP015330.1	CP009639|2084	NC_018878.1	NC_001597|4142
	NC_006903.1	CP001910|1411	NZ_CP013493.1	NC_002088|4139
	EF015636.1	NC_017203|1411	NZ_CP013509.1	NC_002100|2653
	EU327398.1	CP015501|1530	NZ_CP013520.1	NC_002122|476
	NC_017141.1	CP003086|2894	NZ_CP013593.1	NC_002132|4135
	NZ_CP012893.1	NC_017553|2894	NC_022344.1	NC_002134|546
	KJ830769.1	CP017893|4223	NZ_CP024309.1	NC_002140|2773
	NC_012088.1	CP021026|1803	NZ_CP007643.1	NC_002142|1357
	NZ_CP019940.1	CP014599|2377	NZ_CP022191.1	NC_002473|3401
	NZ_CP013123.1	CP017721|552	MF344569.1	NC_002483|541
	KY595967.1	CP021796|2683	CP021373.1	NC_002774|1636
	NZ_CP018987.1	CP000470|705	NZ_CP022992.1	NC_003042|2991
	NC_017286.1	NC_008573|705	NC_014120.1	NC_003140|1680
	NZ_CP019938.1	CP018232|1797	NZ_CP024313.1	NC_003240|4125
	NC_009929.1	CP017753|1904	NZ_CP006368.1	NC_003241|4124
	KU254578.1	CP014361|4596	NZ_CP013515.1	NC_003267|3238
	CP000619.1	CP019559|429	NZ_CP013605.1	NC_003270|4123
	NC_020918.1	JX515588|1531	NC_008381.1	NC_003273|4122
	NC_012246.1	NC_023911|1531	NC_011892.1	NC_003353|3293
	NC_012187.1	CP018361|707	NC_009427.1	NC_003425|3314
	NZ_CP006374.1	CP016764|429	NZ_CP020372.1	NC_003458|3111
	NC_020916.1	CP020068|1530	NZ_CP021126.1	NC_003905|745
	NC_020919.1	CP002601|2454	NZ_CP018001.1	NC_004319|4113
	NC_020915.1	NC_015382|2454	NC_016624.1	NC_004320|3162
	NC_012494.1	CP006909|2519	NZ_CP007257.1	NC_004458|3311
	NC_013596.1	CP004037|1662	NC_015057.1	NC_004527|3313
	NC_012517.1	NC_020542|1662	NZ_CP016080.1	NC_004704|1880
	NC_011760.1	CP019647|430	NC_014534.1	NC_004719|1856
	NZ_CP021756.1	CP016293|1792	CP022016.1	NC_004734|3568
	NZ_CP021548.1	NC_005211|429	NZ_CP014127.2	NC_004808|2209
	NC_019984.1	KU318421|1531	NZ_CP006989.1	NC_004939|2177
	NZ_CP012423.1	CP014598|2374	KY883660.1	NC_004945|572
	NZ_CP014901.1	CP020949|4206	NZ_CP027478.1	NC_004969|4085
	NZ_CP014875.1	CP012754|1530	NC_007103.1	NC_004985|3278
	NC_002576.1	CP009650|2083	NZ_CP009967.1	NC_004986|3699
	NC_011151.1	CP001647|2559	KY494864.1	NC_005208|944
	KX443392.1	NC_012849|2559	NZ_CP020950.1	NC_006257|3107
	NC_004854.1	CP000840|3936	NC_016835.1	NC_006258|3192
	KX443402.1	NC_009928|3936	NZ_CP020744.1	NC_006362|4068
	NC_016905.1	KT347600|430	NZ_CP015592.1	NC_006363|4069
	NC_020567.1	CP007558|966	NZ_CP013572.1	NC_006571|4067
	KT334397.1	CP019001|959	NZ_CP013578.1	NC_006872|1428
	NZ_CP018704.1	CP001285|1404	NC_011887.1	NC_006969|4057
	NZ_CP010093.1	DQ889677|1404	NZ_CP027603.1	NC_006970|4055
	NZ_CP009713.1	DQ889678|1404	NZ_CP019037.1	NC_007169|1036
	NZ_CP006757.1	NC_011777|1404	NZ_CP013555.1	NC_007170|1133
	NC_009377.1	CP003250|2861	NZ_CP013566.1	NC_007171|798
	NC_014755.1	NC_019387|2861	NZ_CP015007.1	NC_007353|1004
	CP007580.1	CP009155|2278	NZ_CP028952.1	NC_007801|4033
	KC354801.1	CP014580|2382	NZ_CP006570.1	NC_007900|1218
	NZ_CP015948.1	DQ889676|1404	NZ_CP013633.1	NC_007901|4032
	DQ126685.1	NC_010924|1404	NZ_CP029436.1	NC_007956|857
	NC_015919.1	CP001179|1404	NZ_CP021328.1	NC_007962|1100
	NZ_CP009214.1	NC_011655|1404	NZ_CP015738.1	NC_008147|2182
	NC_016794.1	CP001081|2519	NZ_CP007642.1	NC_008246|2689
	NZ_CP018326.1	NC_012654|2519	NZ_CP028197.1	NC_008247|3387
	NZ_CP008844.1	KY401053|430	NZ_CP013540.1	NC_008308|3847
	NZ_CP012005.1	EF382672|429	NC_008270.1	NC_008320|4017
	AF416331.1	NC_010870|429	NZ_CP013105.1	NC_008341|4015
	NZ_CP016297.1	CP005953|2710	NZ_CP021027.1	NC_008342|4016
	NC_010379.1	NC_021910|2710	NC_017273.1	NC_008441|4010
	NC_010844.1	CP015988|3968	NZ_CP020899.1	NC_008442|2544
	KY399978.1	CP021367|2662	NZ_CP013497.1	NC_008459|999
	CP019561.1	CP002225|1848	NZ_CP017565.1	NC_008697|4005
	NZ_CP020844.1	NC_014621|1848	CP027170.1	NC_008823|3993
	NZ_CP015522.1	CP013115|579	NZ_CP029094.1	NC_009343|3986
	NZ_CP015858.1	CP007732|966	NZ_CP013492.1	NC_010097|3635
	NZ_CP022276.1	CP012909|1848	NZ_CP017243.1	NC_010371|3923
	DQ149244.1	CP002019|1848	NC_022049.1	NC_010523|2322
	NC_021732.1	NC_017386|1848	NZ_CP012886.2	NC_010540|3392
	NC_020798.1	CP016593|1848	NZ_CP029096.1	NC_010802|3894
	NC_013357.1	KP453775|1008	NZ_CP010024.1	NC_010848|1806
	NZ_CP022318.1	CP015177|1413	KF602048.1	NC_010938|2063
	KC503911.1	KX254341|430	NZ_CP006369.1	NC_011407|315
	NC_012180.1	CP010091|1411	NZ_CP013519.1	NC_011408|312
	NZ_CP009824.1	NC_016980|1530	NZ_CP011156.1	NC_011411|469
	KX711879.1	JN420336|1530	NZ_CP013535.1	NC_011413|1012
	JQ004407.1	CP000963|2518	NZ_CP029431.1	NC_011416|1352
	NZ_CP009851.1	NC_010418|2518	NZ_CP013508.1	NC_011419|476
	GQ900406.1	CP003253|2856	NZ_CP013604.1	NC_011561|3834
	NZ_CP011587.1	NC_017588|2856	NZ_CP013514.1	NC_011562|3832
	CP022546.1	CP000618|1736	NZ_CP013561.1	NC_011563|3835
	CP014788.1	CP016291|1797	NZ_CP013598.1	NC_011564|3833
	NZ_CP018857.1	CP015585|2189	NZ_CP013502.1	NC_011585|1150
	NC_010679.1	CP020493|430	NZ_CP013592.1	NC_011836|1738
	NC_009602.1	CP022569|1792	NC_017805.1	NC_011995|3800
	KT754166.1	CP016482|2032	KF602049.1	NC_011996|2997
	KX236178.1	CP020859|2463	NZ_CP021125.1	NC_011997|3797
	NZ_CP010991.1	CP017782|1902	NZ_CP004877.1	NC_011998|3796
	NZ_CP009860.1	KY270851|429	NZ_CP013554.1	NC_012000|758
	NC_007961.1	CP012170|429	NZ_CP013565.1	NC_012001|3799
	KR611317.1	CP007049|1798	NZ_CP017242.1	NC_012002|3799
	NZ_CP014756.1	CP011515|1612	MF344568.1	NC_012003|3798
	NZ_CP021758.1	CP020897|1801	NC_018689.1	NC_012040|3790
	NZ_CP009627.1	CP002977|1489	NZ_CP013530.1	NC_012219|3597
	NZ_CP019763.1	NC_018291|1489	NZ_CP013583.1	NC_012521|2539
	NZ_CP016831.1	CP014690|2356	NC_010996.1	NC_012523|3782
	AE002565.1	CP016526|429	NZ_CP022416.1	NC_012760|2061
	NZ_CP009659.1	CP018365|767	NZ_CP013529.1	NC_012919|3764
	NZ_CP019924.1	KX258624|1415	NZ_CP013582.1	NC_013354|1561
	NC_013862.1	CP003616|3242	NC_011879.1	NC_013362|528
	NC_001855.1	NC_019730|3242	NZ_CP017759.1	NC_013363|24
	NZ_CP013968.1	CP018827|1650	NZ_CP010090.1	NC_013365|841
	NZ_CP013180.1	CP018832|1650	NC_014918.1	NC_013366|1559
	NZ_CP019151.1	CP011146|2479	AM235768.1	NC_013367|834
	NZ_CP016690.1	CP015169|2252	NC_017791.1	NC_013368|30
	NZ_CP009655.1	CP007050|1793	NC_015724.1	NC_013369|1557
	CP001169.1	CP000637|2527	NZ_CP017300.1	NC_013370|1009
	KM521836.1	NC_011982|2527	NZ_CP016215.1	NC_013412|1971
	NC_020305.1	CP013369|2821	NZ_CP004860.1	NC_013930|3693
	NZ_CP012658.1	CP020332|2882	NZ_CP009430.1	NC_013970|2782
	AF082180.1	CP016451|4205	NZ_CP013539.1	NC_014476|369
	NC_004924.1	CP001166|1404	NZ_CP013345.1	NC_014543|32
	NZ_CP018213.1	CP015439|4237	NC_014824.1	NC_014617|3194
	NC_014549.1	CP021363|2662	NZ_CP012899.1	NC_014913|3634
	AY225511.1	CP001194|1794	NZ_CP029233.1	NC_015053|2925
	NZ_CP008901.1	NC_011371|1794	NC_010180.1	NC_015066|2929
	NZ_CP021480.1	CP013323|1586	NZ_CP020371.1	NC_015148|1830
	NZ_CP012190.1	CP018741|2018	NZ_CP022118.1	NC_015149|2583
	GQ900379.1	CP006901|2519	NZ_CP021821.1	NC_015178|3609
	NC_009794.1	AP008227|2857	NZ_CP007616.1	NC_015179|3611
	NZ_CP016039.1	NC_006462|2857	NZ_CP013571.1	NC_015180|3615
	CP002270.1	CP021512|2251	NZ_CP013577.1	NC_015181|3614
	NZ_CP014807.1	CP002784|2676	NC_010998.1	NC_015187|3612
	CP001774.1	NC_015597|2676	NZ_CP013550.1	NC_015188|3613
	CP021085.1	KY689633|430	NZ_CP013534.1	NC_015189|3606
	CP007578.1	CP013523|3572	NZ_CP013549.1	NC_015257|2323
	NC_007191.1	CP006967|1488	NZ_CP013545.1	NC_015260|2323
	NZ_CP015112.1	NC_023138|1488	NZ_CP029442.1	NC_015319|3485
	KC734560.1	CP011062|430	NZ_CP009998.1	NC_015322|3601
	NC_010724.1	CP018233|1792	NZ_CP005961.1	NC_015851|3569
	NC_021228.1	CP008899|429	NZ_CP023069.1	NC_016021|2256
	NC_015175.1	CP010856|1847	KF602050.1	NC_016022|3551
	NZ_CP011333.1	CP001039|3898	NZ_CP015739.1	NC_016028|2261
	NC_004988.1	NC_010632|3898	KU130294.1	NC_016029|3082
	NZ_CP018459.1	CP020455|2494	NZ_CP013638.1	NC_016030|3074
	NZ_CP015786.1	KY990887|430	NZ_CP013645.1	NC_016037|2254
	NC_011975.1	HG918041|1530	CP020005.1	NC_016772|2013
	NC_007616.1	CP010111|1414	NZ_CP022567.1	NC_016773|1652
	NC_012500.1	CP014675|2362	NZ_CP013560.1	NC_016774|1054
	KU295136.1	CP016476|2053	NZ_CP013632.1	NC_016792|1404
	NZ_CP014946.1	KX421096|430	NZ_CP013525.1	NC_016793|2247
	NZ_CP019559.1	CP005952|1802	NZ_CP013588.1	NC_016900|3071
	JX515588.1	NC_021907|1802	NZ_CP019631.1	NC_017041|2280
	NZ_CP021796.1	CP015597|2184	NZ_CP024068.1	NC_017471|2329
	NC_012190.1	CP013125|4574	NZ_CP013052.1	NC_017472|3484
	NC_008573.1	CP013927|4555	NZ_CP025505.1	NC_017533|2894
	NZ_CP018232.1	CP020568|4591	NZ_CP013615.1	NC_017762|3463
	NZ_CP017753.1	CP003586|1651	NC_015383.1	NC_019358|1430
	NZ_CP014361.1	NC_017963|1651	NZ_CP009368.1	NC_020420|3168
	EF015591.1	CP007070|4207	NZ_CP029453.1	NC_020421|3169
	NZ_CP013807.1	KU341381|430	MF344570.1	NC_020422|3167
	NZ_CP013782.1	CP009356|4408	NZ_CP027853.1	NC_021180|2625
	NZ_CP018700.1	CP000136|1802	NZ_CP026333.1	NC_021198|769
	NZ_CP018342.1	NC_007764|1802	MG014722.1	NC_021199|1223
	NZ_CP013804.1	CP013056|1411	NZ_CP024308.1	NC_021489|1150
	NZ_CP012511.1	CP011623|1586	NZ_CP024582.1	NC_021875|2928
	NZ_CP018690.1	CP015091|4458	NZ_CP026517.1	NC_021876|3088
	NZ_CP018461.1	CP020908|1802	NZ_CP011450.1	NC_022372|960
	NZ_CP009463.1	CP013426|2275	MF344571.1	NC_022598|1671
	NZ_CP017026.1	KY019259|430	NZ_CP026186.1	NC_023917|2991
	KP061858.1	KY019258|430	NZ_CP026518.1	NC_023918|2991
	NZ_CP018315.1	KM877269|430	NZ_CP026974.1	NC_024968|2178
	NC_011204.1	CP012141|430	NZ_CP028969.1	NC_024969|2178
	NC_017228.1	CP002289|3660	NZ_CP026266.1	NC_028464|1098
	NZ_CP020065.1	NC_014642|3660	NZ_CP029211.1	Z49917|4549
	NZ_CP022542.1	KX129782|430	NZ_CP028970.1
	NC_019744.1	CP016288|1788	NZ_CP009691.1
	NZ_CP015394.1	CP021811|2713	NZ_CP009336.1
	NZ_CP016528.1	CP018687|1530	NZ_CP026242.1
	JN835187.1	CP018720|1530	NZ_CP029396.1
	NC_017416.1	CP018708|1530	NZ_CP025016.1
	NZ_CP016399.1	CP018714|1530	MF344582.1
	NC_019203.1	CP018696|1530	MG591698.1
	U38429.1	CP018702|1530	NZ_CP021463.1
	NC_022587.1	NC_023333|770	NC_008379.1
	HG530657.1	KF719971|770	CP024910.1
	KY798506.1	HE995406|2713	NZ_CP020413.2
	NZ_CP018625.1	NC_018682|2713	MG656414.1
	NZ_CP018920.1	CP018313|1530	MF344583.1
	NZ_CP019083.1	NC_021654|767	NZ_CP021914.1
	NZ_CP015070.1	JX442974|767	MF344564.1
	KU665642.1	DQ058764|2524	NZ_CP026171.1
	NC_012961.1	NC_010929|2524	NZ_CP029142.1
	NZ_CP017193.1	CP021536|959	KU356480.1
	AY386314.1	KT334335|430	NZ_CP026391.1
	NZ_CP007741.1	CP006987|3572	NZ_CP027360.1
	NZ_CP013117.1	CP017986|1530	NZ_CP022696.1
	KY288024.1	CP002397|3648	CP027144.1
	NZ_CP003562.1	NC_014818|3648	NZ_CP028537.1
	NZ_CP009039.1	CP015032|2276	NZ_CP024423.1
	NZ_CP016165.1	KX832927|967	NZ_CP024792.1
	NZ_CP017726.1	CP007729|767	NZ_CP026058.1
	NC_015409.1	CP008829|767	NZ_CP028804.1
	FJ012880.1	CP019993|1649	MF344562.1
	KF743818.1	CP011611|1876	NZ_FO082821.1
	JN106164.1	CP002226|2776	NZ_CP029037.1
	JX469383.1	NC_014626|2776	MF344561.1
	NC_015688.1	KX084394|430	NZ_CP018299.1
	NC_019268.1	CP009453|3850	MF344565.1
	NZ_CP021858.1	CP020932|3321	CP029717.1
	NZ_CP014632.1	CP012910|2776	NZ_CP013496.1
	NZ_CP008826.1	CP002020|2776	KP975077.1
	NC_017408.1	NC_017385|2776	NZ_CP026661.1
	GQ900432.1	CP000234|2461	NZ_CP024507.1
	KY435936.1	NC_007930|2461	NZ_CP024895.1
	NZ_CP016643.1	CP014776|1530	CP021374.1
	NZ_CP015336.1	CP016820|1987	NZ_CP026196.1
	NZ_CP009005.1	CP012501|1364	NZ_CP023721.1
	FN869858.1	CP011869|2852	MG252895.1
	NZ_CP010399.1	CP010312|4420	NZ_CP017915.1
	NZ_CP010370.2	KP345882|966	NZ_CP027479.1
	GQ374156.1	CP019308|1489	NZ_CP021356.1
	NZ_CP019369.1	DQ517526|430	NZ_CP024813.1
	NZ_CP017408.1	NC_009838|430	NZ_CP026208.1
	KU302800.1	KJ396772|4176	CP023723.1
	NZ_CP021836.1	KY075659|430	NZ_CP020441.2
	NZ_CP019739.1	CP015833|430	NC_016588.1
	NZ_CP015825.1	CP005940|3034	NZ_CP023312.1
	KJ484641.1	NC_022882|3034	NZ_CP022660.1
	AF275307.1	KU743384|430	MF344581.1
	NZ_CP002698.1	CP020041|2485	NZ_CP019214.2
	KX539265.1	CP011296|4297	MF344563.1
	NC_018684.1	CP012168|964	NZ_CP028791.1
	NZ_CP002702.1	CP010857|4301	KX426227.1
	KJ940992.1	CP000515|4003	NZ_CP017944.1
	NZ_CP002704.1	NC_008738|4003	NZ_CP025114.1
	NC_002253.1	CP000228|1401	NC_023136.1
	KM348008.1	NC_011973|1401	NZ_CP023738.1
	DQ995353.1	KF362121|841	NZ_CP027678.1
	AY300023.1	NC_023289|841	NZ_CP028919.1
	AY271829.1	CP009636|1407	NZ_CP027480.1
	NC_011647.1	CP020385|2215	NZ_CP028929.1
	NC_011799.1	KX856066|430	NZ_CP026276.1
	AF282884.1	KX023262|430	NZ_CP026234.1
	CP012178.1	CP002973|1489	NZ_CP025017.1
	NZ_CP011981.1	NC_018421|1489	NZ_CP023937.1
	NZ_CP014320.1	CP003988|4371	CP029748.1
	KU302801.1	CP022495|841	MH105051.1
	NC_011991.1	KY421937|430	NZ_CP021915.1
	NC_010488.1	KY940428|1404	NZ_CP024444.1
	NZ_CP017852.1	CP012931|430	NZ_CP024312.1
	NZ_CP010903.1	CP018234|1785	MG764551.1
	CP022461.1	CP012644|4583	MF344566.1
	JQ837276.1	CP003765|2815	CP021131.1
	NZ_CP022137.1	NC_018509|2815	NZ_CP022747.1
	NC_009966.1	CP009347|2815	NZ_CP024065.1
	NZ_CP013010.1	CP013278|2815	MF788071.1
	CP022017.1	CP016184|841	NZ_CP013700.1
	KX230793.1	KY270853|1531	NZ_CP025431.1
	NC_019151.1	KX246266|430	CP013684.1
	NZ_CP009635.1	CP019443|430	MG825373.1
	KY498026.2	NC_006466|2561	NZ_CP027202.1
	KP689347.1	CP004135|1410	NZ_CP026492.1
	HQ833018.1	NC_020394|1410	NZ_CP028549.1
	NC_015597.1	NC_007971|2561	NZ_CP026282.1
	NZ_CP016542.2	CP000354|2561	MG387191.1
	AY271828.1	CP000928|3924	NZ_CP019161.1
	CP019693.1	NC_010335|3924	NZ_CP010596.1
	CP001060.1	CP022165|430	NZ_CP025462.1
	NZ_CP013523.1	KY887595|960	NZ_CP011297.1
	KY689633.1	AE017222|2857	NZ_CP021116.1
	NZ_CP013834.1	NC_005838|2857	NZ_CP025964.1
	KY471144.1	CP020838|767	NZ_CP027518.1
	NC_018223.1	CP018460|769	NZ_CP025756.1
	NZ_CP018113.1	CP002194|3459	NZ_CP026426.1
	AF459640.1	NC_017771|3459	NZ_CP021041.1
	JX469828.1	CP003204|3444	NZ_CP023976.1
	KY829117.1	NC_018532|3444	NZ_CP023451.1
	J03319.1	CP019048|1531	NZ_CP010589.1
	NC_013541.1	CP016183|841	NZ_CP010674.1
	HQ693810.1	CP018066|1651	NZ_CP010785.1
	EU410482.1	CP011829|1648	NZ_CP024583.1
	DQ787205.1	CP013265|1661	NZ_CP010630.1
	HQ624979.1	CP017058|966	NZ_CP023526.1
	NZ_CP022424.1	CP016317|1402	NZ_CP024143.1
	CP016921.1	CP014011|1524	NZ_CP020434.2
	CP013201.1	CP020087|1363	NZ_CP023167.1
	KT346360.1	CP000495|3954	NZ_CP025426.1
	JX275965.1	NC_009475|3954	MF135535.1
	CP013215.1	CP019049|1524	CP021196.1
	NZ_CP022418.1	KY887590|960	CP029729.1
	CP014655.1	MF150084|767	NZ_CP024064.1
	NZ_HG813244.1	KY271404|770	NZ_CP023286.1
	NZ_CP008825.1	CP018235|1787	MF344580.1
	NZ_CP012265.1	CP011634|706	NZ_CP026398.1
	NZ_CP015836.1	JN983042|430	NZ_CP023152.1
	NC_020292.1	NC_019114|430	NZ_CP022748.1
	NZ_CP019049.1	CP010956|1660	FP893246.1
	NC_009475.1	CP000841|3939	NZ_CP025467.1
	CP020087.1	NC_009929|3939	CP013710.1
	KY271404.1	CP000619|1734	NZ_CP018865.1
	MF150084.1	KU254578|430	MF156696.1
	KY887590.1	CP019938|1476	NZ_CP018656.1
	JX017308.1	CP017387|956	NZ_CP026172.1
	NZ_CP010233.1	CP014797|2231	NZ_CP024483.1
	HQ170520.3	CP003935|2677	NZ_CP024500.1
	NC_021842.2	NC_019847|2677	NZ_CP026927.1
	NZ_CP016580.1	CP001064|1363	NZ_CP027471.1
	NC_013191.1	NC_010719|1363	CP002037.1
	NZ_CP005994.1	CP012500|1364	MG948335.1
	NZ_CP009047.1	KX276657|971	NZ_CP010651.1
	NZ_CP016518.1	CP003766|2078	NZ_CP025402.1
	JX139735.1	NC_018510|2078	NZ_CP028567.1
	NZ_CP016512.1	KX518743|430	NZ_CP024986.1
	NZ_CP016571.1	CP015530|2193	NC_024970.1
	NC_019170.1	CP015132|768	NZ_CP014152.1
	NC_010157.1	CP014009|1524	NZ_CP029174.1
	NZ_CP012876.1	CP021209|430	NZ_CP022824.1
	NC_011252.1	CP012499|1364	NZ_CP010618.1
	JX843238.1	CP014530|1650	MG288682.1
	CP020349.1	CP010270|4291	NZ_CP024791.1
	NZ_CP015015.1	CP001384|1363	NZ_CP010742.1
	NZ_CP014582.1	CP020337|1363	MF344567.1
	NC_006909.1	CP000701|3965	MG288679.1
	NC_012183.1	NC_009508|3965	NZ_CP026179.1
	NC_017409.1	CP013108|2675	NZ_CP018322.1
	NZ_CP017960.1	CP007038|1363	MG874042.1
	NZ_CP013736.1	CP015740|4621	NZ_CP025614.1
	NC_019171.1	CP014600|4606	NZ_CP026373.1
	NC_016819.1	KR827394|966	NZ_CP024892.1
	NC_015059.1	CP022451|430	NZ_CP026274.1
	NZ_CP007650.1	CP018472|1630	NZ_CP013241.1
	NZ_CP009776.1	CP012142|1363	NZ_CP027063.2
	NZ_CP011617.1	NC_002698|1363	NZ_CP026237.1
	KC340959.1	AF348706|1363	NZ_CP010611.1
	NZ_CP015856.1	NC_004851|1363	NZ_CP010662.1
	KX447768.1	AF386526|1363	NZ_CP010746.1
	KJ680225.1	CP020855|767	MG053312.1
	NC_016592.1	CP006050|961	NZ_CP010578.1
	NZ_CP011413.1	NC_021815|961	NZ_CP014271.1
	NC_011839.1	CP002474|770	NZ_CP010716.1
	NZ_CP015942.1	NC_016966|770	KY689632.1
	KY652381.1	CP018848|1630	NZ_CP027411.1
	NZ_CP016902.1	CP021832|2685	NZ_CP025081.1
	NZ_CP021153.1	CP003660|2566	NZ_CP023893.1
	JF714412.2	NC_019772|2566	NZ_CP027507.1
	NC_008739.1	KM017071|4168	MH128771.1
	NZ_CP021360.1	CP007647|2461	CP026844.1
	NC_019309.1	AY378100|1524	NZ_CP019064.1
	CP008938.1	NC_005249|1524	NZ_CP023143.1
	NZ_CP009835.1	KY887592|960	MF072964.1
	NZ_CP014884.1	CP000741|2673	NZ_CP024508.1
	NZ_CP017651.1	NC_009622|2673	NZ_CP028181.1
	CP002524.1	CP011977|769	NZ_CP024516.1
	NC_017023.1	CP003748|1402	NZ_CP024875.1
	NZ_CP018357.1	NC_018492|1402	NZ_CP020440.2
	KF192842.1	CP016365|1490	NZ_CP027239.1
	NC_021979.1	NC_003384|841	NZ_CP010736.1
	AY026767.1	KX928752|1008	NZ_CP010706.1
	U75508.1	CP022176|828	NZ_CP010757.1
	KU892126.1	CP021344|352	NZ_CP010726.1
	NZ_CP012654.1	CP000520|2182	NZ_CP029387.1
	EU727537.1	NC_008704|2182	CP026809.1
	NC_012164.1	CP021720|1713	CP026817.1
	KJ440075.1	CP018956|966	NZ_CP010612.1
	NZ_CP015504.1	CP016891|1879	NZ_CP024236.1
	CP003505.2	CP019209|1649	MG662415.1
	NC_020994.1	KM396300|430	NZ_CP024424.1
	FR675941.1	KM198330|430	MH208235.1
	HF955507.1	KM396299|430	CP026833.1
	NZ_CP009718.1	KM396298|430	MF678350.1
	MF083142.1	CP010830|1363	NZ_CP023488.1
	NZ_CP006370.1	KY887594|960	NZ_CP025457.1
	AF273219.1	CP020948|1795	MF589339.1
	KR870312.1	CP011600|709	NZ_CP018129.1
	JQ319771.1	CP020716|2483	NZ_CP026213.1
	NZ_CP013792.1	CP019696|1363	NZ_CP024192.1
	NC_013652.1	CP021695|966	NZ_CP024522.1
	NC_003526.1	CP000039|1363	NZ_CP024529.1
	KU707950.1	CP004064|1646	NZ_CP010806.1
	DQ318958.1	NC_020208|1646	NZ_CP010682.1
	NC_004843.1	AE007871|2147	CP026771.1
	JX202560.1	NC_003065|2147	NC_023146.1
	NZ_CP013820.1	CP021710|767	NZ_CP026397.1
	KY498540.1	CP015441|1388	CP024476.1
	NZ_CP006639.1	CP012498|1364	NZ_CP027409.1
	EF196093.1	CP018742|1501	NZ_CP020926.1
	KC734562.1	CP003927|2355	NZ_CP025340.1
	NC_009431.1	NC_019397|2355	NZ_CP029591.1
	AY360321.1	CP018851|1630	NZ_CP023948.1
	EF090911.1	CP018859|1630	NZ_CP010624.1
	NZ_CP015071.1	CP020458|4590	NZ_CP010669.1
	KF701335.1	CP019438|1468	NZ_CP010697.1
	NZ_CP011287.1	NC_024996|1363	NZ_CP025510.1
	NZ_CP007613.1	CP000516|4001	NZ_CP024557.1
	KX683284.1	NC_008739|4001	NZ_CP018886.1
	NZ_CP013780.1	CP011513|4292	MG764548.1
	GQ900405.1	CP009321|2453	KU997026.1
	NZ_CP014874.1	KF719970|770	NZ_CP014052.1
	NC_012196.1	NC_023332|770	NZ_CP020485.1
	NZ_CP013134.1	CP020069|767	MH105050.1
	NZ_CP010403.1	CP014514|2385	NZ_CP029588.1
	NZ_CP012434.1	CP021834|767	NZ_CP012556.1
	NZ_CP012435.1	CP016815|1524	NC_020060.1
	NC_004925.1	CP019987|1876	CP026829.1
	NC_011785.1	CP009777|767	NZ_CP024831.1
	NZ_CP011285.1	CP015160|1563	MH263654.1
	NZ_CP018444.1	CP002386|3651	CP026841.1
	NC_001898.1	NC_014811|3651	CP026822.1
	NZ_CP019149.1	KT203286|767	HE616529.1
	NZ_CP016725.1	CP000636|2526	NZ_CP026587.1
	NZ_CP014913.1	NC_011984|2526	NZ_CP013844.1
	KT225462.1	CP018855|1630	NZ_CP028954.1
	NZ_CP020329.1	CP018729|1630	NZ_CP010727.1
	NC_015390.1	CP012169|708	CP023646.1
	NZ_CP009584.1	CP009299|1405	NZ_CP010123.1
	GQ470395.1	CP022007|2453	NZ_CP025432.1
	JX566769.1	KP899804|841	NZ_CP026682.1
	NC_010942.1	AY223810|2538	NZ_CP014273.1
	NC_006826.1	NC_005073|2538	CP026837.1
	AY362554.1	CP015725|430	CP021375.1
	KC237289.1	CP021835|966	MH011352.1
	AY359464.1	CP012984|2274	NZ_CP023554.1
	NC_004922.1	CP014498|1554	KY271406.1
	AY879342.1	CP021752|767	NZ_CP024501.1
	NC_019308.1	CP001187|2897	NZ_CP024497.1
	KT149390.1	NC_011775|2897	NZ_CP024517.1
	NC_010485.1	CP020072|767	NZ_CP026752.1
	FM210331.1	KX029332|1530	CP023135.2
	GQ904227.1	KX129784|841	NZ_CP024459.1
	JQ996148.1	DQ889679|1925	NZ_CP017945.1
	EU818711.2	NC_010933|1925	CP001062.1
	NC_009344.1	CP009940|1925	MF554641.1
	NZ_CP015837.1	CP009591|1925	NZ_CP023739.1
	NZ_CP015997.1	CP022419|4014	CP027152.1
	NC_006830.1	CP014966|962	NC_005707.1
	HG969996.1	CP009123|3744	MF943217.1
	NC_007635.1	CP019773|767	NZ_CP028390.1
	NC_012849.1	AB366440|841	NZ_CP026605.1
	NZ_CP020594.1	NC_009981|841	NZ_CP029101.1
	NZ_CP022035.1	CP018424|767	MF399199.1
	NC_010123.1	CP018430|767	NZ_CP023952.1
	NC_011727.1	CP018434|767	CP027161.1
	NC_009928.1	CP021713|767	NZ_CP022692.1
	KT347600.1	CP021544|767	NZ_CP027498.1
	KR052811.1	JN233704|767	NZ_CP020429.2
	NC_009341.1	CP018104|476	NZ_CP026049.1
	FN691998.1	JX424424|768	NZ_CP010717.1
	NZ_CP020456.1	NC_019390|768	NZ_CP026233.1
	NZ_CP009014.1	CP010393|767	NZ_CP012186.1
	KF648875.1	CP018355|767	NZ_CP025147.1
	KX434883.1	CP011019|1355	CP013709.1
	KY693674.1	KP899805|841	MF144194.1
	NC_011185.1	CP012918|4576	NZ_CP010657.1
	KX772391.1	CP006654|2500	NZ_CP010768.1
	NZ_CP018464.1	NC_022044|2500	NZ_CP022192.1
	NZ_CP015616.1	AB016260|2147	CP029448.1
	NC_006297.1	NC_002147|2147	NZ_CP025141.1
	NC_012473.1	KX957969|2743	NZ_CP008842.1
	NZ_CP009317.1	CP007228|2525	NZ_CP022081.2
	NZ_CP013946.1	CP000856|3932	NZ_CP023519.1
	NZ_CP022670.1	NC_009939|3932	NZ_CP025144.1
	JN887338.1	CP018080|1851	KF719972.1
	NC_004334.1	CP008791|1233	NC_015417.1
	NC_019939.1	CP014843|4198	NZ_CP026207.1
	NC_007111.1	CP015823|767	NZ_CP023795.1
	NC_012260.1	CP011054|4434	NZ_CP023809.1
	NC_013718.1	MF150122|1530	NZ_CP023800.1
	NC_012250.1	CP018339|1530	CP026779.1
	NC_015920.1	CP020079|1496	NZ_CP019703.2
	KJ484637.1	NC_019746|2611	MH114596.1
	NZ_CP021897.1	CP003647|2611	NZ_CP023805.1
	NZ_CP014851.1	AB571865|2743	NZ_CP026494.1
	MF150117.1	NC_016983|2743	NZ_CP029234.1
	NZ_CP013224.1	CP021236|4578	LT221036.1
	CP019891.1	CP021816|2149	NZ_CP026241.1
	NC_005326.1	CP006878|3571	NZ_CP022365.1
	NC_006377.1	CP000689|3608	NZ_CP014121.1
	CP016198.1	NC_009467|3608	CP018652.1
	NC_011282.1	CP018732|1630	NZ_CP023785.1
	NZ_CP013775.1	CP015083|2270	NZ_CP025038.1
	NZ_CP010859.1	CP007745|2274	NZ_CP010149.1
	CP022125.1	CP002911|1524	NZ_CP023790.1
	KR091911.1	NC_017541|1524	NZ_CP028920.1
	NZ_CP012488.1	CP020044|4177	KP791968.1
	NZ_CP015271.1	CP015393|767	MF116002.1
	NC_012203.1	CP006655|3075	NZ_CP023002.1
	KC020049.1	NC_022050|3075	NZ_CP026281.1
	KP975076.1	CP000483|4006	NZ_CP014128.2
	NC_009516.1	NC_008607|4006	NZ_CP023953.1
	KF998104.1	CP012467|1650	KX388536.1
	NC_012192.1	CP002298|3495	CP013295.1
	KY499579.1	NC_017311|3495	CP013682.1
	NZ_CP015608.1	AE017286|3495	CP023879.1
	KT997783.1	NC_005863|3495	NZ_CP023943.1
	NZ_CP017853.1	CP018338|1524	NZ_CP022261.1
	NZ_CP017288.1	CP010181|1355	NZ_CP012437.1
	NC_008244.1	CP021540|767	NZ_CP022549.1
	NZ_CP012856.1	CP003648|2564	CP022518.1
	NC_010680.1	NC_020051|2564	NZ_CP027425.1
	NZ_CP017376.1	CP018468|1631	NZ_CP023424.1
	NZ_CP011418.1	CP010184|1355	NZ_CP024976.1
	CP020088.1	CP004847|2870	CP026820.1
	KJ776576.1	KU744946|352	NZ_CP026390.1
	KJ201886.1	KY887593|960	NZ_CP026317.1
	NZ_CP019850.1	CP020903|770	MG825378.1
	NC_012515.1	AB474758|1751	NZ_CP016746.1
	NC_012266.1	NC_011838|1751	NZ_CP023550.1
	NC_012511.1	CP012461|1650	MF627445.1
	CP002261.1	CP014769|2347	MF474175.1
	KY436023.1	CP021182|1662	MG825383.1
	CP002263.1	CP015038|2277	NZ_CP004389.1
	NC_015908.1	CP019019|430	NZ_CP027613.1
	NZ_CP019879.1	CP001919|708	NC_016619.1
	NZ_CP014303.1	NC_014107|708	NZ_CP023274.1
	NZ_CP021741.1	CP015386|767	NZ_CP022280.1
	NZ_CP017935.1	KP056256|960	MG053108.1
	NZ_CP012383.1	CP011641|707	NZ_CP026206.1
	KJ866866.1	NC_004444|1751	NC_010934.1
	LN835295.1	AB088420|1751	NZ_CP026329.1
	NZ_CP017452.1	CP011000|2680	MF679147.1
	JN796410.1	JN093097|3151	NZ_CP029136.1
	NZ_CP009797.1	NC_021080|3151	MG825372.1
	KJ909292.1	CP003080|3223	NZ_CP024133.1
	NZ_CP011363.1	NC_019958|3223	CP028560.1
	NZ_CP013273.1	CP000528|3495	MG462728.1
	NC_013505.1	NC_008741|3495	MG450360.1
	NZ_CP010387.1	CP010390|770	NZ_CP023479.1
	NZ_CP021716.1	CP014775|960	NZ_CP026716.1
	NZ_CP016480.1	CP001293|3826	NZ_CP020927.1
	NZ_CP007658.1	NC_011737|3826	NZ_CP020444.2
	NZ_CP020111.1	CP015236|3151	CP029690.1
	NZ_CP021187.1	CP007214|2459	MF495478.1
	NZ_CP021253.1	CP012267|2554	NZ_CP029118.1
	NC_019696.1	CP012701|2586	NC_017201.1
	CP022581.1	CP019193|347	NZ_CP012641.2
	KR059864.1	CP001345|3814	NZ_CP026928.1
	CP004866.1	NC_011880|3814	NZ_CP024550.1
	CP007609.1	CP012567|770	NZ_CP024564.1
	NC_001670.1	CP009433|2457	NZ_CP026405.1
	NC_013208.1	CP020596|352	NZ_CP023670.1
	AF241888.2	CP022170|576	KT896504.1
	NZ_CP011335.1	NC_015162|2574	NZ_CP019190.1
	KP718939.1	CP002538|2574	NZ_CP027023.1
	NC_019075.1	AP012208|955	EU186381.1
	AF052650.1	NC_018994|955	NZ_CP025539.1
	NZ_CP014510.1	CP017055|955	CP024469.1
	NZ_CP006257.1	CP005086|4167	NC_007675.1
	NZ_CP013942.1	CP008800|767	NZ_CP027513.1
	KT373969.1	HF677571|2250	NZ_CP019055.1
	FJ705806.1	NC_021976|2250	NZ_CP025708.1
	NZ_CP011362.1	CP002765|2330	MH001166.1
	NC_015420.1	NC_015598|2330	NZ_CP010737.1
	HM050422.1	CP012884|768	CP029723.1
	KX452394.1	CP011771|2730	CP026783.1
	NZ_CP009339.1	CP004032|3210	NZ_CP008843.1
	NZ_CP010815.1	NC_020130|3210	CP026775.1
	NZ_CP009329.1	KX957970|2743	NC_007507.1
	NZ_CP009542.1	CP011249|2525	NZ_CP022193.1
	NZ_CP009314.1	CP000134|2923	NZ_CP028784.1
	NZ_CP010343.1	NC_007762|2923	MF918373.1
	NZ_CP010320.1	CP013746|4557	NZ_CP014177.1
	NC_017727.1	CP005931|969	NZ_CP015777.1
	AE011191.1	NC_002377|2525	KT186230.1
	KT754160.1	AF242881|2525	NZ_CP012520.1
	NZ_CP012258.1	CP010373|966	NZ_CP022045.1
	NC_015377.1	CP008790|966	CP026812.1
	NZ_CP007648.1	CP022359|966	NZ_CP024856.1
	NZ_CP011656.1	CP018726|1630	NZ_CP013824.1
	NZ_CP015140.1	CP002594|3538	CP026830.1
	KY595965.1	NC_015314|3538	NZ_CP025619.1
	KM107847.1	CP015989|3966	NZ_CP023740.1
	NZ_CP018666.1	AE001438|2143	NZ_CP026273.1
	AF301164.1	NC_001988|2143	NZ_CP027316.1
	NC_019321.1	CP002119|2143	NZ_CP024012.1
	NZ_CP016271.1	NC_017296|2143	NZ_CP029383.1
	NC_021995.1	CP002661|2143	NZ_CP021406.1
	NZ_CP021149.1	NC_015686|2143	NZ_CP026225.1
	JN106169.1	CP011920|1372	CP029724.1
	NZ_CP015041.1	CP019677|1372	NZ_CP019203.1
	NZ_CP017079.1	CP021697|1526	MF437313.1
	NC_007489.1	CP002996|3560	NZ_CP029580.1
	NC_018879.1	NC_015952|3560	NZ_CP028170.1
	NZ_CP015640.1	CP021511|2257	MF437312.1
	CP009053.1	CP009409|960	NZ_CP028541.1
	NZ_CP019036.1	CP007515|4326	NC_000958.1
	CP006002.1	CP009592|1409	NZ_CP027679.1
	NC_021817.1	KP899806|841	NZ_CP021166.1
	CP001166.1	EU271968|2563	NZ_CP029430.1
	NZ_CP016451.1	NC_011355|2563	NZ_CP028996.1
	DQ239897.1	CP010801|2562	NZ_CP024816.1
	KC920663.1	CP000831|1454	NZ_CP025009.1
	NC_011982.1	NC_009955|1454	CP029739.1
	NC_008763.1	CP002380|3623	LO017737.1
	NZ_CP020332.1	NC_015146|3623	CP021331.1
	NZ_CP013369.1	KY986974|960	NZ_CP026198.1
	NZ_CP011146.1	CP002962|4336	NZ_CP021405.1
	NZ_CP018832.1	KM406416|4523	NZ_CP020445.2
	NZ_CP007050.1	CP000531|3998	NC_005916.1
	NZ_CP015169.1	NC_008758|3998	CP011540.1
	NZ_CP016730.1	CP012988|1223	NZ_CP010141.1
	AY425961.1	CP012993|1223	NZ_CP027703.1
	DQ459357.1	KX426229|2187	NZ_CP022063.1
	DQ459356.1	CP022370|3955	NZ_CP027441.1
	NZ_CP016566.1	CP003692|2475	NZ_CP027451.1
	GQ900396.1	NC_018687|2475	KX156773.1
	NC_001431.1	CP001770|2581	NZ_CP029441.1
	NC_017346.1	CP014450|1650	NC_009931.1
	CP002969.1	CP015090|2232	NZ_CP024860.1
	KU882685.1	KY887591|960	NC_014723.1
	AF226280.2	CP002476|3152	NZ_CP026175.1
	NC_008770.1	NC_016110|3152	NZ_CP024426.1
	NC_011351.1	CP009294|2730	NZ_CP005987.1
	NZ_CP008807.1	CP000321|3477	NC_022877.1
	NZ_CP018879.1	NC_007960|3477	NZ_CP022749.1
	NC_012232.1	MF083142|429	NZ_CP010631.1
	NC_012201.1	CP013820|2622	NZ_CP010638.1
	NC_013386.1	CP013815|2622	NZ_CP010675.1
	NC_010502.1	CP013797|2622	NZ_CP010791.1
	GU128949.1	CP013792|2622	NZ_CP017084.1
	NZ_CP014799.1	CP002483|3629	NZ_CP017798.1
	NZ_CP015806.1	NC_015058|3629	NC_006525.1
	NZ_CP015791.1	CP000965|1529	KT351734.1
	NC_017423.1	NC_011282|1529	NZ_CP026189.1
	NC_012170.1	CP022125|769	NZ_CP026221.1
	NZ_CP021832.1	KR091911|960	NZ_CP027448.1
	NC_019772.1	CP010859|4303	NZ_CP025952.1
	NZ_CP015386.1	CP008930|769	NZ_CP029235.1
	NC_014107.1	CP001980|3479	MG228427.1
	NZ_CP019019.1	NC_017507|3479	CP027130.1
	NZ_CP018460.1	CP000690|3607	NZ_CP017788.1
	NZ_CP015038.1	NC_009468|3607	NC_014305.1
	NZ_CP021182.1	KX839208|1586	NZ_CP023496.1
	NZ_CP014769.1	EU372836|3545	MF168403.1
	NZ_CP019048.1	NC_010311|3545	MF168405.1
	KP056256.1	KX856065|430	NZ_CP023555.1
	NZ_CP020851.1	KX957968|2743	NZ_CP026559.1
	NC_010635.1	CP015139|955	NZ_CP027502.1
	NZ_CP011973.1	CP021709|955	KM085449.1
	NZ_CP009871.1	CP016462|2587	NZ_CP009105.1
	NC_018487.1	CP000957|2031	MG550958.1
	NZ_CP017010.1	NC_010474|2031	NZ_CP024852.1
	NZ_CP010109.1	CP001813|3670	NZ_CP024425.1
	CP022681.1	NC_014390|3670	MG764534.1
	NZ_CP012180.1	CP008701|1229	NZ_CP023912.1
	KU932024.1	CP006906|4379	MF344572.1
	NC_022740.1	CP018077|1479	NZ_CP026684.1
	NZ_CP021746.1	CP012197|1555	NZ_CP025006.1
	NZ_CP016597.1	CP010055|4317	NC_016597.1
	NC_020240.1	CP018351|769	CP024249.1
	FJ223607.1	CP010870|1455	NZ_CP024668.1
	NZ_CP016541.2	KX957971|2743	NZ_CP028351.1
	CP018310.1	CP000630|2148	CP026876.1
	NZ_CP016368.1	NC_011990|2148	MF627444.1
	CP013207.1	CP014311|2392	NZ_CP024140.1
	NZ_CP009599.1	CP010239|544	NZ_CP026926.1
	NC_011513.1	CP019309|4654	NZ_CP028389.2
	NC_023025.1	CP000676|2728	JX141473.1
	CP022458.1	NC_009426|2728	CP026790.1
	NC_020196.1	AF079317|2728	MF156695.1
	NC_016598.1	NC_002033|2728	CP027167.1
	NZ_CP011605.1	CP009901|1409	NZ_CP029091.1
	FJ573246.1	CP000135|1789	JX430448.1
	JF267651.1	NC_007763|1789	NZ_CP025492.1
	FN429023.1	CP014802|4256	KY454639.1
	AJ577854.1	KP688397|2743	MG591702.1
	NZ_CP013321.1	CP011667|4290	MG288676.1
	JQ684023.1	CP002245|3572	NZ_CP023917.1
	AB116387.1	NC_015742|3572	NC_020894.1
	JQ782192.1	CP021203|1008	MH113855.1
	NZ_CP012108.1	CP018670|1582	NZ_CP023450.1
	NC_014827.1	CP021686|769	CP013986.1
	U20374.1	CP003691|1502	NZ_CP017256.2
	KR262062.1	NC_018686|1502	NZ_CP027551.1
	AF247159.1	CP021649|2661	NZ_CP022993.1
	KT754167.1	CP000603|966	NZ_CP010192.1
	NZ_CP017584.1	CP014350|1939	MG674581.1
	NZ_CP013967.1	CP015383|770	NC_020180.1
	GQ401131.1	CP000035|1363	MF582638.1
	NZ_CP022225.1	NC_007607|1363	NZ_CP025148.1
	NZ_CP013179.1	CP018225|1659	NZ_CP025463.1
	NZ_CP007063.1	CP000751|3942	CP023542.1
	NC_005019.1	NC_009806|3942	MG252894.1
	CP000522.1	CP017191|1733	MH061195.1
	CU928147.1	CP002112|3442	NZ_CP028382.1
	NC_014908.1	NC_018580|3442	NZ_CP027585.1
	NC_011848.1	CP020907|1789	KY349138.1
	NC_012514.1	NC_024992|769	NZ_CP024662.1
	KR259130.1	LM994717|769	NZ_CP010728.1
	NC_010543.1	KT033469|828	NZ_CP019456.1
	NZ_CP009667.1	CP009696|1409	CP025516.1
	NZ_CP016314.1	CP001747|1409	NZ_CP027453.1
	NC_012154.1	NC_014331|1409	NZ_CP027401.1
	KX353852.1	CP008847|1409	NZ_CP028781.1
	HF570055.1	CP009699|1409	NZ_CP028543.1
	NC_017427.1	CP007665|1409	CP024472.1
	CP019898.1	CP006743|1409	CP023724.1
	NC_012790.1	CP001216|1409	CP029718.1
	KJ588780.1	NC_012579|1409	NZ_CP024657.1
	NZ_CP021682.1	CP001971|1409	MG516909.1
	JX424614.1	CP009327|1409	NZ_CP010619.1
	KY499796.1	CP009316|1409	CP021198.1
	NZ_CP016454.1	CP009324|1409	NZ_CP020471.1
	NZ_CP017725.1	CP010321|1409	NZ_CP029575.1
	NZ_CP019580.1	CP001017|3904	NZ_CP026584.1
	NZ_CP014893.1	NC_010580|3904	NZ_CP019053.1
	NZ_CP016550.1	CP001975|1409	NZ_CP029435.1
	NZ_CP009884.1	CP009597|1409	NZ_CP024924.1
	NC_009472.1	CP009543|1409	NZ_CP025615.1
	NZ_CP022018.1	CP002092|1409	NC_014170.1
	GQ342610.1	NC_017726|1409	KX147633.1
	NC_011223.1	CP019589|1409	NZ_CP029339.1
	NZ_CP007126.1	CP001599|1409	AF135182.5
	KJ631729.1	NC_012656|1409	NZ_CP023947.1
	MF543359.1	AE011190|1409	MF344573.1
	NC_012654.1	AE017336|1409	MG764553.1
	NZ_CP012923.1	CP010793|1409	NC_009705.1
	KJ146688.1	NC_007322|1409	NZ_CP015289.1
	EF382672.1	CP009980|1409	NZ_CP029249.1
	NZ_CP012936.1	CP010853|1409	NZ_CP024237.1
	NZ_CP016572.1	AF065404|1409	NZ_CP022994.1
	NZ_CP018998.1	NC_001496|1409	NZ_CP022021.1
	NC_011655.1	CP009540|1409	NZ_CP024790.1
	NZ_CP016516.1	CP021951|769	NZ_CP025142.1
	NZ_CP016568.1	CP009330|1409	MF344574.1
	NC_021910.1	CP018675|769	NZ_CP028995.1
	NZ_CP015988.1	CP003279|841	MF072965.1
	NZ_CP008719.1	NC_016825|841	NZ_CP026280.1
	NZ_CP015043.1	CP009340|1409	NZ_CP024244.1
	NC_020797.1	CP013787|2622	NZ_CP014073.1
	NZ_CP016707.1	CP018904|1409	NZ_CP029598.1
	NZ_CP015094.1	CP005951|1789	NZ_CP023524.1
	KJ586855.1	NC_021906|1789	MF168404.1
	NZ_CP017425.1	EF066650|2671	NZ_CP022169.1
	KT780704.1	NC_010865|2671	NC_008382.1
	NC_019700.1	CP013807|2622	NZ_CP022700.1
	NZ_HG977524.1	CP013782|2622	NZ_CP028587.1
	CP011842.1	CP013804|2622	NZ_CP021284.1
	KC886366.1	CP012511|2622	NC_018141.1
	NZ_CP016296.1	CP019727|1409	NZ_CP025433.1
	KY751926.1	CP009463|1409	NZ_CP024265.1
	KX807610.1	CP017026|1596	NZ_CP023871.1
	KM377238.1	NC_002305|841	NZ_CP027861.1
	NZ_CP016301.1	AF250878|841	NZ_CP028582.1
	NZ_CP016299.1	CP021853|960	NZ_CP025584.1
	NC_020524.1	CP020842|769	NZ_CP022697.1
	NZ_CP018257.1	JQ824049|966	NZ_CP027028.1
	NZ_CP015484.1	NC_019375|966	NZ_CP025145.1
	GQ900387.1	CP020475|1460	NZ_CP029564.1
	AF497970.1	CP011850|2622	NC_022045.1
	NZ_CP003714.1	CP018441|769	NZ_CP023400.1
	NZ_CP015160.1	CP018693|769	NZ_CP012203.1
	NC_014811.1	CP001346|3815	NZ_CP025980.1
	NZ_CP009777.1	NC_011885|3815	CP021332.1
	KT203286.1	CP013946|2622	CP028916.1
	GU562625.1	CP022670|2418	CP021660.1
	NZ_CP009869.1	CP001406|1409	NZ_CP020447.2
	NZ_CP013855.1	NC_012473|1409	NZ_CP022197.1
	NZ_CP013995.1	CP009317|1409	MF168406.1
	NZ_CP009266.1	CP018464|1732	NZ_CP024558.1
	NZ_CP009619.1	CP015616|2186	NZ_CP024530.1
	NC_011758.1	CP001134|3845	NZ_CP024537.1
	NZ_CP015507.1	NC_011185|3845	NZ_CP024272.1
	NZ_CP011808.2	KX772391|1007	NZ_CP023514.1
	NC_011143.1	CP015733|2158	NZ_CP025929.1
	KX348144.1	CP009879|770	NC_008383.1
	NZ_CP012429.1	CP021826|2684	KY495890.1
	NC_022354.1	JN687470|960	NZ_CP017431.1
	KC788287.1	NC_016974|960	CP027485.1
	NZ_CP019362.1	CP010391|966	NZ_CP023384.1
	GQ904226.1	CP000929|2895	NZ_CP021289.1
	NZ_CP019846.1	NC_010333|2895	MG838205.1
	NZ_CP009222.1	CP015523|2197	NZ_CP018062.1
	NC_017224.1	CP003661|3208	NC_017659.1
	NC_008608.1	NC_020157|3208	NZ_CP029381.1
	NC_012114.1	CP006737|1363	NZ_CP017429.1
	NC_015910.1	CP006684|1059	NZ_CP027531.1
	NC_000948.1	CP000818|2334	NZ_CP025039.1
	NC_017738.1	KR827391|966	NZ_CP010187.1
	KX009507.1	CP000842|3940	NZ_CP016158.1
	CP014199.1	NC_009930|3940	NZ_CP010197.1
	NC_020545.1	KX869741|966	CP026798.1
	NZ_CP010369.1	CP014677|2367	NZ_CP029243.1
	NC_008357.1	CP011404|2462	KP742988.1
	NZ_CP015156.1	CP008906|429	MF168402.1
	NZ_CP006919.1	CP017756|1905	NZ_CP023816.1
	NZ_CP017867.1	JX683454|3289	CP025212.1
	NC_010629.1	NC_019555|3289	NZ_CP029181.1
	NZ_CP017880.1	CP011622|955	NZ_CP024274.1
	NC_017231.1	CP000604|960	NZ_CP024227.1
	NZ_CP009061.1	NC_009140|960	CP029737.1
	NZ_CP013268.1	CP021952|955	MF156697.1
	NZ_CP015624.1	MF150118|966	GU371929.1
	NZ_CP013073.1	CP011009|1611	NZ_CP024789.1
	NC_013509.1	CP014644|2334	MH061177.1
	NZ_CP018794.1	CP012902|955	KX721511.1
	NC_020544.1	CP017103|3571	NZ_CP025626.1
	GQ900381.1	CP003934|2684	NC_016814.1
	KX784503.1	NC_019846|2684	NZ_CP026396.1
	JN596280.1	CP015268|1515	NZ_CP026272.1
	KC609322.1	CP000648|769	NZ_CP021119.1
	U36912.1	NC_009649|769	NZ_CP024587.1
	NZ_CP007713.1	CP009413|960	NZ_CP022661.1
	NC_005006.1	HG938357|3290	NZ_CP026534.1
	U36911.1	KU160531|960	NZ_CP010126.1
	NZ_CP014701.1	CP019949|4586	LO017738.1
	EU170348.1	CP015251|3030	NZ_CP025427.1
	NC_009038.1	CP013027|972	NZ_CP027015.1
	NZ_CP012348.1	CP003120|1350	KY706108.1
	NZ_CP021214.1	NC_016907|1350	CP026745.1
	NZ_CP021208.1	DQ381420|973	NZ_CP023347.1
	JN885081.1	NC_009837|973	MG516912.1
	JX445149.1	KM670336|966	NZ_CP009579.1
	KY595966.1	CP014857|2334	MF679146.1
	NZ_CP018936.1	NC_021623|1939	NC_012987.1
	NZ_CP012103.1	HM008709|1939	NZ_CP023440.1
	NC_011350.1	JF267651|960	NZ_CP024509.1
	NZ_CP009475.1	NC_019107|960	NZ_CP023923.1
	NZ_CP009566.1	CP022166|973	NZ_CP017611.1
	KX058576.1	CP016892|2864	NZ_CP027670.1
	NZ_CP011064.1	CP004375|1522	CP029742.1
	NC_013010.1	NC_021278|1522	NZ_CP029244.1
	NZ_CP007614.1	KT818627|544	NZ_CP029577.1
	CP014493.1	CP002909|3441	NZ_CP024863.1
	NZ_CP018877.1	NC_018583|3441	NC_017199.1
	NZ_CP020558.1	CP009232|1555	CP029719.1
	NZ_CP013454.1	KX815983|960	NZ_LN906635.1
	NC_015378.1	CP003950|4331	NZ_CP024248.1
	NC_019773.1	KX458222|955	NZ_CP022984.1
	NC_017447.1	CP004038|1813	KY014465.1
	HQ622718.1	NC_020562|1813	CP029730.1
	NC_017380.1	CP012448|1650	NZ_CP024166.1
	HQ259051.1	NC_021667|960	NZ_CP029102.1
	NC_019333.1	JX442976|960	NZ_CP020661.1
	NC_020212.1	CP000532|3999	CP026800.1
	KJ767738.1	NC_008759|3999	NZ_CP028814.1
	NC_017242.1	NC_007972|2560	NZ_CP024445.1
	NZ_CP010205.1	CP000355|2560	NZ_CP029143.1
	NZ_CP019023.1	CP017059|748	NZ_CP028717.1
	KX839209.1	CP015152|1411	MH263652.1
	NZ_CP012491.1	CP003753|1403	NZ_CP011666.1
	NC_019295.1	NC_018486|1403	KY093013.1
	HQ202266.1	CP015026|1526	NZ_CP023363.1
	CP020338.1	CP018073|1650	NZ_CP028955.1
	NZ_CP013193.1	JQ010984|966	NZ_CP010658.1
	KX230794.1	NC_016976|966	NC_011747.1
	NZ_CP016626.1	NC_023898|955	NZ_CP026854.1
	NZ_CP015844.2	KF976462|955	MF497432.1
	NC_005088.1	CP009439|4102	NZ_CP010769.1
	KY865320.1	CP022285|352	NZ_CP010590.1
	CP002178.1	CP022574|769	NZ_CP027311.1
	NZ_CP017041.1	KX156772|955	CP027674.1
	NZ_CP019315.1	CP000760|2495	NZ_CP021916.1
	NC_023141.1	NC_009669|2495	NZ_CP025403.1
	NZ_CP011645.1	KT935446|3041	KY271405.1
	NZ_CP011978.1	CP016821|1985	KP125893.1
	NZ_CP009857.1	CP020109|769	NZ_CP026284.1
	NZ_CP020908.1	CP020333|2884	NZ_CP022662.1
	NZ_CP015091.1	KJ721789|1578	KU302802.1
	NZ_CP011623.1	CP021880|1555	NC_015710.1
	NZ_CP013056.1	CP017473|379	MF344575.1
	NC_007764.1	CP010056|4315	NZ_CP023658.1
	NZ_CP013426.1	CP008939|4323	MF156713.1
	NZ_CP009347.1	CP018573|4651	NZ_CP027343.1
	NZ_CP020001.1	CP012007|352	NZ_CP020426.2
	NZ_CP014146.1	CP003754|1408	NZ_CP024430.1
	AF152923.1	NC_018501|1408	NZ_CP028805.1
	JX457478.1	KC853435|969	CP022519.1
	KF998105.1	NC_023327|969	NZ_CP024839.1
	CP016692.1	NC_010558|1550	NC_021987.1
	NZ_CP016731.1	FJ386569|1557	NZ_CP025966.1
	MF191707.1	NC_012487|1557	NZ_CP021042.1
	JX514066.1	KP975074|966	NZ_CP029155.1
	NZ_CP018094.1	CP001893|2863	KX009059.1
	NC_017669.1	NC_014561|2863	NZ_CP023916.1
	DQ185139.1	KF056330|966	NZ_CP021016.1
	NZ_CP011628.1	NC_022522|966	NZ_CP020443.2
	NZ_CP004859.1	CP013739|2207	NZ_CP026129.1
	NZ_CP010008.1	CP001716|3741	NZ_CP027616.1
	NC_019228.1	NC_013193|3741	NZ_CP021282.1
	NZ_CP004408.1	KX709966|955	NZ_CP021287.1
	AY096004.1	CP018463|1733	NZ_CP025468.1
	DQ185143.1	CP000871|3894	NZ_CP026724.1
	NC_017363.1	NC_010070|3894	NZ_CP025677.1
	CP002180.1	CP002823|3478	NZ_CP024876.1
	NC_010579.1	CP002828|3478	NZ_CP023922.1
	NZ_CP008811.1	NC_015685|3478	NZ_CP015914.1
	KX833212.1	NC_017539|3478	MF353155.1
	NC_011854.1	CP007636|960	NZ_CP026170.1
	NZ_CP014001.1	KC757417|681	NZ_CP028484.1
	NZ_CP015862.1	NC_021502|681	NZ_CP023959.1
	NC_003265.1	CP018875|1616	NZ_CP010158.1
	NZ_CP017056.1	KR827393|955	NZ_CP025458.1
	CP008733.1	CP021216|2671	NC_016108.1
	NZ_CP015356.1	KJ802404|955	NZ_CP026416.1
	JN648090.1	CP000645|828	NZ_CP029362.1
	NZ_CP006371.1	NC_009349|828	NZ_CP019076.1
	NZ_CP009980.1	JF503991|955	NZ_CP027324.1
	NZ_CP010853.1	NC_019069|955	NZ_CP024584.1
	AF065404.1	CP003027|3557	NZ_CP024285.1
	NZ_CP021951.1	NC_015963|3557	NZ_CP026048.1
	NZ_CP009540.1	CP006056|429	NZ_CP026305.1
	NC_016855.1	NC_021845|429	NZ_CP026404.1
	NZ_CP016024.1	KT225520|618	CP027641.1
	NZ_CP012267.1	KJ484626|539	NZ_CP026212.1
	NZ_CP007214.1	NC_025175|539	NZ_CP010092.1
	NC_011737.1	FJ621588|960	NZ_CP023186.1
	NZ_CP015236.1	HQ023864|960	NZ_CP026588.1
	NZ_CP014775.1	NC_012692|960	MH263653.1
	NZ_CP010390.1	CP014277|2883	NZ_CP024917.1
	NC_011874.1	CP009411|960	NZ_CP026283.1
	CP016195.1	CP013324|955	NZ_CP029000.1
	NZ_CP019736.1	LT009688|769	NZ_CP019872.1
	NZ_CP021341.1	CP015734|2159	NZ_CP010770.1
	NC_017639.1	CP021025|1790	NZ_CP010601.1
	NC_003383.1	CP018172|1834	NZ_CP010707.1
	NZ_CP013558.1	KU605240|960	NZ_CP027367.1
	NZ_CP018340.1	JF714412|955	NZ_CP024039.1
	NZ_CP015254.1	NC_019045|955	NZ_CP014093.1
	NZ_CP007508.1	CP009868|966	NZ_CP028792.1
	KT317613.1	JN983043|960	NZ_CP023066.1
	NZ_CP008927.1	NC_019121|960	NZ_CP024658.1
	NZ_CP020824.1	CP001894|1878	NZ_CP023455.1
	NZ_CP022004.1	NC_014563|1878	KY623659.1
	NZ_CP009352.1	FQ482074|1555	LO017736.1
	NC_017497.1	NC_014615|1555	NZ_CP023489.1
	NZ_CP006590.1	CP016489|2031	NZ_CP015290.1
	NZ_CP010352.1	CP002632|3599	NZ_CP024287.1
	NC_002111.1	NC_015386|3599	NZ_CP024129.1
	NC_007717.1	AY258503|490	NZ_CP018618.1
	KC291146.1	NC_007365|490	MG954377.1
	GQ900438.1	KX786187|618	NZ_CP023378.1
	DQ227327.1	CP013779|2621	NZ_CP018887.1
	NZ_CP012558.1	CP011121|2257	NZ_CP021117.1
	NC_012499.1	CP016160|1583	NZ_CP024827.1
	NC_016838.1	CP015754|1583	NZ_CP025493.1
	NZ_CP009357.1	KY887596|966	CU928148.1
	EU573358.1	CP009414|960	NZ_CP024040.1
	NC_020275.1	CP000461|1371	CP026813.1
	NZ_CP016381.1	NC_008545|1371	NZ_CP026578.1
	NZ_CP010860.1	CP015237|4246	NZ_CP018884.1
	NC_011860.1	CP003276|1860	NZ_CP026693.1
	NZ_CP011106.1	NC_017766|1860	NZ_FO834905.1
	NC_008760.1	JX127248|1553	NZ_CP028488.1
	NZ_CP013657.1	CP001990|1615	NZ_CP028569.1
	KY270849.1	NC_014023|1615	NZ_CP008715.1
	KU932025.1	CP003081|2183	NZ_CP027600.1
	NC_018023.1	NC_019959|2183	MF042353.1
	NZ_CP010891.1	CP002692|3588	NZ_CP022194.1
	NC_023143.1	NC_015511|3588	MF042354.1
	NZ_CP017110.1	MF133495|550	NZ_CP027067.1
	HM590571.1	CP021368|2660	NZ_CP020913.1
	KR259133.1	NC_011247|2552	NZ_CP024262.1
	AF380336.1	CP000979|2552	NZ_CP021643.1
	GQ998872.1	CP014003|2031	CP025255.1
	AF025795.1	CP012572|770	MF156708.1
	NC_006663.1	CP009572|3617	NZ_CP028168.1
	NC_023071.1	CP012385|1647	MF042352.1
	NZ_CP016040.1	CP012367|1647	MF042351.1
	U32369.1	NC_006672|2357	NZ_CP021357.1
	NZ_CP009532.1	CP000004|2357	NZ_CP027375.1
	NZ_CP021998.2	CP007798|2771	NZ_CP018643.1
	NZ_CP011865.1	CP021690|1554	NZ_CP027581.1
	CP019598.1	KT033470|828	MG838206.1
	KF792823.1	KX957972|2743	MG545910.1
	JQ796371.1	CP021170|3000	GU371928.1
	NZ_CP021254.1	KR559888|960	NZ_CP015246.1
	NC_012226.1	NC_019153|955	KX774387.1
	NZ_CP017412.1	JN157804|955	NZ_CP026415.1
	NZ_CP014770.1	CP009275|1229	MG545909.1
	NZ_CP012536.1	CP018455|550	NZ_CP027385.1
	CP014789.1	CP011990|767	NZ_CP027605.1
	FJ851149.1	CP017449|4640	NZ_CP025010.1
	GU722201.1	CP013512|1790	NZ_CP024822.1
	KU644673.1	CP013602|1790	MH061383.1
	NZ_CP015128.1	CP021551|955	NZ_CP023443.1
	NZ_CP010909.1	HE796684|3427	MF918372.1
	KY499797.1	NC_019012|3427	NZ_CP010645.1
	NZ_CP013996.1	AE014300|1882	NZ_CP010807.1
	NZ_CP014524.1	NC_004349|1882	NZ_CP022195.1
	NC_002638.1	CP006635|973	LT669764.1
	KX348146.1	CP012682|960	CP025992.1
	JN692546.1	KM085450|490	DQ888171.1
	CP019690.1	CP009107|490	NZ_CP028553.1
	NZ_CP013299.1	CP014852|2337	CP029744.1
	NC_017411.1	CP016621|4634	NZ_CP022914.1
	NZ_CP018222.1	CP020851|1581	MF554637.1
	DQ017661.1	HQ023863|960	NZ_CP028177.1
	CP000618.1	NC_019066|960	NZ_CP010179.1
	NC_014159.1	KC999035|955	MG700550.1
	NC_017588.1	HQ023862|960	KY271407.1
	JN420336.1	NC_017645|960	MG601057.1
	NC_010418.1	CP002398|3647	NZ_CP019054.1
	NZ_CP016585.1	NC_014819|3647	CP024468.1
	KC887917.2	CP014658|960	NZ_CP021464.1
	KX254341.1	CP019954|481	MF156714.1
	NZ_CP020573.1	CP003744|3156	NZ_CP014110.1
	NZ_CP020593.1	NC_020910|3156	NZ_CP017464.1
	NZ_CP003957.1	CP022274|965	NZ_CP024882.1
	NZ_CP014216.1	KM083064|966	NZ_CP010602.1
	NZ_CP020904.1	CP000455|4007	NZ_CP010708.1
	KF551948.1	NC_008537|4007	KY126370.1
	JN983046.1	CP015630|1940	NZ_CP027483.1
	NZ_CP011370.1	CP009865|710	NZ_CP024431.1
	NZ_CP015354.1	CP011370|561	NZ_CP021115.1
	NZ_CP015353.1	CP019018|973	NZ_CP024427.1
	NC_018666.1	CP015135|768	NC_017630.1
	NZ_CP009044.1	CP003957|4021	NZ_CP015915.1
	NZ_CP010365.1	CP009567|960	NZ_CP029113.1
	NZ_CP012741.1	CP001343|2809	NZ_CP015291.1
	NZ_CP020078.1	NC_011881|2809	NZ_CP010144.1
	NC_011881.1	CP021807|2674	NZ_CP010153.1
	NZ_HG977528.1	FJ621587|960	NZ_CP029140.1
	NC_022603.1	NC_012693|960	NZ_CP024286.1
	EU880929.1	CP009560|960	CP027122.1
	NZ_CP018869.1	CP013761|2621	NZ_CP026705.1
	NZ_CP018118.1	CP018075|1862	MG825375.1
	NC_013121.1	CP000602|966	NC_021231.1
	JX469826.1	NC_009139|966	CP027158.1
	KP789019.1	CP013412|2834	NZ_CP022693.1
	NZ_CP021538.1	CP000654|3558	NZ_CP023928.1
	NZ_CP013716.1	NC_009425|3558	MG516911.1
	AF022647.1	KY555069|2426	CP026789.1
	NC_007718.1	LN713927|4121	MF554642.1
	NZ_CP019941.1	CP001152|2230	NZ_CP027415.1
	NZ_CP016903.1	NC_011962|2230	NZ_CP027465.1
	AF121418.1	CP010871|1465	KY865323.1
	NZ_CP007002.1	CP015279|1515	MG874043.1
	HG380318.1	CP019295|1496	NZ_CP010146.1
	KT225520.1	CP021364|2660	NZ_CP010603.1
	NZ_CP009855.1	KY014464|966	NZ_CP010709.1
	NZ_CP012570.1	KY014466|966	NZ_CP010760.1
	NC_013728.1	KX029331|966	NZ_CP018333.1
	NZ_CP011594.1	JX627580|3823	NZ_CP024460.1
	NZ_CP014803.1	CP012919|2772	MG569891.1
	NZ_CP017931.1	CP015092|1457	NZ_CP025339.1
	NZ_CP010863.1	CP011429|960	MG764547.1
	NC_018637.1	CP013966|829	MG516908.1
	NZ_CP014277.1	CP010872|1463	NZ_CP021407.1
	KY270853.1	CP008817|2496	NZ_CP028796.1
	KX246266.1	CP019045|4481	NZ_CP026086.1
	NZ_CP019443.1	KP276584|956	NZ_CP028576.1
	CP016184.1	CP017386|1589	NZ_CP023929.1
	NC_012692.1	CP020810|2467	KY515224.1
	NC_006466.1	CP009231|1555	NZ_CP024835.1
	NC_020394.1	CP010232|539	NZ_CP029583.1
	NZ_CP015725.1	CP004394|4247	MG288683.1
	NZ_CP021835.1	CP000844|3937	NZ_CP023350.1
	KP899804.1	NC_009932|3937	MG870194.1
	AY223810.1	CP000646|2426	MG702492.1
	NZ_CP021752.1	NC_009350|2426	NZ_CP024718.1
	NC_011775.1	CP015741|2155	NZ_CP024721.1
	NZ_CP012984.1	CP018994|973	NZ_CP024291.1
	NZ_CP014498.1	CP009233|1554	MG948334.1
	NZ_CP020072.1	MF150121|966	NZ_CP023367.1
	KX029332.1	MF150123|966	MG825385.1
	NZ_CP017134.1	CP022542|3690	MG700548.1
	NZ_CP014614.1	KR559889|960	NZ_CP024805.1
	JX469834.1	CP015394|966	KU950310.1
	KX434881.1	CP003644|3207	NZ_CP024125.1
	NZ_CP018734.1	NC_019744|3207	CP003185.1
	KX833210.1	CP011480|4293	MG462729.1
	NZ_CP016323.1	CP015269|4462	MF042356.1
	CP009154.1	KR559890|966	NZ_CP026128.1
	NZ_CP014002.1	CP021956|966	NZ_CP024669.1
	GQ900377.1	FN597600|2703	NZ_CP028544.1
	NZ_CP017132.1	NC_014653|2703	MF042350.1
	AY266269.1	AF135182|3102	NZ_CP024546.1
	GQ900398.1	NC_002523|3102	MF152729.1
	NZ_CP015340.1	CP020740|2279	NZ_CP028550.1
	GQ900426.1	KJ484636|973	NZ_CP025635.1
	NC_020534.1	NC_025179|973	NZ_CP025751.1
	NC_020531.1	CP013769|2621	NC_022651.1
	NC_012111.1	CP015212|2234	NZ_CP027358.1
	NZ_CP009660.1	CP000832|1386	NZ_CP022085.2
	NZ_CP019460.1	NC_009956|1386	NZ_CP028997.1
	CP002254.1	CP012962|2234	MG860488.1
	NZ_CP010880.1	CP020062|1221	NZ_CP021043.1
	GQ900419.1	CP020811|2466	MG299128.1
	NC_012251.1	CP011282|1650	MG299131.1
	NC_017442.1	CP016458|3805	MG299133.1
	NZ_CP011453.2	KJ909290|960	MG299147.1
	NZ_CP012564.1	CP012478|4584	MG299151.1
	NC_019063.1	CP013339|775	NZ_CP010639.1
	NZ_CP018792.1	CP014697|711	NZ_CP010676.1
	NZ_CP017874.1	HE805916|3423	NZ_CP021917.1
	NZ_CP007673.1	NC_019017|3423	NZ_CP024877.1
	NZ_CP015757.1	KF250428|960	NZ_CP027369.1
	KM659090.1	NC_022652|960	NZ_CP028121.1
	NZ_CP007675.1	HG916853|2672	HM037272.1
	GQ900407.1	CP010372|1555	NZ_CP027024.1
	NC_018635.1	CP017185|380	NZ_CP023372.1
	NZ_CP006922.1	CP012265|2553	NZ_CP022064.1
	NC_020303.1	CP015040|4249	NZ_CP010698.1
	KX246268.1	KT185451|550	KY515225.1
	NC_009958.1	CP009431|2584	CP019900.1
	NZ_CP020081.1	CP013346|2584	KP289281.1
	NZ_CP011275.1	FJ628167|1588	KY093014.1
	NC_017032.1	NC_014312|1588	MF788070.1
	KJ440076.1	CP020934|973	NZ_CP024150.1
	JN102341.1	CP021937|1552	NZ_CP018619.1
	NC_018611.1	CP016498|1563	NZ_CP023534.1
	KT901798.1	EU330199|973	NZ_CP027615.1
	KJ645709.1	NC_010409|973	NZ_CP025282.1
	NZ_CP015097.1	CP018990|1555	CP024909.1
	NC_014028.1	CP003617|3240	NZ_CP020895.2
	NC_019728.1	NC_019731|3240	MH056209.1
	KU932033.1	CP022227|1555	NZ_CP029570.1
	NC_018685.1	CP015351|3036	CP029731.1
	NC_010377.1	CP011633|1230	NZ_CP027458.1
	NZ_CP018246.1	AB277723|966	CP021195.1
	NZ_CP021185.1	NC_008612|966	NZ_CP007510.1
	NZ_CP009934.1	CP007516|4316	NZ_CP024254.1
	NZ_CP009841.1	CP014489|973	NZ_CP019065.1
	NZ_CP018069.1	KJ817377|966	NZ_CP027249.1
	NZ_CP012933.1	KM506769|966	NZ_CP024137.1
	AY948116.1	CP012636|973	NZ_CP024652.2
	DQ119297.1	CP016196|1928	NZ_CP022698.1
	NZ_CP006633.1	CP003256|3229	NZ_CP026474.1
	DQ518171.1	NC_019898|3229	NZ_CP027439.1
	EU675685.1	CP012005|352	NZ_CP027608.1
	NZ_CP009852.1	CP000940|2518	NZ_CP023914.1
	NZ_CP013482.1	NC_010379|2518	MG288684.1
	CP000047.1	CP004058|369	NZ_CP008818.1
	NC_010815.1	NC_021155|369	NZ_CP023187.1
	NZ_CP017760.1	AF416331|1461	NZ_CP024145.1
	KX421096.1	NC_004574|1461	NZ_CP027406.1
	KY990887.1	CP019561|540	CP026843.1
	HG918041.1	KY399978|966	NZ_CP027106.1
	NZ_CP014675.1	CP008937|4320	NZ_CP016356.1
	NZ_CP010111.1	FJ621586|960	NZ_CP025470.1
	NZ_CP016476.1	NC_012690|960	CP024158.1
	NZ_CP012854.1	CP022264|1966	NZ_CP010174.1
	JN689220.1	KR827392|966	MG205641.1
	NZ_CP008919.1	CP015742|2154	MG205642.1
	CP015636.1	KJ802405|955	KY515226.1
	JX442977.1	CP014777|1581	MG288681.1
	NZ_CP012537.1	KP398867|973	NZ_CP025253.1
	NZ_CP015197.1	FJ876827|1554	NZ_CP024186.1
	NC_007107.1	NC_013951|1554	NZ_CP024177.1
	NZ_CP015223.1	CP019028|1550	MF042357.1
	NZ_CP016479.1	CP014978|960	NZ_CP024481.1
	KM659093.1	CP017221|972	NZ_CP015292.1
	KX575838.1	CP015232|2212	NZ_CP028100.1
	DQ915941.1	CP001771|3424	CP027185.1
	NZ_CP016551.1	CP002090|973	CP027182.1
	NC_004164.2	NC_018954|973	CP027379.1
	NZ_CP017139.1	CP001122|973	NZ_CP028790.1
	NZ_CP009969.1	NC_011076|973	NZ_CP026475.1
	KT781681.1	KF295829|1587	MG874044.1
	NC_020957.1	NC_022609|1587	CP029743.1
	NC_020525.1	CP014478|2400	KY463220.1
	NZ_CP012932.1	CP010222|1356	MF344576.1
	NZ_CP016505.1	CP010214|1356	NZ_CP024295.1
	KT988019.1	CP005938|3032	CP025213.1
	NZ_CP013214.1	NC_022876|3032	NZ_CP010718.1
	NC_021504.1	CP021856|767	NZ_CP028930.1
	AM412318.1	CP018999|1588	NZ_CP028286.1
	CP017619.1	CP003631|3246	NZ_CP015119.1
	NZ_CP016021.1	NC_019739|3246	MG271839.1
	DQ089807.2	CP002089|973	CP023725.1
	NZ_CP019926.1	NC_018966|973	CP023447.1
	NC_008502.1	CP020084|2585	CP026838.1
	KY436024.1	CP006642|991	NZ_CP027256.1
	NZ_CP020070.1	CP012575|2658	NZ_CP019656.1
	NZ_CP019878.1	NC_022885|475	NZ_CP010729.1
	NC_017421.1	KC788405|475	CP029740.1
	KC170285.1	CP013832|1552	NZ_CP023144.1
	NC_011148.1	CP022155|772	NZ_CP028097.1
	NZ_CP012279.1	CP006836|1514	NZ_CP026403.1
	CP014063.1	NC_022654|1514	NZ_CP023003.1
	NZ_CP009316.1	KJ484628|539	CP025139.1
	NZ_CP009327.1	NC_025139|539	NZ_CP026564.1
	NZ_CP001971.2	CP010316|973	NZ_CP020393.1
	NC_012579.1	CP022275|1231	NZ_CP024887.1
	NZ_CP006743.1	CP015623|2179	KX960110.1
	NZ_CP007665.1	CP009432|2456	NZ_CP021037.1
	NZ_CP009699.1	CP017832|4477	NC_014304.1
	NZ_CP008847.1	KR827684|973	CP025254.1
	NC_014331.1	CP021215|2682	KM409652.1
	NZ_CP009696.1	CP020343|1363	NZ_CP010683.1
	CP000876.1	CP012138|1363	NZ_CP024656.1
	NZ_CP017148.1	DQ145546|2682	NZ_CP024294.1
	NZ_CP007734.1	NC_013545|2682	MG825377.1
	NC_007950.1	CP015368|3823	DQ388534.1
	NZ_CP020902.1	CP017991|783	CP027145.1
	NZ_CP004365.1	CP018947|1550	NZ_CP024788.1
	NZ_CP012101.1	FJ705807|964	NZ_CP010448.1
	NZ_CP013603.1	NC_012885|964	NZ_CP023903.1
	NZ_CP013513.1	CP012291|2111	NZ_CP027535.1
	KP987215.1	KU578032|973	NZ_CP027545.1
	JN983047.1	KT897280|2721	MG869617.1
	NZ_CP021183.1	CP002693|3589	KY565558.1
	NZ_CP010358.1	NC_015512|3589	AJ576039.1
	NZ_CP011616.1	CP013657|1552	NZ_CP026201.1
	KM659098.1	CP000533|4000	NZ_CP027614.1
	EU935739.1	NC_008760|4000	NZ_CP019187.1
	KY471312.1	CP011106|2091	MF042358.1
	NZ_CP014668.1	CP003055|3454	NZ_CP027537.1
	KY362368.1	NC_018023|3454	KY689635.1
	KY362369.1	KU932025|539	NZ_CP026579.1
	NZ_CP015084.1	KY270849|1588	NZ_CP028178.1
	KU043116.1	CP010860|4425	NZ_CP023910.1
	NC_006671.1	CP016381|577	NZ_CP024277.1
	KY471313.1	CP014142|2858	NZ_CP026110.1
	NC_018994.1	CP020080|1494	NZ_CP023358.1
	KY471311.1	CP019296|1494	CP021197.1
	NZ_CP018955.1	CP015008|4023	MG649062.1
	NZ_CP021881.1	KY020154|621	KP738729.1
	NC_009651.1	KJ484634|1548	NZ_CP009989.1
	NZ_CP015083.1	NC_025141|1548	NZ_CP023950.1
	KJ484630.1	CP015131|1563	EF495211.1
	NZ_CP018732.1	CP019014|1552	NZ_CP023287.1
	NZ_CP015393.1	CP009803|3546	CP024250.1
	NZ_CP020044.1	CP006927|769	CP026835.1
	NC_017541.1	CP006807|85	JX847411.1
	CP007745.1	CP003254|2860	NZ_CP028125.1
	NZ_CP010001.1	NC_017590|2860	NZ_CP027391.1
	NZ_CP009332.1	KX683283|1552	MF156715.1
	NZ_CP011065.1	KU664810|973	NZ_CP024510.1
	NZ_CP011358.1	KT897279|2721	NZ_CP024153.1
	NZ_CP015154.1	CP019905|476	MG825376.1
	NZ_CP003952.1	CP022420|4196	NZ_CP019235.1
	NZ_CP018969.1	CP015352|3033	MG700549.1
	JN106171.1	CP014652|1777	NZ_CP022825.1
	NZ_CP018669.1	CP020049|955	NZ_CP024151.1
	NC_007926.1	CP001506|2457	NZ_CP026563.1
	NC_009955.1	NC_012718|2457	NZ_CP026200.1
	NC_015146.1	KX786648|955	NZ_CP029123.1
	NC_011370.1	KU355873|972	NZ_CP024178.1
	NC_022375.1	CP010360|964	MF510496.1
	NC_014615.1	CP011157|2344	MG288678.1
	NZ_CP016078.1	KT897278|2721	NZ_CP024296.1
	DQ011112.1	CP001507|2458	NZ_CP011027.1
	NZ_CP012032.1	NC_012720|2458	NZ_CP026180.1
	NC_011355.1	CP009649|2082	NZ_CP027671.1
	NZ_CP021530.1	CP006749|85	NZ_CP026725.1
	KY748188.1	CP013340|1715	NZ_CP028971.1
	NC_018659.1	CP015502|1713	CP024471.1
	KT223779.1	CP006661|955	NZ_CP017233.1
	JX202564.1	CP018817|955	NZ_CP026570.1
	KX786187.1	KJ588779|955	NZ_CP024817.1
	NC_020297.1	KT780723|618	MF679145.1
	NZ_CP021655.1	CP007624|2082	NZ_CP024832.1
	NC_013719.1	CP020113|369	NZ_CP019075.1
	CP019895.1	CP014778|710	NZ_CP024144.1
	KP691640.1	CP013836|1552	KF290378.2
	NC_006904.1	CP011493|1552	NZ_CP023961.1
	KC895984.1	CP022126|955	MG825381.1
	KR869777.1	KY270850|1588	NZ_CP024258.1
	NC_012089.1	CP014175|2572	NZ_CP024854.1
	NZ_CP009437.1	CP001188|3819	NZ_CP023370.1
	NZ_CP009342.1	NC_011774|3819	NZ_CP010699.1
	NC_010331.1	CP012664|2502	NZ_CP029586.1
	CP005983.1	CP018815|1578	NZ_CP024836.1
	AY855841.2	KF954760|1578	NZ_CP024840.1
	NC_019165.1	NC_025131|1578	MG825379.1
	NC_021976.1	CP010363|1578	MG736312.1
	CP001659.1	CP015387|1578	NZ_CP027199.1
	NC_015598.1	KT282968|476	KU315015.1
	GQ900376.1	KY978630|2556	NZ_CP018638.1
	KU351673.1	CP013071|1811	MH192342.1
	NC_021734.1	CP010207|1356	MG515250.1
	NZ_CP015369.1	KT897275|2721	NZ_CP023382.1
	NZ_CP012493.1	AY509004|697	NZ_CP023153.1
	CP012495.1	NC_006856|697	NZ_CP015847.2
	KY270848.1	KU321583|550	NZ_CP024255.1
	NZ_CP012557.1	KP789020|1555	NZ_CP027547.1
	NZ_CP013332.1	CP013774|2621	NZ_CP017280.1
	NZ_CP010318.1	CP001162|541	NZ_CP022052.2
	GQ900436.1	NC_012944|541	NZ_CP019188.1
	NZ_CP007621.1	CP021936|955	NZ_CP027443.1
	NZ_CP009646.1	FN543094|2557	NZ_CP027795.1
	JQ245699.1	NC_013283|2557	NZ_FO834904.1
	AY355285.1	NC_022235|2729	KU525621.1
	GQ900463.1	KF494257|2729	NZ_CP023356.1
	AY172684.1	CP015009|4252	NZ_CP010794.1
	NZ_CP018353.1	KX528687|1617	NZ_CP014178.1
	NZ_CP011993.1	KU726616|955	NZ_CP015778.1
	NZ_CP013270.1	KP342511|1645	NZ_CP024259.1
	JQ418526.1	JN861072|955	NZ_CP012521.1
	NZ_CP009908.1	NC_019158|955	NZ_CP019175.1
	NZ_CP009918.1	JX077110|973	NZ_CP008806.1
	NZ_CP013256.1	NC_020271|973	NZ_CP024994.1
	CP019351.1	CP006752|85	NC_010404.1
	NZ_CP014629.1	CP015221|4245	NZ_CP026181.1
	KT351737.1	CP015835|955	NZ_CP010173.1
	NZ_CP011988.1	KF992018|955	NZ_CP028113.1
	NZ_CP010394.1	NC_023908|955	NZ_CP027549.1
	NZ_CP015824.1	CP014581|4605	NZ_CP027220.1
	NC_012107.1	CP020756|2263	HF572032.1
	CP002963.1	CP014295|966	NZ_CP018658.1
	NZ_CP010898.2	KY174332|1588	NC_022570.1
	NZ_CP018918.1	NC_006323|85	NZ_CP029594.1
	NZ_CP015747.1	CP006746|85	NZ_CP029596.1
	NC_017234.1	CP006760|85	NZ_CP014050.2
	GQ900459.1	CP006779|85	NZ_CP028200.1
	NC_013284.1	CP006756|85	NZ_CP019873.1
	NZ_CP010212.1	CP000670|85	NZ_CP022071.1
	KX966395.1	NC_009378|85	NZ_LN999012.1
	NZ_CP009837.1	CP009714|85	NZ_CP008745.1
	NC_020910.1	CP020056|955	NZ_CP025556.1
	CP005980.1	KP893385|747	NZ_CP026701.1
	NC_017064.1	CP022035|389	NZ_CP027413.1
	CP019954.1	AY879342|1363	NZ_CP028352.1
	NZ_CP014658.1	NC_019197|1363	NZ_CP024136.1
	CP003420.1	CP020456|2492	NZ_CP027309.1
	NZ_CP020054.1	CP015836|549	NZ_CP026174.1
	CP019710.1	KT997783|966	NZ_CP029107.1
	NZ_CP018476.1	CP004122|3184	KX452392.1
	JF703130.1	NC_020292|3184	NZ_CP027327.1
	NC_008387.1	CP010233|476	NZ_CP017949.1
	AF196967.2	CP004395|1459	NZ_CP010130.1
	NZ_CP013294.1	HQ023861|966	NZ_CP018634.1
	NZ_CP018667.1	NC_019065|966	NC_011003.1
	NZ_CP015147.1	CP014682|2361	NZ_CP027339.1
	KP143090.1	CP021180|1554	NZ_CP023156.1
	CP022357.1	KY007017|973	NZ_CP028585.1
	NC_017485.1	NC_022377|966	NZ_CP025409.1
	NC_010096.1	KF152885|966	MG825371.1
	NZ_CP017845.1	CP014515|2387	NZ_CP023365.1
	NZ_CP011385.1	HG941719|1552	NZ_CP023376.1
	KC206006.1	CP015601|1892	NZ_CP024167.1
	NC_021158.1	JN983048|960	NZ_CP028198.1
	AY172685.1	NC_019118|960	MG205643.1
	NC_017189.1	CP002362|3655	NZ_CP020115.1
	AY513488.1	NC_014753|3655	NZ_CP026653.1
	KP979589.1	JN983045|960	NZ_CP028978.1
	DQ916145.1	NC_019116|960	NZ_CP027794.1
	HQ259052.1	CP011610|748	NZ_CP022688.1
	NC_009433.1	CP012698|4276	NZ_CP025436.1
	NZ_CP008832.1	CP014482|2811	NZ_CP023895.1
	NZ_CP010417.1	CP021871|1554	NZ_CP027374.1
	NZ_CP010098.1	CP018876|1603	NZ_CP010135.1
	NZ_CP019773.1	KX426232|2185	MG591701.1
	NC_009981.1	CP009295|4026	NZ_CP026087.1
	NZ_CP018430.1	CP016641|1993	NZ_CP027444.1
	NZ_CP018434.1	KY303941|2741	MG948332.1
	NZ_CP021713.1	CP016354|3707	MG948330.1
	NZ_CP021544.1	CP015095|4248	MG948331.1
	JN233704.1	CP001508|2458	NZ_CP017691.1
	NZ_CP009670.1	NC_012725|2458	NZ_CP023381.1
	NC_015917.1	KT897276|2721	CP020721.1
	NZ_CP017375.1	KT897277|2721	EF079106.1
	NC_011250.1	CP012989|773	NZ_CP026718.1
	NZ_CP015334.1	KF705205|476	NZ_CP023938.1
	EU315244.1	NC_023275|476	NZ_CP027511.1
	NZ_CP014570.1	CP015077|1553	NZ_CP010142.1
	CP019691.1	KX893538|1382	NZ_CP024891.1
	NC_022610.1	KJ187752|957	MF353156.1
	NZ_CP012296.1	CP006968|1453	MG844436.1
	NC_011893.1	NC_023148|1453	NZ_CP014126.2
	NC_013438.1	CP001505|2456	KU318419.1
	NC_012507.1	NC_012723|2456	NZ_CP024573.1
	NC_011262.1	CP002507|3559	NZ_CP028115.1
	KR230047.1	NC_015063|3559	NZ_CP026754.1
	NC_011651.1	CP014649|769	KX858825.1
	NC_019698.1	HM626202|1378	NZ_CP023890.1
	NZ_CP009221.1	NC_015855|1378	KX443408.2
	NZ_CP016535.2	CP008789|706	NZ_CP022047.2
	NC_021988.1	JF274992|369	NZ_CP028554.1
	NC_012238.1	NC_019109|369	NZ_CP029103.1
	NZ_CP021860.1	KM877517|683	CP028380.1
	NZ_CP017784.1	HF545434|1589	NZ_CP019982.1
	NZ_CP018843.1	NC_020087|1589	NZ_CP024524.1
	NC_008569.1	CP002827|2712	NZ_CP024531.1
	NC_012181.1	NC_015689|2712	NZ_CP024566.1
	CP013471.1	CP002822|2712	NZ_CP026589.1
	CP007615.1	NC_017536|2712	NZ_CP024617.1
	AJ293027.1	CP001313|1936	NZ_CP027315.1
	NZ_CP015380.1	NC_014035|1936	NZ_CP024055.1
	KM659092.1	CP017590|1916	NZ_CP024864.1
	CP016691.1	AB605179|369	NZ_CP023348.1
	JX101693.1	NC_019001|369	NZ_CP010147.1
	NZ_CP017773.1	CP015743|2156	CP024157.1
	AY365053.1	KT779035|352	NZ_CP023977.1
	KU932027.1	CP012113|973	NZ_CP024146.1
	NZ_CP017081.1	CP010420|4307	NC_019105.1
	NZ_CP005087.1	CP018952|1554	NZ_CP021280.1
	NC_025106.1	CP002539|3616	NZ_CP024130.1
	NZ_CP008877.1	NC_015170|3616	NZ_CP024093.1
	HG970001.1	CP021962|80	CP014068.2
	NZ_CP005192.1	CP009410|960	NZ_CP023927.1
	NZ_CP013005.1	CP000059|1318	MG948333.1
	NC_011664.1	NC_007274|1318	NZ_CP027596.1
	KP868646.1	CR628338|2090	NZ_CP023385.1
	NZ_CP007664.1	NC_006365|2090	NZ_CP015643.1
	NZ_CP009326.1	CP021745|4492	MF042359.1
	KP294352.1	CP016457|3967	NZ_CP023674.1
	NZ_CP015323.1	CP017187|1930	NZ_CP010684.1
	NZ_CP009168.1	CP022492|349	CP025214.1
	KT725788.1	CP013914|1594	NZ_CP024152.1
	LK391770.1	AB277724|966	NZ_CP023145.1
	NC_013516.1	NC_008613|966	NZ_CP024609.1
	NZ_CP020610.1	CP010243|1007	NZ_CP027606.1
	NC_008501.1	CP015089|2376	NZ_CP024975.1
	AF546865.2	KF418775|3895	CP025617.1
	NC_016847.1	CP000391|2150	NZ_CP027119.1
	NC_016806.1	NC_008243|2150	NZ_CP028485.1
	NZ_CP007187.1	NC_009780|2556	NZ_HG813248.1
	HM560029.1	CP000785|2556	KU513859.1
	FJ040197.1	CP010057|4313	NZ_CP028120.1
	AY540995.2	CP000375|1849	NZ_CP013725.1
	NC_019073.1	NC_008042|1849	MG764554.1
	NZ_CP010087.1	CP015086|1554	CP024913.1
	LN897474.2	CP019009|1554	MG869615.1
	NZ_CP015077.1	CP011577|769	MF156268.1
	KX893538.1	CP014320|549	NZ_CP023425.1
	KJ187752.1	KU302801|957	NZ_CP023387.1
	NZ_CP016733.1	CP011981|1220	NZ_CP010124.1
	NC_023275.1	CP000971|539	NZ_CP028991.1
	NC_023148.1	NC_010488|539	NZ_CP020024.1
	NC_003080.1	CP000635|3802	NZ_CP023362.1
	LN864820.1	NC_011991|3802	NZ_CP010620.1
	NC_022875.1	JQ418538|389	MG516907.1
	NZ_CP015000.1	NC_019342|389	KY433363.1
	NZ_CP012711.1	CP002477|3544	NZ_CP029382.1
	NC_010000.1	NC_016115|3544	NZ_CP024292.1
	NC_021225.2	CP016013|960	NZ_CP025625.1
	NZ_CP016272.1	JX891462|3126	NZ_CP024281.1
	NZ_CP009772.1	NC_021250|3126	NZ_CP019215.2
	NZ_CP018348.1	CP016031|2090	NZ_CP020091.1
	MF150119.1	KT754160|1551	NZ_CP024154.1
	NC_004653.1	CP012258|2558	NZ_CP010652.1
	NZ_CP009647.1	CP002602|2455	NZ_CP017607.1
	NC_024984.1	NC_015377|2455	NZ_CP026855.1
	NZ_CP018445.1	CP007648|4392	NZ_CP023896.1
	NZ_CP018672.1	CP011656|682	NZ_CP010138.1
	NZ_CP013969.1	CP015140|1554	NZ_CP027436.1
	NZ_CP013181.1	CP020890|1982	NZ_CP025040.1
	CP001776.1	CP016035|1554	NC_011311.1
	NZ_CP013718.1	CP015744|2153	NZ_CP024097.1
	NZ_CP010211.1	LN794247|369	NZ_CP024100.1
	AY263990.1	AB434906|1750	NZ_CP024118.1
	NZ_CP010224.1	NC_014124|1750	NZ_CP024115.1
	NZ_CP010216.1	CP003662|2605	NZ_CP024112.1
	NZ_CP016750.1	NC_019773|2605	NZ_CP017264.1
	NC_012188.1	CP002603|3600	NZ_CP028111.1
	NC_022607.1	NC_015378|3600	CP029733.1
	KX138410.1	CP013454|1376	NZ_CP028124.1
	DQ302475.1	CP020558|1212	NZ_CP026726.1
	NZ_CP016486.1	CP014493|1563	NZ_CP019874.1
	NZ_CP016723.1	CP018877|1614	NZ_CP026188.1
	NZ_CP016728.1	CP019007|539	NZ_CP026385.1
	NC_002143.1	CP013486|4562	CP024475.1
	NC_023147.1	CP021719|955	CP014096.2
	NZ_CP014350.1	KP008371|1589	MF344577.1
	CP000603.1	CP013279|2078	KP324830.1
	NC_007607.1	NC_010076|2078	NC_019037.1
	NZ_CP015383.1	KY352353|2078	MG869620.1
	NC_018686.1	CP001908|2263	NZ_CP024231.1
	NZ_CP021649.1	NC_017202|2263	NZ_CP010730.1
	NZ_CP018225.1	KF501372|2996	NZ_CP010787.1
	KR259131.1	NC_023316|2996	NZ_CP026698.1
	NZ_CP016313.1	CP012566|1587	NZ_CP027318.1
	CP016082.1	CP015745|2151	NZ_CP022408.1
	HG963476.1	JX424423|1223	NZ_CP025410.1
	NZ_CP014853.1	NC_019389|1223	CP025502.1
	NZ_CP019604.1	CP016309|791	JQ655731.1
	NZ_CP020848.1	CP013750|1889	NZ_CP020834.1
	NZ_CP013524.1	KF705206|476	NZ_CP026557.1
	NC_008242.1	NC_023290|476	NZ_CP023812.1
	NZ_CP013538.1	EU219534|697	NZ_CP023707.1
	NZ_CP018978.1	NC_010119|697	MF497781.1
	CP012903.1	CP021817|2670	MG557999.1
	NC_020263.1	CP013754|1889	NZ_CP024918.1
	NZ_CP009115.1	CP020556|2486	NZ_CP029138.1
	NC_022042.1	CP016416|792	NZ_CP026717.1
	KY798505.1	CP006665|700	NZ_CP010646.1
	NZ_CP009293.1	CP016763|621	NZ_CP010692.1
	NZ_CP021540.1	CP011519|2600	NZ_CP010808.1
	NZ_CP009856.1	CP022349|1231	NZ_CP026395.1
	CP013206.1	CP012571|1587	NZ_CP023361.1
	NC_020051.1	CP000037|1363	MH213345.1
	NZ_CP017573.1	CP016366|3009	CP026818.1
	NZ_CP018468.1	CP015284|2226	NZ_CP027470.1
	NZ_CP019756.1	CP014798|1456	FR820585.2
	NC_014030.1	CP013941|2555	NZ_CP022750.1
	CP004847.1	CP006732|2555	NZ_CP010700.1
	NZ_CP010184.1	NC_023024|2555	NZ_CP029547.1
	NZ_CP011119.1	CP012427|80	KX853854.1
	NZ_CP015735.1	CP000833|1454	KX976485.1
	KP792123.1	NC_009957|1454	NZ_CP024110.1
	KU295132.1	CP013833|1552	CP026808.1
	NZ_CP007649.1	CP022534|1933	NZ_CP027456.1
	NZ_KU499859.1	CP010861|1458	MG702490.1
	NC_017446.1	CP016549|1009	CP026821.1
	FN806792.1	CP015239|526	CP026816.1
	NC_010683.1	CP016932|3919	JQ418522.1
	NZ_CP021154.1	CP018901|1596	AJ431260.1
	NZ_CP003998.1	KX434879|430	NZ_CP024578.1
	KX443393.1	CP021545|1233	NZ_CP028898.1
	NC_015665.1	AF550679|539	NC_009786.1
	NZ_CP018715.1	NC_004998|539	NZ_CP026194.1
	NZ_CP014988.1	CP015884|2123	NZ_CP021168.1
	KX443389.1	LN735561|476	NZ_CP007449.1
	KX443405.1	CP017102|4208	NZ_CP020976.1
	NZ_CP018684.2	CP007238|4204	MF679144.1
	NZ_CP009333.1	CP001808|3554	NZ_CP028284.1
	NC_006366.1	NC_013502|3554	NZ_CP010154.1
	KX592672.1	CP012377|543	NZ_CP009405.1
	NC_008564.1	CP021845|476	NZ_CP028118.1
	NC_019755.1	CP011772|2731	NZ_CP019216.2
	JX627737.1	NC_022996|490	NZ_CP027576.1
	NC_008565.1	KC340960|490	NZ_CP029127.1
	NC_003457.1	CP019890|1930	CP029691.1
	NC_017645.1	NC_011964|971	NZ_CP010597.1
	NZ_CP012289.1	LN735558|476	NZ_CP010752.1
	NC_014819.1	CP002044|2579	NZ_CP010738.1
	NZ_CP018330.1	NC_014214|2579	NZ_CP010604.1
	NC_015256.1	KU043115|1550	NZ_CP010670.1
	NZ_CP017771.1	CP015213|2235	NZ_CP010701.1
	NC_015472.1	CP012963|2235	NZ_CP010710.1
	NC_019354.1	KX023259|699	NZ_CP010761.1
	NZ_CP013269.1	CP002283|1957	NZ_CP010625.1
	NC_011845.1	NC_014634|1957	NZ_CP010731.1
	NC_010880.1	CP019182|520	NZ_CP010747.1
	JX072963.1	CP000956|2052	NZ_CP010743.1
	NZ_CP007124.1	NC_010480|2052	NZ_CP010653.1
	NZ_CP017872.1	CP000994|2552	NZ_CP021457.1
	NZ_CP006727.1	NC_011246|2552	NZ_CP023934.1
	JN106172.1	CP002800|1659	NZ_CP010592.1
	NZ_CP015437.1	NC_015595|1659	NZ_CP010788.1
	NC_019733.1	CP020883|1982	NZ_CP010641.1
	NZ_CP014006.1	CP020886|1982	NZ_CP026720.1
	NZ_CP021534.1	CP011481|4294	CP025517.1
	NZ_CP021692.1	HM560971|2214	NZ_CP026205.1
	NZ_CP021759.1	LN735559|476	NZ_CP026210.1
	NC_004769.1	CP013047|2789	NZ_CP026230.1
	DQ198799.1	CP001040|3900	KM922672.1
	NZ_CP010269.1	NC_010630|3900	NZ_CP023552.1
	KY075653.1	JQ657805|1513	NZ_CP023351.1
	KY463451.1	NC_020275|1513	NZ_CP027251.2
	KU743383.1	CP013917|2874	CP020972.1
	AB109805.1	CP010882|1554	NZ_CP024461.1
	KT149389.1	CP004396|1900	NZ_CP014698.2
	HQ659758.1	CP006057|993	NZ_CP029599.1
	KY463454.1	NC_021819|993	NZ_CP019166.1
	KT389472.1	CP009357|2180	KX064437.1
	NC_002056.1	CP003223|80	NZ_CP024480.1
	CP013629.1	NC_016838|80	NC_013767.1
	CP008736.1	CP013780|2618	NZ_CP020980.1
	DQ223897.1	CP000579|2235	NZ_CP021278.1
	AF303375.1	NC_009040|2235	CP029734.1
	NZ_CP014484.1	MF133442|80	NZ_CP021276.1
	CP006000.1	KY748190|473	NZ_CP029104.1
	NZ_CP019318.1	CP000664|2237	NZ_CP029389.1
	NZ_CP018436.1	NC_009431|2237	NZ_CP024888.1
	NZ_CP018426.1	CP010386|86	NZ_CP023073.1
	NZ_CP021472.1	CP006588|4312	LT221038.1
	HG422566.1	CP017649|1836	NZ_CP024857.1
	NZ_CP021657.1	KY075650|644	NZ_CP021044.1
	KM659912.1	CP015372|2221	NZ_CP021051.1
	HM560024.1	KR611317|2292	NZ_CP026654.1
	AB079380.1	CP000322|4027	NZ_CP026204.1
	NC_019253.1	NC_007961|4027	FJ948173.1
	KX353853.1	CP009860|1552	MG764549.1
	NZ_CP013258.1	CP010991|4281	JQ031552.1
	M19465.1	KX236178|1588	NZ_CP025981.1
	HE650695.1	KT754166|487	NZ_CP027200.1
	GQ293073.1	NC_009602|1558	CP017309.1
	NC_013358.1	AF401292|1558	NC_013160.1
	AY082384.1	CP001054|2381	NZ_CP016879.1
	AF205068.1	NC_010679|2381	NZ_CP023533.1
	NC_022654.1	CP021758|1713	NZ_CP027392.1
	NZ_CP015517.1	CP014756|80	NZ_CP022087.2
	NZ_CP022155.1	KP851975|3676	NZ_CP023530.1
	NZ_CP013832.1	KX443399|3676	NZ_CP022710.1
	KC788405.1	KX443400|3676	KJ201887.1
	NZ_CP015952.1	AP005147|476	NC_010181.1
	NZ_CP015943.1	NC_005014|476	NZ_CP017698.1
	NZ_CP016173.1	CP016941|3919	JN106170.1
	NC_007772.1	KY503037|1752	NZ_CP027438.1
	NZ_CP021712.1	KX443398|3676	NZ_CP027326.1
	KP324996.1	AB255435|547	CP027364.1
	NZ_CP014298.1	NC_008460|547	NZ_CP024242.1
	NC_020296.1	CP013763|2621	NZ_CP028145.1
	NZ_CP012183.1	CP000845|3938	KU987452.1
	JN087528.1	NC_009933|3938	MG710485.1
	KY781949.1	CP014203|2722	NZ_CP027446.1
	NZ_CP015728.1	CP013024|490	NZ_CP027460.1
	EU092237.1	KF551948|966	NZ_CP025267.1
	CP021895.1	NC_023291|966	NZ_CP026318.1
	NZ_CP012017.1	CP020904|1220	NZ_CP028551.1
	NC_006399.1	CP017633|550	NZ_CP023389.1
	NZ_CP016601.1	JN983046|972	MG825370.1
	NZ_CP019148.1	NC_019122|972	NZ_CP028782.1
	KR870314.1	CP015353|2073	NZ_CP019074.1
	NZ_CP018359.1	CP015354|3037	NZ_CP018939.1
	NZ_CP017386.1	CP009562|960	GU371926.1
	KP276584.1	CP021946|1585	NZ_CP028547.1
	NZ_CP019045.1	CP009564|960	NZ_CP024352.1
	NZ_CP012540.1	CP018110|476	NZ_CP024206.1
	KP890934.1	CP018122|476	KJ958927.1
	NC_019562.1	CP002812|3467	NZ_CP024372.1
	NZ_CP020810.1	NC_017577|3467	HE603111.1
	DQ399904.1	KF439868|3676	KY978631.1
	NC_020241.1	CP002450|3637	NZ_CP024317.1
	NC_018886.1	NC_014908|3637	NZ_CP026271.1
	NC_017207.1	NC_011754|488	NZ_CP024391.1
	NZ_CP016801.1	CP014743|1596	NZ_CP024878.1
	NZ_CP010007.1	CP018116|476	NZ_CP025949.1
	NZ_CP007611.1	KT754167|487	NZ_CP027455.1
	NZ_CP004881.1	KC771559|998	MG879028.1
	NZ_CP004864.1	NC_021077|998	CP029447.1
	NZ_CP019754.1	CP012345|632	NZ_CP025801.1
	NZ_CP013061.1	CP021841|476	LN624486.1
	NC_012243.1	CP003266|3180	CP027180.1
	AB211496.1	NC_020296|3180	NZ_CP026712.1
	AF112856.1	CP013856|2854	NC_011812.1
	NC_012037.1	CP012183|4282	MF156266.1
	NZ_CP011830.1	CP016173|4626	NZ_CP010632.1
	NC_010479.1	CP002356|2576	NZ_CP024841.1
	NZ_CP009103.1	NC_014754|2576	NZ_CP027536.1
	NC_019741.1	CP009570|960	NZ_CP023355.1
	NC_007351.1	CP018964|1556	NZ_CP024334.1
	KF840720.1	JN172927|3332	CP022520.1
	KM580533.1	NC_019364|3332	NZ_CP010647.1
	NC_017475.1	KT988018|1552	CP027121.1
	DQ322649.1	CP003743|3155	NZ_CP026706.1
	KX570748.1	NC_020909|3155	NZ_CP023413.1
	NC_019762.1	CP006651|3076	NZ_CP021017.1
	NZ_CP010006.1	NC_022042|3076	NZ_CP028346.1
	NZ_CP004871.1	CP004092|2556	NZ_CP024547.1
	NZ_CP013060.1	NC_020263|2556	NZ_CP025587.1
	NZ_CP011352.1	CP009115|1220	NZ_CP023779.1
	AY603979.1	CP004087|473	NZ_CP028958.1
	NZ_CP015358.1	NC_021811|473	MF788069.1
	NZ_CP015333.1	KY798505|1577	NZ_CP023894.1
	NC_011771.1	CP018978|1552	NZ_CP029571.1
	KY704308.1	CP012903|746	NZ_CP018130.1
	NZ_CP014202.1	CP012255|2556	NZ_CP024484.1
	KX711880.1	CP016283|4235	CP019078.1
	NC_000906.2	CP006663|769	NZ_CP017144.1
	NC_021496.1	CP018818|769	MG954379.1
	NZ_CP006904.1	CP021737|1550	NZ_CP028931.1
	NC_021517.1	CP006993|4380	NZ_CP025124.1
	NZ_CP016008.1	CP015170|2258	NZ_CP027243.1
	NZ_CP018327.1	CP011616|1737	NZ_CP020968.1
	NZ_CP014939.1	KM659098|3230	NZ_CP026753.1
	AY603980.1	NC_013122|1552	NZ_CP025224.1
	NC_012129.1	EU935739|1552	NZ_CP026576.1
	NZ_CP015177.1	CP021183|1820	NZ_CP029135.1
	NC_012923.1	CP010358|1619	NZ_CP027245.1
	HM102370.1	KP987215|654	CP020973.1
	NZ_CP017270.1	JN983047|972	NZ_CP025710.1
	NZ_CP014917.1	NC_019117|972	NZ_CP009905.1
	NZ_CP013956.1	KM377239|476	NZ_CP010711.1
	GQ900394.1	CP010234|1007	NZ_CP010762.1
	NC_021552.1	CP017987|960	NZ_CP029578.1
	NC_011667.1	FN432031|369	NZ_CP020984.1
	NC_019265.1	NC_013437|369	MG677985.1
	CP020344.1	CP003589|3436	NZ_CP010732.1
	NC_018287.1	NC_018746|3436	CP027377.1
	HG969999.1	CP012397|368	NZ_CP010753.1
	JX442975.1	CP014745|1596	KU695535.1
	CP000617.1	CP002438|3641	NZ_CP022659.1
	NZ_CP012918.1	NC_014842|3641	JF779678.1
	NZ_CP010351.1	CP010881|1578	AM157767.1
	NZ_CP017294.1	CP017423|3625	CP026806.1
	NZ_CP013587.1	CP000564|3992	CP026879.1
	NZ_CP012862.1	NC_009035|3992	MG516910.1
	NC_012528.1	KX015668|86	NZ_CP017255.2
	KP899805.1	CP020923|369	NZ_CP024837.1
	CP021083.1	CP010201|1012	CP025503.1
	NC_022044.1	AJ344068|4120	CP024474.1
	JX069966.1	NC_003350|4120	NZ_CP026565.1
	NZ_CP016361.1	CP018993|476	NZ_CP017322.1
	KJ484640.1	CP012941|2899	NZ_CP010719.1
	NZ_CP018946.1	KY271403|1220	NZ_CP010772.1
	NZ_CP009882.1	CP015395|1220	NZ_CP026519.1
	NZ_CP007138.1	KR997898|1517	NZ_CP010659.1
	NZ_CP004364.1	CP011122|2250	NZ_CP027408.1
	NC_019089.1	CP021753|1233	NZ_CP010720.1
	JX668987.1	CP014767|4456	NZ_CP020036.1
	NC_013419.1	KF874498|1220	NZ_CP010773.1
	EU429323.1	NC_023905|1220	NZ_CP014112.1
	CP001171.1	CP005992|1451	CP029446.1
	NC_016035.1	NC_021492|1451	NZ_CP010694.1
	NC_017925.1	CP013976|2622	NZ_CP026319.1
	NC_014763.1	KU130396|476	MF190369.1
	NZ_CP016208.1	KU295133|1220	NZ_CP028992.1
	KM272265.1	CP016938|3919	NZ_CP028195.1
	CP022456.1	CP001709|3750	MF547664.1
	KU932030.1	NC_013164|3750	AJ744860.1
	KU932029.1	CP013204|4567	NZ_CP024787.1
	KU932026.1	CP000456|3352	NZ_CP010593.1
	EU418926.1	NC_008538|3352	NZ_CP025679.1
	NZ_CP020059.1	CP021184|1821	NZ_CP010660.1
[truncated: 9,611 more rows]
[truncated: 31 more columns]

## Sheet: COMPASSvsPATLAS
	cluster_id	cluster_length	sequence_name	sequence_length	is_cluster_reference	cluster_identity
	0	2	NZ_CP012748.1	2555069	yes	100.00
	0	2	NZ_CP012748_1	2555069	no	100.00
	1	2	NZ_CP006880.1	2466951	yes	100.00
	1	2	NZ_CP006880_1	2466951	no	100.00
	2	2	NC_012586.1	2430033	yes	100.00
	2	2	NC_012586_1	2430033	no	100.00
	3	2	NZ_CP017105.1	2388366	yes	100.00
	3	2	NZ_CP017105_1	2388366	no	100.00
	4	2	NZ_CP024314.1	2379650	yes	100.00
	4	2	NZ_CP024314_1	2379650	no	100.00
	5	2	NZ_CP023071.1	2277056	yes	100.00
	5	2	NZ_CP023071_1	2277056	no	100.00
	6	2	NZ_CP017244.1	2253963	yes	100.00
	6	2	NZ_CP017244_1	2253963	no	100.00
	7	2	NZ_CP013054.1	2249899	yes	100.00
	7	2	NZ_CP013054_1	2249899	no	100.00
	8	2	NZ_CP016452.1	2220160	yes	100.00
	8	2	NZ_CP016452_1	2220160	no	100.00
	9	2	NZ_CP025986.1	2212170	yes	100.00
	9	2	NZ_CP025986_1	2212170	no	100.00
	10	2	NZ_CP029452.1	2210745	yes	100.00
	10	2	NZ_CP029452_1	2210745	no	100.00
	11	2	NZ_CP013110.1	2177502	yes	100.00
	11	2	NZ_CP013110_1	2177502	no	100.00
	12	2	FP885907.1	2163376	yes	100.00
	12	2	NC_014309_1	2163376	no	100.00
	13	2	NZ_CP016905.1	2145732	yes	100.00
	13	2	NZ_CP016905_1	2145732	no	100.00
	14	2	NC_016815.1	2096125	yes	100.00
	14	2	NC_016815_1	2096125	no	100.00
	15	1	CP021765.1	2094523	yes	100.00
	16	1	CP021763.1	2094505	yes	100.00
	17	2	NZ_CP015116.1	2093441	yes	100.00
	17	2	NZ_CP015116_1	2093441	no	100.00
	18	2	NC_020062.1	2083197	yes	100.00
	18	2	NC_020062_1	2083197	no	100.00
	19	2	NZ_CP016555.1	2075659	yes	100.00
	19	2	NZ_CP016555_1	2075659	no	100.00
	20	2	NZ_CP012944.1	2069788	yes	100.00
	20	2	NZ_CP012944_1	2069788	no	100.00
	21	1	CP022703.1	2069295	yes	100.00
	22	2	NZ_CP021449.1	2066085	yes	100.00
	22	2	NZ_CP021449_1	2066085	no	100.00
	23	2	NZ_CP016915.1	2061090	yes	100.00
	23	2	NZ_CP016915_1	2061090	no	100.00
	24	2	NZ_CP021802.1	2011522	yes	100.00
	24	2	NZ_CP021802_1	2011522	no	100.00
	25	2	NZ_CP023068.1	2011513	yes	100.00
	25	2	NZ_CP023068_1	2011513	no	100.00
	26	2	NZ_CP013104.1	2011268	yes	100.00
	26	2	NZ_CP013104_1	2011268	no	100.00
	27	1	CP011998.1	2008422	yes	100.00
	28	2	NZ_CP016613.1	2000873	yes	100.00
	28	2	NZ_CP016613_1	2000873	no	100.00
	29	2	NZ_CP021653.1	1999547	yes	100.00
	29	2	NZ_CP021653_1	1999547	no	100.00
	30	2	NZ_CP021767.1	1999547	yes	100.00
	30	2	NZ_CP021767_1	1999547	no	100.00
	31	2	NZ_CP012688.1	1999545	yes	100.00
	31	2	NZ_CP012688_1	1999545	no	100.00
	32	2	NZ_CP029232.1	1961287	yes	100.00
	32	2	NZ_CP029232_1	1961287	no	100.00
	33	2	NC_017589.1	1959334	yes	100.00
	33	2	NC_017589_1	1959334	no	100.00
	34	2	NC_016626.1	1951047	yes	100.00
	34	2	NC_016626_1	1951047	no	100.00
	35	2	NZ_CP009763.1	1936579	yes	100.00
	35	2	NZ_CP009763_1	1936579	no	100.00
	36	2	NZ_HG916855.1	1932030	yes	100.00
	36	2	NZ_HG916855_1	1932030	no	100.00
	37	2	NZ_CP012940.1	1932001	yes	100.00
	37	2	NZ_CP012940_1	1932001	no	100.00
	38	2	NZ_CP022367.1	1910929	yes	100.00
	38	2	NZ_CP022367_1	1910929	no	100.00
	39	2	NZ_CP015851.1	1907366	yes	100.00
	39	2	NZ_CP015851_1	1907366	no	100.00
	40	2	NC_010625.1	1904893	yes	100.00
	40	2	NC_010625_1	1904893	no	100.00
	41	2	NZ_CP007794.1	1901707	yes	100.00
	41	2	NZ_CP007794_1	1901707	no	100.00
	42	2	NZ_CP014703.1	1883432	yes	100.00
	42	2	NZ_CP014703_1	1883432	no	100.00
	43	2	NC_017585.1	1812548	yes	100.00
	43	2	NC_017585_1	1812548	no	100.00
	44	2	NC_016113.1	1809491	yes	100.00
	44	2	NC_016113_1	1809491	no	100.00
	45	2	NC_022111.1	1770419	yes	100.00
	45	2	NC_022111_1	1770419	no	100.00
	46	2	NC_016594.1	1766028	yes	100.00
	46	2	NC_016594_1	1766028	no	100.00
	47	2	NZ_CP017076.1	1756808	yes	100.00
	47	2	NZ_CP017076_1	1756808	no	100.00
	48	2	NZ_CP012915.1	1754523	yes	100.00
	48	2	NZ_CP012915_1	1754523	no	100.00
	49	2	NZ_CP015881.1	1736943	yes	100.00
	49	2	NZ_CP015881_1	1736943	no	100.00
	50	2	NZ_CP024310.1	1702817	yes	100.00
	50	2	NZ_CP024310_1	1702817	no	100.00
	51	2	NC_019849.2	1701381	yes	100.00
	51	2	NC_019849_2	1701381	no	100.00
	52	2	NZ_CP021795.1	1700327	yes	100.00
	52	2	NZ_CP021795_1	1700327	no	100.00
	53	2	NZ_CP021814.1	1694441	yes	100.00
	53	2	NZ_CP021814_1	1694441	no	100.00
	54	2	NC_017323.1	1690594	yes	100.00
	54	2	NC_017323_1	1690594	no	100.00
	55	2	NZ_CP021218.1	1686813	yes	100.00
	55	2	NZ_CP021218_1	1686813	no	100.00
	56	2	NZ_CP021823.1	1683883	yes	100.00
	56	2	NZ_CP021823_1	1683883	no	100.00
	57	2	NC_020560.1	1683348	yes	100.00
	57	2	NC_020560_1	1683348	no	100.00
	58	2	NC_003078.1	1683333	yes	100.00
	58	2	NC_003078_1	1683333	no	100.00
	59	2	NZ_CP021820.1	1681904	yes	100.00
	59	2	NZ_CP021820_1	1681904	no	100.00
	60	2	NZ_CP021799.1	1680729	yes	100.00
	60	2	NZ_CP021799_1	1680729	no	100.00
	61	2	NZ_CP021810.1	1665079	yes	100.00
	61	2	NZ_CP021810_1	1665079	no	100.00
	62	2	NC_018701.1	1664896	yes	100.00
	62	2	NC_018701_1	1664896	no	100.00
	63	2	NZ_CP021806.1	1646425	yes	100.00
	63	2	NZ_CP021806_1	1646425	no	100.00
	64	2	NZ_CP019586.1	1639840	yes	100.00
	64	2	NZ_CP019586_1	1639840	no	100.00
	65	2	NC_017327.1	1633319	yes	100.00
	65	2	NC_017327_1	1633319	no	100.00
	66	2	NC_017326.1	1632395	yes	100.00
	66	2	NC_017326_1	1632395	no	100.00
	67	2	NZ_CP021831.1	1628141	yes	100.00
	67	2	NZ_CP021831_1	1628141	no	100.00
	68	2	NZ_CP021828.1	1624370	yes	100.00
	68	2	NZ_CP021828_1	1624370	no	100.00
	69	2	NZ_CP009146.1	1617037	yes	100.00
	69	2	NZ_CP009146_1	1617037	no	100.00
	70	2	NC_017324.1	1616209	yes	100.00
	70	2	NC_017324_1	1616209	no	100.00
	71	2	NZ_CP021217.1	1613292	yes	100.00
	71	2	NZ_CP021217_1	1613292	no	100.00
	72	2	NZ_CP021824.1	1597380	yes	100.00
	72	2	NZ_CP021824_1	1597380	no	100.00
	73	2	NZ_CP019484.1	1584717	yes	100.00
	73	2	NZ_CP019484_1	1584717	no	100.00
	74	2	NZ_CP012852.1	1575724	yes	100.00
	74	2	NZ_CP012852_1	1575724	no	100.00
	75	2	NZ_CP019487.1	1573992	yes	100.00
	75	2	NZ_CP019487_1	1573992	no	100.00
	76	2	NC_009620.1	1570951	yes	100.00
	76	2	NC_009620_1	1570951	no	100.00
	77	2	NZ_CP022999.1	1569179	yes	100.00
	77	2	NZ_CP022999_1	1569179	no	100.00
	78	2	NZ_CP007068.1	1563772	yes	100.00
	78	2	NZ_CP007068_1	1563772	no	100.00
	79	2	NC_018683.1	1559666	yes	100.00
	79	2	NC_018683_1	1559666	no	100.00
	80	2	NZ_CP021809.1	1549593	yes	100.00
	80	2	NZ_CP021809_1	1549593	no	100.00
	81	2	NZ_CP023064.1	1501701	yes	100.00
	81	2	NZ_CP023064_1	1501701	no	100.00
	82	2	NC_015727.1	1499175	yes	100.00
	82	2	NC_015727_1	1499175	no	100.00
	83	2	NZ_CP023000.1	1497349	yes	100.00
	83	2	NZ_CP023000_1	1497349	no	100.00
	84	2	NZ_CP019912.1	1486041	yes	100.00
	84	2	NZ_CP019912_1	1486041	no	100.00
	85	2	NZ_CP021830.1	1484605	yes	100.00
	85	2	NZ_CP021830_1	1484605	no	100.00
	86	2	NZ_CP009145.1	1466845	yes	100.00
	86	2	NZ_CP009145_1	1466845	no	100.00
	87	2	NZ_CP015882.1	1459374	yes	100.00
	87	2	NZ_CP015882_1	1459374	no	100.00
	88	2	NZ_CP021813.1	1454983	yes	100.00
	88	2	NZ_CP021813_1	1454983	no	100.00
	89	2	NZ_CP021794.1	1433621	yes	100.00
	89	2	NZ_CP021794_1	1433621	no	100.00
	90	2	NZ_CP021805.1	1423499	yes	100.00
	90	2	NZ_CP021805_1	1423499	no	100.00
	91	2	NZ_CP019585.1	1422736	yes	100.00
	91	2	NZ_CP019585_1	1422736	no	100.00
	92	2	NC_019848.2	1417907	yes	100.00
	92	2	NC_019848_2	1417907	no	100.00
	93	2	NZ_CP021801.1	1412628	yes	100.00
	93	2	NZ_CP021801_1	1412628	no	100.00
	94	1	CP011076.1	1376691	yes	100.00
	95	2	NZ_CP021798.1	1363628	yes	100.00
	95	2	NZ_CP021798_1	1363628	no	100.00
	96	2	NC_003037.1	1354226	yes	100.00
	96	2	NC_003037_1	1354226	no	100.00
	97	2	NC_020527.1	1352561	yes	100.00
	97	2	NC_020527_1	1352561	no	100.00
	98	2	NZ_CP016617.1	1343367	yes	100.00
	98	2	NZ_CP016617_1	1343367	no	100.00
	99	2	NZ_CP018229.1	1331126	yes	100.00
	99	2	NZ_CP018229_1	1331126	no	100.00
	100	2	NZ_CP025507.1	1291920	yes	100.00
	100	2	NZ_CP025507_1	1291920	no	100.00
	101	2	NZ_CP021827.1	1279723	yes	100.00
	101	2	NZ_CP021827_1	1279723	no	100.00
	102	2	NC_011368.1	1266105	yes	100.00
	102	2	NC_011368_1	1266105	no	100.00
	103	2	NZ_CP015231.1	1256329	yes	100.00
	103	2	NZ_CP015231_1	1256329	no	100.00
	104	1	CP016287.1	1254530	yes	100.00
	105	2	NC_009621.1	1245408	yes	100.00
	105	2	NC_009621_1	1245408	no	100.00
	106	2	NZ_CP022523.1	1244003	yes	100.00
	106	2	NZ_CP022523_1	1244003	no	100.00
	107	2	NZ_CP013562.1	1201422	yes	100.00
	107	2	NZ_CP013562_1	1201422	no	100.00
	108	2	NZ_CP013526.1	1195489	yes	100.00
	108	2	NZ_CP013526_1	1195489	no	100.00
	109	2	NZ_CP013573.1	1189373	yes	100.00
	109	2	NZ_CP013573_1	1189373	no	100.00
	110	2	NZ_CP013579.1	1189373	yes	100.00
	110	2	NZ_CP013579_1	1189373	no	100.00
	111	2	NZ_CP022666.1	1169137	yes	100.00
	111	2	NZ_CP022666_1	1169137	no	100.00
	112	2	NZ_CP013556.1	1165895	yes	100.00
	112	2	NZ_CP013556_1	1165895	no	100.00
	113	2	NZ_CP013567.1	1165895	yes	100.00
	113	2	NZ_CP013567_1	1165895	no	100.00
	114	2	NZ_CP013541.1	1144409	yes	100.00
	114	2	NZ_CP013541_1	1144409	no	100.00
	115	2	NZ_CP020900.1	1144005	yes	100.00
	115	2	NZ_CP020900_1	1144005	no	100.00
	116	2	NC_017958.1	1126962	yes	100.00
	116	2	NC_017958_1	1126962	no	100.00
	117	2	NC_008269.1	1123075	yes	100.00
	117	2	NC_008269_1	1123075	no	100.00
	118	2	NZ_CP019486.1	1117190	yes	100.00
	118	2	NZ_CP019486_1	1117190	no	100.00
	119	2	NZ_CP007129.1	1106233	yes	100.00
	119	2	NZ_CP007129_1	1106233	no	100.00
	120	2	NZ_CP025013.1	1098158	yes	100.00
	120	2	NZ_CP025013_1	1098158	no	100.00
	121	2	NZ_CP019483.1	1096825	yes	100.00
	121	2	NZ_CP019483_1	1096825	no	100.00
	122	2	NC_010997.1	1091523	yes	100.00
	122	2	NC_010997_1	1091523	no	100.00
	123	2	NC_021911.1	1082659	yes	100.00
	123	2	NC_021911_1	1082659	no	100.00
	124	2	NZ_CP013546.1	1080727	yes	100.00
	124	2	NZ_CP013546_1	1080727	no	100.00
	125	2	NZ_CP013531.1	1074795	yes	100.00
	125	2	NZ_CP013531_1	1074795	no	100.00
	126	2	NZ_CP013584.1	1074794	yes	100.00
	126	2	NZ_CP013584_1	1074794	no	100.00
	127	2	NZ_CP013589.1	1048055	yes	100.00
	127	2	NZ_CP013589_1	1048055	no	100.00
	128	2	NZ_CP007130.1	1040503	yes	100.00
	128	2	NZ_CP007130_1	1040503	no	100.00
	129	2	NC_016585.1	1040425	yes	100.00
	129	2	NC_016585_1	1040425	no	100.00
	130	2	NZ_CP022605.1	1032012	yes	100.00
	130	2	NZ_CP022605_1	1032012	no	100.00
	131	2	NZ_CP025613.1	1003851	yes	100.00
	131	2	NZ_CP025613_1	1003851	no	100.00
	132	2	NZ_CP017563.1	996314	yes	100.00
	132	2	NZ_CP017563_1	996314	no	100.00
	133	3	NZ_CP013551.1	990934	yes	100.00
	133	3	NZ_CP013536_1	990934	no	100.00
	133	3	NZ_CP013551_1	990934	no	100.00
	134	2	NZ_CP021355.1	984201	yes	100.00
	134	2	NZ_CP021355_1	984201	no	100.00
	135	2	NZ_CP020911.1	978479	yes	100.00
	135	2	NZ_CP020911_1	978479	no	100.00
	136	2	NZ_CP016619.1	977332	yes	100.00
	136	2	NZ_CP016619_1	977332	no	100.00
	137	2	NZ_CP022565.1	976232	yes	100.00
	137	2	NZ_CP022565_1	976232	no	100.00
	138	2	NC_014633.1	961624	yes	100.00
	138	2	NC_014633_1	961624	no	100.00
	139	2	NZ_CP017077.1	960805	yes	100.00
	139	2	NZ_CP017077_1	960805	no	100.00
	140	2	NZ_CP020539.1	959196	yes	100.00
	140	2	NZ_CP020539_1	959196	no	100.00
	141	2	NZ_CP015322.1	948568	yes	100.00
	141	2	NZ_CP015322_1	948568	no	100.00
	142	2	NZ_CP007795.1	933960	yes	100.00
	142	2	NZ_CP007795_1	933960	no	100.00
	143	2	NZ_CP015514.1	925374	yes	100.00
	143	2	NZ_CP015514_1	925374	no	100.00
	144	1	NZ_CP022260.1	925147	yes	100.00
	145	2	NC_011961.1	917738	yes	100.00
	145	2	NC_011961_1	917738	no	100.00
	146	2	NC_016618.1	912449	yes	100.00
	146	2	NC_016618_1	912449	no	100.00
	147	2	NZ_CP024200.1	908044	yes	100.00
	147	2	NZ_CP024200_1	908044	no	100.00
	148	2	NZ_CP013139.1	906103	yes	100.00
	148	2	NZ_CP013139_1	906103	no	100.00
	149	2	NZ_CP021819.1	892745	yes	100.00
	149	2	NZ_CP021819_1	892745	no	100.00
	150	2	NZ_CP016453.1	892708	yes	100.00
	150	2	NZ_CP016453_1	892708	no	100.00
	151	2	NZ_CP021033.1	889015	yes	100.00
	151	2	NZ_CP021033_1	889015	no	100.00
	152	2	NZ_CP009112.1	885383	yes	100.00
	152	2	NZ_CP009112_1	885383	no	100.00
	153	2	NC_014533.1	879545	yes	100.00
	153	2	NC_014533_1	879545	no	100.00
	154	2	NC_009429.1	877879	yes	100.00
	154	2	NC_009429_1	877879	no	100.00
	155	2	NZ_CP012182.1	874997	yes	100.00
	155	2	NZ_CP012182_1	874997	no	100.00
	156	2	NC_008378.1	870021	yes	100.00
	156	2	NC_008378_1	870021	no	100.00
	157	2	NZ_CP023549.1	860520	yes	100.00
	157	2	NZ_CP023549_1	860520	no	100.00
	158	2	NZ_CP012860.1	858818	yes	100.00
	158	2	NZ_CP012860_1	858818	no	100.00
	159	2	NZ_CP012185.1	850061	yes	100.00
	159	2	NZ_CP012185_1	850061	no	100.00
	160	2	NZ_CP012399.1	849688	yes	100.00
	160	2	NZ_CP012399_1	849688	no	100.00
	161	1	CP016083.1	840523	yes	100.00
	162	2	NZ_CP022363.1	836998	yes	100.00
	162	2	NZ_CP022363_1	836998	no	100.00
	163	2	NC_012848.1	828924	yes	100.00
	163	2	NC_012848_1	828924	no	100.00
	164	2	NC_014718.1	822304	yes	100.00
	164	2	NC_014718_1	822304	no	100.00
	165	2	NC_008043.1	821788	yes	100.00
	165	2	NC_008043_1	821788	no	100.00
	166	2	NZ_CP013238.1	820516	yes	100.00
	166	2	NZ_CP013238_1	820516	no	100.00
	167	2	NZ_CP012916.1	819020	yes	100.00
	167	2	NZ_CP012916_1	819020	no	100.00
	168	2	NZ_CP007453.1	808774	yes	100.00
	168	2	NZ_CP007453_1	808774	no	100.00
	169	2	NZ_CP024793.1	805120	yes	100.00
	169	2	NZ_CP024793_1	805120	no	100.00
	170	2	NC_014838.1	793953	yes	100.00
	170	2	NC_014838_1	793953	no	100.00
	171	2	NZ_CP014309.1	793876	yes	100.00
	171	2	NZ_CP014309_1	793876	no	100.00
	172	2	NZ_CP014308.1	793818	yes	100.00
	172	2	NZ_CP014308_1	793818	no	100.00
	173	2	NC_018696.1	785419	yes	100.00
	173	2	NC_018696_1	785419	no	100.00
	174	2	NC_016595.1	778798	yes	100.00
	174	2	NC_016595_1	778798	no	100.00
	175	2	NZ_CP021032.1	773015	yes	100.00
	175	2	NZ_CP021032_1	773015	no	100.00
	176	2	NZ_CP019603.1	761621	yes	100.00
	176	2	NZ_CP019603_1	761621	no	100.00
	177	2	NZ_CP011350.1	761374	yes	100.00
	177	2	NZ_CP011350_1	761374	no	100.00
	178	2	NZ_HG916854.1	759787	yes	100.00
	178	2	NZ_HG916854_1	759787	no	100.00
	179	2	NZ_CP009292.1	756828	yes	100.00
	179	2	NZ_CP009292_1	756828	no	100.00
	180	2	NZ_CP013521.1	755598	yes	100.00
	180	2	NZ_CP013521_1	755598	no	100.00
	181	2	CP012477.1	754192	yes	100.00
	181	2	NZ_CP012477_1	754192	no	100.00
	182	2	NZ_CP013504.1	752940	yes	100.00
	182	2	NZ_CP013504_1	752940	no	100.00
	183	2	NZ_CP013594.1	752940	yes	100.00
	183	2	NZ_CP013594_1	752940	no	100.00
	184	2	NZ_CP013600.1	752910	yes	100.00
	184	2	NZ_CP013600_1	752910	no	100.00
	185	2	NZ_CP013510.1	751351	yes	100.00
	185	2	NZ_CP013510_1	751351	no	100.00
	186	2	NC_016586.1	750123	yes	100.00
	186	2	NC_016586_1	750123	no	100.00
	187	2	NZ_CP006991.1	744104	yes	100.00
	187	2	NZ_CP006991_1	744104	no	100.00
	188	2	NZ_CP023072.1	742947	yes	100.00
	188	2	NZ_CP023072_1	742947	no	100.00
	189	2	NZ_CP007645.1	742914	yes	100.00
	189	2	NZ_CP007645_1	742914	no	100.00
	190	3	NZ_CP013494.1	742499	yes	100.00
	190	3	NZ_CP013494_1	742499	no	100.00
	190	3	NZ_CP013499_1	742499	no	100.00
	191	2	NZ_CP023065.1	742373	yes	100.00
	191	2	NZ_CP023065_1	742373	no	100.00
	192	1	NZ_CP022262.1	740232	yes	100.00
	193	1	CP011075.1	733520	yes	100.00
	194	2	NZ_CP006990.1	729172	yes	100.00
	194	2	NZ_CP006990_1	729172	no	100.00
	195	2	NZ_CP020952.1	718394	yes	100.00
	195	2	NZ_CP020952_1	718394	no	100.00
	196	2	NZ_CP022446.1	715614	yes	100.00
	196	2	NZ_CP022446_1	715614	no	100.00
	197	2	NZ_CP016618.1	712299	yes	100.00
	197	2	NZ_CP016618_1	712299	no	100.00
	198	2	NZ_CP007644.1	711724	yes	100.00
	198	2	NZ_CP007644_1	711724	no	100.00
	199	2	NZ_CP016463.1	708738	yes	100.00
	199	2	NZ_CP016463_1	708738	no	100.00
	200	2	NZ_CP016560.1	707056	yes	100.00
	200	2	NZ_CP016560_1	707056	no	100.00
	201	2	NZ_CP027322.1	706680	yes	100.00
	201	2	NZ_CP027322_1	706680	no	100.00
	202	2	NZ_CP014942.1	704258	yes	100.00
	202	2	NZ_CP014942_1	704258	no	100.00
	203	2	NZ_CP015203.1	694228	yes	100.00
	203	2	NZ_CP015203_1	694228	no	100.00
	204	2	NC_017957.2	692456	yes	100.00
	204	2	NC_017957_2	692456	no	100.00
	205	2	NC_016596.1	690334	yes	100.00
	205	2	NC_016596_1	690334	no	100.00
	206	2	NC_017966.1	690188	yes	100.00
	206	2	NC_017966_1	690188	no	100.00
	207	2	NZ_CP007796.1	686487	yes	100.00
	207	2	NZ_CP007796_1	686487	no	100.00
	208	2	NZ_CP021128.1	684601	yes	100.00
	208	2	NZ_CP021128_1	684601	no	100.00
	209	2	NC_008384.1	684202	yes	100.00
	209	2	NC_008384_1	684202	no	100.00
	210	2	NZ_CP013635.1	667630	yes	100.00
	210	2	NZ_CP013635_1	667630	no	100.00
	211	2	NZ_CP007046.1	667306	yes	100.00
	211	2	NZ_CP007046_1	667306	no	100.00
	212	2	NZ_CP022991.1	664981	yes	100.00
	212	2	NZ_CP022991_1	664981	no	100.00
	213	2	NZ_CP013649.1	661872	yes	100.00
	213	2	NZ_CP013649_1	661872	no	100.00
	214	2	NZ_CP013642.1	661871	yes	100.00
	214	2	NZ_CP013642_1	661871	no	100.00
	215	2	NC_012858.1	660973	yes	100.00
	215	2	NC_012858_1	660973	no	100.00
	216	2	NZ_CP022366.1	660876	yes	100.00
	216	2	NZ_CP022366_1	660876	no	100.00
	217	2	NZ_CP021127.1	655866	yes	100.00
	217	2	NZ_CP021127_1	655866	no	100.00
	218	2	NC_008688.1	653815	yes	100.00
	218	2	NC_008688_1	653815	no	100.00
	219	2	NC_016623.1	648491	yes	100.00
	219	2	NC_016623_1	648491	no	100.00
	220	2	NZ_CP015063.1	648231	yes	100.00
	220	2	NZ_CP015063_1	648231	no	100.00
	221	2	NC_016587.1	645253	yes	100.00
	221	2	NC_016587_1	645253	no	100.00
	222	2	NZ_CP012917.1	645064	yes	100.00
	222	2	NZ_CP012917_1	645064	no	100.00
	223	2	CP021082.1	642681	yes	100.00
	223	2	NZ_CP021082_1	642681	no	100.00
	224	2	NC_007766.1	642517	yes	100.00
	224	2	NC_007766_1	642517	no	100.00
	225	2	NZ_CP007797.1	641573	yes	100.00
	225	2	NZ_CP007797_1	641573	no	100.00
	226	2	NZ_CP017941.1	640058	yes	100.00
	226	2	NZ_CP017941_1	640058	no	100.00
	227	2	NZ_CP014283.1	635508	yes	100.00
	227	2	NZ_CP014283_1	635508	no	100.00
	228	2	NZ_CP011518.2	633357	yes	100.00
	228	2	NZ_CP011518_2	633357	no	100.00
	229	2	NZ_CP012861.1	631941	yes	100.00
	229	2	NZ_CP012861_1	631941	no	100.00
	230	2	NC_011981.1	631775	yes	100.00
	230	2	NC_011981_1	631775	no	100.00
	231	2	NC_012780.1	626744	yes	100.00
	231	2	NC_012780_1	626744	no	100.00
	232	1	CP016289.1	622622	yes	100.00
	233	2	NZ_CP015737.1	620539	yes	100.00
	233	2	NZ_CP015737_1	620539	no	100.00
	234	2	NZ_CP015867.1	617085	yes	100.00
	234	2	NZ_CP015867_1	617085	no	100.00
	235	2	NC_015062.1	616549	yes	100.00
	235	2	NC_015062_1	616549	no	100.00
	236	2	NC_021909.1	615363	yes	100.00
	236	2	NC_021909_1	615363	no	100.00
	237	2	NC_018022.1	615278	yes	100.00
	237	2	NC_018022_1	615278	no	100.00
	238	2	NZ_CP018028.1	610127	yes	100.00
	238	2	NZ_CP018028_1	610127	no	100.00
	239	2	NZ_CP022667.1	605219	yes	100.00
	239	2	NZ_CP022667_1	605219	no	100.00
	240	2	NZ_CP018025.1	603655	yes	100.00
	240	2	NZ_CP018025_1	603655	no	100.00
	241	2	NZ_CP009417.1	603070	yes	100.00
	241	2	NZ_CP009417_1	603070	no	100.00
	242	2	NC_015184.1	601551	yes	100.00
	242	2	NC_015184_1	601551	no	100.00
	243	2	NZ_CP014310.1	601076	yes	100.00
	243	2	NZ_CP014310_1	601076	no	100.00
	244	1	CP020755.1	600505	yes	100.00
	245	2	NC_008826.1	599444	yes	100.00
	245	2	NC_008826_1	599444	no	100.00
	246	2	NZ_CP025508.1	597290	yes	100.00
	246	2	NZ_CP025508_1	597290	no	100.00
	247	2	NC_010627.1	595108	yes	100.00
	247	2	NC_010627_1	595108	no	100.00
	248	2	NZ_CP016620.1	593709	yes	100.00
	248	2	NZ_CP016620_1	593709	no	100.00
	249	2	NZ_CP020331.1	593079	yes	100.00
	249	2	NZ_CP020331_1	593079	no	100.00
	250	2	NZ_CP025014.1	592529	yes	100.00
	250	2	NZ_CP025014_1	592529	no	100.00
	251	2	NZ_CP011154.1	591112	yes	100.00
	251	2	NZ_CP011154_1	591112	no	100.00
	252	2	NZ_CP011152.1	591110	yes	100.00
	252	2	NZ_CP011152_1	591110	no	100.00
	253	2	NZ_CP013109.1	586526	yes	100.00
	253	2	NZ_CP013109_1	586526	no	100.00
	254	2	NZ_CP017943.1	586378	yes	100.00
	254	2	NZ_CP017943_1	586378	no	100.00
	255	2	NC_010510.1	586164	yes	100.00
	255	2	NC_010510_1	586164	no	100.00
	256	2	NC_022536.1	584965	yes	100.00
	256	2	NC_022536_1	584965	no	100.00
	257	2	NZ_CP021062.1	584623	yes	100.00
	257	2	NZ_CP021062_1	584623	no	100.00
	258	2	NZ_CP009975.1	583900	yes	100.00
	258	2	NZ_CP009975_1	583900	no	100.00
	259	2	NZ_CP007513.1	577809	yes	100.00
	259	2	NZ_CP007513_1	577809	no	100.00
	260	2	NZ_CP022668.1	576090	yes	100.00
	260	2	NZ_CP022668_1	576090	no	100.00
	261	2	NC_008010.2	574127	yes	100.00
	261	2	NC_008010_2	574127	no	100.00
	262	2	NC_017060.1	570951	yes	100.00
	262	2	NC_017060_1	570951	no	100.00
	263	2	NZ_CP022369.1	568757	yes	100.00
	263	2	NZ_CP022369_1	568757	no	100.00
	264	2	NZ_CP018784.1	567298	yes	100.00
	264	2	NZ_CP018784_1	567298	no	100.00
	265	2	NZ_CP025506.1	564641	yes	100.00
	265	2	NZ_CP025506_1	564641	no	100.00
	266	2	NZ_CP020951.1	560456	yes	100.00
	266	2	NZ_CP020951_1	560456	no	100.00
	267	1	CP016290.1	557598	yes	100.00
	268	2	NZ_CP025015.1	557386	yes	100.00
	268	2	NZ_CP025015_1	557386	no	100.00
	269	2	NC_010529.1	557200	yes	100.00
	269	2	NC_010529_1	557200	no	100.00
	270	2	NC_019789.1	556630	yes	100.00
	270	2	NC_019789_1	556630	no	100.00
	271	2	NZ_CP007227.1	556485	yes	100.00
	271	2	NZ_CP007227_1	556485	no	100.00
	272	2	NZ_CP015065.1	553641	yes	100.00
	272	2	NZ_CP015065_1	553641	no	100.00
	273	2	NZ_CP020399.1	550288	yes	100.00
	273	2	NZ_CP020399_1	550288	no	100.00
	274	2	NZ_CP022566.1	549819	yes	100.00
	274	2	NZ_CP022566_1	549819	no	100.00
	275	2	NC_020061.1	549467	yes	100.00
	275	2	NC_020061_1	549467	no	100.00
	276	2	NZ_CP019063.1	549463	yes	100.00
	276	2	NZ_CP019063_1	549463	no	100.00
	277	2	NZ_CP013053.1	547106	yes	100.00
	277	2	NZ_CP013053_1	547106	no	100.00
	278	1	CP023246.1	546185	yes	100.00
	279	2	NZ_CP017750.1	544877	yes	100.00
	279	2	NZ_CP017750_1	544877	no	100.00
	280	2	NZ_CP011248.1	544752	yes	100.00
	280	2	NZ_CP011248_1	544752	no	100.00
	281	2	NZ_CP016890.1	543504	yes	100.00
	281	2	NZ_CP016890_1	543504	no	100.00
	282	2	NZ_CP020910.1	543095	yes	100.00
	282	2	NZ_CP020910_1	543095	no	100.00
	283	2	AE007872.2	542868	yes	100.00
	283	2	NC_003064_2	542868	no	100.00
	284	2	NC_000914.2	536165	yes	100.00
	284	2	NC_000914_2	536165	no	100.00
	285	2	NZ_CP018096.1	534877	yes	100.00
	285	2	NZ_CP018096_1	534877	no	100.00
	286	2	NZ_CP015006.1	534207	yes	100.00
	286	2	NZ_CP015006_1	534207	no	100.00
	287	2	NZ_CP017942.1	533425	yes	100.00
	287	2	NZ_CP017942_1	533425	no	100.00
	288	2	NZ_CP021071.1	531629	yes	100.00
	288	2	NZ_CP021071_1	531629	no	100.00
	289	2	NZ_CP021031.1	530065	yes	100.00
	289	2	NZ_CP021031_1	530065	no	100.00
	290	2	NC_014258.1	529676	yes	100.00
	290	2	NC_014258_1	529676	no	100.00
	291	2	NZ_CP011665.1	529571	yes	100.00
	291	2	NZ_CP011665_1	529571	no	100.00
	292	2	CP022517.1	526773	yes	100.00
	292	2	NZ_CP022517_1	526773	no	100.00
	293	2	NZ_CP017451.1	526446	yes	100.00
	293	2	NZ_CP017451_1	526446	no	100.00
	294	2	NZ_CP014688.1	526169	yes	100.00
	294	2	NZ_CP014688_1	526169	no	100.00
	295	2	NZ_CP005085.1	520614	yes	100.00
	295	2	NZ_CP005085_1	520614	no	100.00
	296	2	NZ_CP020040.1	518852	yes	100.00
	296	2	NZ_CP020040_1	518852	no	100.00
	297	2	NZ_CP007047.1	518052	yes	100.00
	297	2	NZ_CP007047_1	518052	no	100.00
	298	2	NZ_CP018230.1	517692	yes	100.00
	298	2	NZ_CP018230_1	517692	no	100.00
	299	2	CP021372.1	516813	yes	100.00
	299	2	NZ_CP021372_1	516813	no	100.00
	300	2	NC_012853.1	516088	yes	100.00
	300	2	NC_012853_1	516088	no	100.00
	301	2	NZ_CP021029.1	515326	yes	100.00
	301	2	NZ_CP021029_1	515326	no	100.00
	302	2	NZ_CP016589.1	514994	yes	100.00
	302	2	NZ_CP016589_1	514994	no	100.00
	303	2	NC_021908.1	512054	yes	100.00
	303	2	NC_021908_1	512054	no	100.00
	304	2	NC_014628.2	510118	yes	100.00
	304	2	NC_014628_2	510118	no	100.00
	305	2	NZ_CP007069.1	509829	yes	100.00
	305	2	NZ_CP007069_1	509829	no	100.00
	306	2	NZ_CP012100.1	509170	yes	100.00
	306	2	NZ_CP012100_1	509170	no	100.00
	307	2	NZ_CP010410.1	508653	yes	100.00
	307	2	NZ_CP010410_1	508653	no	100.00
	308	2	NZ_CP028350.1	507680	yes	100.00
	308	2	NZ_CP028350_1	507680	no	100.00
	309	2	NZ_CP006879.1	507254	yes	100.00
	309	2	NZ_CP006879_1	507254	no	100.00
	310	3	NZ_CP013516.1	506687	yes	100.00
	310	3	NZ_CP013516_1	506687	no	100.00
	310	3	NZ_CP013606_1	506687	no	100.00
	311	2	NZ_CP017104.1	506339	yes	100.00
	311	2	NZ_CP017104_1	506339	no	100.00
	312	2	NZ_CP021028.1	506213	yes	100.00
	312	2	NZ_CP021028_1	506213	no	100.00
	313	2	NZ_CP013648.1	505351	yes	100.00
	313	2	NZ_CP013648_1	505351	no	100.00
	314	2	NC_007765.1	505334	yes	100.00
	314	2	NC_007765_1	505334	no	100.00
	315	2	NZ_CP020909.1	505136	yes	100.00
	315	2	NZ_CP020909_1	505136	no	100.00
	316	2	NZ_CP013641.1	504214	yes	100.00
	316	2	NZ_CP013641_1	504214	no	100.00
	317	2	NZ_CP013634.1	504141	yes	100.00
	317	2	NZ_CP013634_1	504141	no	100.00
	318	2	NC_011366.1	501946	yes	100.00
	318	2	NC_011366_1	501946	no	100.00
	319	2	NC_018878.1	501911	yes	100.00
	319	2	NC_018878_1	501911	no	100.00
	320	3	NZ_CP013493.1	501077	yes	100.00
	320	3	NZ_CP013493_1	501077	no	100.00
	320	3	NZ_CP013498_1	501077	no	100.00
	321	3	NZ_CP013509.1	501077	yes	100.00
	321	3	NZ_CP013509_1	501077	no	100.00
	321	3	NZ_CP013599_1	501077	no	100.00
	322	2	NZ_CP013520.1	501077	yes	100.00
	322	2	NZ_CP013520_1	501077	no	100.00
	323	3	NZ_CP013593.1	501077	yes	100.00
	323	3	NZ_CP013503_1	501077	no	100.00
	323	3	NZ_CP013593_1	501077	no	100.00
	324	2	NC_022344.1	500839	yes	100.00
	324	2	NC_022344_1	500839	no	100.00
	325	2	NZ_CP024309.1	499999	yes	100.00
	325	2	NZ_CP024309_1	499999	no	100.00
	326	2	NZ_CP007643.1	499136	yes	100.00
	326	2	NZ_CP007643_1	499136	no	100.00
	327	2	NZ_CP022191.1	497024	yes	100.00
	327	2	NZ_CP022191_1	497024	no	100.00
	328	1	MF344569.1	496436	yes	100.00
	329	2	CP021373.1	494144	yes	100.00
	329	2	NZ_CP021373_1	494144	no	100.00
	330	2	NZ_CP022992.1	489416	yes	100.00
	330	2	NZ_CP022992_1	489416	no	100.00
	331	2	NC_014120.1	489136	yes	100.00
	331	2	NC_014120_1	489136	no	100.00
	332	2	NZ_CP024313.1	489086	yes	100.00
	332	2	NZ_CP024313_1	489086	no	100.00
	333	2	NZ_CP006368.1	488888	yes	100.00
	333	2	NZ_CP006368_1	488888	no	100.00
	334	2	NZ_CP013515.1	488795	yes	100.00
	334	2	NZ_CP013515_1	488795	no	100.00
	335	2	NZ_CP013605.1	488789	yes	100.00
	335	2	NZ_CP013605_1	488789	no	100.00
	336	2	NC_008381.1	488135	yes	100.00
	336	2	NC_008381_1	488135	no	100.00
	337	2	NC_011892.1	487734	yes	100.00
	337	2	NC_011892_1	487734	no	100.00
	338	2	NC_009427.1	487268	yes	100.00
	338	2	NC_009427_1	487268	no	100.00
	339	2	NZ_CP020372.1	484824	yes	100.00
	339	2	NZ_CP020372_1	484824	no	100.00
	340	2	NZ_CP021126.1	482471	yes	100.00
	340	2	NZ_CP021126_1	482471	no	100.00
	341	2	NZ_CP018001.1	481964	yes	100.00
	341	2	NZ_CP018001_1	481964	no	100.00
	342	2	NC_016624.1	478032	yes	100.00
	342	2	NC_016624_1	478032	no	100.00
	343	2	NZ_CP007257.1	477915	yes	100.00
	343	2	NZ_CP007257_1	477915	no	100.00
	344	2	NC_015057.1	475658	yes	100.00
	344	2	NC_015057_1	475658	no	100.00
	345	2	NZ_CP016080.1	474413	yes	100.00
	345	2	NZ_CP016080_1	474413	no	100.00
	346	2	NC_014534.1	473846	yes	100.00
	346	2	NC_014534_1	473846	no	100.00
	347	1	CP022016.1	473456	yes	100.00
	348	2	NZ_CP014127.2	470309	yes	100.00
	348	2	NZ_CP014127_2	470309	no	100.00
	349	2	NZ_CP006989.1	470125	yes	100.00
	349	2	NZ_CP006989_1	470125	no	100.00
	350	1	KY883660.1	468170	yes	100.00
	351	2	NZ_CP027478.1	467568	yes	100.00
	351	2	NZ_CP027478_1	467568	no	100.00
	352	2	NC_007103.1	466370	yes	100.00
	352	2	NC_007103_1	466370	no	100.00
	353	2	NZ_CP009967.1	465970	yes	100.00
	353	2	NZ_CP009967_1	465970	no	100.00
	354	1	KY494864.1	464804	yes	100.00
	355	2	NZ_CP020950.1	464024	yes	100.00
	355	2	NZ_CP020950_1	464024	no	100.00
	356	2	NC_016835.1	463906	yes	100.00
	356	2	NC_016835_1	463906	no	100.00
	357	2	NZ_CP020744.1	460379	yes	100.00
	357	2	NZ_CP020744_1	460379	no	100.00
	358	2	NZ_CP015592.1	459971	yes	100.00
	358	2	NZ_CP015592_1	459971	no	100.00
	359	2	NZ_CP013572.1	459642	yes	100.00
	359	2	NZ_CP013572_1	459642	no	100.00
	360	2	NZ_CP013578.1	459642	yes	100.00
	360	2	NZ_CP013578_1	459642	no	100.00
	361	2	NC_011887.1	458070	yes	100.00
	361	2	NC_011887_1	458070	no	100.00
	362	2	NZ_CP027603.1	457578	yes	100.00
	362	2	NZ_CP027603_1	457578	no	100.00
	363	2	NZ_CP019037.1	457181	yes	100.00
	363	2	NZ_CP019037_1	457181	no	100.00
	364	2	NZ_CP013555.1	453545	yes	100.00
	364	2	NZ_CP013555_1	453545	no	100.00
	365	2	NZ_CP013566.1	453258	yes	100.00
	365	2	NZ_CP013566_1	453258	no	100.00
	366	2	NZ_CP015007.1	451547	yes	100.00
	366	2	NZ_CP015007_1	451547	no	100.00
	367	2	NZ_CP028952.1	451422	yes	100.00
	367	2	NZ_CP028952_1	451422	no	100.00
	368	2	NZ_CP006570.1	449897	yes	100.00
	368	2	NZ_CP006570_1	449897	no	100.00
	369	2	NZ_CP013633.1	447145	yes	100.00
	369	2	NZ_CP013633_1	447145	no	100.00
	370	2	NZ_CP029436.1	447095	yes	100.00
	370	2	NZ_CP029436_1	447095	no	100.00
	371	2	NZ_CP021328.1	446611	yes	100.00
	371	2	NZ_CP021328_1	446611	no	100.00
	372	2	NZ_CP015738.1	445803	yes	100.00
	372	2	NZ_CP015738_1	445803	no	100.00
	373	2	NZ_CP007642.1	445194	yes	100.00
	373	2	NZ_CP007642_1	445194	no	100.00
	374	2	NZ_CP028197.1	444417	yes	100.00
	374	2	NZ_CP028197_1	444417	no	100.00
	375	2	NZ_CP013540.1	442592	yes	100.00
	375	2	NZ_CP013540_1	442592	no	100.00
	376	2	NC_008270.1	442536	yes	100.00
	376	2	NC_008270_1	442536	no	100.00
	377	2	NZ_CP013105.1	442452	yes	100.00
	377	2	NZ_CP013105_1	442452	no	100.00
	378	2	NZ_CP021027.1	442228	yes	100.00
	378	2	NZ_CP021027_1	442228	no	100.00
	379	2	NC_017273.1	440026	yes	100.00
	379	2	NC_017273_1	440026	no	100.00
	380	2	NZ_CP020899.1	439779	yes	100.00
	380	2	NZ_CP020899_1	439779	no	100.00
	381	2	NZ_CP013497.1	439584	yes	100.00
	381	2	NZ_CP013497_1	439584	no	100.00
	382	2	NZ_CP017565.1	438974	yes	100.00
	382	2	NZ_CP017565_1	438974	no	100.00
	383	2	CP027170.1	438531	yes	100.00
	383	2	NZ_CP027170_1	438531	no	100.00
	384	2	NZ_CP029094.1	438529	yes	100.00
	384	2	NZ_CP029094_1	438529	no	100.00
	385	2	NZ_CP013492.1	438384	yes	100.00
	385	2	NZ_CP013492_1	438384	no	100.00
	386	2	NZ_CP017243.1	438379	yes	100.00
	386	2	NZ_CP017243_1	438379	no	100.00
	387	2	NC_022049.1	438126	yes	100.00
	387	2	NC_022049_1	438126	no	100.00
	388	2	NZ_CP012886.2	437571	yes	100.00
	388	2	NZ_CP012886_2	437571	no	100.00
	389	2	NZ_CP029096.1	437392	yes	100.00
	389	2	NZ_CP029096_1	437392	no	100.00
	390	2	NZ_CP010024.1	437218	yes	100.00
	390	2	NZ_CP010024_1	437218	no	100.00
	391	2	KF602048.1	436858	yes	100.00
	391	2	NC_023283_1	436858	no	100.00
	392	2	NZ_CP006369.1	436017	yes	100.00
	392	2	NZ_CP006369_1	436017	no	100.00
	393	2	NZ_CP013519.1	435821	yes	100.00
	393	2	NZ_CP013519_1	435821	no	100.00
	394	2	NZ_CP011156.1	435420	yes	100.00
	394	2	NZ_CP011156_1	435420	no	100.00
	395	2	NZ_CP013535.1	435286	yes	100.00
	395	2	NZ_CP013535_1	435286	no	100.00
	396	2	NZ_CP029431.1	435125	yes	100.00
	396	2	NZ_CP029431_1	435125	no	100.00
	397	2	NZ_CP013508.1	434334	yes	100.00
	397	2	NZ_CP013508_1	434334	no	100.00
	398	2	NZ_CP013604.1	433219	yes	100.00
	398	2	NZ_CP013604_1	433219	no	100.00
	399	2	NZ_CP013514.1	433217	yes	100.00
	399	2	NZ_CP013514_1	433217	no	100.00
	400	2	NZ_CP013561.1	433209	yes	100.00
	400	2	NZ_CP013561_1	433209	no	100.00
	401	2	NZ_CP013598.1	433134	yes	100.00
	401	2	NZ_CP013598_1	433134	no	100.00
	402	2	NZ_CP013502.1	433056	yes	100.00
	402	2	NZ_CP013502_1	433056	no	100.00
	403	2	NZ_CP013592.1	433056	yes	100.00
	403	2	NZ_CP013592_1	433056	no	100.00
	404	2	NC_017805.1	432699	yes	100.00
	404	2	NC_017805_1	432699	no	100.00
	405	2	KF602049.1	432159	yes	100.00
	405	2	NC_023284_1	432159	no	100.00
	406	2	NZ_CP021125.1	431886	yes	100.00
	406	2	NZ_CP021125_1	431886	no	100.00
	407	2	NZ_CP004877.1	431546	yes	100.00
	407	2	NZ_CP004877_1	431546	no	100.00
	408	2	NZ_CP013554.1	431484	yes	100.00
	408	2	NZ_CP013554_1	431484	no	100.00
	409	2	NZ_CP013565.1	431484	yes	100.00
	409	2	NZ_CP013565_1	431484	no	100.00
	410	2	NZ_CP017242.1	430631	yes	100.00
	410	2	NZ_CP017242_1	430631	no	100.00
	411	1	MF344568.1	430173	yes	100.00
	412	2	NC_018689.1	429674	yes	100.00
	412	2	NC_018689_1	429674	no	100.00
	413	2	NZ_CP013530.1	429574	yes	100.00
	413	2	NZ_CP013530_1	429574	no	100.00
	414	2	NZ_CP013583.1	429574	yes	100.00
	414	2	NZ_CP013583_1	429574	no	100.00
	415	2	NC_010996.1	429111	yes	100.00
	415	2	NC_010996_1	429111	no	100.00
	416	2	NZ_CP022416.1	428095	yes	100.00
	416	2	NZ_CP022416_1	428095	no	100.00
	417	2	NZ_CP013529.1	427855	yes	100.00
	417	2	NZ_CP013529_1	427855	no	100.00
	418	2	NZ_CP013582.1	427855	yes	100.00
	418	2	NZ_CP013582_1	427855	no	100.00
	419	2	NC_011879.1	426858	yes	100.00
	419	2	NC_011879_1	426858	no	100.00
	420	2	NZ_CP017759.1	426602	yes	100.00
	420	2	NZ_CP017759_1	426602	no	100.00
	421	2	NZ_CP010090.1	426282	yes	100.00
	421	2	NZ_CP010090_1	426282	no	100.00
	422	2	NC_014918.1	425539	yes	100.00
	422	2	NC_014918_1	425539	no	100.00
	423	2	AM235768.1	425094	yes	100.00
	423	2	NC_009444_1	425094	no	100.00
	424	2	NC_017791.1	424524	yes	100.00
	424	2	NC_017791_1	424524	no	100.00
	425	2	NC_015724.1	424140	yes	100.00
	425	2	NC_015724_1	424140	no	100.00
	426	2	NZ_CP017300.1	423076	yes	100.00
	426	2	NZ_CP017300_1	423076	no	100.00
	427	2	NZ_CP016215.1	423017	yes	100.00
	427	2	NZ_CP016215_1	423017	no	100.00
	428	2	NZ_CP004860.1	422692	yes	100.00
	428	2	NZ_CP004860_1	422692	no	100.00
	429	2	NZ_CP009430.1	422455	yes	100.00
	429	2	NZ_CP009430_1	422455	no	100.00
	430	2	NZ_CP013539.1	421824	yes	100.00
	430	2	NZ_CP013539_1	421824	no	100.00
	431	2	NZ_CP013345.1	421025	yes	100.00
	431	2	NZ_CP013345_1	421025	no	100.00
	432	2	NC_014824.1	420706	yes	100.00
	432	2	NC_014824_1	420706	no	100.00
	433	2	NZ_CP012899.1	419743	yes	100.00
	433	2	NZ_CP012899_1	419743	no	100.00
	434	2	NZ_CP029233.1	418014	yes	100.00
	434	2	NZ_CP029233_1	418014	no	100.00
	435	2	NC_010180.1	417054	yes	100.00
	435	2	NC_010180_1	417054	no	100.00
	436	2	NZ_CP020371.1	416864	yes	100.00
	436	2	NZ_CP020371_1	416864	no	100.00
	437	2	NZ_CP022118.1	416444	yes	100.00
	437	2	NZ_CP022118_1	416444	no	100.00
	438	2	NZ_CP021821.1	416269	yes	100.00
	438	2	NZ_CP021821_1	416269	no	100.00
	439	2	NZ_CP007616.1	416210	yes	100.00
	439	2	NZ_CP007616_1	416210	no	100.00
	440	2	NZ_CP013571.1	414617	yes	100.00
	440	2	NZ_CP013571_1	414617	no	100.00
	441	2	NZ_CP013577.1	414617	yes	100.00
	441	2	NZ_CP013577_1	414617	no	100.00
	442	2	NC_010998.1	414090	yes	100.00
	442	2	NC_010998_1	414090	no	100.00
	443	2	NZ_CP013550.1	414080	yes	100.00
	443	2	NZ_CP013550_1	414080	no	100.00
	444	2	NZ_CP013534.1	413457	yes	100.00
	444	2	NZ_CP013534_1	413457	no	100.00
	445	2	NZ_CP013549.1	413457	yes	100.00
	445	2	NZ_CP013549_1	413457	no	100.00
	446	2	NZ_CP013545.1	413449	yes	100.00
	446	2	NZ_CP013545_1	413449	no	100.00
	447	2	NZ_CP029442.1	412382	yes	100.00
	447	2	NZ_CP029442_1	412382	no	100.00
	448	2	NZ_CP009998.1	412022	yes	100.00
	448	2	NZ_CP009998_1	412022	no	100.00
	449	2	NZ_CP005961.1	410512	yes	100.00
	449	2	NZ_CP005961_1	410512	no	100.00
	450	2	NZ_CP023069.1	410255	yes	100.00
	450	2	NZ_CP023069_1	410255	no	100.00
	451	2	KF602050.1	409218	yes	100.00
	451	2	NC_023285_1	409218	no	100.00
	452	2	NZ_CP015739.1	409126	yes	100.00
	452	2	NZ_CP015739_1	409126	no	100.00
	453	1	KU130294.1	409102	yes	100.00
	454	2	NZ_CP013638.1	408857	yes	100.00
	454	2	NZ_CP013638_1	408857	no	100.00
	455	2	NZ_CP013645.1	408857	yes	100.00
	455	2	NZ_CP013645_1	408857	no	100.00
	456	2	CP020005.1	408071	yes	100.00
	456	2	NZ_CP020005_1	408071	no	100.00
	457	2	NZ_CP022567.1	407945	yes	100.00
	457	2	NZ_CP022567_1	407945	no	100.00
	458	2	NZ_CP013560.1	407882	yes	100.00
	458	2	NZ_CP013560_1	407882	no	100.00
	459	2	NZ_CP013632.1	407833	yes	100.00
	459	2	NZ_CP013632_1	407833	no	100.00
	460	2	NZ_CP013525.1	407814	yes	100.00
	460	2	NZ_CP013525_1	407814	no	100.00
	461	2	NZ_CP013588.1	407297	yes	100.00
	461	2	NZ_CP013588_1	407297	no	100.00
	462	2	NZ_CP019631.1	407152	yes	100.00
	462	2	NZ_CP019631_1	407152	no	100.00
	463	2	NZ_CP024068.1	405494	yes	100.00
	463	2	NZ_CP024068_1	405494	no	100.00
	464	2	NZ_CP013052.1	405481	yes	100.00
	464	2	NZ_CP013052_1	405481	no	100.00
	465	2	NZ_CP025505.1	405209	yes	100.00
	465	2	NZ_CP025505_1	405209	no	100.00
	466	2	NZ_CP013615.1	404393	yes	100.00
	466	2	NZ_CP013615_1	404393	no	100.00
	467	2	NC_015383.1	403586	yes	100.00
	467	2	NC_015383_1	403586	no	100.00
	468	2	NZ_CP009368.1	402605	yes	100.00
	468	2	NZ_CP009368_1	402605	no	100.00
	469	2	NZ_CP029453.1	401505	yes	100.00
	469	2	NZ_CP029453_1	401505	no	100.00
	470	2	NZ_CP010351.1	398857	yes	100.00
	470	2	NZ_CP010351_1	398857	no	100.00
	471	2	NZ_CP017294.1	398087	yes	100.00
	471	2	NZ_CP017294_1	398087	no	100.00
	472	1	CP000617.1	397868	yes	100.00
	473	1	MF344570.1	397519	yes	100.00
	474	2	NC_012528.1	396459	yes	100.00
	474	2	NC_012528_1	396459	no	100.00
	475	2	NZ_CP027853.1	395858	yes	100.00
	475	2	NZ_CP027853_1	395858	no	100.00
	476	2	NZ_CP013587.1	395855	yes	100.00
	476	2	NZ_CP013587_1	395855	no	100.00
	477	2	NZ_CP012862.1	395438	yes	100.00
	477	2	NZ_CP012862_1	395438	no	100.00
	478	2	CP021083.1	395118	yes	100.00
	478	2	NZ_CP021083_1	395118	no	100.00
	479	2	NZ_CP026333.1	394537	yes	100.00
	479	2	NZ_CP026333_1	394537	no	100.00
	480	2	NC_019957.1	394147	yes	100.00
	480	2	NC_019957_1	394147	no	100.00
	481	2	NC_014839.1	394054	yes	100.00
	481	2	NC_014839_1	394054	no	100.00
	482	2	NZ_CP006988.1	393846	yes	100.00
	482	2	NZ_CP006988_1	393846	no	100.00
	483	1	CP013001.1	393620	yes	100.00
	484	2	NZ_CP020898.1	392817	yes	100.00
	484	2	NZ_CP020898_1	392817	no	100.00
	485	1	MG014722.1	392275	yes	100.00
	486	2	NC_012855.1	389779	yes	100.00
	486	2	NC_012855_1	389779	no	100.00
	487	2	KF602051.1	389676	yes	100.00
	487	2	NC_023286_1	389676	no	100.00
	488	2	NC_011987.1	388169	yes	100.00
	488	2	NC_011987_1	388169	no	100.00
	489	2	NZ_CP024308.1	387881	yes	100.00
	489	2	NZ_CP024308_1	387881	no	100.00
	490	2	NZ_CP015507.1	386866	yes	100.00
	490	2	NZ_CP015507_1	386866	no	100.00
	491	2	NZ_CP011808.2	386625	yes	100.00
	491	2	NZ_CP011808_2	386625	no	100.00
	492	2	NC_011143.1	382976	yes	100.00
	492	2	NC_011143_1	382976	no	100.00
	493	2	NZ_CP024582.1	382413	yes	100.00
	493	2	NZ_CP024582_1	382413	no	100.00
	494	2	NZ_CP013995.1	381524	yes	100.00
	494	2	NZ_CP013995_1	381524	no	100.00
	495	2	NZ_CP009266.1	380781	yes	100.00
	495	2	NZ_CP009266_1	380781	no	100.00
	496	2	NZ_CP009619.1	380714	yes	100.00
	496	2	NZ_CP009619_1	380714	no	100.00
	497	2	NC_011758.1	380207	yes	100.00
	497	2	NC_011758_1	380207	no	100.00
	498	2	NZ_CP009869.1	378808	yes	100.00
	498	2	NZ_CP009869_1	378808	no	100.00
	499	2	NZ_CP013855.1	375718	yes	100.00
	499	2	NZ_CP013855_1	375718	no	100.00
	500	2	NZ_CP026517.1	375354	yes	100.00
	500	2	NZ_CP026517_1	375354	no	100.00
	501	2	NZ_CP013419.1	375023	yes	100.00
	501	2	NZ_CP013419_1	375023	no	100.00
	502	2	NZ_CP011450.1	374401	yes	100.00
	502	2	NZ_CP011450_1	374401	no	100.00
	503	2	NC_009926.1	374161	yes	100.00
	503	2	NC_009926_1	374161	no	100.00
	504	1	MF344571.1	374000	yes	100.00
	505	2	NZ_CP026186.1	373179	yes	100.00
	505	2	NZ_CP026186_1	373179	no	100.00
	506	2	NZ_CP026518.1	373067	yes	100.00
	506	2	NZ_CP026518_1	373067	no	100.00
	507	2	NZ_CP022541.1	372263	yes	100.00
	507	2	NZ_CP022541_1	372263	no	100.00
	508	2	NC_004041.2	371254	yes	100.00
	508	2	NC_004041_2	371254	no	100.00
	509	2	CP017887.1	371069	yes	100.00
	509	2	NZ_CP017887_1	371069	no	100.00
	510	2	NC_019699.1	370830	yes	100.00
	510	2	NC_019699_1	370830	no	100.00
	511	2	NZ_CP015879.1	370338	yes	100.00
	511	2	NZ_CP015879_1	370338	no	100.00
	512	2	NZ_CP017632.1	369298	yes	100.00
	512	2	NZ_CP017632_1	369298	no	100.00
	513	2	NZ_CP026974.1	369152	yes	100.00
	513	2	NZ_CP026974_1	369152	no	100.00
	514	2	NZ_CP028969.1	367423	yes	100.00
	514	2	NZ_CP028969_1	367423	no	100.00
	515	2	NZ_CP026266.1	367312	yes	100.00
	515	2	NZ_CP026266_1	367312	no	100.00
	516	2	NC_007410.1	366354	yes	100.00
	516	2	NC_007410_1	366354	no	100.00
	517	2	NZ_CP029211.1	366221	yes	100.00
	517	2	NZ_CP029211_1	366221	no	100.00
	518	2	NZ_CP028970.1	365485	yes	100.00
	518	2	NZ_CP028970_1	365485	no	100.00
	519	2	NZ_CP018064.1	365084	yes	100.00
	519	2	NZ_CP018064_1	365084	no	100.00
	520	2	NZ_CP017574.1	364037	yes	100.00
	520	2	NZ_CP017574_1	364037	no	100.00
	521	2	NZ_CP011314.1	361964	yes	100.00
	521	2	NZ_CP011314_1	361964	no	100.00
	522	2	NC_014389.1	361399	yes	100.00
	522	2	NC_014389_1	361399	no	100.00
	523	2	NC_023144.1	361397	yes	100.00
	523	2	NC_023144_1	361397	no	100.00
	524	2	NZ_CP009691.1	360889	yes	100.00
	524	2	NZ_CP009691_1	360889	no	100.00
	525	2	NC_007949.1	360405	yes	100.00
	525	2	NC_007949_1	360405	no	100.00
	526	1	CP013276.2	359560	yes	100.00
	527	2	NZ_CP009349.1	359439	yes	100.00
	527	2	NZ_CP009349_1	359439	no	100.00
	528	2	NZ_CP009336.1	358965	yes	100.00
	528	2	NZ_CP009336_1	358965	no	100.00
	529	2	NZ_CP012863.1	357561	yes	100.00
	529	2	NZ_CP012863_1	357561	no	100.00
	530	2	NZ_CP013543.1	356390	yes	100.00
	530	2	NZ_CP013543_1	356390	no	100.00
	531	2	NC_016591.1	356263	yes	100.00
	531	2	NC_016591_1	356263	no	100.00
	532	2	NC_009927.1	356087	yes	100.00
	532	2	NC_009927_1	356087	no	100.00
	533	2	NC_003903.1	356023	yes	100.00
	533	2	NC_003903_1	356023	no	100.00
	534	2	NZ_CP013544.1	355825	yes	100.00
	534	2	NZ_CP013544_1	355825	no	100.00
	535	2	NZ_CP026242.1	355789	yes	100.00
	535	2	NZ_CP026242_1	355789	no	100.00
	536	2	NZ_CP029396.1	355075	yes	100.00
	536	2	NZ_CP029396_1	355075	no	100.00
	537	2	NZ_CP017078.1	354886	yes	100.00
	537	2	NZ_CP017078_1	354886	no	100.00
	538	2	NZ_CP021699.1	354705	yes	100.00
	538	2	NZ_CP021699_1	354705	no	100.00
	539	2	NZ_CP013586.1	354689	yes	100.00
	539	2	NZ_CP013586_1	354689	no	100.00
	540	2	NC_010631.1	354564	yes	100.00
	540	2	NC_010631_1	354564	no	100.00
	541	2	NZ_CP025016.1	354350	yes	100.00
	541	2	NZ_CP025016_1	354350	no	100.00
	542	1	MF344582.1	354045	yes	100.00
	543	2	NC_018107.1	353865	yes	100.00
	543	2	NC_018107_1	353865	no	100.00
	544	1	MG591698.1	353691	yes	100.00
	545	2	NC_008757.1	353291	yes	100.00
	545	2	NC_008757_1	353291	no	100.00
	546	2	NZ_CP021463.1	352906	yes	100.00
	546	2	NZ_CP021463_1	352906	no	100.00
	547	2	NC_008379.1	352782	yes	100.00
	547	2	NC_008379_1	352782	no	100.00
	548	2	NC_014825.1	352646	yes	100.00
	548	2	NC_014825_1	352646	no	100.00
	549	2	NZ_CP013570.1	352133	yes	100.00
	549	2	NZ_CP013570_1	352133	no	100.00
	550	2	NZ_CP013576.1	352133	yes	100.00
	550	2	NZ_CP013576_1	352133	no	100.00
	551	2	NZ_CP013533.1	352129	yes	100.00
	551	2	NZ_CP013533_1	352129	no	100.00
	552	2	NZ_CP013548.1	352129	yes	100.00
	552	2	NZ_CP013548_1	352129	no	100.00
	553	1	CP024910.1	351806	yes	100.00
	554	1	KR653209.1	351717	yes	100.00
	555	2	NZ_CP013559.1	351351	yes	100.00
	555	2	NZ_CP013559_1	351351	no	100.00
	556	2	NZ_CP013069.1	351005	yes	100.00
	556	2	NZ_CP013069_1	351005	no	100.00
	557	2	NC_012852.1	350312	yes	100.00
	557	2	NC_012852_1	350312	no	100.00
	558	2	NZ_CP020413.2	350181	yes	100.00
	558	2	NZ_CP020413_2	350181	no	100.00
	559	1	MG656414.1	350179	yes	100.00
	560	1	MF344583.1	349834	yes	100.00
	561	2	NZ_CP013581.1	349796	yes	100.00
	561	2	NZ_CP013581_1	349796	no	100.00
	562	2	NZ_CP013528.1	349793	yes	100.00
	562	2	NZ_CP013528_1	349793	no	100.00
	563	2	NZ_CP009348.1	349602	yes	100.00
	563	2	NZ_CP009348_1	349602	no	100.00
	564	2	NZ_CP009334.1	349601	yes	100.00
	564	2	NZ_CP009334_1	349601	no	100.00
	565	1	CP013277.1	349600	yes	100.00
	566	2	NC_018516.1	349599	yes	100.00
	566	2	NC_018516_1	349599	no	100.00
	567	2	NZ_CP018081.1	348874	yes	100.00
	567	2	NZ_CP018081_1	348874	no	100.00
	568	2	NZ_CP020043.1	348805	yes	100.00
	568	2	NZ_CP020043_1	348805	no	100.00
	569	2	NC_014213.1	347854	yes	100.00
	569	2	NC_014213_1	347854	no	100.00
	570	2	NZ_CP020848.1	347748	yes	100.00
	570	2	NZ_CP020848_1	347748	no	100.00
	571	2	NZ_CP021914.1	347721	yes	100.00
	571	2	NZ_CP021914_1	347721	no	100.00
	572	2	NZ_CP019604.1	346204	yes	100.00
	572	2	NZ_CP019604_1	346204	no	100.00
	573	2	NZ_CP014853.1	345196	yes	100.00
	573	2	NZ_CP014853_1	345196	no	100.00
	574	2	NZ_CP013538.1	344843	yes	100.00
	574	2	NZ_CP013538_1	344843	no	100.00
	575	1	MF344564.1	344478	yes	100.00
	576	2	NC_008242.1	343931	yes	100.00
	576	2	NC_008242_1	343931	no	100.00
	577	2	NZ_CP013524.1	343400	yes	100.00
	577	2	NZ_CP013524_1	343400	no	100.00
	578	1	CP016082.1	343282	yes	100.00
	579	2	NZ_CP016313.1	342792	yes	100.00
	579	2	NZ_CP016313_1	342792	no	100.00
	580	2	NZ_CP007048.1	341391	yes	100.00
	580	2	NZ_CP007048_1	341391	no	100.00
	581	2	CP016838.1	341373	yes	100.00
	581	2	NZ_CP016838_1	341373	no	100.00
	582	2	NC_015498.1	341282	yes	100.00
	582	2	NC_015498_1	341282	no	100.00
	583	1	CP019195.1	341263	yes	100.00
	584	2	NZ_CP026171.1	341250	yes	100.00
	584	2	NZ_CP026171_1	341250	no	100.00
	585	2	NZ_CP016179.1	340942	yes	100.00
	585	2	NZ_CP016179_1	340942	no	100.00
	586	2	NZ_CP013553.1	340631	yes	100.00
	586	2	NZ_CP013553_1	340631	no	100.00
	587	2	NZ_CP013564.1	340631	yes	100.00
	587	2	NZ_CP013564_1	340631	no	100.00
	588	2	NZ_CP029142.1	340462	yes	100.00
	588	2	NZ_CP029142_1	340462	no	100.00
	589	1	KX810825.1	339962	yes	100.00
	590	2	NZ_CP017148.1	339755	yes	100.00
	590	2	NZ_CP017148_1	339755	no	100.00
	591	1	CP000876.1	339639	yes	100.00
	592	2	NZ_CP007734.1	338850	yes	100.00
	592	2	NZ_CP007734_1	338850	no	100.00
	593	1	KU356480.1	338538	yes	100.00
	594	2	NZ_CP020902.1	338512	yes	100.00
	594	2	NZ_CP020902_1	338512	no	100.00
	595	2	NC_007950.1	338007	yes	100.00
	595	2	NC_007950_1	338007	no	100.00
	596	2	NZ_CP012101.1	337579	yes	100.00
	596	2	NZ_CP012101_1	337579	no	100.00
	597	2	NZ_CP004365.1	336138	yes	100.00
	597	2	NZ_CP004365_1	336138	no	100.00
	598	2	NZ_CP013513.1	336117	yes	100.00
	598	2	NZ_CP013513_1	336117	no	100.00
	599	2	NZ_CP013603.1	336117	yes	100.00
	599	2	NZ_CP013603_1	336117	no	100.00
	600	2	NZ_CP009293.1	335704	yes	100.00
	600	2	NZ_CP009293_1	335704	no	100.00
	601	1	KX636095.1	335317	yes	100.00
	602	2	NZ_CP011635.1	332956	yes	100.00
	602	2	NZ_CP011635_1	332956	no	100.00
	603	2	NC_008271.1	332361	yes	100.00
	603	2	NC_008271_1	332361	no	100.00
	604	2	NZ_CP018781.1	332144	yes	100.00
	604	2	NZ_CP018781_1	332144	no	100.00
	605	2	NZ_CP009883.1	331227	yes	100.00
	605	2	NZ_CP009883_1	331227	no	100.00
	606	2	NZ_CP014208.1	331058	yes	100.00
	606	2	NZ_CP014208_1	331058	no	100.00
	607	2	NZ_CP022533.1	330060	yes	100.00
	607	2	NZ_CP022533_1	330060	no	100.00
	608	2	NZ_CP026391.1	330021	yes	100.00
	608	2	NZ_CP026391_1	330021	no	100.00
	609	2	NZ_CP027360.1	329873	yes	100.00
	609	2	NZ_CP027360_1	329873	no	100.00
	610	2	NZ_CP019641.1	329482	yes	100.00
	610	2	NZ_CP019641_1	329482	no	100.00
	611	2	NZ_CP010326.1	329383	yes	100.00
	611	2	NZ_CP010326_1	329383	no	100.00
	612	2	NZ_CP022696.1	328945	yes	100.00
	612	2	NZ_CP022696_1	328945	no	100.00
	613	2	NZ_CP010380.1	328905	yes	100.00
	613	2	NZ_CP010380_1	328905	no	100.00
	614	2	CP027144.1	328871	yes	100.00
	614	2	NZ_CP027144_1	328871	no	100.00
	615	2	NZ_CP028537.1	328828	yes	100.00
	615	2	NZ_CP028537_1	328828	no	100.00
	616	2	NC_011738.1	328635	yes	100.00
	616	2	NC_011738_1	328635	no	100.00
	617	2	NC_019690.1	328634	yes	100.00
	617	2	NC_019690_1	328634	no	100.00
	618	2	NC_008712.1	328237	yes	100.00
	618	2	NC_008712_1	328237	no	100.00
	619	2	NC_020385.1	328151	yes	100.00
	619	2	NC_020385_1	328151	no	100.00
	620	2	NZ_CP024423.1	327671	yes	100.00
	620	2	NZ_CP024423_1	327671	no	100.00
	621	2	NZ_CP022669.1	327451	yes	100.00
	621	2	NZ_CP022669_1	327451	no	100.00
	622	2	NZ_CP024792.1	327173	yes	100.00
	622	2	NZ_CP024792_1	327173	no	100.00
	623	2	NZ_CP022568.1	326874	yes	100.00
	623	2	NZ_CP022568_1	326874	no	100.00
	624	2	NZ_CP022346.1	326530	yes	100.00
	624	2	NZ_CP022346_1	326530	no	100.00
	625	2	NZ_CP026058.1	326508	yes	100.00
	625	2	NZ_CP026058_1	326508	no	100.00
	626	2	NZ_CP010016.1	326388	yes	100.00
	626	2	NZ_CP010016_1	326388	no	100.00
	627	2	NZ_CP020346.1	325255	yes	100.00
	627	2	NZ_CP020346_1	325255	no	100.00
	628	2	NC_012527.1	324711	yes	100.00
	628	2	NC_012527_1	324711	no	100.00
	629	2	EU855788.1	324503	yes	100.00
	629	2	NC_012556_1	324503	no	100.00
	630	2	NZ_CP028804.1	323934	yes	100.00
	630	2	NZ_CP028804_1	323934	no	100.00
	631	2	NZ_CP016500.1	323507	yes	100.00
	631	2	NZ_CP016500_1	323507	no	100.00
	632	1	MF344562.1	323333	yes	100.00
	633	2	NZ_CP016407.1	323122	yes	100.00
	633	2	NZ_CP016407_1	323122	no	100.00
	634	2	NZ_CP016409.1	322518	yes	100.00
	634	2	NZ_CP016409_1	322518	no	100.00
	635	2	NZ_FO082821.1	322264	yes	100.00
	635	2	NZ_FO082821_1	322264	no	100.00
	636	2	NZ_CP010957.1	322226	yes	100.00
	636	2	NZ_CP010957_1	322226	no	100.00
	637	2	NC_022739.1	321653	yes	100.00
	637	2	NC_022739_1	321653	no	100.00
	638	2	NC_009339.1	321253	yes	100.00
	638	2	NC_009339_1	321253	no	100.00
	639	2	NC_014840.1	321080	yes	100.00
	639	2	NC_014840_1	321080	no	100.00
	640	2	NZ_CP008824.1	319976	yes	100.00
	640	2	NZ_CP008824_1	319976	no	100.00
	641	2	NZ_CP029037.1	319930	yes	100.00
	641	2	NZ_CP029037_1	319930	no	100.00
	642	1	MF344561.1	319852	yes	100.00
	643	2	NC_018688.1	319710	yes	100.00
	643	2	NC_018688_1	319710	no	100.00
	644	2	NZ_CP016596.1	319570	yes	100.00
	644	2	NZ_CP016596_1	319570	no	100.00
	645	2	NZ_CP009620.1	319400	yes	100.00
	645	2	NZ_CP009620_1	319400	no	100.00
	646	2	NZ_CP018299.1	319190	yes	100.00
	646	2	NZ_CP018299_1	319190	no	100.00
	647	2	NZ_CP014169.1	319133	yes	100.00
	647	2	NZ_CP014169_1	319133	no	100.00
	648	2	EU855787.1	318782	yes	100.00
	648	2	NC_012555_1	318782	no	100.00
	649	2	NC_014841.1	318111	yes	100.00
	649	2	NC_014841_1	318111	no	100.00
	650	2	NZ_CP016024.1	317936	yes	100.00
	650	2	NZ_CP016024_1	317936	no	100.00
	651	1	CP016195.1	317818	yes	100.00
	652	2	NZ_CP018048.1	317349	yes	100.00
	652	2	NZ_CP018048_1	317349	no	100.00
	653	2	NZ_CP009999.1	317336	yes	100.00
	653	2	NZ_CP009999_1	317336	no	100.00
	654	2	NC_022078.1	317154	yes	100.00
	654	2	NC_022078_1	317154	no	100.00
	655	1	MF344565.1	316843	yes	100.00
	656	2	NZ_CP016411.1	316814	yes	100.00
	656	2	NZ_CP016411_1	316814	no	100.00
	657	2	NC_009717.1	316164	yes	100.00
	657	2	NC_009717_1	316164	no	100.00
	658	2	NZ_CP016413.1	316160	yes	100.00
	658	2	NZ_CP016413_1	316160	no	100.00
	659	2	CP029717.1	315949	yes	100.00
	659	2	NZ_CP029717_1	315949	no	100.00
	660	2	NZ_CP014597.1	315806	yes	100.00
	660	2	NZ_CP014597_1	315806	no	100.00
	661	1	KX710093.1	315395	yes	100.00
	662	2	NZ_CP013491.1	315154	yes	100.00
	662	2	NZ_CP013491_1	315154	no	100.00
	663	2	NZ_CP013496.1	315154	yes	100.00
	663	2	NZ_CP013496_1	315154	no	100.00
	664	2	NZ_CP013591.1	315154	yes	100.00
	664	2	NZ_CP013591_1	315154	no	100.00
	665	2	NZ_CP013501.1	315151	yes	100.00
	665	2	NZ_CP013501_1	315151	no	100.00
	666	2	NZ_CP013518.1	315151	yes	100.00
	666	2	NZ_CP013518_1	315151	no	100.00
	667	2	NZ_CP010112.1	314883	yes	100.00
	667	2	NZ_CP010112_1	314883	no	100.00
	668	2	NZ_CP013507.1	314785	yes	100.00
	668	2	NZ_CP013507_1	314785	no	100.00
	669	2	NZ_CP013597.1	314785	yes	100.00
	669	2	NZ_CP013597_1	314785	no	100.00
	670	2	NZ_CP014276.1	314776	yes	100.00
	670	2	NZ_CP014276_1	314776	no	100.00
	671	2	NC_015169.1	314518	yes	100.00
	671	2	NC_015169_1	314518	no	100.00
	672	2	NC_012529.1	314317	yes	100.00
	672	2	NC_012529_1	314317	no	100.00
	673	1	KY863418.1	314137	yes	100.00
	674	2	NZ_CP011053.1	313995	yes	100.00
	674	2	NZ_CP011053_1	313995	no	100.00
	675	2	NC_014172.1	312963	yes	100.00
	675	2	NC_014172_1	312963	no	100.00
	676	1	KY978628.1	312880	yes	100.00
	677	2	NZ_CP009595.1	312478	yes	100.00
	677	2	NZ_CP009595_1	312478	no	100.00
	678	2	NZ_CP009606.1	312478	yes	100.00
	678	2	NZ_CP009606_1	312478	no	100.00
	679	2	NZ_CP020540.1	312167	yes	100.00
	679	2	NZ_CP020540_1	312167	no	100.00
	680	1	KY320277.1	311758	yes	100.00
	681	2	CP021084.1	311736	yes	100.00
	681	2	NZ_CP021084_1	311736	no	100.00
	682	2	NZ_CP010421.1	311724	yes	100.00
	682	2	NZ_CP010421_1	311724	no	100.00
	683	1	KP975077.1	311662	yes	100.00
	684	2	NZ_CP006370.1	311483	yes	100.00
	684	2	NZ_CP006370_1	311483	no	100.00
	685	1	KP899803.1	311280	yes	100.00
	686	2	NZ_CP018821.1	310952	yes	100.00
	686	2	NZ_CP018821_1	310952	no	100.00
	687	2	NZ_CP026661.1	310921	yes	100.00
	687	2	NZ_CP026661_1	310921	no	100.00
	688	2	NC_009507.1	310228	yes	100.00
	688	2	NC_009507_1	310228	no	100.00
	689	2	NZ_CP024507.1	310025	yes	100.00
	689	2	NZ_CP024507_1	310025	no	100.00
	690	2	NZ_CP015595.1	309964	yes	100.00
	690	2	NZ_CP015595_1	309964	no	100.00
	691	2	LK056646.1	309406	yes	100.00
	691	2	NC_024983_1	309406	no	100.00
	692	1	CP016292.1	309378	yes	100.00
	693	2	NC_019765.1	309296	yes	100.00
	693	2	NC_019765_1	309296	no	100.00
	694	2	NC_011370.1	308747	yes	100.00
	694	2	NC_011370_1	308747	no	100.00
	695	2	NZ_CP016810.1	307743	yes	100.00
	695	2	NZ_CP016810_1	307743	no	100.00
	696	1	LN713926.1	307330	yes	100.00
	697	2	NZ_CP024895.1	306129	yes	100.00
	697	2	NZ_CP024895_1	306129	no	100.00
	698	2	NZ_CP013631.1	305839	yes	100.00
	698	2	NZ_CP013631_1	305839	no	100.00
	699	2	CP021374.1	305590	yes	100.00
	699	2	NZ_CP021374_1	305590	no	100.00
	700	2	NZ_CP013381.1	305114	yes	100.00
	700	2	NZ_CP013381_1	305114	no	100.00
	701	2	NZ_CP009547.1	305110	yes	100.00
	701	2	NZ_CP009547_1	305110	no	100.00
	702	2	NZ_CP017591.1	304641	yes	100.00
	702	2	NZ_CP017591_1	304641	no	100.00
	703	2	NZ_CP008933.1	304526	yes	100.00
	703	2	NZ_CP008933_1	304526	no	100.00
	704	3	CP004850.1	303282	yes	100.00
	704	3	NC_019394_1	303282	no	100.00
	704	3	NC_021718_1	303282	no	100.00
	705	2	NZ_CP014527.1	303116	yes	100.00
	705	2	NZ_CP014527_1	303116	no	100.00
	706	2	NZ_CP026196.1	302640	yes	100.00
	706	2	NZ_CP026196_1	302640	no	100.00
	707	2	NC_016817.1	302599	yes	100.00
	707	2	NC_016817_1	302599	no	100.00
	708	2	NZ_CP018030.1	302350	yes	100.00
	708	2	NZ_CP018030_1	302350	no	100.00
	709	2	NC_008703.1	302089	yes	100.00
	709	2	NC_008703_1	302089	no	100.00
	710	2	NZ_CP023721.1	301603	yes	100.00
	710	2	NZ_CP023721_1	301603	no	100.00
	711	2	CP001028.1	301592	yes	100.00
	711	2	NC_010553_1	301592	no	100.00
	712	2	NZ_CP009921.1	301264	yes	100.00
	712	2	NZ_CP009921_1	301264	no	100.00
	713	1	MG252895.1	300958	yes	100.00
	714	3	NZ_CP013644.1	300955	yes	100.00
	714	3	NZ_CP013637_1	300955	no	100.00
	714	3	NZ_CP013644_1	300955	no	100.00
	715	2	NC_007412.1	300758	yes	100.00
	715	2	NC_007412_1	300758	no	100.00
	716	2	CP000476.1	300725	yes	100.00
	716	2	NC_008713_1	300725	no	100.00
	717	2	NZ_CP017915.1	300425	yes	100.00
	717	2	NZ_CP017915_1	300425	no	100.00
	718	1	LN794248.1	300375	yes	100.00
	719	2	NC_015065.1	300292	yes	100.00
	719	2	NC_015065_1	300292	no	100.00
	720	2	NC_019763.1	300164	yes	100.00
	720	2	NC_019763_1	300164	no	100.00
	721	2	NZ_CP015730.1	300156	yes	100.00
	721	2	NZ_CP015730_1	300156	no	100.00
	722	2	NZ_CP027479.1	300131	yes	100.00
	722	2	NZ_CP027479_1	300131	no	100.00
	723	1	KX839207.1	299858	yes	100.00
	724	2	NZ_CP004876.1	299843	yes	100.00
	724	2	NZ_CP004876_1	299843	no	100.00
	725	2	NZ_CP007144.1	299298	yes	100.00
	725	2	NZ_CP007144_1	299298	no	100.00
	726	2	NZ_CP013415.1	299296	yes	100.00
	726	2	NZ_CP013415_1	299296	no	100.00
	727	2	NZ_CP021356.1	299209	yes	100.00
	727	2	NZ_CP021356_1	299209	no	100.00
	728	2	NZ_CP024813.1	298989	yes	100.00
	728	2	NZ_CP024813_1	298989	no	100.00
	729	2	NZ_CP015111.1	298877	yes	100.00
	729	2	NZ_CP015111_1	298877	no	100.00
	730	2	NZ_CP026208.1	298633	yes	100.00
	730	2	NZ_CP026208_1	298633	no	100.00
	731	2	JQ665880.1	298356	yes	100.00
	731	2	NC_019313_1	298356	no	100.00
	732	2	CP023723.1	297984	yes	100.00
	732	2	NZ_CP023723_1	297984	no	100.00
	733	2	NZ_CP018385.1	297875	yes	100.00
	733	2	NZ_CP018385_1	297875	no	100.00
	734	2	NZ_CP021803.1	297816	yes	100.00
	734	2	NZ_CP021803_1	297816	no	100.00
	735	1	KU140623.1	297376	yes	100.00
	736	2	NZ_CP010990.1	297301	yes	100.00
	736	2	NZ_CP010990_1	297301	no	100.00
	737	2	NZ_CP021815.1	297123	yes	100.00
	737	2	NZ_CP021815_1	297123	no	100.00
	738	2	NZ_CP022152.1	296175	yes	100.00
	738	2	NZ_CP022152_1	296175	no	100.00
	739	2	NZ_CP020441.2	295841	yes	100.00
	739	2	NZ_CP020441_2	295841	no	100.00
	740	2	NC_016588.1	295744	yes	100.00
	740	2	NC_016588_1	295744	no	100.00
	741	2	NZ_CP011601.1	295619	yes	100.00
	741	2	NZ_CP011601_1	295619	no	100.00
	742	2	NZ_CP004000.1	295493	yes	100.00
	742	2	NZ_CP004000_1	295493	no	100.00
	743	2	NC_007959.1	294829	yes	100.00
	743	2	NC_007959_1	294829	no	100.00
	744	2	NC_012854.1	294782	yes	100.00
	744	2	NC_012854_1	294782	no	100.00
	745	2	NZ_CP017901.1	294721	yes	100.00
	745	2	NZ_CP017901_1	294721	no	100.00
	746	2	NZ_CP017898.1	294086	yes	100.00
	746	2	NZ_CP017898_1	294086	no	100.00
	747	2	NC_022043.1	294017	yes	100.00
	747	2	NC_022043_1	294017	no	100.00
	748	2	NZ_CP011417.1	293826	yes	100.00
	748	2	NZ_CP011417_1	293826	no	100.00
	749	2	NZ_CP014284.1	293705	yes	100.00
	749	2	NZ_CP014284_1	293705	no	100.00
	750	2	NZ_CP016590.1	293592	yes	100.00
	750	2	NZ_CP016590_1	293592	no	100.00
	751	2	CP004861.1	293574	yes	100.00
	751	2	NZ_CP004861_1	293574	no	100.00
	752	2	CP007615.1	293574	yes	100.00
	752	2	NZ_CP007615_1	293574	no	100.00
	753	2	NZ_CP022417.1	292917	yes	100.00
	753	2	NZ_CP022417_1	292917	no	100.00
	754	1	CP013931.1	292506	yes	100.00
	755	2	NZ_CP020854.1	292471	yes	100.00
	755	2	NZ_CP020854_1	292471	no	100.00
	756	2	NZ_CP005190.1	292135	yes	100.00
	756	2	NZ_CP005190_1	292135	no	100.00
	757	2	NZ_CP023312.1	292095	yes	100.00
	757	2	NZ_CP023312_1	292095	no	100.00
	758	2	NC_014502.1	291993	yes	100.00
	758	2	NC_014502_1	291993	no	100.00
	759	2	NZ_CP017909.1	291285	yes	100.00
	759	2	NZ_CP017909_1	291285	no	100.00
	760	2	NZ_CP011133.1	290993	yes	100.00
	760	2	NZ_CP011133_1	290993	no	100.00
	761	2	NZ_CP022660.1	290957	yes	100.00
	761	2	NZ_CP022660_1	290957	no	100.00
	762	2	NZ_CP018017.1	290108	yes	100.00
	762	2	NZ_CP018017_1	290108	no	100.00
	763	2	NC_015951.1	290055	yes	100.00
	763	2	NC_015951_1	290055	no	100.00
	764	2	NZ_CP018961.1	289903	yes	100.00
	764	2	NZ_CP018961_1	289903	no	100.00
	765	1	MF344581.1	289837	yes	100.00
	766	2	NC_009430.1	289489	yes	100.00
	766	2	NC_009430_1	289489	no	100.00
	767	2	NZ_CP019214.2	289112	yes	100.00
	767	2	NZ_CP019214_2	289112	no	100.00
	768	1	CP017904.1	289065	yes	100.00
	769	2	JX182975.1	288920	yes	100.00
	769	2	NC_019360_1	288920	no	100.00
	770	2	NZ_CP013744.1	288836	yes	100.00
	770	2	NZ_CP013744_1	288836	no	100.00
	771	1	MF344563.1	288771	yes	100.00
	772	2	NZ_CP017422.1	288370	yes	100.00
	772	2	NZ_CP017422_1	288370	no	100.00
	773	2	NZ_CP028791.1	288222	yes	100.00
	773	2	NZ_CP028791_1	288222	no	100.00
	774	2	NZ_CP013929.1	287708	yes	100.00
	774	2	NZ_CP013929_1	287708	no	100.00
	775	1	KX426227.1	287631	yes	100.00
	776	2	KF362122.2	287616	yes	100.00
	776	2	NC_023277_2	287616	no	100.00
	777	2	NZ_CP019989.1	287502	yes	100.00
	777	2	NZ_CP019989_1	287502	no	100.00
	778	2	NZ_CP005191.1	287488	yes	100.00
	778	2	NZ_CP005191_1	287488	no	100.00
	779	2	NZ_CP014508.1	286935	yes	100.00
	779	2	NZ_CP014508_1	286935	no	100.00
	780	2	NZ_CP013487.1	286750	yes	100.00
	780	2	NZ_CP013487_1	286750	no	100.00
	781	2	NZ_CP010408.1	286635	yes	100.00
	781	2	NZ_CP010408_1	286635	no	100.00
	782	2	NZ_CP017944.1	286438	yes	100.00
	782	2	NZ_CP017944_1	286438	no	100.00
	783	2	NZ_CP025114.1	285478	yes	100.00
	783	2	NZ_CP025114_1	285478	no	100.00
	784	2	NC_020384.1	285459	yes	100.00
	784	2	NC_020384_1	285459	no	100.00
	785	2	NC_023136.1	285395	yes	100.00
	785	2	NC_023136_1	285395	no	100.00
	786	2	NZ_CP023738.1	285280	yes	100.00
	786	2	NZ_CP023738_1	285280	no	100.00
	787	2	NC_013792.1	285222	yes	100.00
	787	2	NC_013792_1	285222	no	100.00
	788	2	NZ_CP007625.1	285163	yes	100.00
	788	2	NZ_CP007625_1	285163	no	100.00
	789	2	NZ_CP014763.1	284894	yes	100.00
	789	2	NZ_CP014763_1	284894	no	100.00
	790	2	NZ_CP022418.1	284777	yes	100.00
	790	2	NZ_CP022418_1	284777	no	100.00
	791	1	CP013215.1	284628	yes	100.00
	792	2	NZ_CP027678.1	284485	yes	100.00
	792	2	NZ_CP027678_1	284485	no	100.00
	793	2	NZ_CP028919.1	284025	yes	100.00
	793	2	NZ_CP028919_1	284025	no	100.00
	794	2	NZ_CP027480.1	283378	yes	100.00
	794	2	NZ_CP027480_1	283378	no	100.00
	795	2	NZ_CP028929.1	283371	yes	100.00
	795	2	NZ_CP028929_1	283371	no	100.00
	796	2	CP016921.1	283369	yes	100.00
	796	2	NZ_CP016921_1	283369	no	100.00
	797	2	NZ_CP022424.1	282640	yes	100.00
	797	2	NZ_CP022424_1	282640	no	100.00
	798	2	NZ_CP026276.1	282476	yes	100.00
	798	2	NZ_CP026276_1	282476	no	100.00
	799	2	NZ_CP008825.1	282439	yes	100.00
	799	2	NZ_CP008825_1	282439	no	100.00
	800	1	KY270852.1	282423	yes	100.00
	801	1	KU254577.1	282042	yes	100.00
	802	2	NZ_CP009639.1	281957	yes	100.00
	802	2	NZ_CP009639_1	281957	no	100.00
	803	2	NC_017203.1	281231	yes	100.00
	803	2	NC_017203_1	281231	no	100.00
	804	2	NZ_CP015501.1	281190	yes	100.00
	804	2	NZ_CP015501_1	281190	no	100.00
	805	2	NC_017553.1	280753	yes	100.00
	805	2	NC_017553_1	280753	no	100.00
	806	1	CP017893.1	280614	yes	100.00
	807	2	NZ_CP021026.1	280614	yes	100.00
	807	2	NZ_CP021026_1	280614	no	100.00
	808	2	NZ_CP014599.1	280527	yes	100.00
	808	2	NZ_CP014599_1	280527	no	100.00
	809	2	NZ_CP017721.1	280421	yes	100.00
	809	2	NZ_CP017721_1	280421	no	100.00
	810	2	NZ_CP026234.1	280328	yes	100.00
	810	2	NZ_CP026234_1	280328	no	100.00
	811	2	NZ_CP021796.1	280209	yes	100.00
	811	2	NZ_CP021796_1	280209	no	100.00
	812	2	NZ_CP025017.1	279539	yes	100.00
	812	2	NZ_CP025017_1	279539	no	100.00
	813	2	NZ_CP023937.1	279104	yes	100.00
	813	2	NZ_CP023937_1	279104	no	100.00
	814	2	NC_008573.1	278942	yes	100.00
	814	2	NC_008573_1	278942	no	100.00
	815	2	NZ_CP018232.1	278328	yes	100.00
	815	2	NZ_CP018232_1	278328	no	100.00
	816	2	NZ_CP017753.1	278189	yes	100.00
	816	2	NZ_CP017753_1	278189	no	100.00
	817	2	NZ_CP014361.1	277875	yes	100.00
	817	2	NZ_CP014361_1	277875	no	100.00
	818	2	NZ_CP019559.1	277790	yes	100.00
	818	2	NZ_CP019559_1	277790	no	100.00
	819	2	JX515588.1	277682	yes	100.00
	819	2	NC_023911_1	277682	no	100.00
	820	2	NZ_CP018361.1	277616	yes	100.00
	820	2	NZ_CP018361_1	277616	no	100.00
	821	2	NZ_CP016764.1	277592	yes	100.00
	821	2	NZ_CP016764_1	277592	no	100.00
	822	2	CP029748.1	276880	yes	100.00
	822	2	NZ_CP029748_1	276880	no	100.00
	823	2	NZ_CP020068.1	276460	yes	100.00
	823	2	NZ_CP020068_1	276460	no	100.00
	824	2	NC_015382.1	276215	yes	100.00
	824	2	NC_015382_1	276215	no	100.00
	825	2	NZ_CP006909.1	275986	yes	100.00
	825	2	NZ_CP006909_1	275986	no	100.00
	826	2	NC_020542.1	275840	yes	100.00
	826	2	NC_020542_1	275840	no	100.00
	827	2	CP019647.1	275801	yes	100.00
	827	2	NZ_CP019647_1	275801	no	100.00
	828	1	CP016293.1	274981	yes	100.00
	829	2	NC_005211.1	274762	yes	100.00
	829	2	NC_005211_1	274762	no	100.00
	830	1	KU318421.1	274659	yes	100.00
	831	2	NZ_CP014598.1	274486	yes	100.00
	831	2	NZ_CP014598_1	274486	no	100.00
	832	1	MH105051.1	273923	yes	100.00
	833	2	NZ_CP020949.1	273667	yes	100.00
	833	2	NZ_CP020949_1	273667	no	100.00
	834	2	NZ_CP012754.1	273628	yes	100.00
	834	2	NZ_CP012754_1	273628	no	100.00
	835	2	NZ_CP009650.1	273588	yes	100.00
	835	2	NZ_CP009650_1	273588	no	100.00
	836	2	NZ_CP021915.1	273585	yes	100.00
	836	2	NZ_CP021915_1	273585	no	100.00
	837	2	NC_012849.1	273136	yes	100.00
	837	2	NC_012849_1	273136	no	100.00
	838	2	NC_009928.1	273121	yes	100.00
	838	2	NC_009928_1	273121	no	100.00
	839	1	KT347600.1	272865	yes	100.00
	840	2	NZ_CP007558.1	272297	yes	100.00
	840	2	NZ_CP007558_1	272297	no	100.00
	841	2	NZ_CP019001.1	272202	yes	100.00
	841	2	NZ_CP019001_1	272202	no	100.00
	842	2	NC_011777.1	272145	yes	100.00
	842	2	NC_011777_1	272145	no	100.00
	843	2	NC_019387.1	271713	yes	100.00
	843	2	NC_019387_1	271713	no	100.00
	844	2	NZ_CP024444.1	271709	yes	100.00
	844	2	NZ_CP024444_1	271709	no	100.00
	845	2	NZ_CP024312.1	271356	yes	100.00
	845	2	NZ_CP024312_1	271356	no	100.00
	846	1	MG764551.1	271255	yes	100.00
	847	1	CP009155.1	271168	yes	100.00
	848	1	MF344566.1	271153	yes	100.00
	849	1	CP021131.1	271068	yes	100.00
	850	2	NZ_CP014580.1	271008	yes	100.00
	850	2	NZ_CP014580_1	271008	no	100.00
	851	2	NZ_CP022747.1	270473	yes	100.00
	851	2	NZ_CP022747_1	270473	no	100.00
	852	2	DQ889676.1	270082	yes	100.00
	852	2	NC_010924_1	270082	no	100.00
	853	2	NC_011655.1	270082	yes	100.00
	853	2	NC_011655_1	270082	no	100.00
	854	2	NC_012654.1	270022	yes	100.00
	854	2	NC_012654_1	270022	no	100.00
	855	1	KY401053.1	269755	yes	100.00
	856	2	NZ_CP024065.1	269701	yes	100.00
	856	2	NZ_CP024065_1	269701	no	100.00
	857	2	EF382672.1	269674	yes	100.00
	857	2	NC_010870_1	269674	no	100.00
	858	2	NC_021910.1	269426	yes	100.00
	858	2	NC_021910_1	269426	no	100.00
	859	2	NZ_CP015988.1	269215	yes	100.00
	859	2	NZ_CP015988_1	269215	no	100.00
	860	2	NZ_CP021367.1	269150	yes	100.00
	860	2	NZ_CP021367_1	269150	no	100.00
	861	2	NC_014621.1	268675	yes	100.00
	861	2	NC_014621_1	268675	no	100.00
	862	1	CP013115.1	268412	yes	100.00
	863	2	NZ_CP007732.1	268334	yes	100.00
	863	2	NZ_CP007732_1	268334	no	100.00
	864	1	MF788071.1	268242	yes	100.00
	865	2	NZ_CP012909.1	267988	yes	100.00
	865	2	NZ_CP012909_1	267988	no	100.00
	866	2	NC_017386.1	267986	yes	100.00
	866	2	NC_017386_1	267986	no	100.00
	867	2	NZ_CP016593.1	267949	yes	100.00
	867	2	NZ_CP016593_1	267949	no	100.00
	868	1	KP453775.1	267645	yes	100.00
	869	2	NZ_CP013700.1	267642	yes	100.00
	869	2	NZ_CP013700_1	267642	no	100.00
	870	2	NZ_CP015177.1	267609	yes	100.00
	870	2	NZ_CP015177_1	267609	no	100.00
	871	1	KX254341.1	267486	yes	100.00
	872	2	NZ_CP025431.1	267361	yes	100.00
	872	2	NZ_CP025431_1	267361	no	100.00
	873	2	NZ_CP010091.1	267359	yes	100.00
	873	2	NZ_CP010091_1	267359	no	100.00
	874	2	JN420336.1	267242	yes	100.00
	874	2	NC_016980_1	267242	no	100.00
	875	2	NC_010418.1	266785	yes	100.00
	875	2	NC_010418_1	266785	no	100.00
	876	1	CP013684.1	266230	yes	100.00
	877	2	NC_017588.1	265886	yes	100.00
	877	2	NC_017588_1	265886	no	100.00
	878	1	MG825373.1	265799	yes	100.00
	879	1	CP000618.1	265616	yes	100.00
	880	1	CP016291.1	265603	yes	100.00
	881	2	NZ_CP027202.1	265538	yes	100.00
	881	2	NZ_CP027202_1	265538	no	100.00
	882	2	NZ_CP015585.1	265182	yes	100.00
	882	2	NZ_CP015585_1	265182	no	100.00
	883	2	NZ_CP020493.1	264914	yes	100.00
	883	2	NZ_CP020493_1	264914	no	100.00
	884	2	NZ_CP022569.1	264815	yes	100.00
	884	2	NZ_CP022569_1	264815	no	100.00
	885	2	NZ_CP016482.1	264782	yes	100.00
	885	2	NZ_CP016482_1	264782	no	100.00
	886	2	NZ_CP020859.1	264403	yes	100.00
	886	2	NZ_CP020859_1	264403	no	100.00
	887	2	NZ_CP026492.1	264344	yes	100.00
	887	2	NZ_CP026492_1	264344	no	100.00
	888	2	NZ_CP017782.1	264008	yes	100.00
	888	2	NZ_CP017782_1	264008	no	100.00
	889	2	NZ_CP028549.1	263455	yes	100.00
	889	2	NZ_CP028549_1	263455	no	100.00
	890	1	KY270851.1	263363	yes	100.00
	891	2	NZ_CP012170.1	263138	yes	100.00
	891	2	NZ_CP012170_1	263138	no	100.00
	892	2	NZ_CP026282.1	262864	yes	100.00
	892	2	NZ_CP026282_1	262864	no	100.00
	893	1	MG387191.1	262833	yes	100.00
	894	2	NZ_CP007049.1	262704	yes	100.00
	894	2	NZ_CP007049_1	262704	no	100.00
	895	2	NZ_CP011515.1	262673	yes	100.00
	895	2	NZ_CP011515_1	262673	no	100.00
	896	2	NZ_CP020897.1	262160	yes	100.00
	896	2	NZ_CP020897_1	262160	no	100.00
	897	2	NZ_CP019161.1	261986	yes	100.00
	897	2	NZ_CP019161_1	261986	no	100.00
	898	2	NZ_CP010596.1	261822	yes	100.00
	898	2	NZ_CP010596_1	261822	no	100.00
	899	2	NC_018291.1	261820	yes	100.00
	899	2	NC_018291_1	261820	no	100.00
	900	2	NZ_CP025462.1	261706	yes	100.00
	900	2	NZ_CP025462_1	261706	no	100.00
	901	2	NZ_CP011297.1	261537	yes	100.00
	901	2	NZ_CP011297_1	261537	no	100.00
	902	2	NZ_CP014690.1	261375	yes	100.00
	902	2	NZ_CP014690_1	261375	no	100.00
	903	2	NZ_CP016526.1	261310	yes	100.00
	903	2	NZ_CP016526_1	261310	no	100.00
	904	2	NZ_CP021116.1	261246	yes	100.00
	904	2	NZ_CP021116_1	261246	no	100.00
	905	1	NZ_CP025964.1	260974	yes	100.00
	906	2	NZ_CP018365.1	260772	yes	100.00
	906	2	NZ_CP018365_1	260772	no	100.00
	907	1	KX258624.1	260595	yes	100.00
	908	2	NC_019730.1	260268	yes	100.00
	908	2	NC_019730_1	260268	no	100.00
	909	2	NZ_CP018827.1	259837	yes	100.00
	909	2	NZ_CP018827_1	259837	no	100.00
	910	2	NZ_CP018832.1	259837	yes	100.00
	910	2	NZ_CP018832_1	259837	no	100.00
	911	2	NZ_CP011146.1	259749	yes	100.00
	911	2	NZ_CP011146_1	259749	no	100.00
	912	2	NZ_CP015169.1	259464	yes	100.00
	912	2	NZ_CP015169_1	259464	no	100.00
	913	2	NZ_CP007050.1	259408	yes	100.00
	913	2	NZ_CP007050_1	259408	no	100.00
	914	2	NZ_CP027518.1	259384	yes	100.00
	914	2	NZ_CP027518_1	259384	no	100.00
	915	2	NC_011982.1	258824	yes	100.00
	915	2	NC_011982_1	258824	no	100.00
	916	2	NZ_CP013369.1	258679	yes	100.00
	916	2	NZ_CP013369_1	258679	no	100.00
	917	2	NZ_CP020332.1	258597	yes	100.00
	917	2	NZ_CP020332_1	258597	no	100.00
	918	2	NZ_CP016451.1	258555	yes	100.00
	918	2	NZ_CP016451_1	258555	no	100.00
	919	1	CP001166.1	258484	yes	100.00
	920	2	NZ_CP025756.1	258454	yes	100.00
	920	2	NZ_CP025756_1	258454	no	100.00
	921	2	NZ_CP015439.1	258230	yes	100.00
	921	2	NZ_CP015439_1	258230	no	100.00
	922	2	NZ_CP021363.1	258084	yes	100.00
	922	2	NZ_CP021363_1	258084	no	100.00
	923	2	NC_011371.1	257956	yes	100.00
	923	2	NC_011371_1	257956	no	100.00
	924	2	NZ_CP013323.1	257944	yes	100.00
	924	2	NZ_CP013323_1	257944	no	100.00
	925	2	NZ_CP018741.1	257708	yes	100.00
	925	2	NZ_CP018741_1	257708	no	100.00
	926	2	NZ_CP026426.1	257654	yes	100.00
	926	2	NZ_CP026426_1	257654	no	100.00
	927	2	NZ_CP006901.1	257337	yes	100.00
	927	2	NZ_CP006901_1	257337	no	100.00
	928	2	NC_006462.1	256992	yes	100.00
	928	2	NC_006462_1	256992	no	100.00
	929	2	NZ_CP021512.1	256755	yes	100.00
	929	2	NZ_CP021512_1	256755	no	100.00
	930	3	NZ_CP021041.1	256560	yes	100.00
	930	3	NZ_CP021041_1	256560	no	100.00
	930	3	NZ_CP021048_1	256560	no	100.00
	931	2	NZ_CP023976.1	256434	yes	100.00
	931	2	NZ_CP023976_1	256434	no	100.00
	932	2	NZ_CP023451.1	256400	yes	100.00
	932	2	NZ_CP023451_1	256400	no	100.00
	933	2	NC_015597.1	256269	yes	100.00
	933	2	NC_015597_1	256269	no	100.00
	934	1	KY689633.1	256260	yes	100.00
	935	2	NZ_CP013523.1	256181	yes	100.00
	935	2	NZ_CP013523_1	256181	no	100.00
	936	2	NZ_CP010589.1	256057	yes	100.00
	936	2	NZ_CP010589_1	256057	no	100.00
	937	2	NZ_CP010674.1	256057	yes	100.00
	937	2	NZ_CP010674_1	256057	no	100.00
	938	3	NZ_CP010785.1	256057	yes	100.00
	938	3	NZ_CP010637_1	256057	no	100.00
	938	3	NZ_CP010785_1	256057	no	100.00
	939	2	NZ_CP024583.1	256041	yes	100.00
	939	2	NZ_CP024583_1	256041	no	100.00
	940	2	NZ_CP010630.1	255840	yes	100.00
	940	2	NZ_CP010630_1	255840	no	100.00
	941	2	NC_023138.1	255493	yes	100.00
	941	2	NC_023138_1	255493	no	100.00
	942	2	NZ_CP011062.1	255368	yes	100.00
	942	2	NZ_CP011062_1	255368	no	100.00
	943	2	NZ_CP018233.1	255060	yes	100.00
	943	2	NZ_CP018233_1	255060	no	100.00
	944	2	NZ_CP008899.1	255013	yes	100.00
	944	2	NZ_CP008899_1	255013	no	100.00
	945	2	NZ_CP010856.1	254955	yes	100.00
	945	2	NZ_CP010856_1	254955	no	100.00
	946	2	NC_010632.1	254918	yes	100.00
	946	2	NC_010632_1	254918	no	100.00
	947	2	NZ_CP020455.1	254703	yes	100.00
	947	2	NZ_CP020455_1	254703	no	100.00
	948	2	NZ_CP023526.1	254496	yes	100.00
	948	2	NZ_CP023526_1	254496	no	100.00
	949	2	NZ_CP024143.1	254423	yes	100.00
	949	2	NZ_CP024143_1	254423	no	100.00
	950	2	NZ_CP020434.2	254131	yes	100.00
	950	2	NZ_CP020434_2	254131	no	100.00
	951	1	KY990887.1	254048	yes	100.00
	952	2	NZ_CP023167.1	254041	yes	100.00
	952	2	NZ_CP023167_1	254041	no	100.00
	953	1	HG918041.1	253984	yes	100.00
	954	2	NZ_CP010111.1	253580	yes	100.00
	954	2	NZ_CP010111_1	253580	no	100.00
	955	2	NZ_CP014675.1	253508	yes	100.00
	955	2	NZ_CP014675_1	253508	no	100.00
	956	2	NZ_CP016476.1	253256	yes	100.00
	956	2	NZ_CP016476_1	253256	no	100.00
	957	2	NZ_CP025426.1	253120	yes	100.00
	957	2	NZ_CP025426_1	253120	no	100.00
	958	1	KX421096.1	253092	yes	100.00
	959	1	MF135535.1	253021	yes	100.00
	960	2	NC_021907.1	252689	yes	100.00
	960	2	NC_021907_1	252689	no	100.00
	961	2	NZ_CP015597.1	252568	yes	100.00
	961	2	NZ_CP015597_1	252568	no	100.00
	962	2	NZ_CP013125.1	252328	yes	100.00
	962	2	NZ_CP013125_1	252328	no	100.00
	963	1	CP021196.1	252257	yes	100.00
	964	2	NZ_CP013927.1	252173	yes	100.00
	964	2	NZ_CP013927_1	252173	no	100.00
	965	2	NZ_CP020568.1	252068	yes	100.00
	965	2	NZ_CP020568_1	252068	no	100.00
	966	2	CP003586.1	251926	yes	100.00
	966	2	NC_017963_1	251926	no	100.00
	967	2	NZ_CP007070.1	251612	yes	100.00
	967	2	NZ_CP007070_1	251612	no	100.00
	968	1	KU341381.1	251493	yes	100.00
	969	2	NZ_CP009356.1	251408	yes	100.00
	969	2	NZ_CP009356_1	251408	no	100.00
	970	2	NC_007764.1	250948	yes	100.00
	970	2	NC_007764_1	250948	no	100.00
	971	2	CP029729.1	250887	yes	100.00
	971	2	NZ_CP029729_1	250887	no	100.00
	972	2	NZ_CP013056.1	250706	yes	100.00
	972	2	NZ_CP013056_1	250706	no	100.00
	973	2	NZ_CP011623.1	250396	yes	100.00
	973	2	NZ_CP011623_1	250396	no	100.00
	974	2	NZ_CP015091.1	250394	yes	100.00
	974	2	NZ_CP015091_1	250394	no	100.00
	975	2	NZ_CP024064.1	250219	yes	100.00
	975	2	NZ_CP024064_1	250219	no	100.00
	976	2	NZ_CP020908.1	250162	yes	100.00
	976	2	NZ_CP020908_1	250162	no	100.00
	977	2	NZ_CP023286.1	249703	yes	100.00
	977	2	NZ_CP023286_1	249703	no	100.00
	978	2	NZ_CP013426.1	249331	yes	100.00
	978	2	NZ_CP013426_1	249331	no	100.00
	979	1	MF344580.1	249241	yes	100.00
	980	2	NZ_CP026398.1	249238	yes	100.00
	980	2	NZ_CP026398_1	249238	no	100.00
	981	1	KY019259.1	249153	yes	100.00
	982	1	KY019258.1	249152	yes	100.00
	983	1	KM877269.1	249144	yes	100.00
	984	1	CP012141.1	248368	yes	100.00
	985	2	NC_014642.1	247895	yes	100.00
	985	2	NC_014642_1	247895	no	100.00
	986	1	KX129782.1	247885	yes	100.00
	987	1	CP016288.1	247808	yes	100.00
	988	2	NZ_CP023152.1	247522	yes	100.00
	988	2	NZ_CP023152_1	247522	no	100.00
	989	2	NZ_CP022748.1	247521	yes	100.00
	989	2	NZ_CP022748_1	247521	no	100.00
	990	2	FP893246.1	247271	yes	100.00
	990	2	NC_015156_1	247271	no	100.00
	991	2	NZ_CP021811.1	247065	yes	100.00
	991	2	NZ_CP021811_1	247065	no	100.00
	992	2	NZ_CP018687.1	246757	yes	100.00
	992	2	NZ_CP018687_1	246757	no	100.00
	993	2	NZ_CP018720.1	246757	yes	100.00
	993	2	NZ_CP018720_1	246757	no	100.00
	994	2	NZ_CP018708.1	246756	yes	100.00
	994	2	NZ_CP018708_1	246756	no	100.00
	995	2	NZ_CP018714.1	246756	yes	100.00
	995	2	NZ_CP018714_1	246756	no	100.00
	996	2	NZ_CP018696.1	246755	yes	100.00
	996	2	NZ_CP018696_1	246755	no	100.00
	997	2	NZ_CP018702.1	246753	yes	100.00
	997	2	NZ_CP018702_1	246753	no	100.00
	998	2	NZ_CP025467.1	246557	yes	100.00
	998	2	NZ_CP025467_1	246557	no	100.00
	999	2	KF719971.1	246176	yes	100.00
	999	2	NC_023333_1	246176	no	100.00
	1000	2	NC_018682.1	246023	yes	100.00
	1000	2	NC_018682_1	246023	no	100.00
	1001	2	NZ_CP018313.1	245975	yes	100.00
	1001	2	NZ_CP018313_1	245975	no	100.00
	1002	2	JX442974.1	245869	yes	100.00
	1002	2	NC_021654_1	245869	no	100.00
	1003	2	DQ058764.1	244978	yes	100.00
	1003	2	NC_010929_1	244978	no	100.00
	1004	2	NZ_CP021536.1	244955	yes	100.00
	1004	2	NZ_CP021536_1	244955	no	100.00
	1005	1	KT334335.1	244851	yes	100.00
	1006	1	CP013710.1	244784	yes	100.00
	1007	2	NZ_CP006987.1	244771	yes	100.00
	1007	2	NZ_CP006987_1	244771	no	100.00
	1008	2	NZ_CP018865.1	244759	yes	100.00
	1008	2	NZ_CP018865_1	244759	no	100.00
	1009	2	NZ_CP017986.1	244706	yes	100.00
	1009	2	NZ_CP017986_1	244706	no	100.00
	1010	1	MF156696.1	244622	yes	100.00
	1011	2	NC_014818.1	244260	yes	100.00
	1011	2	NC_014818_1	244260	no	100.00
	1012	2	NZ_CP018656.1	244210	yes	100.00
	1012	2	NZ_CP018656_1	244210	no	100.00
	1013	2	NZ_CP015032.1	244120	yes	100.00
	1013	2	NZ_CP015032_1	244120	no	100.00
	1014	1	KX832927.1	244116	yes	100.00
	1015	2	NZ_CP026172.1	243967	yes	100.00
	1015	2	NZ_CP026172_1	243967	no	100.00
	1016	3	NZ_CP007729.1	243824	yes	100.00
	1016	3	NZ_CP007729_1	243824	no	100.00
	1016	3	NZ_CP008829_1	243824	no	100.00
	1017	2	NZ_CP019993.1	243818	yes	100.00
	1017	2	NZ_CP019993_1	243818	no	100.00
	1018	2	NZ_CP011611.1	243709	yes	100.00
	1018	2	NZ_CP011611_1	243709	no	100.00
	1019	2	NC_014626.1	243645	yes	100.00
	1019	2	NC_014626_1	243645	no	100.00
	1020	2	NZ_CP024483.1	243634	yes	100.00
	1020	2	NZ_CP024483_1	243634	no	100.00
	1021	2	NZ_CP024500.1	243620	yes	100.00
	1021	2	NZ_CP024500_1	243620	no	100.00
	1022	1	KX084394.1	243572	yes	100.00
	1023	2	NZ_CP009453.1	243437	yes	100.00
	1023	2	NZ_CP009453_1	243437	no	100.00
	1024	2	NZ_CP026927.1	243381	yes	100.00
	1024	2	NZ_CP026927_1	243381	no	100.00
	1025	2	NZ_CP020932.1	243268	yes	100.00
	1025	2	NZ_CP020932_1	243268	no	100.00
	1026	2	NZ_CP027471.1	243267	yes	100.00
	1026	2	NZ_CP027471_1	243267	no	100.00
	1027	1	CP002037.1	242962	yes	100.00
	1028	2	NZ_CP012910.1	242716	yes	100.00
	1028	2	NZ_CP012910_1	242716	no	100.00
	1029	2	NC_017385.1	242715	yes	100.00
	1029	2	NC_017385_1	242715	no	100.00
	1030	1	MG948335.1	242664	yes	100.00
	1031	2	NC_007930.1	242436	yes	100.00
	1031	2	NC_007930_1	242436	no	100.00
	1032	1	CP014776.1	242312	yes	100.00
	1033	2	NZ_CP016820.1	242246	yes	100.00
	1033	2	NZ_CP016820_1	242246	no	100.00
	1034	2	NZ_CP012501.1	242187	yes	100.00
	1034	2	NZ_CP012501_1	242187	no	100.00
	1035	2	NZ_CP011869.1	242173	yes	100.00
	1035	2	NZ_CP011869_1	242173	no	100.00
	1036	2	NZ_CP010312.1	242122	yes	100.00
	1036	2	NZ_CP010312_1	242122	no	100.00
	1037	2	NZ_CP010651.1	241996	yes	100.00
	1037	2	NZ_CP010651_1	241996	no	100.00
	1038	1	KP345882.1	241963	yes	100.00
	1039	2	NZ_CP019308.1	241798	yes	100.00
	1039	2	NZ_CP019308_1	241798	no	100.00
	1040	2	NC_009838.1	241387	yes	100.00
	1040	2	NC_009838_1	241387	no	100.00
	1041	2	NZ_CP025402.1	241162	yes	100.00
	1041	2	NZ_CP025402_1	241162	no	100.00
	1042	2	NZ_CP028567.1	241090	yes	100.00
	1042	2	NZ_CP028567_1	241090	no	100.00
	1043	2	NZ_CP024986.1	241081	yes	100.00
	1043	2	NZ_CP024986_1	241081	no	100.00
	1044	2	NC_024970.1	241077	yes	100.00
	1044	2	NC_024970_1	241077	no	100.00
	1045	1	KJ396772.2	241076	yes	100.00
	1046	2	NZ_CP014152.1	241076	yes	100.00
	1046	2	NZ_CP014152_1	241076	no	100.00
	1047	1	KY075659.1	241033	yes	100.00
	1048	2	NZ_CP029174.1	240873	yes	100.00
	1048	2	NZ_CP029174_1	240873	no	100.00
	1049	2	NZ_CP022824.1	240771	yes	100.00
	1049	2	NZ_CP022824_1	240771	no	100.00
[truncated: 20,289 more rows]

## Sheet: COMPASSvsPATLAS2
	cluster_id	cluster_length	sequence_name	sequence_length	is_cluster_reference	cluster_identity
	15	1	CP021765.1	2094523	yes	100.00
	16	1	CP021763.1	2094505	yes	100.00
	21	1	CP022703.1	2069295	yes	100.00
	27	1	CP011998.1	2008422	yes	100.00
	94	1	CP011076.1	1376691	yes	100.00
	104	1	CP016287.1	1254530	yes	100.00
	144	1	NZ_CP022260.1	925147	yes	100.00
	161	1	CP016083.1	840523	yes	100.00
	192	1	NZ_CP022262.1	740232	yes	100.00
	193	1	CP011075.1	733520	yes	100.00
	232	1	CP016289.1	622622	yes	100.00
	244	1	CP020755.1	600505	yes	100.00
	267	1	CP016290.1	557598	yes	100.00
	278	1	CP023246.1	546185	yes	100.00
	328	1	MF344569.1	496436	yes	100.00
	347	1	CP022016.1	473456	yes	100.00
	350	1	KY883660.1	468170	yes	100.00
	354	1	KY494864.1	464804	yes	100.00
	411	1	MF344568.1	430173	yes	100.00
	453	1	KU130294.1	409102	yes	100.00
	472	1	CP000617.1	397868	yes	100.00
	473	1	MF344570.1	397519	yes	100.00
	483	1	CP013001.1	393620	yes	100.00
	485	1	MG014722.1	392275	yes	100.00
	504	1	MF344571.1	374000	yes	100.00
	526	1	CP013276.2	359560	yes	100.00
	542	1	MF344582.1	354045	yes	100.00
	544	1	MG591698.1	353691	yes	100.00
	553	1	CP024910.1	351806	yes	100.00
	554	1	KR653209.1	351717	yes	100.00
	559	1	MG656414.1	350179	yes	100.00
	560	1	MF344583.1	349834	yes	100.00
	565	1	CP013277.1	349600	yes	100.00
	575	1	MF344564.1	344478	yes	100.00
	578	1	CP016082.1	343282	yes	100.00
	583	1	CP019195.1	341263	yes	100.00
	589	1	KX810825.1	339962	yes	100.00
	591	1	CP000876.1	339639	yes	100.00
	593	1	KU356480.1	338538	yes	100.00
	601	1	KX636095.1	335317	yes	100.00
	632	1	MF344562.1	323333	yes	100.00
	642	1	MF344561.1	319852	yes	100.00
	651	1	CP016195.1	317818	yes	100.00
	655	1	MF344565.1	316843	yes	100.00
	661	1	KX710093.1	315395	yes	100.00
	673	1	KY863418.1	314137	yes	100.00
	676	1	KY978628.1	312880	yes	100.00
	680	1	KY320277.1	311758	yes	100.00
	683	1	KP975077.1	311662	yes	100.00
	685	1	KP899803.1	311280	yes	100.00
	692	1	CP016292.1	309378	yes	100.00
	696	1	LN713926.1	307330	yes	100.00
	713	1	MG252895.1	300958	yes	100.00
	718	1	LN794248.1	300375	yes	100.00
	723	1	KX839207.1	299858	yes	100.00
	735	1	KU140623.1	297376	yes	100.00
	754	1	CP013931.1	292506	yes	100.00
	765	1	MF344581.1	289837	yes	100.00
	768	1	CP017904.1	289065	yes	100.00
	771	1	MF344563.1	288771	yes	100.00
	775	1	KX426227.1	287631	yes	100.00
	791	1	CP013215.1	284628	yes	100.00
	800	1	KY270852.1	282423	yes	100.00
	801	1	KU254577.1	282042	yes	100.00
	806	1	CP017893.1	280614	yes	100.00
	828	1	CP016293.1	274981	yes	100.00
	830	1	KU318421.1	274659	yes	100.00
	832	1	MH105051.1	273923	yes	100.00
	839	1	KT347600.1	272865	yes	100.00
	846	1	MG764551.1	271255	yes	100.00
	847	1	CP009155.1	271168	yes	100.00
	848	1	MF344566.1	271153	yes	100.00
	849	1	CP021131.1	271068	yes	100.00
	855	1	KY401053.1	269755	yes	100.00
	862	1	CP013115.1	268412	yes	100.00
	864	1	MF788071.1	268242	yes	100.00
	868	1	KP453775.1	267645	yes	100.00
	871	1	KX254341.1	267486	yes	100.00
	876	1	CP013684.1	266230	yes	100.00
	878	1	MG825373.1	265799	yes	100.00
	879	1	CP000618.1	265616	yes	100.00
	880	1	CP016291.1	265603	yes	100.00
	890	1	KY270851.1	263363	yes	100.00
	893	1	MG387191.1	262833	yes	100.00
	905	1	NZ_CP025964.1	260974	yes	100.00
	907	1	KX258624.1	260595	yes	100.00
	919	1	CP001166.1	258484	yes	100.00
	934	1	KY689633.1	256260	yes	100.00
	951	1	KY990887.1	254048	yes	100.00
	953	1	HG918041.1	253984	yes	100.00
	958	1	KX421096.1	253092	yes	100.00
	959	1	MF135535.1	253021	yes	100.00
	963	1	CP021196.1	252257	yes	100.00
	968	1	KU341381.1	251493	yes	100.00
	979	1	MF344580.1	249241	yes	100.00
	981	1	KY019259.1	249153	yes	100.00
	982	1	KY019258.1	249152	yes	100.00
	983	1	KM877269.1	249144	yes	100.00
	984	1	CP012141.1	248368	yes	100.00
	986	1	KX129782.1	247885	yes	100.00
	987	1	CP016288.1	247808	yes	100.00
	1005	1	KT334335.1	244851	yes	100.00
	1006	1	CP013710.1	244784	yes	100.00
	1010	1	MF156696.1	244622	yes	100.00
	1014	1	KX832927.1	244116	yes	100.00
	1022	1	KX084394.1	243572	yes	100.00
	1027	1	CP002037.1	242962	yes	100.00
	1030	1	MG948335.1	242664	yes	100.00
	1032	1	CP014776.1	242312	yes	100.00
	1038	1	KP345882.1	241963	yes	100.00
	1045	1	KJ396772.2	241076	yes	100.00
	1047	1	KY075659.1	241033	yes	100.00
	1053	1	KU743384.1	240367	yes	100.00
	1057	1	MG288682.1	239779	yes	100.00
	1066	1	MF344567.1	238703	yes	100.00
	1067	1	MG288679.1	238681	yes	100.00
	1068	1	KX856066.1	238539	yes	100.00
	1069	1	KX023262.1	237939	yes	100.00
	1074	1	MG874042.1	237130	yes	100.00
	1078	1	KY421937.1	236355	yes	100.00
	1080	1	KY940428.1	236312	yes	100.00
	1089	1	CP013278.1	235424	yes	100.00
	1090	1	CP016184.1	235403	yes	100.00
	1094	1	KY270853.1	234154	yes	100.00
	1096	1	KX246266.1	233814	yes	100.00
	1102	1	MG053312.1	233470	yes	100.00
	1104	1	KY887595.1	233057	yes	100.00
	1110	1	KY689632.1	232345	yes	100.00
	1119	1	MH128771.1	230365	yes	100.00
	1120	1	CP016183.1	230278	yes	100.00
	1121	1	CP026844.1	230094	yes	100.00
	1130	1	CP020087.1	228834	yes	100.00
	1132	1	MF072964.1	228709	yes	100.00
	1134	1	KY887590.1	228517	yes	100.00
	1136	1	MF150084.1	228008	yes	100.00
	1137	1	KY271404.1	227989	yes	100.00
	1152	1	CP000619.1	226679	yes	100.00
	1153	1	KU254578.1	226580	yes	100.00
	1155	1	CP026809.1	226481	yes	100.00
	1156	1	CP026817.1	226441	yes	100.00
	1160	1	MG662415.1	226105	yes	100.00
	1167	1	KX276657.1	225069	yes	100.00
	1169	1	KX518743.1	224736	yes	100.00
	1170	1	MH208235.1	224630	yes	100.00
	1173	1	CP026833.1	224419	yes	100.00
	1177	1	MF678350.1	223698	yes	100.00
	1181	1	CP001384.1	223364	yes	100.00
	1182	1	CP020337.1	223354	yes	100.00
	1186	1	CP007038.1	222586	yes	100.00
	1189	1	MF589339.1	222492	yes	100.00
	1190	1	KR827394.1	222486	yes	100.00
	1194	1	CP012142.1	222060	yes	100.00
	1206	1	CP026771.1	220759	yes	100.00
	1210	1	CP024476.1	220282	yes	100.00
	1217	1	KM017071.1	219885	yes	100.00
	1221	1	KY887592.1	219342	yes	100.00
	1233	1	MG764548.1	217419	yes	100.00
	1234	1	KU997026.1	217306	yes	100.00
	1237	1	KX928752.1	216976	yes	100.00
	1238	1	MH105050.1	216895	yes	100.00
	1246	1	CP026829.1	216328	yes	100.00
	1251	1	MH263654.1	215940	yes	100.00
	1252	1	KM396300.1	215937	yes	100.00
	1253	1	CP026841.1	215925	yes	100.00
	1254	1	KM198330.1	215897	yes	100.00
	1255	1	KM396299.1	215897	yes	100.00
	1256	1	KM396298.1	215892	yes	100.00
	1257	1	CP026822.1	215820	yes	100.00
	1258	1	HE616529.1	215774	yes	100.00
	1260	1	CP010830.1	215551	yes	100.00
	1261	1	KY887594.1	215528	yes	100.00
	1268	1	CP023646.1	214673	yes	100.00
	1269	1	CP019696.1	214565	yes	100.00
	1272	1	CP000039.1	214396	yes	100.00
	1288	1	CP026837.1	213410	yes	100.00
	1298	1	MH011352.1	212644	yes	100.00
	1301	1	KY271406.1	212319	yes	100.00
	1308	1	KT203286.1	211813	yes	100.00
	1311	1	CP023135.2	211454	yes	100.00
	1316	1	CP001062.1	210919	yes	100.00
	1320	1	KP899804.1	210266	yes	100.00
	1329	1	KX029332.1	209419	yes	100.00
	1330	1	KX129784.1	209401	yes	100.00
	1333	1	MF554641.1	209357	yes	100.00
	1347	1	JN233704.1	208191	yes	100.00
	1348	1	MF943217.1	208166	yes	100.00
	1352	1	MF399199.1	207977	yes	100.00
	1361	1	KP899805.1	207203	yes	100.00
	1371	1	KX957969.1	206274	yes	100.00
	1374	1	CP013709.1	205718	yes	100.00
	1379	1	MF144194.1	205426	yes	100.00
	1385	1	MF150122.1	205089	yes	100.00
	1387	1	CP029448.1	204825	yes	100.00
	1396	1	CP021236.1	204027	yes	100.00
	1404	1	CP007745.1	203123	yes	100.00
	1413	1	CP026779.1	202417	yes	100.00
	1418	1	NZ_CP019703.2	202292	yes	100.00
	1423	1	MH114596.1	201750	yes	100.00
	1429	1	CP004847.1	200847	yes	100.00
	1430	1	LT221036.1	200660	yes	100.00
	1432	1	KU744946.1	200633	yes	100.00
	1434	1	KY887593.1	200459	yes	100.00
	1449	1	KP056256.1	199469	yes	100.00
	1453	1	CP011000.1	198992	yes	100.00
	1458	1	KP791968.1	198487	yes	100.00
	1459	1	MF116002.1	198388	yes	100.00
	1470	1	KX388536.1	197268	yes	100.00
	1471	1	CP013295.1	196981	yes	100.00
	1472	1	CP013682.1	196981	yes	100.00
	1474	1	CP023879.1	196943	yes	100.00
	1478	1	NZ_CP022261.1	196731	yes	100.00
[truncated: 2,000 more rows]

## Sheet: COMPASSvsPATLAS3
	cluster_id	cluster_length	COMPASS	pATLAS_1	pATLAS_2	pATLAS_3	pATLAS_4	pATLAS_5	pATLAS_6	pATLAS_7	pATLAS_8	pATLAS_9	pATLAS_10	pATLAS_11	pATLAS_12	pATLAS_13	pATLAS_14	pATLAS_15	pATLAS_16	pATLAS_17
[truncated: 9,873 more rows]

[truncated: 22 more sheets: COMPASSvsPATLAS4, COMPASSvsPLSDB1, COMPASSvsPLSDB2, COMPASSvsPLSDB3, COMPASSvsPLSDB4, MOB-suitevspATLAS, MOB-suitevspATLAS2, MOB-suitevspATLAS3, MOB-suitevspATLAS4, PLSDBvspATLAS, PLSDBvspATLAS2, PLSDBvspATLAS3, PLSDBvsPATLAS4, PLSDBvsMOB-suite, PLSDBvsMOB-suite2, PLSDBvsMOB-suite3, PLSDBvsMOB-suite4, SUMMARY, CDHIT-MOBsuite, CDHIT-pATLAS …]
