# Supplementary material for: Analysis of COMPASS, a New Comprehensive Plasmid Database Revealed Prevalence of Multireplicon and Extensive Diversity of IncF Plasmids
Source: Front Microbiol. 2020 Mar 24;11:483. doi: 10.3389/fmicb.2020.00483 (PMC7105883; doi:10.3389/fmicb.2020.00483)
Supplement: TABLE S6 — Comparison of PlamidFinder and MOB-typer results. [file Table_6.XLSX]

## Sheet: PlasmidFinder
#	Plasmid	No. REP	Replicon1	Replicon2	Replicon3	Replicon4	Replicon5
1	AB007909.1_Propionibacterium_acidi-propionici	0	NA	NA	NA	NA	NA
2	AB024514.1_Lactobacillus_plantarum	0	NA	NA	NA	NA	NA
3	AB079380.1_Lactococcus_lactis	0	NA	NA	NA	NA	NA
4	AB109805.1_Actinobacillus_pleuropneumoniae	1	IncQ1_1__M28829.1	NA	NA	NA	NA
5	AB116387.1_Magnetospirillum_magneticum	0	NA	NA	NA	NA	NA
6	AB118106.1_Lactobacillus_brevis	0	NA	NA	NA	NA	NA
7	AB193120.1_Eikenella_corrodens	0	NA	NA	NA	NA	NA
8	AB211496.1_Campylobacter_lari	0	NA	NA	NA	NA	NA
9	AB534719.1_Sphingopyxis_macrogoltabida	0	NA	NA	NA	NA	NA
10	AE001272.1_Lactococcus_lactis	0	NA	NA	NA	NA	NA
11	AE002565.1_Enterococcus_faecalis	1	rep8a_1_EP002(pAM373)_NC002630	NA	NA	NA	NA
12	AE007872.2_Agrobacterium_tumefaciens	0	NA	NA	NA	NA	NA
13	AE011191.1_Bacillus_anthracis	1	rep3_4_CDS38(pOX2)_NC002146	NA	NA	NA	NA
14	AE016855.1_Pseudomonas_syringae	0	NA	NA	NA	NA	NA
15	AE017171.1_Staphylococcus_aureus	2	rep13_13_repRC(pSK41)_AF051917	rep15_1_repA(pLW043)_AE017171	NA	NA	NA
16	AF001314.2_Lactococcus_lactis	0	NA	NA	NA	NA	NA
17	AF003958.2_Acinetobacter_sp.	0	NA	NA	NA	NA	NA
18	AF015088.1_Rhodococcus_erythropolis	0	NA	NA	NA	NA	NA
19	AF022180.1_Streptococcus_thermophilus	1	repUS58_1_rep371(pER371)_AF022180	NA	NA	NA	NA
20	AF022647.1_Fusobacterium_nucleatum	0	NA	NA	NA	NA	NA
21	AF025795.1_Salmonella_enterica	0	NA	NA	NA	NA	NA
22	AF027303.1_Helicobacter_pylori	0	NA	NA	NA	NA	NA
23	AF028735.2_Erysipelothrix_rhusiopathiae	0	NA	NA	NA	NA	NA
24	AF036485.2_Lactococcus_lactis	1	rep33_2_rep(pK214)_X92946	NA	NA	NA	NA
25	AF036712.1_Bacillus_pumilus	0	NA	NA	NA	NA	NA
26	AF041836.1_Buchnera_aphidicola	0	NA	NA	NA	NA	NA
27	AF047385.1_Streptococcus_pneumoniae	1	rep36_3_rep(pSMB1)_AF047385	NA	NA	NA	NA
28	AF047696.1_Streptococcus_pneumoniae	1	rep36_2_rep(pDP1)_AF047696	NA	NA	NA	NA
29	AF050494.1_Streptococcus_mutans	0	NA	NA	NA	NA	NA
30	AF051917.1_Staphylococcus_aureus	4	rep13_13_repRC(pSK41)_AF051917	rep21_5_repRC(pGO1)_FM207042	repUS12_2_repB(SAP014A)_GQ900379	rep15_1_repA(pLW043)_AE017171	NA
31	AF052650.1_Vibrio_cholerae	0	NA	NA	NA	NA	NA
32	AF053946.1_Yersinia_pestis	1	IncFII(Y)_1_ps_CP001049	NA	NA	NA	NA
33	AF053947.1_Yersinia_pestis	1	IncFIB(pHCM2)_1_pHCM2_AL513384	NA	NA	NA	NA
34	AF055345.1_Francisella_tularensi	0	NA	NA	NA	NA	NA
35	AF056496.1_Helicobacter_pylori	0	NA	NA	NA	NA	NA
36	AF065404.1_Bacillus_anthracis	0	NA	NA	NA	NA	NA
37	AF069302.1_Pediococcus_pentosaceus	0	NA	NA	NA	NA	NA
38	AF074612.1_Yersinia_pestis	1	IncFII(Y)_1_ps_CP001049	NA	NA	NA	NA
39	AF077006.1_Helicobacter_pylori	0	NA	NA	NA	NA	NA
40	AF082180.1_Riemerella_anatipestifer	0	NA	NA	NA	NA	NA
41	AF085719.1_Bifidobacterium_breve	0	NA	NA	NA	NA	NA
42	AF091592.1_Bacillus_subtilis	0	NA	NA	NA	NA	NA
43	AF092037.1_Corynebacterium_glutamicum	0	NA	NA	NA	NA	NA
44	AF093750.2_Staphylococcus_sciuri	1	rep7de_1_rep(pACK6)_AF093750	NA	NA	NA	NA
45	AF102990.1_Yersinia_enterocolitica	1	IncFII(Y)_1_ps_CP001049	NA	NA	NA	NA
46	AF109691.1_Lactobacillus_delbrueckii	0	NA	NA	NA	NA	NA
47	AF110140.1_Acetobacter_aceti	0	NA	NA	NA	NA	NA
48	AF112856.1_Treponema_denticola	0	NA	NA	NA	NA	NA
49	AF113972.1_Selenomonas_ruminantium	0	NA	NA	NA	NA	NA
50	AF121418.1_Francisella_tularensis	0	NA	NA	NA	NA	NA
51	AF128883.1_Staphylococcus_aureus	2	rep16_3_rep(pSaa6159)_CP002115	rep5a_2_unknown(p21)_AF128883	NA	NA	NA
52	AF129811.3_Moraxella_catarrhalis	0	NA	NA	NA	NA	NA
53	AF131076.1_Coxiella_burnetii	0	NA	NA	NA	NA	NA
54	AF135182.5_Serratia_entomophila	1	pADAP_1__AF135182	NA	NA	NA	NA
55	AF141869.1_Selenomonas_ruminantium	0	NA	NA	NA	NA	NA
56	AF152923.1_Yersinia_pestis	1	Col(YC)_1__NC_002144	NA	NA	NA	NA
57	AF153414.1_Lactococcus_lactis	0	NA	NA	NA	NA	NA
58	AF156893.2_Klebsiella_pneumoniae	1	Col440I_1__CP023920.1	NA	NA	NA	NA
59	AF159249.1_Fusobacterium_nucleatum	0	NA	NA	NA	NA	NA
60	AF164559.3_Enterococcus_faecalis	1	rep11b_1_repA(pEF1071)_AF164559	NA	NA	NA	NA
61	AF188935.1_Bacillus_anthracis	1	rep3_4_CDS38(pOX2)_NC002146	NA	NA	NA	NA
62	AF196967.2_Pediococcus_damnosus	0	NA	NA	NA	NA	NA
63	AF197335.1_Escherichia_coli	1	ColRNAI_1__DQ298019	NA	NA	NA	NA
64	AF200347.3_Lactobacillus_curvatus	0	NA	NA	NA	NA	NA
65	AF202532.3_Bacillus_thuringiensis	0	NA	NA	NA	NA	NA
66	AF205068.1_Lactobacillus_reuteri	1	repUS63_1_rep(pTE44)_AY082384	NA	NA	NA	NA
67	AF207855.1_Lactococcus_lactis	0	NA	NA	NA	NA	NA
68	AF226280.2_Campylobacter_jejuni	0	NA	NA	NA	NA	NA
69	AF233873.1_Methylophaga_thalassica	0	NA	NA	NA	NA	NA
70	AF236060.1_Lactobacillus_delbrueckii	0	NA	NA	NA	NA	NA
71	AF241888.2_Staphylococcus_aureus	1	rep5b_2_rep(pRJ6)_AF241888	NA	NA	NA	NA
72	AF244083.1_Edwardsiella_ictaluri	0	NA	NA	NA	NA	NA
73	AF244084.1_Edwardsiella_ictaluri	0	NA	NA	NA	NA	NA
74	AF247159.1_Lactococcus_lactis	0	NA	NA	NA	NA	NA
75	AF264948.1_Erwinia_amylovora	0	NA	NA	NA	NA	NA
76	AF273219.1_Pseudomonas_putida	0	NA	NA	NA	NA	NA
77	AF275307.1_Helicobacter_pylori	0	NA	NA	NA	NA	NA
78	AF282884.1_Shigella_sonnei	1	ColRNAI_1__DQ298019	NA	NA	NA	NA
79	AF291751.1_Propionibacterium_freudenreichii	0	NA	NA	NA	NA	NA
80	AF292711.1_Borrelia_burgdorferi	0	NA	NA	NA	NA	NA
81	AF295336.1_Fusobacterium_nucleatum	0	NA	NA	NA	NA	NA
82	AF300473.1_Klebsiella_pneumoniae	1	ColRNAI_1__DQ298019	NA	NA	NA	NA
83	AF301164.1_Campylobacter_jejuni	0	NA	NA	NA	NA	NA
84	AF302424.1_Actinobacillus_actinomycetemcomitans	0	NA	NA	NA	NA	NA
85	AF303375.1_Actinobacillus_pleuropneumoniae	0	NA	NA	NA	NA	NA
86	AF305615.1_Proteus_vulgaris	0	NA	NA	NA	NA	NA
87	AF306799.1_Lactococcus_lactis	0	NA	NA	NA	NA	NA
88	AF310974.1_Lactobacillus_sp.	1	repUS50_1_CDS(p121BS)_AF310974	NA	NA	NA	NA
89	AF311902.1_Citrobacter_rodentium	1	ColRNAI_1__DQ298019	NA	NA	NA	NA
90	AF312688.1_Mycobacterium_celatum	0	NA	NA	NA	NA	NA
91	AF327371.1_Sinorhizobium_meliloti	0	NA	NA	NA	NA	NA
92	AF339846.1_Microscilla_sp.	0	NA	NA	NA	NA	NA
93	AF359557.1_Pseudomonas_syringae	0	NA	NA	NA	NA	NA
94	AF359574.1_Bifidobacterium_pseudocatenulatum	0	NA	NA	NA	NA	NA
95	AF364477.1_Corynebacterium_jeikeium	0	NA	NA	NA	NA	NA
96	AF378372.1_Lactobacillus_fermentum	2	rep4a_2_CDS3(pKC5b)_AF378372	repUS35_1_CDS1(pKC5b)_AF378372	NA	NA	NA
97	AF380336.1_Lactococcus_lactis	1	rep4a_1_repB(pCRL2911)_NC002799	NA	NA	NA	NA
98	AF386526.1_Shigella_flexneri	1	IncFII_1__AY458016	NA	NA	NA	NA
99	AF416330.1_Ruegeria_sp.	0	NA	NA	NA	NA	NA
100	AF416331.1_Ruegeria_sp.	0	NA	NA	NA	NA	NA
101	AF438419.1_Lactobacillus_sakei	1	rep28_2_LBPp6g007(LBPp6)_CP005948	NA	NA	NA	NA
102	AF441790.2_Synechococcus_elongatus	0	NA	NA	NA	NA	NA
103	AF447808.1_Haemophilus_influenzae	0	NA	NA	NA	NA	NA
104	AF459640.1_Lactobacillus_paraplantarum	0	NA	NA	NA	NA	NA
105	AF469112.1_Helicobacter_pylori	0	NA	NA	NA	NA	NA
106	AF469113.1_Helicobacter_pylori	0	NA	NA	NA	NA	NA
107	AF479770.1_Corynebacterium_glutamicum	0	NA	NA	NA	NA	NA
108	AF479774.1_Klebsiella_pneumoniae	1	Col440I_1__CP023920.1	NA	NA	NA	NA
109	AF482428.1_Paracoccus_pantotrophus	0	NA	NA	NA	NA	NA
110	AF486522.1_Corynebacterium_jeikeium	0	NA	NA	NA	NA	NA
111	AF491307.2_Pseudomonas_putida	0	NA	NA	NA	NA	NA
112	AF492560.1_Corynebacterium_diphtheriae	0	NA	NA	NA	NA	NA
113	AF497970.1_Shigella_sonnei	0	NA	NA	NA	NA	NA
114	AF511037.1_Enterococcus_faecium	1	rep11c_3_rep(pEFR)_AF511037	NA	NA	NA	NA
115	AF516141.1_Nostoc_sp.	0	NA	NA	NA	NA	NA
116	AF527822.1_Enterobacter_sp.	1	Col440I_1__CP023920.1	NA	NA	NA	NA
117	AF533985.1_Streptomyces_sp.	0	NA	NA	NA	NA	NA
118	AF546865.2_Weissella_cibaria	0	NA	NA	NA	NA	NA
119	AF550415.2_Citrobacter_freundii	1	IncL/M_1__AF550415	NA	NA	NA	NA
120	AF550679.1_Escherichia_coli	2	IncFII(29)_1_pUTI89_CP003035	IncFIB(AP001918)_1__AP001918	NA	NA	NA
121	AJ224743.1_Moraxella_sp.	0	NA	NA	NA	NA	NA
122	AJ293027.1_Uncultured_eubacterium	1	IncQ1_1__M28829.1	NA	NA	NA	NA
123	AJ297913.2_Uncultured_bacterium	0	NA	NA	NA	NA	NA
124	AJ304453.1_Uncultured_bacterium	0	NA	NA	NA	NA	NA
125	AJ311718.1_Acinetobacter_sp.	0	NA	NA	NA	NA	NA
126	AJ428837.1_Gluconobacter_oxydans	0	NA	NA	NA	NA	NA
127	AJ431260.1_Uncultured_bacterium	0	NA	NA	NA	NA	NA
128	AJ493278.1_Leuconostoc_citreum	0	NA	NA	NA	NA	NA
129	AJ576039.1_Gordonia_westfalica	0	NA	NA	NA	NA	NA
130	AJ577854.1_Bacillus_licheniformis	0	NA	NA	NA	NA	NA
131	AJ577855.1_Bacillus_licheniformis	0	NA	NA	NA	NA	NA
132	AJ579365.1_Staphylococcus_sciuri	2	repUS39_1_ORF14(pSCFS1)_AJ579365	repUS18_1_rep(pKKS825)_FN377602	NA	NA	NA
133	AJ639924.1_Uncultured_bacterium	1	IncP1_2__U67194	NA	NA	NA	NA
134	AJ744860.1_uncultured_bacterium	1	IncP1_1__BN000925	NA	NA	NA	NA
135	AJ748844.1_Bacillus_licheniformis_	0	NA	NA	NA	NA	NA
136	AM157767.1_Uncultured_bacterium	0	NA	NA	NA	NA	NA
137	AM167518.1_Rahnella_sp.	0	NA	NA	NA	NA	NA
138	AM183225.1_Pasteurella_trehalosi	1	IncQ1_1__M28829.1	NA	NA	NA	NA
139	AM235768.1_Pseudomonas_fluorescens	0	NA	NA	NA	NA	NA
140	AM261282.1_Uncultured_bacterium	0	NA	NA	NA	NA	NA
141	AM286416.1_Yersinia_enterocolitica	1	IncFII(pYVa12790)_1_pYVa12790_AY150843	NA	NA	NA	NA
142	AM412318.1_Clostridium_botulinum	0	NA	NA	NA	NA	NA
143	AM886293.1_Escherichia_coli	3	IncFIA_1__AP001918	IncFII_1__AY458016	IncFIB(AP001918)_1__AP001918	NA	NA
144	AM901564.1_Providencia_rettgeri	1	IncW_1__EF633507	NA	NA	NA	NA
145	AY004211.1_Brevibacterium_linens	0	NA	NA	NA	NA	NA
146	AY026767.1_Lactococcus_lactis	0	NA	NA	NA	NA	NA
147	AY027524.1_Frankia_sp.	0	NA	NA	NA	NA	NA
148	AY033392.1_Streptococcus_thermophilus	1	rep35_1_repB(pER13)_AY033392	NA	NA	NA	NA
149	AY033498.1_Klebsiella_sp.	1	Col(MGD2)_1__NC_003789	NA	NA	NA	NA
150	AY033516.1_Klebsiella_pneumoniae	0	NA	NA	NA	NA	NA
151	AY034092.1_Micrococcus_sp.	0	NA	NA	NA	NA	NA
152	AY043298.1_Aeromonas_salmonicida	1	IncQ2_1__FJ696404	NA	NA	NA	NA
153	AY043299.1_Aeromonas_salmonicida	1	IncQ2_1__FJ696404	NA	NA	NA	NA
154	AY046276.1_Salmonella_enterica	1	IncN_1__AY046276	NA	NA	NA	NA
155	AY048596.1_Corynebacterium_jeikeium	0	NA	NA	NA	NA	NA
156	AY048853.1_Salmonella_choleraesuis	1	ColRNAI_1__DQ298019	NA	NA	NA	NA
157	AY056023.1_Mycobacterium_avium	0	NA	NA	NA	NA	NA
158	AY057845.1_Zymomonas_mobilis	0	NA	NA	NA	NA	NA
159	AY061891.1_Corynebacterium_diphtheriae	0	NA	NA	NA	NA	NA
160	AY066026.1_Bifidobacterium_longum	0	NA	NA	NA	NA	NA
161	AY079086.1_Corynebacterium_jeikeium	0	NA	NA	NA	NA	NA
162	AY079199.1_Salmonella_enteritidis	1	Col156_1__NC_009781	NA	NA	NA	NA
163	AY082384.1_Lactobacillus_reuteri	1	repUS63_1_rep(pTE44)_AY082384	NA	NA	NA	NA
164	AY096004.1_Lactobacillus_plantarum	1	repUS64_1_repA(pR18)_JN601038	NA	NA	NA	NA
165	AY096005.1_Lactobacillus_plantarum	0	NA	NA	NA	NA	NA
166	AY123045.1_Erwinia_pyrifoliae	0	NA	NA	NA	NA	NA
167	AY123046.1_Erwinia_amylovora	0	NA	NA	NA	NA	NA
168	AY125331.1_Xanthomonas_campestris	0	NA	NA	NA	NA	NA
169	AY126018.1_Bacillus_thuringiensis	0	NA	NA	NA	NA	NA
170	AY150274.2_Propionibacterium_granulosum	0	NA	NA	NA	NA	NA
171	AY167745.1_Moraxella_catarrhalis	0	NA	NA	NA	NA	NA
172	AY172684.1_Corynebacterium_glutamicum	0	NA	NA	NA	NA	NA
173	AY172685.1_Corynebacterium_glutamicum	0	NA	NA	NA	NA	NA
174	AY172687.1_Corynebacterium_glutamicum	0	NA	NA	NA	NA	NA
175	AY178757.1_Rhodococcus_erythropolis	0	NA	NA	NA	NA	NA
176	AY188776.1_Weissella_cibaria	0	NA	NA	NA	NA	NA
177	AY210701.1_Bifidobacterium_longum	0	NA	NA	NA	NA	NA
178	AY211023.1_Streptomyces_violaceoruber	0	NA	NA	NA	NA	NA
179	AY223810.1_Rhodococcus_erythropolis	0	NA	NA	NA	NA	NA
180	AY225511.1_Streptomyces_lividans	0	NA	NA	NA	NA	NA
181	AY228335.1_Xanthomonas_citri	0	NA	NA	NA	NA	NA
182	AY230134.1_Bacillus_pumilus	0	NA	NA	NA	NA	NA
183	AY232670.1_Pasteurella_multocida	0	NA	NA	NA	NA	NA
184	AY232671.1_Pasteurella_multocida	0	NA	NA	NA	NA	NA
185	AY250830.1_Streptococcus_thermophilus	1	rep37_3_rep(pND103)_AY250830	NA	NA	NA	NA
186	AY255829.1_Erwinia_sp.	0	NA	NA	NA	NA	NA
187	AY256846.1_Campylobacter_jejuni	0	NA	NA	NA	NA	NA
188	AY258503.2_Escherichia_coli	2	IncB/O/K/Z_4__FN868832	IncFIB(AP001918)_1__AP001918	NA	NA	NA
189	AY263990.1_Corynebacterium_jeikeium	0	NA	NA	NA	NA	NA
190	AY266269.1_Corynebacterium_jeikeium	0	NA	NA	NA	NA	NA
191	AY267368.1_Helicobacter_pylori	0	NA	NA	NA	NA	NA
192	AY270152.1_Peanut_witches_-broom	0	NA	NA	NA	NA	NA
193	AY271828.1_Hafnia_alvei	0	NA	NA	NA	NA	NA
194	AY271829.1_Hafnia_alvei	0	NA	NA	NA	NA	NA
195	AY277637.1_Flavobacterium_psychrophilum	0	NA	NA	NA	NA	NA
196	AY297818.1_Rhodococcus_sp.	0	NA	NA	NA	NA	NA
197	AY300023.1_Haemophilus_paragallinarum	0	NA	NA	NA	NA	NA
198	AY312234.1_Streptococcus_thermophilus	1	repUS31_1_ORF6(pSMQ308)_AY312234	NA	NA	NA	NA
199	AY312235.1_Streptococcus_thermophilus	0	NA	NA	NA	NA	NA
200	AY312585.1_Vibrio_anguillarum	0	NA	NA	NA	NA	NA
201	AY325804.1_Lysinibacillus_sphaericus	0	NA	NA	NA	NA	NA
202	AY333433.1_Salmonella_typhimurium	1	ColRNAI_1__DQ298019	NA	NA	NA	NA
203	AY355285.1_Staphylococcus_aureus	1	rep7b_5_ORF23(pRUM)_AF507977	NA	NA	NA	NA
204	AY357120.1_Streptococcus_pyogenes	1	rep1_2_repS(pSM19035)_AY357120	NA	NA	NA	NA
205	AY359464.1_Actinobacillus_pleuropneumoniae	0	NA	NA	NA	NA	NA
206	AY360321.1_Escherichia_coli	0	NA	NA	NA	NA	NA
207	AY362554.1_Actinobacillus_pleuropneumoniae	0	NA	NA	NA	NA	NA
208	AY365053.1_Ralstonia_eutropha	1	IncP1_2__U67194	NA	NA	NA	NA
209	AY373761.1_Staphylococcus_aureus	1	rep19a_1_repA(pUB101)_NC005127	NA	NA	NA	NA
210	AY378100.1_Klebsiella_pneumoniae	2	IncFIB(K)_1_Kpn3_JN233704	IncHI1B_1_pNDM-MAR_JN420336	NA	NA	NA
211	AY386314.1_Bacillus_methanolicus	0	NA	NA	NA	NA	NA
212	AY394560.1_Campylobacter_coli	0	NA	NA	NA	NA	NA
213	AY422214.1_Erwinia_amylovora	1	IncL/M(pOXA-48)_1_pOXA-48_JN626286	NA	NA	NA	NA
214	AY422215.1_Erwinia_amylovora	0	NA	NA	NA	NA	NA
215	AY422720.1_Caedibacter_taeniospiralis	0	NA	NA	NA	NA	NA
216	AY423627.1_Beet_leafhopper	0	NA	NA	NA	NA	NA
217	AY423628.1_Beet_leafhopper	0	NA	NA	NA	NA	NA
218	AY424310.1_Escherichia_coli	0	NA	NA	NA	NA	NA
219	AY425961.1_Enterococcus_faecium	1	repUS53_1_repB(pJB01)_AY425961	NA	NA	NA	NA
220	AY434675.1_Haemophilus_ducreyi	0	NA	NA	NA	NA	NA
221	AY442931.2_Agrobacterium_tumefaciens	0	NA	NA	NA	NA	NA
222	AY458016.1_Escherichia_coli	1	IncFII_1__AY458016	NA	NA	NA	NA
223	AY465897.1_Vibrio_fischeri	0	NA	NA	NA	NA	NA
224	AY513488.1_Ornithobacterium_rhinotracheale	0	NA	NA	NA	NA	NA
225	AY517905.1_Salmonella_enterica	1	IncFII(S)_1__CP000858	NA	NA	NA	NA
226	AY522431.4_Escherichia_coli	1	IncN_1__AY046276	NA	NA	NA	NA
227	AY528560.1_Spiroplasma_kunkelii	0	NA	NA	NA	NA	NA
228	AY540995.2_Achromobacter_xylosoxidans	0	NA	NA	NA	NA	NA
229	AY543071.1_Klebsiella_pneumoniae	1	Col(IRGK)_1__AY543071	NA	NA	NA	NA
230	AY543072.1_Klebsiella_pneumoniae	1	Col(IMGS31)_1__NC_011406	NA	NA	NA	NA
231	AY546103.1_Buchnera_aphidicola	0	NA	NA	NA	NA	NA
232	AY572460.1_Selenomonas_ruminantium	0	NA	NA	NA	NA	NA
233	AY584531.1_Helicobacter_pylori	0	NA	NA	NA	NA	NA
234	AY589570.1_Escherichia_coli	1	Col440I_1__CP023920.1	NA	NA	NA	NA
235	AY589571.1_Escherichia_coli	0	NA	NA	NA	NA	NA
236	AY603979.1_Pseudomonas_syringae	0	NA	NA	NA	NA	NA
237	AY603980.1_Pseudomonas_syringae	0	NA	NA	NA	NA	NA
238	AY603981.1_Pseudomonas_syringae	0	NA	NA	NA	NA	NA
239	AY603982.1_Pseudomonas_syringae	0	NA	NA	NA	NA	NA
240	AY603983.1_Pseudomonas_syringae	0	NA	NA	NA	NA	NA
241	AY608912.1_Escherichia_coli	1	IncX2_1__JQ269335	NA	NA	NA	NA
242	AY639886.1_Escherichia_coli	0	NA	NA	NA	NA	NA
243	AY641454.1_Burkholderia_glumae	0	NA	NA	NA	NA	NA
244	AY647243.1_Haemophilus_influenzae	0	NA	NA	NA	NA	NA
245	AY648696.1_Leuconostoc_mesenteroides	0	NA	NA	NA	NA	NA
246	AY737645.1_Leuconostoc_citreum	0	NA	NA	NA	NA	NA
247	AY780631.1_Xanthomonas_axonopodis	0	NA	NA	NA	NA	NA
248	AY780632.1_Xanthomonas_axonopodis	0	NA	NA	NA	NA	NA
249	AY780633.1_Xanthomonas_axonopodis	0	NA	NA	NA	NA	NA
250	AY789019.1_Photobacterium_phosphoreum	0	NA	NA	NA	NA	NA
251	AY790924.1_Leuconostoc_citreum	0	NA	NA	NA	NA	NA
252	AY836798.1_Bacillus_subtilis	1	Col(SD853)_1__NC_015392	NA	NA	NA	NA
253	AY849557.2_Lactococcus_lactis	1	repUS33_1_repA(pGdh442)_AY849557	NA	NA	NA	NA
254	AY855841.2_Enterococcus_faecalis	2	repUS43_1_CDS12738(DOp1)_CP003584	rep9c_2_prgW(pCF10)_AY855841	NA	NA	NA
255	AY858987.1_Laribacter_hongkongensis	0	NA	NA	NA	NA	NA
256	AY860110.1_Micromonospora_rosaria	0	NA	NA	NA	NA	NA
257	AY862435.1_Haemophilus_parasuis	0	NA	NA	NA	NA	NA
258	AY862436.1_Haemophilus_parasuis	0	NA	NA	NA	NA	NA
259	AY876057.1_Vibrio_cholerae	0	NA	NA	NA	NA	NA
260	AY879342.1_Shigella_flexneri	1	IncFII_1__AY458016	NA	NA	NA	NA
261	AY887963.3_Pseudomonas_fluorescens	0	NA	NA	NA	NA	NA
262	AY913943.1_Escherichia_coli	1	ColRNAI_1__DQ298019	NA	NA	NA	NA
263	AY929248.1_Escherichia_coli	1	ColRNAI_1__DQ298019	NA	NA	NA	NA
264	AY941098.1_Leptospirillum_ferrooxidans	0	NA	NA	NA	NA	NA
265	AY943952.1_Streptomyces_sp.	0	NA	NA	NA	NA	NA
266	AY943953.1_Streptomyces_sp.	0	NA	NA	NA	NA	NA
267	AY948116.1_Campylobacter_coli	0	NA	NA	NA	NA	NA
268	AY948117.1_Campylobacter_coli	0	NA	NA	NA	NA	NA
269	AY951984.1_Pseudomonas_sp.	0	NA	NA	NA	NA	NA
270	AY951985.1_Pseudomonas_sp.	0	NA	NA	NA	NA	NA
271	AY995189.1_Streptococcus_pyogenes	1	rep34_2_repB(pDN281)_AY995189	NA	NA	NA	NA
272	BK008853.1_TPA_inf__Aeromonas	0	NA	NA	NA	NA	NA
273	CP000037.1_Shigella_boydii	1	IncFII_1__AY458016	NA	NA	NA	NA
274	CP000039.1_Shigella_sonnei	1	IncFII_1__AY458016	NA	NA	NA	NA
275	CP000047.1__Bacillus_thuringiensis_	1	rep3_3_rep(pBT9727)_CP000047	NA	NA	NA	NA
276	CP000059.1_Pseudomonas_savastanoi	0	NA	NA	NA	NA	NA
277	CP000160.1_Salinibacter_ruber	0	NA	NA	NA	NA	NA
278	CP000443.1_Burkholderia_ambifaria	1	IncP1_2__U67194	NA	NA	NA	NA
279	CP000476.1_Paenarthrobacter_aurescens	0	NA	NA	NA	NA	NA
280	CP000522.1_Acinetobacter_baumannii	0	NA	NA	NA	NA	NA
281	CP000523.1_Acinetobacter_baumannii	0	NA	NA	NA	NA	NA
282	CP000602.1_Yersinia_ruckeri	1	IncA/C2_1__JN157804	NA	NA	NA	NA
283	CP000603.1_Yersinia_pestis	2	IncN_1__AY046276	IncA/C2_1__JN157804	NA	NA	NA
284	CP000617.1_Burkholderia_vietnamiensis	0	NA	NA	NA	NA	NA
285	CP000618.1_Burkholderia_vietnamiensis	0	NA	NA	NA	NA	NA
286	CP000619.1_Burkholderia_vietnamiensis	0	NA	NA	NA	NA	NA
287	CP000620.1_Burkholderia_vietnamiensis	0	NA	NA	NA	NA	NA
288	CP000621.1_Burkholderia_vietnamiensis	0	NA	NA	NA	NA	NA
289	CP000641.1_Shigella_sonnei	0	NA	NA	NA	NA	NA
290	CP000642.1_Shigella_sonnei	1	ColRNAI_1__DQ298019	NA	NA	NA	NA
291	CP000643.1_Shigella_sonnei	1	Col(BS512)_1__NC_010656	NA	NA	NA	NA
292	CP000755.1_Vibrio_sp.	0	NA	NA	NA	NA	NA
293	CP000756.1_Vibrio_sp.	0	NA	NA	NA	NA	NA
294	CP000757.1_Vibrio_sp.	0	NA	NA	NA	NA	NA
295	CP000818.1_Lysinibacillus_sphaericus	0	NA	NA	NA	NA	NA
296	CP000836.1_Escherichia_coli	2	IncFIC(FII)_1__AP001918	IncFIB(AP001918)_1__AP001918	NA	NA	NA
297	CP000876.1_Herpetosiphon_aurantiacus	0	NA	NA	NA	NA	NA
298	CP000877.1_Herpetosiphon_aurantiacus	0	NA	NA	NA	NA	NA
299	CP001028.1_Burkholderia_ambifaria	0	NA	NA	NA	NA	NA
300	CP001058.1_Shigella_boydii	1	Col(BS512)_1__NC_010656	NA	NA	NA	NA
301	CP001059.1_Shigella_boydii	1	IncX4_1__CP002895	NA	NA	NA	NA
302	CP001060.1_Shigella_boydii	1	Col156_1__NC_009781	NA	NA	NA	NA
303	CP001061.1_Shigella_boydii	1	ColRNAI_1__DQ298019	NA	NA	NA	NA
304	CP001062.1_Shigella_boydii	1	IncFII_1__AY458016	NA	NA	NA	NA
305	CP001162.1_Escherichia_coli	3	IncFIA_1__AP001918	IncFIC(FII)_1__AP001918	IncFIB(AP001918)_1__AP001918	NA	NA
306	CP001166.1_Bacillus_cereus	0	NA	NA	NA	NA	NA
307	CP001167.1_Bacillus_cereus	0	NA	NA	NA	NA	NA
308	CP001168.1_Bacillus_cereus	0	NA	NA	NA	NA	NA
309	CP001169.1_Bacillus_cereus	0	NA	NA	NA	NA	NA
310	CP001170.1_Bacillus_cereus	0	NA	NA	NA	NA	NA
311	CP001171.1_Bacillus_cereus	0	NA	NA	NA	NA	NA
312	CP001384.1_Shigella_flexneri	1	IncFII_1__AY458016	NA	NA	NA	NA
313	CP001385.1_Shigella_flexneri	1	Col440I_1__CP023920.1	NA	NA	NA	NA
314	CP001386.1_Shigella_flexneri	0	NA	NA	NA	NA	NA
315	CP001387.1_Shigella_flexneri	1	ColRNAI_1__DQ298019	NA	NA	NA	NA
316	CP001388.1_Shigella_flexneri	0	NA	NA	NA	NA	NA
317	CP001516.1_Borreliella_finlandensis	0	NA	NA	NA	NA	NA
318	CP001517.1_Borreliella_finlandensis	0	NA	NA	NA	NA	NA
319	CP001518.1_Borreliella_finlandensis	0	NA	NA	NA	NA	NA
320	CP001522.1_Borreliella_finlandensis	0	NA	NA	NA	NA	NA
321	CP001524.1_Borreliella_finlandensis	0	NA	NA	NA	NA	NA
322	CP001653.1_Borrelia_burgdorferi	0	NA	NA	NA	NA	NA
323	CP001659.1_Clostridium_botulinum	0	NA	NA	NA	NA	NA
324	CP001660.1_Clostridium_botulinum	0	NA	NA	NA	NA	NA
325	CP001770.1_Spirosoma_linguale	0	NA	NA	NA	NA	NA
326	CP001771.1_Spirosoma_linguale	0	NA	NA	NA	NA	NA
327	CP001772.1_Spirosoma_linguale	0	NA	NA	NA	NA	NA
328	CP001773.1_Spirosoma_linguale	0	NA	NA	NA	NA	NA
329	CP001774.1_Spirosoma_linguale	0	NA	NA	NA	NA	NA
330	CP001775.1_Spirosoma_linguale	0	NA	NA	NA	NA	NA
331	CP001776.1_Spirosoma_linguale	0	NA	NA	NA	NA	NA
332	CP001777.1_Spirosoma_linguale	0	NA	NA	NA	NA	NA
333	CP001881.1_Zymomonas_mobilis	0	NA	NA	NA	NA	NA
334	CP001882.1_Zymomonas_mobilis	0	NA	NA	NA	NA	NA
335	CP001884.1_Zymomonas_mobilis	0	NA	NA	NA	NA	NA
336	CP001885.1_Zymomonas_mobilis	0	NA	NA	NA	NA	NA
337	CP002030.1_Campylobacter_jejuni	0	NA	NA	NA	NA	NA
338	CP002035.1_Lactobacillus_salivarius	0	NA	NA	NA	NA	NA
339	CP002036.1_Lactobacillus_salivarius	0	NA	NA	NA	NA	NA
340	CP002037.1_Lactobacillus_salivarius	0	NA	NA	NA	NA	NA
341	CP002089.1_Salmonella_enterica	2	IncFII(29)_1_pUTI89_CP003035	IncFIB(AP001918)_1__AP001918	NA	NA	NA
342	CP002090.1_Salmonella_enterica	2	IncFII(29)_1_pUTI89_CP003035	IncFIB(AP001918)_1__AP001918	NA	NA	NA
343	CP002119.1_Clostridium_acetobutylicum	0	NA	NA	NA	NA	NA
344	CP002135.1_Staphylococcus_aureus	2	rep19_3_CDS20(pSJH901)_CP000704	rep16_2_CDS6(pSJH101)_CP000737	NA	NA	NA
345	CP002143.1_Staphylococcus_aureus	2	rep19_1_rep(p18811P03)_CP002143	rep16_2_CDS6(pSJH101)_CP000737	NA	NA	NA
346	CP002145.1_Staphylococcus_aureus	1	rep23_2_rep(pV030)_EU366902	NA	NA	NA	NA
347	CP002148.1_Staphylococcus_aureus	1	rep10_4_repL(pDLK1)_GU562624	NA	NA	NA	NA
348	CP002149.1_Staphylococcus_aureus	2	rep19_3_CDS20(pSJH901)_CP000704	rep16_2_CDS6(pSJH101)_CP000737	NA	NA	NA
349	CP002151.1_Uncultured_bacterium	1	IncP1_1__BN000925	NA	NA	NA	NA
350	CP002152.1_Uncultured_bacterium	1	IncP1_1__BN000925	NA	NA	NA	NA
351	CP002153.1_Uncultured_bacterium	1	IncP1_1__BN000925	NA	NA	NA	NA
352	CP002178.1_Bacillus_thuringiensis	1	rep3_2_rep165(pBMB165)_DQ242517	NA	NA	NA	NA
353	CP002179.1_Yersinia_pestis	1	IncX7_1__NC_015054	NA	NA	NA	NA
354	CP002180.1_Yersinia_pestis	1	ColRNAI_1__DQ298019	NA	NA	NA	NA
355	CP002181.1_Yersinia_pestis	1	pJARS36_1__NC_015068	NA	NA	NA	NA
356	CP002182.1_Yersinia_pestis	1	IncFII(Y)_1_ps_CP001049	NA	NA	NA	NA
357	CP002208.2_Enterococcus_faecalis	1	repUS1_3_rep(pVEF1)_AM296544	NA	NA	NA	NA
358	CP002253.1_Borrelia_burgdorferi	0	NA	NA	NA	NA	NA
359	CP002254.1_Borrelia_burgdorferi	0	NA	NA	NA	NA	NA
360	CP002255.1_Borrelia_burgdorferi	0	NA	NA	NA	NA	NA
361	CP002256.1_Borrelia_burgdorferi	0	NA	NA	NA	NA	NA
362	CP002257.1_Borrelia_burgdorferi	0	NA	NA	NA	NA	NA
363	CP002258.1_Borrelia_burgdorferi	0	NA	NA	NA	NA	NA
364	CP002259.1_Borrelia_burgdorferi	0	NA	NA	NA	NA	NA
365	CP002260.1_Borrelia_burgdorferi	0	NA	NA	NA	NA	NA
366	CP002261.1_Borrelia_burgdorferi	0	NA	NA	NA	NA	NA
367	CP002262.1_Borrelia_burgdorferi	0	NA	NA	NA	NA	NA
368	CP002263.1_Borrelia_burgdorferi	0	NA	NA	NA	NA	NA
369	CP002264.1_Borrelia_burgdorferi	0	NA	NA	NA	NA	NA
370	CP002265.1_Borrelia_burgdorferi	0	NA	NA	NA	NA	NA
371	CP002266.1_Borrelia_burgdorferi	0	NA	NA	NA	NA	NA
372	CP002267.1_Borrelia_burgdorferi	0	NA	NA	NA	NA	NA
373	CP002268.1_Borrelia_burgdorferi	0	NA	NA	NA	NA	NA
374	CP002269.1_Borrelia_burgdorferi	0	NA	NA	NA	NA	NA
375	CP002270.1_Borrelia_burgdorferi	0	NA	NA	NA	NA	NA
376	CP002441.1_Neisseria_gonorrhoeae	0	NA	NA	NA	NA	NA
377	CP002473.1_Klebsiella_pneumoniae	2	Col440I_1__CP023920.1	Col440II_1__CP023921.1	NA	NA	NA
378	CP002474.1_Klebsiella_pneumoniae	2	IncFII(K)_1__CP000648	IncFIB(K)_1_Kpn3_JN233704	NA	NA	NA
379	CP002523.1_Acinetobacter_baumannii	0	NA	NA	NA	NA	NA
380	CP002524.1_Acinetobacter_baumannii	0	NA	NA	NA	NA	NA
381	CP002642.1_Candidatus_Rickettsia	0	NA	NA	NA	NA	NA
382	CP002962.1_Emticicia_oligotrophica	0	NA	NA	NA	NA	NA
383	CP002963.1_Emticicia_oligotrophica	0	NA	NA	NA	NA	NA
384	CP002964.1_Emticicia_oligotrophica	0	NA	NA	NA	NA	NA
385	CP002965.1_Emticicia_oligotrophica	0	NA	NA	NA	NA	NA
386	CP002966.1_Emticicia_oligotrophica	0	NA	NA	NA	NA	NA
387	CP002969.1_Escherichia_coli	1	Col440I_1__CP023920.1	NA	NA	NA	NA
388	CP003180.1_Sulfobacillus_acidophilus	0	NA	NA	NA	NA	NA
389	CP003185.1_Thermoanaerobacterium_saccharolyticum	0	NA	NA	NA	NA	NA
390	CP003420.1_Helicobacter_pylori	0	NA	NA	NA	NA	NA
391	CP003505.2_Mycobacterium_abscessus	1	IncP1_2__U67194	NA	NA	NA	NA
392	CP003584.1_Enterococcus_faecium	3	repUS12_2_repB(SAP014A)_GQ900379	repUS43_1_CDS12738(DOp1)_CP003584	rep2_1_orf1(pRE25)_X92945	NA	NA
393	CP003585.1_Enterococcus_faecium	3	rep7b_5_ORF23(pRUM)_AF507977	rep17_1_CDS29(pRUM)_AF507977	repUS1_1_repE(DOp2)_CP003585	NA	NA
394	CP003586.1_Enterococcus_faecium	1	repUS15_1_repA(DO3)_CP003586	NA	NA	NA	NA
395	CP003812.1_Chlamydia_psittaci	0	NA	NA	NA	NA	NA
396	CP003817.1_Chlamydia_psittaci	0	NA	NA	NA	NA	NA
397	CP003921.1_Candidatus_Sulfuricurvum	0	NA	NA	NA	NA	NA
398	CP003975.1_Neisseria_gonorrhoeae	0	NA	NA	NA	NA	NA
399	CP003983.1_Candidatus_Tremblaya	0	NA	NA	NA	NA	NA
400	CP004366.2_Klebsiella_pneumoniae	1	IncN_1__AY046276	NA	NA	NA	NA
401	CP004367.2_Klebsiella_pneumoniae	1	IncN_1__AY046276	NA	NA	NA	NA
402	CP004847.1_Alteromonas_mediterranea	0	NA	NA	NA	NA	NA
403	CP004850.1_Alteromonas_mediterranea	0	NA	NA	NA	NA	NA
404	CP004861.1_Bacillus_thuringiensis	0	NA	NA	NA	NA	NA
405	CP004866.1_Bacillus_thuringiensis	0	NA	NA	NA	NA	NA
406	CP004867.1_Bacillus_thuringiensis	0	NA	NA	NA	NA	NA
407	CP005289.1_Staphylococcus_aureus	1	rep13_4_rep(pKH13)_EU170347	NA	NA	NA	NA
408	CP005978.1_Lactobacillus_brevis	0	NA	NA	NA	NA	NA
409	CP005979.1_Lactobacillus_brevis	0	NA	NA	NA	NA	NA
410	CP005980.1_Lactobacillus_brevis	0	NA	NA	NA	NA	NA
411	CP005981.1_Lactobacillus_brevis	0	NA	NA	NA	NA	NA
412	CP005982.1_Lactobacillus_brevis	1	rep28_2_LBPp6g007(LBPp6)_CP005948	NA	NA	NA	NA
413	CP005983.1_Lactobacillus_brevis	0	NA	NA	NA	NA	NA
414	CP005984.1_Lactobacillus_brevis	0	NA	NA	NA	NA	NA
415	CP005999.1_Escherichia_coli	1	IncB/O/K/Z_2__GU256641	NA	NA	NA	NA
416	CP006000.1_Escherichia_coli	1	IncFIB(AP001918)_1__AP001918	NA	NA	NA	NA
417	CP006001.1_Escherichia_coli	1	IncFII_1_pSFO_AF401292	NA	NA	NA	NA
418	CP006002.1_Escherichia_coli	1	IncFIC(FII)_1__AP001918	NA	NA	NA	NA
419	CP006737.1_Shigella_dysenteriae	2	IncFII(pSE11)_1_pSE11_AP009242	IncFII(29)_1_pUTI89_CP003035	NA	NA	NA
420	CP007038.1_Shigella_flexneri	1	IncFII_1__AY458016	NA	NA	NA	NA
421	CP007150.1_Escherichia_coli	3	IncFIB(AP001918)_1__AP001918	Col156_1__NC_009781	IncFII(29)_1_pUTI89_CP003035	NA	NA
422	CP007182.1_Campylobacter_coli	0	NA	NA	NA	NA	NA
423	CP007550.1_Acinetobacter_baumannii	0	NA	NA	NA	NA	NA
424	CP007578.1_Acinetobacter_baumannii	0	NA	NA	NA	NA	NA
425	CP007579.1_Acinetobacter_baumannii	0	NA	NA	NA	NA	NA
426	CP007580.1_Acinetobacter_baumannii	0	NA	NA	NA	NA	NA
427	CP007608.1_Bacillus_thuringiensis	0	NA	NA	NA	NA	NA
428	CP007609.1_Bacillus_thuringiensis	0	NA	NA	NA	NA	NA
429	CP007615.1_Bacillus_thuringiensis	0	NA	NA	NA	NA	NA
430	CP007745.1_Burkholderia_cepacia	0	NA	NA	NA	NA	NA
431	CP007752.1_Campylobacter_jejuni	0	NA	NA	NA	NA	NA
432	CP008701.1_Klebsiella_pneumoniae	3	IncFIB(K)_1_Kpn3_JN233704	IncFII(K)_1__CP000648	IncR_1__DQ449578	NA	NA
433	CP008733.1_Escherichia_coli	1	IncI1_1_Alpha_AP005147	NA	NA	NA	NA
434	CP008734.1_Escherichia_coli	1	IncI1_1_Alpha_AP005147	NA	NA	NA	NA
435	CP008735.1_Escherichia_coli	1	IncI1_1_Alpha_AP005147	NA	NA	NA	NA
436	CP008736.1_Escherichia_coli	1	IncI1_1_Alpha_AP005147	NA	NA	NA	NA
437	CP008737.1_Escherichia_coli	1	IncI1_1_Alpha_AP005147	NA	NA	NA	NA
438	CP008738.1_Escherichia_coli	1	IncI1_1_Alpha_AP005147	NA	NA	NA	NA
439	CP008904.1_Geobacillus_sp.	0	NA	NA	NA	NA	NA
440	CP008937.1_Candidatus_Caedibacter	0	NA	NA	NA	NA	NA
441	CP008938.1_Candidatus_Caedibacter	0	NA	NA	NA	NA	NA
442	CP008939.1_Candidatus_Caedibacter	0	NA	NA	NA	NA	NA
443	CP008940.1_Candidatus_Caedibacter	0	NA	NA	NA	NA	NA
444	CP008952.1_Rhodococcus_opacus	0	NA	NA	NA	NA	NA
445	CP009051.1_Escherichia_coli	1	IncY_1__K02380	NA	NA	NA	NA
446	CP009052.1_Escherichia_coli	1	IncB/O/K/Z_4__FN868832	NA	NA	NA	NA
447	CP009053.1_Escherichia_coli	2	IncFII(pCoo)_1_pCoo_CR942285	IncFIB(AP001918)_1__AP001918	NA	NA	NA
448	CP009154.1_Burkholderia_pseudomallei	0	NA	NA	NA	NA	NA
449	CP009155.1_Burkholderia_pseudomallei	0	NA	NA	NA	NA	NA
450	CP009231.1_Escherichia_coli	3	IncFII_1__AY458016	IncFIB(AP001918)_1__AP001918	IncFIA_1__AP001918	NA	NA
451	CP009232.1_Escherichia_coli	3	IncFII_1__AY458016	IncFIB(AP001918)_1__AP001918	IncFIA_1__AP001918	NA	NA
452	CP009233.1_Escherichia_coli	4	Col156_1__NC_009781	IncFIB(AP001918)_1__AP001918	IncFIA_1__AP001918	IncFII_1__AY458016	NA
453	CP009410.2_Salmonella_enterica	1	IncA/C2_1__JN157804	NA	NA	NA	NA
454	CP009411.2_Salmonella_enterica	1	IncA/C2_1__JN157804	NA	NA	NA	NA
455	CP009412.2_Salmonella_enterica	1	IncA/C2_1__JN157804	NA	NA	NA	NA
456	CP009413.2_Salmonella_enterica	1	IncA/C2_1__JN157804	NA	NA	NA	NA
457	CP009414.2_Salmonella_enterica	1	IncA/C2_1__JN157804	NA	NA	NA	NA
458	CP009911.1_Borreliella_chilensis	0	NA	NA	NA	NA	NA
459	CP009912.1_Borreliella_chilensis	0	NA	NA	NA	NA	NA
460	CP010513.1_Enterobacter_cloacae	0	NA	NA	NA	NA	NA
461	CP010830.1_Shigella_sonnei	1	IncFII_1__AY458016	NA	NA	NA	NA
462	CP010831.1_Shigella_sonnei	1	IncI1_1_Alpha_AP005147	NA	NA	NA	NA
463	CP010832.1_Shigella_sonnei	0	NA	NA	NA	NA	NA
464	CP011000.1_Sinorhizobium_meliloti	0	NA	NA	NA	NA	NA
465	CP011075.1_Brevibacillus_laterosporus	0	NA	NA	NA	NA	NA
466	CP011076.1_Brevibacillus_laterosporus	0	NA	NA	NA	NA	NA
467	CP011251.1_Xanthomonas_fuscans	0	NA	NA	NA	NA	NA
468	CP011490.1_Staphylococcus_pseudintermedius	0	NA	NA	NA	NA	NA
469	CP011499.1_Streptomyces_incarnatus	0	NA	NA	NA	NA	NA
470	CP011500.1_Streptomyces_incarnatus	0	NA	NA	NA	NA	NA
471	CP011540.1_Klebsiella_aerogenes	1	IncA/C2_1__JN157804	NA	NA	NA	NA
472	CP011833.1_Geobacillus_sp.	0	NA	NA	NA	NA	NA
473	CP011841.1_Salmonella_enterica	0	NA	NA	NA	NA	NA
474	CP011842.1_Salmonella_enterica	1	ColpVC_1__JX133088	NA	NA	NA	NA
475	CP011843.1_Salmonella_enterica	2	IncFIB(S)_1__FN432031	IncFII(S)_1__CP000858	NA	NA	NA
476	CP011953.1_Lactobacillus_farciminis	0	NA	NA	NA	NA	NA
477	CP011954.1_Lactobacillus_farciminis	1	rep38_2_repA(LBPp1)_CP005943	NA	NA	NA	NA
478	CP011998.1_Ralstonia_solanacearum	0	NA	NA	NA	NA	NA
479	CP011999.1_Klebsiella_pneumoniae	1	IncFIA(HI1)_1_HI1_AF250878	NA	NA	NA	NA
480	CP012000.1_Klebsiella_pneumoniae	2	IncFII(K)_1__CP000648	IncFIB(pQil)_1_pQil_JN233705	NA	NA	NA
481	CP012113.1_Escherichia_coli	2	IncFII(29)_1_pUTI89_CP003035	IncFIB(AP001918)_1__AP001918	NA	NA	NA
482	CP012114.1_Escherichia_coli	0	NA	NA	NA	NA	NA
483	CP012118.2_Staphylococcus_aureus	2	rep19_3_CDS20(pSJH901)_CP000704	rep16_2_CDS6(pSJH101)_CP000737	NA	NA	NA
484	CP012138.1_Shigella_flexneri	1	IncFII_1__AY458016	NA	NA	NA	NA
485	CP012139.1_Shigella_flexneri	1	IncFII_1__AY458016	NA	NA	NA	NA
486	CP012141.1_Shigella_flexneri	2	IncHI2A_1__BX664015	IncHI2_1__BX664015	NA	NA	NA
487	CP012142.1_Shigella_flexneri	1	IncFII_1__AY458016	NA	NA	NA	NA
488	CP012143.1_Shigella_flexneri	1	IncN_1__AY046276	NA	NA	NA	NA
489	CP012178.1_Lactobacillus_farciminis	0	NA	NA	NA	NA	NA
490	CP012197.1_Escherichia_coli	4	IncFII_1__AY458016	IncFIB(AP001918)_1__AP001918	Col156_1__NC_009781	IncFIA_1__AP001918	NA
491	CP012198.1_Escherichia_coli	0	NA	NA	NA	NA	NA
492	CP012377.1_Escherichia_coli	2	IncFII_1__AY458016	IncFIB(AP001918)_1__AP001918	NA	NA	NA
493	CP012477.1_Arthrobacter_sp.	0	NA	NA	NA	NA	NA
494	CP012494.1_Escherichia_coli	1	IncY_1__K02380	NA	NA	NA	NA
495	CP012495.1_Escherichia_coli	1	IncFII(pHN7A8)_1_pHN7A8_JN232517	NA	NA	NA	NA
496	CP012496.1_Escherichia_coli	1	IncFII(pCoo)_1_pCoo_CR942285	NA	NA	NA	NA
497	CP012732.1_Shigella_flexneri	0	NA	NA	NA	NA	NA
498	CP012733.1_Shigella_flexneri	0	NA	NA	NA	NA	NA
499	CP012734.1_Shigella_flexneri	1	IncX1_1__EU370913	NA	NA	NA	NA
500	CP012736.1_Shigella_flexneri	0	NA	NA	NA	NA	NA
501	CP012848.1_Candidatus_Riesia	0	NA	NA	NA	NA	NA
502	CP012902.1_Escherichia_coli	1	IncA/C2_1__JN157804	NA	NA	NA	NA
503	CP012903.1_Providencia_rettgeri	1	IncT_1__AP004237	NA	NA	NA	NA
504	CP012904.1_Providencia_rettgeri	0	NA	NA	NA	NA	NA
505	CP012955.1_Acinetobacter_baumannii	0	NA	NA	NA	NA	NA
506	CP012956.1_Acinetobacter_baumannii	0	NA	NA	NA	NA	NA
507	CP013001.1_Bacillus_thuringiensis	0	NA	NA	NA	NA	NA
508	CP013100.1_Candidatus_Tenderia	0	NA	NA	NA	NA	NA
509	CP013115.1_Shewanella_xiamenensis	0	NA	NA	NA	NA	NA
510	CP013201.1_Arthrobacter_alpinus	0	NA	NA	NA	NA	NA
511	CP013204.1_Paenibacillus_sp.	0	NA	NA	NA	NA	NA
512	CP013205.1_Paenibacillus_sp.	0	NA	NA	NA	NA	NA
513	CP013206.1_Paenibacillus_sp.	0	NA	NA	NA	NA	NA
514	CP013207.1_Paenibacillus_sp.	0	NA	NA	NA	NA	NA
515	CP013208.1_Paenibacillus_sp.	0	NA	NA	NA	NA	NA
516	CP013209.1_Paenibacillus_sp.	0	NA	NA	NA	NA	NA
517	CP013215.1_Klebsiella_pneumoniae	2	IncHI2_1__BX664015	IncHI2A_1__BX664015	NA	NA	NA
518	CP013276.2_Bacillus_thuringiensis	0	NA	NA	NA	NA	NA
519	CP013277.1_Bacillus_thuringiensis	0	NA	NA	NA	NA	NA
520	CP013278.1_Bacillus_thuringiensis	0	NA	NA	NA	NA	NA
521	CP013279.1_Bacillus_thuringiensis	0	NA	NA	NA	NA	NA
522	CP013280.1_Bacillus_thuringiensis	0	NA	NA	NA	NA	NA
523	CP013281.1_Bacillus_thuringiensis	0	NA	NA	NA	NA	NA
524	CP013284.1_Bacillus_thuringiensis	0	NA	NA	NA	NA	NA
525	CP013295.1_Clostridium_botulinum	0	NA	NA	NA	NA	NA
526	CP013329.1_Fusobacterium_nucleatum	0	NA	NA	NA	NA	NA
527	CP013330.1_Fusobacterium_nucleatum	0	NA	NA	NA	NA	NA
528	CP013471.1_Acetobacter_pasteurianus	0	NA	NA	NA	NA	NA
529	CP013473.1_Acetobacter_pasteurianus	0	NA	NA	NA	NA	NA
530	CP013474.1_Acetobacter_pasteurianus	0	NA	NA	NA	NA	NA
531	CP013622.1_Staphylococcus_aureus	1	rep7a_3_rep(pSTE1)_HE662694	NA	NA	NA	NA
532	CP013623.1_Staphylococcus_aureus	1	rep7a_3_rep(pSTE1)_HE662694	NA	NA	NA	NA
533	CP013624.1_Staphylococcus_aureus	1	rep21_5_repRC(pGO1)_FM207042	NA	NA	NA	NA
534	CP013625.1_Staphylococcus_aureus	1	rep21_3_rep(pS0385)_AM990995	NA	NA	NA	NA
535	CP013626.1_Staphylococcus_aureus	1	rep21_3_rep(pS0385)_AM990995	NA	NA	NA	NA
536	CP013627.1_Staphylococcus_aureus	1	rep22_1b_repB(pAMalpha1)_AF503772	NA	NA	NA	NA
537	CP013628.1_Staphylococcus_aureus	1	repUS18_1_rep(pKKS825)_FN377602	NA	NA	NA	NA
538	CP013629.1_Staphylococcus_aureus	1	repUS12_3_rep(pMSA16)_JQ246438	NA	NA	NA	NA
539	CP013682.1_Clostridium_botulinum	0	NA	NA	NA	NA	NA
540	CP013684.1_Clostridium_botulinum	0	NA	NA	NA	NA	NA
541	CP013687.1_Clostridium_botulinum	0	NA	NA	NA	NA	NA
542	CP013706.1_Clostridium_botulinum	0	NA	NA	NA	NA	NA
543	CP013708.1_Clostridium_botulinum	0	NA	NA	NA	NA	NA
544	CP013709.1_Clostridium_botulinum	0	NA	NA	NA	NA	NA
545	CP013710.1_Clostridium_botulinum	0	NA	NA	NA	NA	NA
546	CP013836.1_Escherichia_coli	3	IncFIA_1__AP001918	IncFIB(pB171)_1_pB171_AB024946	IncFII_1__AY458016	NA	NA
547	CP013931.1_Alteromonas_mediterranea	0	NA	NA	NA	NA	NA
548	CP013960.1_Staphylococcus_aureus	2	rep21_9_rep(pKH12)_EU168704	rep23_2_rep(pV030)_EU366902	NA	NA	NA
549	CP013986.1_Klebsiella_variicola	2	IncFIB(K)_1_Kpn3_JN233704	IncFII(K)_1__CP000648	NA	NA	NA
550	CP014058.2_Staphylococcus_saprophyticus	1	rep20_14_repA(pSSAP2)_HE616681	NA	NA	NA	NA
551	CP014059.2_Achromobacter_xylosoxidans	0	NA	NA	NA	NA	NA
552	CP014061.1_Pseudomonas_monteilii	0	NA	NA	NA	NA	NA
553	CP014063.1_Staphylococcus_aureus	3	rep16_2_CDS6(pSJH101)_CP000737	rep19_10_rep(pWBG746)_GQ900390	rep20_1_ORF1(EDINA)_AP003089	NA	NA
554	CP014066.2_Achromobacter_xylosoxidans	0	NA	NA	NA	NA	NA
555	CP014068.2_Enterococcus_gallinarum	0	NA	NA	NA	NA	NA
556	CP014096.2_Shigella_sonnei	1	IncI1_1_Alpha_AP005147	NA	NA	NA	NA
557	CP014098.1_Shigella_sonnei	1	Col156_1__NC_009781	NA	NA	NA	NA
558	CP014100.1_Shigella_sonnei	0	NA	NA	NA	NA	NA
559	CP014101.1_Shigella_sonnei	0	NA	NA	NA	NA	NA
560	CP014114.1_Staphylococcus_saprophyticus	1	rep20_14_repA(pSSAP2)_HE616681	NA	NA	NA	NA
561	CP014115.1_Staphylococcus_saprophyticus	1	rep19c_5_rep(SAP108A)_GQ900458	NA	NA	NA	NA
562	CP014198.2_Escherichia_coli	1	ColRNAI_1__DQ298019	NA	NA	NA	NA
563	CP014199.1_Escherichia_coli	1	IncFII_1__AY458016	NA	NA	NA	NA
564	CP014200.1_Escherichia_coli	1	IncFII_1__AY458016	NA	NA	NA	NA
565	CP014292.1_Acinetobacter_baumannii	0	NA	NA	NA	NA	NA
566	CP014293.1_Acinetobacter_baumannii	0	NA	NA	NA	NA	NA
567	CP014355.1_Coxiella_burnetii	0	NA	NA	NA	NA	NA
568	CP014364.1_Staphylococcus_aureus	2	rep19_3_CDS20(pSJH901)_CP000704	rep16_2_CDS6(pSJH101)_CP000737	NA	NA	NA
569	CP014369.1_Staphylococcus_aureus	1	rep21_22_CDS1(pUSA01)_NC007790	NA	NA	NA	NA
570	CP014379.1_Staphylococcus_aureus	1	rep10_4_repL(pDLK1)_GU562624	NA	NA	NA	NA
571	CP014385.1_Staphylococcus_aureus	1	rep21_22_CDS1(pUSA01)_NC007790	NA	NA	NA	NA
572	CP014386.1_Staphylococcus_aureus	2	rep19_3_CDS20(pSJH901)_CP000704	rep16_2_CDS6(pSJH101)_CP000737	NA	NA	NA
573	CP014450.1_Enterococcus_faecium	2	rep1_9_repE(pKL0018)_AB290882	repUS15_2_repA(pNB2354p1)_CP004064	NA	NA	NA
574	CP014451.1_Enterococcus_faecium	1	repUS7_2_rep(pMG1)_AB206333	NA	NA	NA	NA
575	CP014452.1_Enterococcus_faecium	1	rep17_1_CDS29(pRUM)_AF507977	NA	NA	NA	NA
576	CP014493.1_Escherichia_coli	3	Col156_1__NC_009781	IncFIB(AP001918)_1__AP001918	IncFII(29)_1_pUTI89_CP003035	NA	NA
577	CP014494.1_Escherichia_coli	1	IncI1_1_Alpha_AP005147	NA	NA	NA	NA
578	CP014652.1_Acinetobacter_sp.	0	NA	NA	NA	NA	NA
579	CP014653.1_Acinetobacter_sp.	0	NA	NA	NA	NA	NA
580	CP014654.1_Acinetobacter_sp.	0	NA	NA	NA	NA	NA
581	CP014655.1_Acinetobacter_sp.	0	NA	NA	NA	NA	NA
582	CP014656.1_Acinetobacter_sp.	0	NA	NA	NA	NA	NA
583	CP014753.1_Escherichia_coli	1	IncFIB(AP001918)_1__AP001918	NA	NA	NA	NA
584	CP014776.1_Pluralibacter_gergoviae	1	IncFIB(Mar)_1_pNDM-Mar_JN420336	NA	NA	NA	NA
585	CP014777.1_Pluralibacter_gergoviae	0	NA	NA	NA	NA	NA
586	CP014778.1_Pluralibacter_gergoviae	1	IncFIB(K)_1_Kpn3_JN233704	NA	NA	NA	NA
587	CP014779.1_Pluralibacter_gergoviae	0	NA	NA	NA	NA	NA
588	CP014788.1_Lactobacillus_oris	0	NA	NA	NA	NA	NA
589	CP014789.1_Lactobacillus_oris	0	NA	NA	NA	NA	NA
590	CP014962.1_Salmonella_enterica	2	IncFII(S)_1__CP000858	IncFIB(S)_1__FN432031	NA	NA	NA
591	CP015181.1_Bacillus_thuringiensis	0	NA	NA	NA	NA	NA
592	CP015456.1_Pelobacter_acetylenicus	0	NA	NA	NA	NA	NA
593	CP015599.1_Salmonella_enterica	2	IncFII(S)_1__CP000858	IncFIB(S)_1__FN432031	NA	NA	NA
594	CP015627.1_Staphylococcus_pseudintermedius	1	rep13_5_rep(pMC524/MBM)_AJ312056	NA	NA	NA	NA
595	CP015628.1_Staphylococcus_pseudintermedius	0	NA	NA	NA	NA	NA
596	CP015630.1_Borrelia_turicatae	0	NA	NA	NA	NA	NA
597	CP015631.1_Borrelia_turicatae	0	NA	NA	NA	NA	NA
598	CP015632.1_Borrelia_turicatae	0	NA	NA	NA	NA	NA
599	CP015633.1_Borrelia_turicatae	0	NA	NA	NA	NA	NA
600	CP015634.1_Borrelia_turicatae	0	NA	NA	NA	NA	NA
601	CP015635.1_Borrelia_turicatae	0	NA	NA	NA	NA	NA
602	CP015636.1_Borrelia_turicatae	0	NA	NA	NA	NA	NA
603	CP016074.1_Staphylococcus_pseudintermedius	1	rep7a_15_repC(pS0385p1)_AM990993	NA	NA	NA	NA
604	CP016075.1_Staphylococcus_pseudintermedius	1	rep7a_16_repC(Cassette)_AB037671	NA	NA	NA	NA
605	CP016081.1_Streptomyces_sp.	0	NA	NA	NA	NA	NA
606	CP016082.1_Streptomyces_sp.	0	NA	NA	NA	NA	NA
607	CP016083.1_Streptomyces_sp.	0	NA	NA	NA	NA	NA
608	CP016084.1_Streptomyces_sp.	0	NA	NA	NA	NA	NA
609	CP016183.1_Escherichia_coli	3	IncHI1B(R27)_1_R27_AF250878	IncHI1A_1__AF250878	IncFIA(HI1)_1_HI1_AF250878	NA	NA
610	CP016184.1_Escherichia_coli	3	IncHI1B(R27)_1_R27_AF250878	IncHI1A_1__AF250878	IncFIA(HI1)_1_HI1_AF250878	NA	NA
611	CP016185.1_Escherichia_coli	1	IncI2_1_Delta_AP002527	NA	NA	NA	NA
612	CP016186.1_Escherichia_coli	1	IncI2_1_Delta_AP002527	NA	NA	NA	NA
613	CP016187.1_Escherichia_coli	1	IncI2_1_Delta_AP002527	NA	NA	NA	NA
614	CP016195.1_Bacillus_thuringiensis	0	NA	NA	NA	NA	NA
615	CP016196.1_Bacillus_thuringiensis	0	NA	NA	NA	NA	NA
616	CP016197.1_Bacillus_thuringiensis	0	NA	NA	NA	NA	NA
617	CP016198.1_Bacillus_thuringiensis	0	NA	NA	NA	NA	NA
618	CP016203.1_Eubacterium_minutum	0	NA	NA	NA	NA	NA
619	CP016253.1_Vibrio_anguillarum	0	NA	NA	NA	NA	NA
620	CP016281.1_Clostridium_tyrobutyricum	0	NA	NA	NA	NA	NA
621	CP016287.1_Rhizobium_leguminosarum	0	NA	NA	NA	NA	NA
622	CP016288.1_Rhizobium_leguminosarum	0	NA	NA	NA	NA	NA
623	CP016289.1_Rhizobium_leguminosarum	0	NA	NA	NA	NA	NA
624	CP016290.1_Rhizobium_leguminosarum	0	NA	NA	NA	NA	NA
625	CP016291.1_Rhizobium_leguminosarum	0	NA	NA	NA	NA	NA
626	CP016292.1_Rhizobium_leguminosarum	0	NA	NA	NA	NA	NA
627	CP016293.1_Rhizobium_leguminosarum	0	NA	NA	NA	NA	NA
628	CP016334.1_Clostridium_butyricum	0	NA	NA	NA	NA	NA
629	CP016402.1_Klebsiella_pneumoniae	1	IncFII(pHN7A8)_1_pHN7A8_JN232517	NA	NA	NA	NA
630	CP016403.1_Klebsiella_pneumoniae	2	IncR_1__DQ449578	IncFII(pHN7A8)_1_pHN7A8_JN232517	NA	NA	NA
631	CP016419.1_Chlamydia_trachomatis	0	NA	NA	NA	NA	NA
632	CP016691.1_Lactococcus_lactis	0	NA	NA	NA	NA	NA
633	CP016692.1_Lactococcus_lactis	0	NA	NA	NA	NA	NA
634	CP016693.1_Lactococcus_lactis	0	NA	NA	NA	NA	NA
635	CP016703.1_Lactococcus_lactis	0	NA	NA	NA	NA	NA
636	CP016763.1_Citrobacter_freundii	2	IncFIB(K)_1_Kpn3_JN233704	IncFII(Yp)_1_Yersenia_CP000670	NA	NA	NA
637	CP016838.1_Salmonella_enterica	2	IncHI2A_1__BX664015	IncHI2_1__BX664015	NA	NA	NA
638	CP016920.1_Klebsiella_pneumoniae	1	ColKP3_1__JN205800	NA	NA	NA	NA
639	CP016921.1_Klebsiella_pneumoniae	2	IncFIB(Mar)_1_pNDM-Mar_JN420336	IncHI1B_1_pNDM-MAR_JN420336	NA	NA	NA
640	CP016924.1_Klebsiella_pneumoniae	1	IncFIB(pKPHS1)_1_pKPHS1_CP003223	NA	NA	NA	NA
641	CP016969.1_Staphylococcus_epidermidis	0	NA	NA	NA	NA	NA
642	CP016970.1_Staphylococcus_epidermidis	2	repUS46_1_SAP099B017(SAP099B)_GQ900449	rep19c_5_rep(SAP108A)_GQ900458	NA	NA	NA
643	CP016971.1_Staphylococcus_epidermidis	2	repUS70_1_repA(SAP047A)_GQ900405	rep20_11_repA(VRSAp)_AP003367	NA	NA	NA
644	CP017095.2_Staphylococcus_aureus	2	rep19_3_CDS20(pSJH901)_CP000704	rep16_2_CDS6(pSJH101)_CP000737	NA	NA	NA
645	CP017309.1_Xanthomonas_campestris	0	NA	NA	NA	NA	NA
646	CP017416.1_Campylobacter_jejuni	0	NA	NA	NA	NA	NA
647	CP017417.1_Campylobacter_jejuni	0	NA	NA	NA	NA	NA
648	CP017418.1_Campylobacter_jejuni	0	NA	NA	NA	NA	NA
649	CP017419.1_Campylobacter_jejuni	0	NA	NA	NA	NA	NA
650	CP017618.1_Salmonella_enterica	2	IncFII(S)_1__CP000858	IncFIB(S)_1__FN432031	NA	NA	NA
651	CP017619.1_Salmonella_enterica	1	ColpVC_1__JX133088	NA	NA	NA	NA
652	CP017672.1_Providencia_rettgeri	0	NA	NA	NA	NA	NA
653	CP017835.1_Silvanigrella_aquatica	0	NA	NA	NA	NA	NA
654	CP017836.1_Silvanigrella_aquatica	0	NA	NA	NA	NA	NA
655	CP017887.1_Pseudomonas_frederiksbergensis	0	NA	NA	NA	NA	NA
656	CP017893.1_Vibrio_alginolyticus	0	NA	NA	NA	NA	NA
657	CP017894.1_Vibrio_alginolyticus	0	NA	NA	NA	NA	NA
658	CP017904.1_Vibrio_alginolyticus	0	NA	NA	NA	NA	NA
659	CP017929.1_Klebsiella_oxytoca	2	IncFII(S)_1__CP000858	IncFII(SARC14)_1_SARC14_JQ418540	NA	NA	NA
660	CP017991.1_Enterobacter_cloacae	2	IncFII(Yp)_1_Yersenia_CP000670	IncFIB(pENTAS01)_1_pENTAS01_CP003027	NA	NA	NA
661	CP018141.1_Acinetobacter_sp.	0	NA	NA	NA	NA	NA
662	CP018142.1_Acinetobacter_sp.	0	NA	NA	NA	NA	NA
663	CP018310.1_Vibrio_mediterranei	0	NA	NA	NA	NA	NA
664	CP018652.1_Salmonella_enterica	3	IncHI1A_1__AF250878	IncHI1B(R27)_1_R27_AF250878	IncFIA(HI1)_1_HI1_AF250878	NA	NA
665	CP018767.1_Staphylococcus_aureus	2	rep19_3_CDS20(pSJH901)_CP000704	rep16_2_CDS6(pSJH101)_CP000737	NA	NA	NA
666	CP019078.1_Klebsiella_pneumoniae	1	IncL/M(pOXA-48)_1_pOXA-48_JN626286	NA	NA	NA	NA
667	CP019195.1_Salmonella_enterica	2	IncHI2A_1__BX664015	IncHI2_1__BX664015	NA	NA	NA
668	CP019349.1_Lactobacillus_plantarum	0	NA	NA	NA	NA	NA
669	CP019350.1_Lactobacillus_plantarum	0	NA	NA	NA	NA	NA
670	CP019351.1_Lactobacillus_plantarum	0	NA	NA	NA	NA	NA
671	CP019561.1_Escherichia_coli	1	IncFII_1__AY458016	NA	NA	NA	NA
672	CP019598.1_Staphylococcus_cohnii	1	rep19c_1_CDS45(pLEW6932)_NC009130	NA	NA	NA	NA
673	CP019599.1_Staphylococcus_cohnii	1	rep7a_9_repI(pGB354)_SAU83488	NA	NA	NA	NA
674	CP019647.1_Salmonella_enterica	3	IncHI2A_1__BX664015	IncHI2_1__BX664015	IncN_1__AY046276	NA	NA
675	CP019690.1_Shigella_sonnei	1	IncI2_1_Delta_AP002527	NA	NA	NA	NA
676	CP019691.1_Shigella_sonnei	0	NA	NA	NA	NA	NA
677	CP019692.1_Shigella_sonnei	0	NA	NA	NA	NA	NA
678	CP019693.1_Shigella_sonnei	1	Col156_1__NC_009781	NA	NA	NA	NA
679	CP019694.1_Shigella_sonnei	0	NA	NA	NA	NA	NA
680	CP019695.1_Shigella_sonnei	1	ColRNAI_1__DQ298019	NA	NA	NA	NA
681	CP019696.1_Shigella_sonnei	1	IncFII_1__AY458016	NA	NA	NA	NA
682	CP019709.1_Yersinia_pestis	1	IncFIB(pHCM2)_1_pHCM2_AL513384	NA	NA	NA	NA
683	CP019710.1_Yersinia_pestis	1	IncFII(Y)_1_ps_CP001049	NA	NA	NA	NA
684	CP019711.1_Yersinia_pestis	1	ColRNAI_1__DQ298019	NA	NA	NA	NA
685	CP019727.1_Bacillus_anthracis	0	NA	NA	NA	NA	NA
686	CP019890.1_Enterobacter_cloacae	1	IncFII(pECLA)_1_pECLA_CP001919	NA	NA	NA	NA
687	CP019891.1_Enterobacter_cloacae	1	IncFIB(pHCM2)_1_pHCM2_AL513384	NA	NA	NA	NA
688	CP019895.1_Salmonella_enterica	1	Col156_1__NC_009781	NA	NA	NA	NA
689	CP019896.1_Salmonella_enterica	1	Col156_1__NC_009781	NA	NA	NA	NA
690	CP019897.1_Salmonella_enterica	1	Col440I_1__CP023920.1	NA	NA	NA	NA
691	CP019898.1_Salmonella_enterica	1	ColE10_1__X01654	NA	NA	NA	NA
692	CP019900.1_Raoultella_planticola	2	IncN_1__AY046276	IncR_1__DQ449578	NA	NA	NA
693	CP019902.1_Raoultella_planticola	0	NA	NA	NA	NA	NA
694	CP019954.1_Escherichia_coli	2	IncFIB(AP001918)_1__AP001918	IncFII_1__AY458016	NA	NA	NA
695	CP019955.1_Escherichia_coli	1	Col156_1__NC_009781	NA	NA	NA	NA
696	CP019956.1_Escherichia_coli	1	ColRNAI_1__DQ298019	NA	NA	NA	NA
697	CP019996.1_Salmonella_enterica	1	IncI1_1_Alpha_AP005147	NA	NA	NA	NA
698	CP019997.1_Salmonella_enterica	1	Col440I_1__CP023920.1	NA	NA	NA	NA
699	CP020003.1_Bacillus_thuringiensis	0	NA	NA	NA	NA	NA
700	CP020004.1_Bacillus_thuringiensis	0	NA	NA	NA	NA	NA
701	CP020005.1_Bacillus_thuringiensis	0	NA	NA	NA	NA	NA
702	CP020084.1_Blastomonas_fulva	0	NA	NA	NA	NA	NA
703	CP020087.1_Shigella_flexneri	1	IncFII_1__AY458016	NA	NA	NA	NA
704	CP020088.1_Shigella_flexneri	1	IncX1_1__EU370913	NA	NA	NA	NA
705	CP020113.1_Salmonella_enterica	2	IncFIB(AP001918)_1__AP001918	IncFII(S)_1__CP000858	NA	NA	NA
706	CP020337.1_Shigella_flexneri	1	IncFII_1__AY458016	NA	NA	NA	NA
707	CP020338.1_Shigella_flexneri	1	IncFII(pHN7A8)_1_pHN7A8_JN232517	NA	NA	NA	NA
708	CP020340.1_Shigella_flexneri	1	IncFII_1__AY458016	NA	NA	NA	NA
709	CP020341.1_Shigella_flexneri	1	IncX1_1__EU370913	NA	NA	NA	NA
710	CP020343.1_Shigella_flexneri	1	IncFII_1__AY458016	NA	NA	NA	NA
711	CP020344.1_Shigella_flexneri	1	IncFIB(K)_1_Kpn3_JN233704	NA	NA	NA	NA
712	CP020348.1_Pasteurella_multocida	0	NA	NA	NA	NA	NA
713	CP020349.1_Pasteurella_multocida	0	NA	NA	NA	NA	NA
714	CP020376.1_Escherichia_coli	1	IncX4_1__CP002895	NA	NA	NA	NA
715	CP020571.1_Thermus_aquaticus	0	NA	NA	NA	NA	NA
716	CP020572.1_Thermus_aquaticus	0	NA	NA	NA	NA	NA
717	CP020721.1_Salinibacter_ruber	0	NA	NA	NA	NA	NA
718	CP020736.1_Staphylococcus_lugdunensis	1	rep5b_4_SAP106B007(SAP106B)_GQ900455	NA	NA	NA	NA
719	CP020755.1_Bacillus_thuringiensis	0	NA	NA	NA	NA	NA
720	CP020756.1_Bacillus_thuringiensis	0	NA	NA	NA	NA	NA
721	CP020757.1_Bacillus_thuringiensis	0	NA	NA	NA	NA	NA
722	CP020758.1_Bacillus_thuringiensis	1	rep12_2_CDS1(plasmid)_AY278324	NA	NA	NA	NA
723	CP020759.1_Bacillus_thuringiensis	0	NA	NA	NA	NA	NA
724	CP020760.1_Bacillus_thuringiensis	0	NA	NA	NA	NA	NA
725	CP020765.1_Staphylococcus_lugdunensis	1	rep7a_2_repL(pLUG10)_SLU74623	NA	NA	NA	NA
726	CP020766.1_Staphylococcus_lugdunensis	1	rep20_12_repA(SAP105B)_GQ900453	NA	NA	NA	NA
727	CP020770.1_Staphylococcus_lugdunensis	0	NA	NA	NA	NA	NA
728	CP020871.1_Xylella_fastidiosa	0	NA	NA	NA	NA	NA
729	CP020963.1_Magnetospirillum_sp.	0	NA	NA	NA	NA	NA
730	CP020972.1_Xanthomonas_axonopodis	0	NA	NA	NA	NA	NA
731	CP020973.1_Xanthomonas_axonopodis	0	NA	NA	NA	NA	NA
732	CP020974.1_Xanthomonas_axonopodis	0	NA	NA	NA	NA	NA
733	CP021013.1_Xanthomonas_citri	0	NA	NA	NA	NA	NA
734	CP021014.1_Xanthomonas_citri	0	NA	NA	NA	NA	NA
735	CP021082.1_Deinococcus_ficus	0	NA	NA	NA	NA	NA
736	CP021083.1_Deinococcus_ficus	0	NA	NA	NA	NA	NA
737	CP021084.1_Deinococcus_ficus	0	NA	NA	NA	NA	NA
738	CP021085.1_Deinococcus_ficus	0	NA	NA	NA	NA	NA
739	CP021131.1_Meiothermus_taiwanensis	0	NA	NA	NA	NA	NA
740	CP021194.1_Escherichia_coli	1	IncI2_1__KP347127	NA	NA	NA	NA
741	CP021195.1_Escherichia_coli	2	FII(pBK30683)_1__KF954760	IncR_1__DQ449578	NA	NA	NA
742	CP021196.1_Escherichia_coli	2	IncHI2A_1__BX664015	IncHI2_1__BX664015	NA	NA	NA
743	CP021197.1_Escherichia_coli	1	IncB/O/K/Z_1__CU928147	NA	NA	NA	NA
744	CP021198.1_Escherichia_coli	2	IncFIC(FII)_1__AP001918	IncFIB(AP001918)_1__AP001918	NA	NA	NA
745	CP021236.1_Pontibacter_actiniarum	0	NA	NA	NA	NA	NA
746	CP021331.1_Maritalea_myrionectae	0	NA	NA	NA	NA	NA
747	CP021332.1_Maritalea_myrionectae	0	NA	NA	NA	NA	NA
748	CP021372.1_Rhizobium_sp.	0	NA	NA	NA	NA	NA
749	CP021373.1_Rhizobium_sp.	0	NA	NA	NA	NA	NA
750	CP021374.1_Rhizobium_sp.	0	NA	NA	NA	NA	NA
751	CP021375.1_Rhizobium_sp.	0	NA	NA	NA	NA	NA
752	CP021418.1_Escherichia_coli	1	IncX4_1__CP002895	NA	NA	NA	NA
753	CP021419.1_Escherichia_coli	1	IncX4_1__CP002895	NA	NA	NA	NA
754	CP021492.1_Leuconostoc_mesenteroides	0	NA	NA	NA	NA	NA
755	CP021493.1_Leuconostoc_mesenteroides	1	rep31_2_LKI10596(LkipL4719)_CP001755	NA	NA	NA	NA
756	CP021494.1_Leuconostoc_mesenteroides	1	rep31_2_LKI10596(LkipL4719)_CP001755	NA	NA	NA	NA
757	CP021660.1_Candidatus_Fukatsuia	0	NA	NA	NA	NA	NA
758	CP021662.1_Candidatus_Fukatsuia	0	NA	NA	NA	NA	NA
759	CP021763.1_Ralstonia_pseudosolanacearum	0	NA	NA	NA	NA	NA
760	CP021765.1_Ralstonia_pseudosolanacearum	0	NA	NA	NA	NA	NA
761	CP021792.1_Zymomonas_mobilis	0	NA	NA	NA	NA	NA
762	CP021873.1_Borrelia_miyamotoi	0	NA	NA	NA	NA	NA
763	CP021895.1_Pectobacterium_carotovorum	1	Col440I_1__CP023920.1	NA	NA	NA	NA
764	CP022016.1_Salmonella_enterica	0	NA	NA	NA	NA	NA
765	CP022017.1_Salmonella_enterica	0	NA	NA	NA	NA	NA
766	CP022090.2_Shewanella_sp.	0	NA	NA	NA	NA	NA
767	CP022125.1_Klebsiella_pneumoniae	2	IncFII(K)_1__CP000648	IncFIB(K)_1_Kpn3_JN233704	NA	NA	NA
768	CP022126.1_Klebsiella_pneumoniae	1	IncA/C2_1__JN157804	NA	NA	NA	NA
769	CP022128.1_Klebsiella_pneumoniae	1	IncFIB(pKPHS1)_1_pKPHS1_CP003223	NA	NA	NA	NA
770	CP022284.1_Acinetobacter_baumannii	0	NA	NA	NA	NA	NA
771	CP022285.1_Acinetobacter_baumannii	0	NA	NA	NA	NA	NA
772	CP022320.1_Bacillus_altitudinis	0	NA	NA	NA	NA	NA
773	CP022357.1_Paraphotobacterium_marinum	0	NA	NA	NA	NA	NA
774	CP022456.1_Shigella_sonnei	1	IncI1_1_Alpha_AP005147	NA	NA	NA	NA
775	CP022458.1_Shigella_sonnei	0	NA	NA	NA	NA	NA
776	CP022460.1_Shigella_sonnei	1	IncFII_1__AY458016	NA	NA	NA	NA
777	CP022461.1_Shigella_sonnei	0	NA	NA	NA	NA	NA
778	CP022517.1_Pantoea_vagans	0	NA	NA	NA	NA	NA
779	CP022518.1_Pantoea_vagans	0	NA	NA	NA	NA	NA
780	CP022519.1_Pantoea_vagans	0	NA	NA	NA	NA	NA
781	CP022520.1_Pantoea_vagans	0	NA	NA	NA	NA	NA
782	CP022546.1_Streptomyces_sp.	0	NA	NA	NA	NA	NA
783	CP022581.1_Gordonia_rubripertincta	0	NA	NA	NA	NA	NA
784	CP022681.1_Streptococcus_respiraculi	0	NA	NA	NA	NA	NA
785	CP022703.1_Ralstonia_solanacearum	0	NA	NA	NA	NA	NA
786	CP022716.1_Actinobacillus_pleuropneumoniae	1	IncQ1_1__M28829.1	NA	NA	NA	NA
787	CP023058.1_Glaesserella_sp.	0	NA	NA	NA	NA	NA
788	CP023059.1_Glaesserella_sp.	0	NA	NA	NA	NA	NA
789	CP023060.1_Glaesserella_sp.	0	NA	NA	NA	NA	NA
790	CP023135.2_Klebsiella_pneumoniae	1	IncFIB(K)_1_Kpn3_JN233704	NA	NA	NA	NA
791	CP023246.1_Bacillus_cereus	0	NA	NA	NA	NA	NA
792	CP023428.1_Bacillus_subtilis	1	Col(SD853)_1__NC_015392	NA	NA	NA	NA
793	CP023447.1_Campylobacter_jejuni	0	NA	NA	NA	NA	NA
794	CP023542.1_Escherichia_coli	2	IncB/O/K/Z_2__GU256641	IncFIB(AP001918)_1__AP001918	NA	NA	NA
795	CP023646.1_Shigella_sonnei	1	IncFII_1__AY458016	NA	NA	NA	NA
796	CP023647.1_Shigella_sonnei	0	NA	NA	NA	NA	NA
797	CP023648.1_Shigella_sonnei	1	Col(BS512)_1__NC_010656	NA	NA	NA	NA
798	CP023649.1_Shigella_sonnei	0	NA	NA	NA	NA	NA
799	CP023650.1_Shigella_sonnei	1	ColRNAI_1__DQ298019	NA	NA	NA	NA
800	CP023651.1_Shigella_sonnei	1	Col156_1__NC_009781	NA	NA	NA	NA
801	CP023652.1_Shigella_sonnei	0	NA	NA	NA	NA	NA
802	CP023653.1_Shigella_sonnei	1	ColRNAI_1__DQ298019	NA	NA	NA	NA
803	CP023723.1_Klebsiella_pneumoniae	2	IncFIB(Mar)_1_pNDM-Mar_JN420336	IncHI1B_1_pNDM-MAR_JN420336	NA	NA	NA
804	CP023724.1_Klebsiella_pneumoniae	1	IncA/C2_1__JN157804	NA	NA	NA	NA
805	CP023725.1_Klebsiella_pneumoniae	3	IncR_1__DQ449578	IncN_1__AY046276	IncFII(pHN7A8)_1_pHN7A8_JN232517	NA	NA
806	CP023879.1_Klebsiella_oxytoca	1	IncFII_1_pKP91_CP000966	NA	NA	NA	NA
807	CP023880.1_Klebsiella_oxytoca	1	Col440I_1__CP023920.1	NA	NA	NA	NA
808	CP023881.1_Klebsiella_oxytoca	0	NA	NA	NA	NA	NA
809	CP024156.1_Escherichia_coli	1	IncI2_1__KP347127	NA	NA	NA	NA
810	CP024157.1_Escherichia_coli	1	IncFII_1__AY458016	NA	NA	NA	NA
811	CP024158.1_Escherichia_coli	1	IncFIB(AP001918)_1__AP001918	NA	NA	NA	NA
812	CP024249.1_Escherichia_coli	2	IncFII_1_pSFO_AF401292	IncFIB(AP001918)_1__AP001918	NA	NA	NA
813	CP024250.1_Escherichia_coli	1	IncFII(pHN7A8)_1_pHN7A8_JN232517	NA	NA	NA	NA
814	CP024467.1_Shigella_dysenteriae	1	IncX1_4__JN935898	NA	NA	NA	NA
815	CP024468.1_Shigella_dysenteriae	1	IncI1_1_Alpha_AP005147	NA	NA	NA	NA
816	CP024469.1_Shigella_dysenteriae	2	IncFII(29)_1_pUTI89_CP003035	IncFII(pSE11)_1_pSE11_AP009242	NA	NA	NA
817	CP024471.1_Shigella_flexneri	1	IncI1_1_Alpha_AP005147	NA	NA	NA	NA
818	CP024472.1_Shigella_flexneri	1	IncFII_1__AY458016	NA	NA	NA	NA
819	CP024474.1_Shigella_flexneri	1	IncFIB(K)_1_Kpn3_JN233704	NA	NA	NA	NA
820	CP024475.1_Shigella_flexneri	1	IncFII(29)_1_pUTI89_CP003035	NA	NA	NA	NA
821	CP024476.1_Shigella_flexneri	1	IncFII_1__AY458016	NA	NA	NA	NA
822	CP024782.1_Lactobacillus_johnsonii	0	NA	NA	NA	NA	NA
823	CP024783.1_Lactobacillus_johnsonii	0	NA	NA	NA	NA	NA
824	CP024909.1_Enterobacter_cloacae	1	IncFIB(pHCM2)_1_pHCM2_AL513384	NA	NA	NA	NA
825	CP024910.1_Enterobacter_cloacae	2	IncHI2_1__BX664015	IncHI2A_1__BX664015	NA	NA	NA
826	CP024913.1_Cyanobacterium_sp.	0	NA	NA	NA	NA	NA
827	CP024914.1_Cyanobacterium_sp.	0	NA	NA	NA	NA	NA
828	CP025075.1__Bacillus__caldolyticus	0	NA	NA	NA	NA	NA
829	CP025139.1_Escherichia_coli	1	IncFII_1__AY458016	NA	NA	NA	NA
830	CP025212.1_Klebsiella_pneumoniae	1	IncFIB(K)_1_Kpn3_JN233704	NA	NA	NA	NA
831	CP025213.1_Klebsiella_pneumoniae	1	IncR_1__DQ449578	NA	NA	NA	NA
832	CP025214.1_Klebsiella_pneumoniae	1	IncFII(pKPX1)__AP012055	NA	NA	NA	NA
833	CP025215.1_Klebsiella_pneumoniae	1	IncX3_1__JN247852	NA	NA	NA	NA
834	CP025254.1_Escherichia_coli	1	IncFII_1__AY458016	NA	NA	NA	NA
835	CP025255.1_Salmonella_enterica	0	NA	NA	NA	NA	NA
836	CP025397.1_Staphylococcus_haemolyticus	2	repUS70_1_repA(SAP047A)_GQ900405	rep19b_1_repA(SAP105A)_GQ900452	NA	NA	NA
837	CP025398.1_Staphylococcus_haemolyticus	1	rep10_4_repL(pDLK1)_GU562624	NA	NA	NA	NA
838	CP025497.1_Staphylococcus_aureus	2	rep16_2_CDS6(pSJH101)_CP000737	rep19_3_CDS20(pSJH901)_CP000704	NA	NA	NA
839	CP025502.1_Clostridium_perfringens	0	NA	NA	NA	NA	NA
840	CP025503.1_Clostridium_perfringens	0	NA	NA	NA	NA	NA
841	CP025504.1_Clostridium_perfringens	0	NA	NA	NA	NA	NA
842	CP025516.1_Klebsiella_pneumoniae	1	IncFIB(K)_1_Kpn3_JN233704	NA	NA	NA	NA
843	CP025517.1_Klebsiella_pneumoniae	2	IncFIA(HI1)_1_HI1_AF250878	IncR_1__DQ449578	NA	NA	NA
844	CP025617.1_Micrococcus_luteus	0	NA	NA	NA	NA	NA
845	CP025992.1_Lactobacillus_plantarum	0	NA	NA	NA	NA	NA
846	CP026267.1_Aminobacter_sp.	0	NA	NA	NA	NA	NA
847	CP026636.1_Bacillus_filamentosus	0	NA	NA	NA	NA	NA
848	CP026733.1_Shigella_boydii	0	NA	NA	NA	NA	NA
849	CP026745.1_Nocardia_cyriacigeorgica	0	NA	NA	NA	NA	NA
850	CP026764.1_Shigella_flexneri	1	IncFIB(K)_1_Kpn3_JN233704	NA	NA	NA	NA
851	CP026771.1_Shigella_flexneri	1	IncFII_1__AY458016	NA	NA	NA	NA
852	CP026775.1_Shigella_dysenteriae	2	IncFII(29)_1_pUTI89_CP003035	IncFII(pSE11)_1_pSE11_AP009242	NA	NA	NA
853	CP026779.1_Shigella_dysenteriae	2	IncFII(29)_1_pUTI89_CP003035	IncFII(pSE11)_1_pSE11_AP009242	NA	NA	NA
854	CP026783.1_Shigella_dysenteriae	2	IncFII(29)_1_pUTI89_CP003035	IncFII(pSE11)_1_pSE11_AP009242	NA	NA	NA
855	CP026789.1_Shigella_flexneri	1	IncFII(pHN7A8)_1_pHN7A8_JN232517	NA	NA	NA	NA
856	CP026790.1_Shigella_flexneri	3	IncHI1A_1__AF250878	IncHI1B(R27)_1_R27_AF250878	IncFIA(HI1)_1_HI1_AF250878	NA	NA
857	CP026791.1_Shigella_flexneri	1	IncFII(pHN7A8)_1_pHN7A8_JN232517	NA	NA	NA	NA
858	CP026798.1_Shigella_boydii	1	IncFII_1__AY458016	NA	NA	NA	NA
859	CP026800.1_Shigella_flexneri	1	IncFII_1__AY458016	NA	NA	NA	NA
860	CP026806.1_Shigella_dysenteriae	1	IncFII_1__AY458016	NA	NA	NA	NA
861	CP026808.1_Shigella_dysenteriae	0	NA	NA	NA	NA	NA
862	CP026809.1_Shigella_dysenteriae	1	IncFII_1__AY458016	NA	NA	NA	NA
863	CP026812.1_Shigella_flexneri	1	IncFII_1__AY458016	NA	NA	NA	NA
864	CP026813.1_Shigella_boydii	1	IncFII_1__AY458016	NA	NA	NA	NA
865	CP026816.1_Shigella_dysenteriae	0	NA	NA	NA	NA	NA
866	CP026817.1_Shigella_dysenteriae	1	IncFII_1__AY458016	NA	NA	NA	NA
867	CP026818.1_Shigella_dysenteriae	0	NA	NA	NA	NA	NA
868	CP026820.1_Shigella_dysenteriae	1	IncFII_1__AY458016	NA	NA	NA	NA
869	CP026821.1_Shigella_dysenteriae	0	NA	NA	NA	NA	NA
870	CP026822.1_Shigella_dysenteriae	1	IncFII_1__AY458016	NA	NA	NA	NA
871	CP026829.1_Shigella_dysenteriae	1	IncFII_1__AY458016	NA	NA	NA	NA
872	CP026830.1_Shigella_dysenteriae	2	IncFII_1__AY458016	IncFIB(pB171)_1_pB171_AB024946	NA	NA	NA
873	CP026833.1_Shigella_dysenteriae	1	IncFII_1__AY458016	NA	NA	NA	NA
874	CP026835.1_Shigella_dysenteriae	1	IncFII_1__AY458016	NA	NA	NA	NA
875	CP026837.1_Shigella_boydii	1	IncFII_1__AY458016	NA	NA	NA	NA
876	CP026838.1_Shigella_dysenteriae	1	IncFII_1__AY458016	NA	NA	NA	NA
877	CP026841.1_Shigella_dysenteriae	1	IncFII_1__AY458016	NA	NA	NA	NA
878	CP026843.1_Shigella_dysenteriae	1	IncFII_1__AY458016	NA	NA	NA	NA
879	CP026844.1_Shigella_boydii	1	IncFII_1__AY458016	NA	NA	NA	NA
880	CP026876.1_Shigella_boydii	1	IncFII(pHN7A8)_1_pHN7A8_JN232517	NA	NA	NA	NA
881	CP026879.1_Shigella_dysenteriae	1	IncFII(pSE11)_1_pSE11_AP009242	NA	NA	NA	NA
882	CP027121.1_Acinetobacter_baumannii	0	NA	NA	NA	NA	NA
883	CP027122.1_Acinetobacter_baumannii	0	NA	NA	NA	NA	NA
884	CP027124.1_Acinetobacter_baumannii	0	NA	NA	NA	NA	NA
885	CP027128.1_Escherichia_coli	1	Col(MG828)_1__NC_008486	NA	NA	NA	NA
886	CP027130.1_Escherichia_coli	3	IncFII_1__AY458016	IncFIB(AP001918)_1__AP001918	IncFIA_1__AP001918	NA	NA
887	CP027131.1_Escherichia_coli	1	Col(MG828)_1__NC_008486	NA	NA	NA	NA
888	CP027132.1_Escherichia_coli	1	Col(BS512)_1__NC_010656	NA	NA	NA	NA
889	CP027137.1_Escherichia_coli	1	IncN3_1__EF219134	NA	NA	NA	NA
890	CP027144.1_Enterobacter_cloacae	2	IncHI2_1__BX664015	IncHI2A_1__BX664015	NA	NA	NA
891	CP027145.1_Enterobacter_cloacae	2	IncR_1__DQ449578	IncFII(pECLA)_1_pECLA_CP001919	NA	NA	NA
892	CP027152.1_Klebsiella_pneumoniae	2	IncFII(K)_1__CP000648	IncFIB(K)_1_Kpn3_JN233704	NA	NA	NA
893	CP027158.1_Klebsiella_pneumoniae	2	IncFII(K)_1__CP000648	IncFIB(pQil)_1_pQil_JN233705	NA	NA	NA
894	CP027161.1_Klebsiella_pneumoniae	2	IncFII(K)_1__CP000648	IncFIB(K)_1_Kpn3_JN233704	NA	NA	NA
895	CP027167.1_Pseudomonas_aeruginosa	0	NA	NA	NA	NA	NA
896	CP027168.1_Pseudomonas_aeruginosa	0	NA	NA	NA	NA	NA
897	CP027170.1_Pseudomonas_aeruginosa	0	NA	NA	NA	NA	NA
898	CP027173.1_Pseudomonas_aeruginosa	0	NA	NA	NA	NA	NA
899	CP027179.1_Acinetobacter_baumannii	0	NA	NA	NA	NA	NA
900	CP027180.1_Acinetobacter_baumannii	0	NA	NA	NA	NA	NA
901	CP027181.1_Acinetobacter_baumannii	0	NA	NA	NA	NA	NA
902	CP027182.1_Acinetobacter_baumannii	0	NA	NA	NA	NA	NA
903	CP027184.1_Acinetobacter_baumannii	0	NA	NA	NA	NA	NA
904	CP027185.1_Acinetobacter_baumannii	0	NA	NA	NA	NA	NA
905	CP027187.1_Acinetobacter_baumannii	0	NA	NA	NA	NA	NA
906	CP027364.1_Escherichia_coli	2	IncFII_1__AY458016	IncFIB(AP001918)_1__AP001918	NA	NA	NA
907	CP027377.1_Escherichia_coli	1	IncFII_1__AY458016	NA	NA	NA	NA
908	CP027379.1_Escherichia_coli	1	IncB/O/K/Z_1__CU928147	NA	NA	NA	NA
909	CP027485.1_Escherichia_coli	3	IncQ1_1__M28829.1	IncFIB(AP001918)_1__AP001918	IncFII_1__AY458016	NA	NA
910	CP027641.1_Escherichia_coli	3	ColRNAI_1__DQ298019	IncFII(pCoo)_1_pCoo_CR942285	IncFIB(AP001918)_1__AP001918	NA	NA
911	CP027674.1_Escherichia_coli	3	ColRNAI_1__DQ298019	IncFII_1__AY458016	IncFIB(AP001918)_1__AP001918	NA	NA
912	CP027765.1_Escherichia_coli	1	IncFII_1__AY458016	NA	NA	NA	NA
913	CP028380.1_Escherichia_coli	2	IncFIB(AP001918)_1__AP001918	IncB/O/K/Z_3__GQ259888	NA	NA	NA
914	CP028556.1_Acinetobacter_sp.	0	NA	NA	NA	NA	NA
915	CP028557.1_Acinetobacter_sp.	0	NA	NA	NA	NA	NA
916	CP028558.1_Acinetobacter_sp.	0	NA	NA	NA	NA	NA
917	CP028559.1_Acinetobacter_sp.	0	NA	NA	NA	NA	NA
918	CP028560.1_Acinetobacter_sp.	0	NA	NA	NA	NA	NA
919	CP028705.1_Escherichia_coli	1	IncX3_1__JN247852	NA	NA	NA	NA
920	CP028916.1_Klebsiella_pneumoniae	2	IncFIB(K)_1_Kpn3_JN233704	IncHI1B_1_pNDM-MAR_JN420336	NA	NA	NA
921	CP029162.1_Buchnera_aphidicola	0	NA	NA	NA	NA	NA
922	CP029163.1_Buchnera_aphidicola	0	NA	NA	NA	NA	NA
923	CP029444.1_Serratia_marcescens	0	NA	NA	NA	NA	NA
924	CP029445.1_Serratia_marcescens	0	NA	NA	NA	NA	NA
925	CP029446.1_Serratia_marcescens	2	IncU_1__DQ401103	IncX5_1__JX193302	NA	NA	NA
926	CP029447.1_Serratia_marcescens	1	IncL/M(pMU407)_1_pMU407_U27345	NA	NA	NA	NA
927	CP029448.1_Serratia_marcescens	3	IncFII(pCRY)_1_pCRY_NC_005814	IncFII(K)_1__CP000648	IncFIB(K)_1_Kpn3_JN233704	NA	NA
928	CP029656.1_Staphylococcus_aureus	2	rep21_20_p020(pLGA251)_FR821780	rep20_7_repA(SAP074A)_GQ900426	NA	NA	NA
929	CP029661.1_Staphylococcus_aureus	2	rep19b_1_repA(SAP105A)_GQ900452	rep22_1a_repB(pUB110)_X03408	NA	NA	NA
930	CP029662.1_Staphylococcus_aureus	2	rep21_20_p020(pLGA251)_FR821780	rep20_7_repA(SAP074A)_GQ900426	NA	NA	NA
931	CP029665.1_Staphylococcus_aureus	2	rep19_3_CDS20(pSJH901)_CP000704	rep16_2_CDS6(pSJH101)_CP000737	NA	NA	NA
932	CP029670.1_Staphylococcus_aureus	2	rep21_20_p020(pLGA251)_FR821780	rep20_7_repA(SAP074A)_GQ900426	NA	NA	NA
933	CP029672.1_Staphylococcus_aureus	2	rep21_20_p020(pLGA251)_FR821780	rep20_7_repA(SAP074A)_GQ900426	NA	NA	NA
934	CP029690.1_Escherichia_coli	3	IncHI1A_1__AF250878	IncHI1B(R27)_1_R27_AF250878	IncFIA(HI1)_1_HI1_AF250878	NA	NA
935	CP029691.1_Escherichia_coli	1	IncFII(pRSB107)_1_pRSB107_AJ851089	NA	NA	NA	NA
936	CP029717.1_Enterobacter_cloacae	2	IncHI2_1__BX664015	IncHI2A_1__BX664015	NA	NA	NA
937	CP029718.1_Enterobacter_cloacae	1	IncA/C2_1__JN157804	NA	NA	NA	NA
938	CP029719.1_Enterobacter_cloacae	2	IncFII(pECLA)_1_pECLA_CP001919	IncFIB(pECLA)_1_pECLA_CP001919	NA	NA	NA
939	CP029720.1_Enterobacter_cloacae	1	IncL/M(pMU407)_1_pMU407_U27345	NA	NA	NA	NA
940	CP029721.1_Enterobacter_cloacae	1	IncR_1__DQ449578	NA	NA	NA	NA
941	CP029723.1_Klebsiella_pneumoniae	3	IncFII(K)_1__CP000648	IncR_1__DQ449578	IncFIB(pQil)_1_pQil_JN233705	NA	NA
942	CP029724.1_Klebsiella_pneumoniae	2	IncFII(K)_1__CP000648	IncFIB(K)_1_Kpn3_JN233704	NA	NA	NA
943	CP029726.1_Proteus_mirabilis	0	NA	NA	NA	NA	NA
944	CP029728.1_Citrobacter_sp.	1	IncX4_1__CP002895	NA	NA	NA	NA
945	CP029729.1_Citrobacter_sp.	2	IncHI1A_1__AF250878	IncHI1B(R27)_1_R27_AF250878	NA	NA	NA
946	CP029730.1_Citrobacter_sp.	1	IncA/C2_1__JN157804	NA	NA	NA	NA
947	CP029731.1_Citrobacter_sp.	2	IncFIB(S)_1__FN432031	IncFII(Yp)_1_Yersenia_CP000670	NA	NA	NA
948	CP029732.1_Citrobacter_sp.	1	IncFII(p14)_1_p14_JQ418538	NA	NA	NA	NA
949	CP029733.1_Citrobacter_sp.	0	NA	NA	NA	NA	NA
950	CP029734.1_Citrobacter_sp.	1	IncFII_1__AY458016	NA	NA	NA	NA
951	CP029735.1_Citrobacter_sp.	1	IncX3_1__JN247852	NA	NA	NA	NA
952	CP029737.1_Providencia_rettgeri	1	IncA/C2_1__JN157804	NA	NA	NA	NA
953	CP029739.1_Klebsiella_pneumoniae	1	IncFIB(K)_1_Kpn3_JN233704	NA	NA	NA	NA
954	CP029740.1_Klebsiella_pneumoniae	1	IncFII(K)_1__CP000648	NA	NA	NA	NA
955	CP029742.1_Escherichia_coli	1	IncI1_1_Alpha_AP005147	NA	NA	NA	NA
956	CP029743.1_Escherichia_coli	1	IncA/C2_1__JN157804	NA	NA	NA	NA
957	CP029744.1_Escherichia_coli	2	IncFII(29)_1_pUTI89_CP003035	IncFIB(AP001918)_1__AP001918	NA	NA	NA
958	CP029748.1_Escherichia_coli	3	IncFIC(FII)_1__AP001918	IncFIB(AP001918)_1__AP001918	IncN_1__AY046276	NA	NA
959	CP029779.1_Klebsiella_pneumoniae	1	Col440I_1__CP023920.1	NA	NA	NA	NA
960	CU468231.1_Acinetobacter_baumannii	0	NA	NA	NA	NA	NA
961	CU468232.1_Acinetobacter_baumannii	0	NA	NA	NA	NA	NA
962	CU468233.1_Acinetobacter_baumannii	0	NA	NA	NA	NA	NA
963	CU928147.1_Escherichia_coli	2	Col156_1__NC_009781	IncB/O/K/Z_1__CU928147	NA	NA	NA
964	CU928148.1_Escherichia_coli	3	Col156_1__NC_009781	IncFIB(AP001918)_1__AP001918	IncFII(29)_1_pUTI89_CP003035	NA	NA
965	CU928149.1_Escherichia_coli	1	IncX1_1__EU370913	NA	NA	NA	NA
966	CU928159.2_Escherichia_coli	2	IncFII(pCoo)_1_pCoo_CR942285	IncFIB(AP001918)_1__AP001918	NA	NA	NA
967	DQ011112.1_Lactococcus_lactis	0	NA	NA	NA	NA	NA
968	DQ011664.1_Bifidobacterium_catenulatum	0	NA	NA	NA	NA	NA
969	DQ017661.1_Salmonella_enterica	1	IncI1_1_Alpha_AP005147	NA	NA	NA	NA
970	DQ058764.1_Agrobacterium_tumefaciens	0	NA	NA	NA	NA	NA
971	DQ063224.1_Xylella_fastidiosa	0	NA	NA	NA	NA	NA
972	DQ063226.1_Xylella_fastidiosa	0	NA	NA	NA	NA	NA
973	DQ069059.1_Photobacterium_damselae	0	NA	NA	NA	NA	NA
974	DQ089807.2_Lactococcus_lactis	0	NA	NA	NA	NA	NA
975	DQ099911.1_Lactobacillus_plantarum	0	NA	NA	NA	NA	NA
976	DQ103758.1_Bifidobacterium_pseudolongum	0	NA	NA	NA	NA	NA
977	DQ115387.2_Salmonella_enterica	1	IncX1_1__EU370913	NA	NA	NA	NA
978	DQ115388.2_Salmonella_enterica	2	IncFII(S)_1__CP000858	IncX1_1__EU370913	NA	NA	NA
979	DQ116709.1_Lactobacillus_casei	0	NA	NA	NA	NA	NA
980	DQ119295.1_Candidatus_Phytoplasma	0	NA	NA	NA	NA	NA
981	DQ119297.1_Tomato_big	0	NA	NA	NA	NA	NA
982	DQ126685.1_Pseudomonas_sp.	0	NA	NA	NA	NA	NA
983	DQ140180.1_Nocardia_sp.	0	NA	NA	NA	NA	NA
984	DQ140187.1_Bacillus_subtilis	0	NA	NA	NA	NA	NA
985	DQ145546.1_Sinorhizobium_meliloti	0	NA	NA	NA	NA	NA
986	DQ149242.1_Lactococcus_lactis	0	NA	NA	NA	NA	NA
987	DQ149243.1_Lactococcus_lactis	1	rep33_1_rep(pSMA198)_HE613570	NA	NA	NA	NA
988	DQ149244.1_Lactococcus_lactis	0	NA	NA	NA	NA	NA
989	DQ149245.1_Lactococcus_lactis	0	NA	NA	NA	NA	NA
990	DQ173493.1_Streptococcus_dysgalactiae	1	rep34_1_repB(pSdyT132)_DQ173493	NA	NA	NA	NA
991	DQ176855.1_Actinobacillus_pleuropneumoniae	0	NA	NA	NA	NA	NA
992	DQ185139.1_Bacillus_thuringiensis	0	NA	NA	NA	NA	NA
993	DQ185143.1_Bacillus_thuringiensis	0	NA	NA	NA	NA	NA
994	DQ186900.1_Selenomonas_ruminantium	0	NA	NA	NA	NA	NA
995	DQ198799.1_Helicobacter_pylori	0	NA	NA	NA	NA	NA
996	DQ220741.1_Pediococcus_acidilactici	1	rep1_9_repE(pKL0018)_AB290882	NA	NA	NA	NA
997	DQ223897.1_Neisseria_lactamica	0	NA	NA	NA	NA	NA
998	DQ223898.1_Neisseria_lactamica	0	NA	NA	NA	NA	NA
999	DQ223899.1_Neisseria_lactamica	0	NA	NA	NA	NA	NA
1000	DQ227323.1_Neisseria_lactamica	0	NA	NA	NA	NA	NA
1001	DQ227324.1_Neisseria_lactamica	0	NA	NA	NA	NA	NA
1002	DQ227325.1_Neisseria_lactamica	0	NA	NA	NA	NA	NA
1003	DQ227326.1_Neisseria_lactamica	0	NA	NA	NA	NA	NA
1004	DQ227327.1_Neisseria_lactamica	0	NA	NA	NA	NA	NA
1005	DQ229163.1_Neisseria_lactamica	0	NA	NA	NA	NA	NA
1006	DQ229164.1_Neisseria_lactamica	0	NA	NA	NA	NA	NA
1007	DQ229165.1_Neisseria_lactamica	0	NA	NA	NA	NA	NA
1008	DQ229166.1_Neisseria_lactamica	0	NA	NA	NA	NA	NA
1009	DQ239897.1_Helicobacter_pylori	0	NA	NA	NA	NA	NA
1010	DQ268764.2_Salmonella_enterica	1	Col(pWES)_1__DQ268764	NA	NA	NA	NA
1011	DQ278485.1_Acinetobacter_venetianus	0	NA	NA	NA	NA	NA
1012	DQ278486.1_Acinetobacter_venetianus	0	NA	NA	NA	NA	NA
1013	DQ286390.1_Escherichia_coli	1	ColRNAI_1__DQ298019	NA	NA	NA	NA
1014	DQ286581.1_Bifidobacterium_sp.	0	NA	NA	NA	NA	NA
1015	DQ288662.1_Lactococcus_lactis	0	NA	NA	NA	NA	NA
1016	DQ288663.1_Vibrio_vulnificus	0	NA	NA	NA	NA	NA
1017	DQ295022.1_Streptococcus_thermophilus	0	NA	NA	NA	NA	NA
1018	DQ298019.1_Klebsiella_pneumoniae	1	ColRNAI_1__DQ298019	NA	NA	NA	NA
1019	DQ302475.1_Planobispora_rosea	0	NA	NA	NA	NA	NA
1020	DQ305402.1_Bifidobacterium_bifidum	0	NA	NA	NA	NA	NA
1021	DQ311641.1_Escherichia_coli	1	Col8282_1__DQ995352	NA	NA	NA	NA
1022	DQ318776.1_Candidatus_Phytoplasma	0	NA	NA	NA	NA	NA
1023	DQ318777.1_Candidatus_Phytoplasma	0	NA	NA	NA	NA	NA
1024	DQ318958.1_Rhodopseudomonas_palustris	1	Col440I_1__CP023920.1	NA	NA	NA	NA
1025	DQ322649.1_Streptomyces_sp.	0	NA	NA	NA	NA	NA
1026	DQ322650.2_Streptomyces_sp.	0	NA	NA	NA	NA	NA
1027	DQ322651.1_Streptomyces_sp.	0	NA	NA	NA	NA	NA
1028	DQ363750.1_Bacillus_thuringiensis	1	rep12_1_CDS32(pBMB67)_DQ363750	NA	NA	NA	NA
1029	DQ364061.1_Bacillus_thuringiensis	0	NA	NA	NA	NA	NA
1030	DQ364638.1_Escherichia_coli	1	IncFII_1__AY458016	NA	NA	NA	NA
1031	DQ366035.1_Clostridium_perfringens	0	NA	NA	NA	NA	NA
1032	DQ367664.1_Paenibacillus_larvae	0	NA	NA	NA	NA	NA
1033	DQ388534.1_Escherichia_coli	2	IncFII(pSE11)_1_pSE11_AP009242	IncFIB(pB171)_1_pB171_AB024946	NA	NA	NA
1034	DQ390454.1_Escherichia_coli	1	IncN_1__AY046276	NA	NA	NA	NA
1035	DQ390456.1_Staphylococcus_sp.	1	rep19c_1_CDS45(pLEW6932)_NC009130	NA	NA	NA	NA
1036	DQ390457.1_Corynebacterium_sp.	0	NA	NA	NA	NA	NA
1037	DQ390458.1_Corynebacterium_sp.	0	NA	NA	NA	NA	NA
1038	DQ399903.1_Nocardia_sp.	0	NA	NA	NA	NA	NA
1039	DQ399904.1_Nocardiopsis_sp.	0	NA	NA	NA	NA	NA
1040	DQ401103.1_Aeromonas_hydrophila	1	IncU_1__DQ401103	NA	NA	NA	NA
1041	DQ402049.1_Aeromonas_hydrophila	0	NA	NA	NA	NA	NA
1042	DQ438984.1_Planococcus_sp.	0	NA	NA	NA	NA	NA
1043	DQ438985.1_Planococcus_sp.	0	NA	NA	NA	NA	NA
1044	DQ458910.1_Bifidobacterium_longum	0	NA	NA	NA	NA	NA
1045	DQ458911.1_Bifidobacterium_longum	0	NA	NA	NA	NA	NA
1046	DQ459356.1_Cupriavidus_taiwanensis	0	NA	NA	NA	NA	NA
1047	DQ459357.1_Cupriavidus_taiwanensis	0	NA	NA	NA	NA	NA
1048	DQ460733.1_Uncultured_bacterium	1	IncQ2_1__FJ696404	NA	NA	NA	NA
1049	DQ497626.1_Bifidobacterium_breve	0	NA	NA	NA	NA	NA
1050	DQ499634.2_Acidiphilium_multivorum	0	NA	NA	NA	NA	NA
1051	DQ517426.1_Actinobacillus_pleuropneumoniae	0	NA	NA	NA	NA	NA
1052	DQ518170.1_Campylobacter_coli	0	NA	NA	NA	NA	NA
1053	DQ518171.1_Campylobacter_coli	0	NA	NA	NA	NA	NA
1054	DQ518172.1_Campylobacter_coli	0	NA	NA	NA	NA	NA
1055	DQ518173.1_Campylobacter_jejuni	0	NA	NA	NA	NA	NA
1056	DQ534432.1_Lactococcus_lactis	0	NA	NA	NA	NA	NA
1057	DQ659147.1_Pantoea_agglomerans	1	Col(IMGS31)_1__NC_011406	NA	NA	NA	NA
1058	DQ787203.1_Vibrio_cholerae	0	NA	NA	NA	NA	NA
1059	DQ787204.1_Vibrio_cholerae	0	NA	NA	NA	NA	NA
1060	DQ787205.1_Vibrio_cholerae	0	NA	NA	NA	NA	NA
1061	DQ832184.1_Enterococcus_faecium	1	rep29_3_ORF8(pCIZ2)_DQ832184	NA	NA	NA	NA
1062	DQ839391.1_Uncultured_bacterium	1	IncP6_1__JF785550	NA	NA	NA	NA
1063	DQ859906.2_Bacteroides_fragilis	0	NA	NA	NA	NA	NA
1064	DQ888171.1_Rhodococcus_sp.	0	NA	NA	NA	NA	NA
1065	DQ889676.1_Bacillus_cereus	0	NA	NA	NA	NA	NA
1066	DQ915941.1_Helicobacter_pylori	0	NA	NA	NA	NA	NA
1067	DQ916145.1_Escherichia_coli	1	Col156_1__NC_009781	NA	NA	NA	NA
1068	DQ916413.1_Salmonella_typhimurium	1	ColRNAI_1__DQ298019	NA	NA	NA	NA
1069	DQ917780.1_Lactococcus_lactis	0	NA	NA	NA	NA	NA
1070	DQ925488.1_Paenibacillus_popilliae	0	NA	NA	NA	NA	NA
1071	DQ979387.1_Ochrobactrum_anthropi	0	NA	NA	NA	NA	NA
1072	DQ995351.1_Escherichia_coli	1	Col(MG828)_1__NC_008486	NA	NA	NA	NA
1073	DQ995352.1_Escherichia_coli	1	Col8282_1__DQ995352	NA	NA	NA	NA
1074	DQ995353.1_Escherichia_coli	1	ColRNAI_1__DQ298019	NA	NA	NA	NA
1075	DQ995354.1_Escherichia_coli	1	Col156_1__NC_009781	NA	NA	NA	NA
1076	DQ995355.1_Escherichia_coli	0	NA	NA	NA	NA	NA
1077	DQ996270.1_Burkholderia_glumae	0	NA	NA	NA	NA	NA
1078	DQ996271.1_Burkholderia_glumae	0	NA	NA	NA	NA	NA
1079	EF015591.1_Bacillus_coagulans	0	NA	NA	NA	NA	NA
1080	EF015636.1_Avibacterium_paragallinarum	0	NA	NA	NA	NA	NA
1081	EF050075.1_Campylobacter_fetus	0	NA	NA	NA	NA	NA
1082	EF066650.1_Sinorhizobium_meliloti	0	NA	NA	NA	NA	NA
1083	EF079106.1_Comamonas_sp.	0	NA	NA	NA	NA	NA
1084	EF088686.1_Escherichia_coli	1	Col440II_1__CP023921.1	NA	NA	NA	NA
1085	EF090911.1_Escherichia_coli	0	NA	NA	NA	NA	NA
1086	EF107516.1_Uncultured_bacterium	0	NA	NA	NA	NA	NA
1087	EF150947.1_Salmonella_paratyphi	1	Col440I_1__CP023920.1	NA	NA	NA	NA
1088	EF196093.1_Lactobacillus_delbrueckii	0	NA	NA	NA	NA	NA
1089	EF219134.3_Klebsiella_pneumoniae	1	IncN3_1__EF219134	NA	NA	NA	NA
1090	EF221636.1_Cylindrospermum_sp.	0	NA	NA	NA	NA	NA
1091	EF375609.1_Amycolatopsis_benzoatilytica	0	NA	NA	NA	NA	NA
1092	EF382672.1_Klebsiella_pneumoniae	2	IncHI2_1__BX664015	IncHI2A_1__BX664015	NA	NA	NA
1093	EF407946.1_Thermus_sp.	0	NA	NA	NA	NA	NA
1094	EF407947.1_Thermus_sp.	0	NA	NA	NA	NA	NA
1095	EF426472.1_Paulownia_witches_-broom	0	NA	NA	NA	NA	NA
1096	EF426473.1_Paulownia_witches_-broom	0	NA	NA	NA	NA	NA
1097	EF432638.1_Lactobacillus_reuteri	0	NA	NA	NA	NA	NA
1098	EF452232.1_Cylindrospermum_sp.	0	NA	NA	NA	NA	NA
1099	EF488047.1_Corynebacterium_renale	0	NA	NA	NA	NA	NA
1100	EF495198.1_Aeromonas_bestiarum	0	NA	NA	NA	NA	NA
1101	EF495211.1_Arthrobacter_sp.	0	NA	NA	NA	NA	NA
1102	EF495212.1_Arthrobacter_sp.	0	NA	NA	NA	NA	NA
1103	EF535851.1_Stenotrophomonas_maltophilia	0	NA	NA	NA	NA	NA
1104	EF537646.1_Staphylococcus_aureus	1	rep13_3_rep(pWBG1773)_EF537646	NA	NA	NA	NA
1105	EF564599.1_Rickettsia_monacensis	0	NA	NA	NA	NA	NA
1106	EF605268.1_Lactobacillus_sakei	0	NA	NA	NA	NA	NA
1107	EF633507.1_Salmonella_enterica	1	IncW_1__EF633507	NA	NA	NA	NA
1108	EF679779.1_Laribacter_hongkongensis	0	NA	NA	NA	NA	NA
1109	EU030683.1_Bifidobacterium_asteroides	0	NA	NA	NA	NA	NA
1110	EU043115.1_Paracoccus_methylutens	0	NA	NA	NA	NA	NA
1111	EU090225.1_Escherichia_coli	1	Col156_1__NC_009781	NA	NA	NA	NA
1112	EU092237.1_Pantoea_agglomerans	0	NA	NA	NA	NA	NA
1113	EU130936.1_Bacillus_thuringiensis	0	NA	NA	NA	NA	NA
1114	EU137666.1_Myxococcus_fulvus	0	NA	NA	NA	NA	NA
1115	EU149765.1_Amycolatopsis_mediterranei	0	NA	NA	NA	NA	NA
1116	EU156059.1_Vibrio_nigripulchritudo	0	NA	NA	NA	NA	NA
1117	EU159455.1_Vibrio_shilonii	0	NA	NA	NA	NA	NA
1118	EU164802.1_Staphylococcus_aureus	1	rep21_22_CDS1(pUSA01)_NC007790	NA	NA	NA	NA
1119	EU170348.1_Staphylococcus_aureus	1	rep13_4_rep(pKH13)_EU170347	NA	NA	NA	NA
1120	EU185047.1_Lactobacillus_sakei	1	repUS54_1_rep2(pYSI8)_EU185047	NA	NA	NA	NA
1121	EU186381.1_Agrobacterium_rhizogenes	0	NA	NA	NA	NA	NA
1122	EU192194.2_Streptococcus_pyogenes	1	repUS49_1_rep(pGB2001)_JF308630	NA	NA	NA	NA
1123	EU195449.1_Klebsiella_pneumoniae	1	IncN_1__AY046276	NA	NA	NA	NA
1124	EU219533.1_Salmonella_enterica	1	IncX1_1__EU370913	NA	NA	NA	NA
1125	EU236595.3_Weissella_cibaria	0	NA	NA	NA	NA	NA
1126	EU255257.1_Lactobacillus_paracasei	0	NA	NA	NA	NA	NA
1127	EU266532.1_Enterobacter_cloacae	1	IncQ1_1__M28829.1	NA	NA	NA	NA
1128	EU294228.1_Acinetobacter_baumannii	0	NA	NA	NA	NA	NA
1129	EU315244.1_Collimonas_fungivorans	0	NA	NA	NA	NA	NA
1130	EU327398.1_Enterococcus_faecium	1	rep14b_3_rep(pRI1)_EU327398	NA	NA	NA	NA
1131	EU330199.1_Escherichia_coli	2	IncFIC(FII)_1__AP001918	IncFIB(AP001918)_1__AP001918	NA	NA	NA
1132	EU331425.1_Salmonella_enterica	0	NA	NA	NA	NA	NA
1133	EU331426.1_Klebsiella_pneumoniae	0	NA	NA	NA	NA	NA
1134	EU333812.1_Staphylococcus_aureus	1	rep21_24_rep(CN1_plasmid2)_NC_022227	NA	NA	NA	NA
1135	EU350088.1_Staphylococcus_aureus	1	rep21_14_rep(pKH21)_EU350088	NA	NA	NA	NA
1136	EU350089.1_Staphylococcus_aureus	1	rep10_4_repL(pDLK1)_GU562624	NA	NA	NA	NA
1137	EU350090.1_Staphylococcus_aureus	1	rep10_4_repL(pDLK1)_GU562624	NA	NA	NA	NA
1138	EU362918.1_Bacillus_thuringiensis	0	NA	NA	NA	NA	NA
1139	EU362919.1_Bacillus_thuringiensis	0	NA	NA	NA	NA	NA
1140	EU365621.1_Staphylococcus_aureus	1	rep7a_16_repC(Cassette)_AB037671	NA	NA	NA	NA
1141	EU365622.1_Staphylococcus_aureus	1	rep7a_12_repC(pKH17)_NC010284	NA	NA	NA	NA
1142	EU366902.1_Staphylococcus_aureus	1	rep23_2_rep(pV030)_EU366902	NA	NA	NA	NA
1143	EU370687.1_Enterococcus_faecium	1	rep11c_2_repA(pJS33)_EU370687	NA	NA	NA	NA
1144	EU370913.1_Escherichia_coli	1	IncX1_1__EU370913	NA	NA	NA	NA
1145	EU372836.1_Streptomyces_sp.	0	NA	NA	NA	NA	NA
1146	EU383016.1_Klebsiella_pneumoniae	1	IncFII(pMET)_1_pMET1_EU383016	NA	NA	NA	NA
1147	EU410482.1_Pseudomonas_aeruginosa	0	NA	NA	NA	NA	NA
1148	EU418923.1_Escherichia_coli	1	IncI1_1_Alpha_AP005147	NA	NA	NA	NA
1149	EU418926.1_Escherichia_coli	1	IncI1_1_Alpha_AP005147	NA	NA	NA	NA
1150	EU418931.1_Escherichia_coli	1	IncI1_1_Alpha_AP005147	NA	NA	NA	NA
1151	EU421841.2_Acidithiobacillus_caldus	0	NA	NA	NA	NA	NA
1152	EU429323.1_Mycoplasma_yeatsii	0	NA	NA	NA	NA	NA
1153	EU429343.1_Lactobacillus_farciminis	0	NA	NA	NA	NA	NA
1154	EU555173.1_Lactobacillus_sakei	1	repUS53_1_repB(pJB01)_AY425961	NA	NA	NA	NA
1155	EU573358.1_Vibrio_tapetis	0	NA	NA	NA	NA	NA
1156	EU574928.1_Vibrio_fluvialis	0	NA	NA	NA	NA	NA
1157	EU583804.1_Lactobacillus_reuteri	1	rep30_1_CDS22269(pLR581)_CP002845	NA	NA	NA	NA
1158	EU595645.1_Bartonella_tribocorum	0	NA	NA	NA	NA	NA
1159	EU596446.1_Lactobacillus_reuteri	0	NA	NA	NA	NA	NA
1160	EU602348.1_Staphylococcus_sciuri	1	rep13_4_rep(pKH13)_EU170347	NA	NA	NA	NA
1161	EU636993.1_Pseudoalteromonas_sp.	0	NA	NA	NA	NA	NA
1162	EU675685.1_Escherichia_coli	1	ColRNAI_1__DQ298019	NA	NA	NA	NA
1163	EU685104.1_Streptococcus_parasanguinis	1	repUS38_1_rep(pFW213)_EU685104	NA	NA	NA	NA
1164	EU697813.1_Serratia_marcescens	1	Col440I_1__CP023920.1	NA	NA	NA	NA
1165	EU707943.1_Arcobacter_butzleri	0	NA	NA	NA	NA	NA
1166	EU709732.1_Zymomonas_mobilis	0	NA	NA	NA	NA	NA
1167	EU715370.1_Actinobacillus_pleuropneumoniae	0	NA	NA	NA	NA	NA
1168	EU727537.1_Alpha_proteobacterium	0	NA	NA	NA	NA	NA
1169	EU741249.1_Capnocytophaga_canimorsus	0	NA	NA	NA	NA	NA
1170	EU818711.2_Bacteroides_uniformis	0	NA	NA	NA	NA	NA
1171	EU850812.1_Francisella_philomiragia	0	NA	NA	NA	NA	NA
1172	EU850813.1_Francisella_philomiragia	0	NA	NA	NA	NA	NA
1173	EU855787.1_Enterobacter_cloacae	2	IncHI2_1__BX664015	IncHI2A_1__BX664015	NA	NA	NA
1174	EU855788.1_Enterobacter_cloacae	2	IncHI2_1__BX664015	IncHI2A_1__BX664015	NA	NA	NA
1175	EU880929.1_Klebsiella_pneumoniae	1	IncN_1__AY046276	NA	NA	NA	NA
1176	EU881985.1_Lactobacillus_plantarum	1	repUS64_1_repA(pR18)_JN601038	NA	NA	NA	NA
1177	EU925817.1_Aeromonas_hydrophila	1	IncQ2_1__FJ696404	NA	NA	NA	NA
1178	EU930825.1_Staphylococcus_simulans	1	rep7a_19_rep(pACK4)_EU930825	NA	NA	NA	NA
1179	EU935739.1_Escherichia_coli	2	IncFIA_1__AP001918	IncFII_1__AY458016	NA	NA	NA
1180	EU938349.1_Klebsiella_pneumoniae	1	IncL/M_1__AF550415	NA	NA	NA	NA
1181	EU999782.1_Escherichia_coli	1	Col(MG828)_1__NC_008486	NA	NA	NA	NA
1182	FJ012880.1_Uncultured_bacterium	0	NA	NA	NA	NA	NA
1183	FJ012881.1_Uncultured_bacterium	0	NA	NA	NA	NA	NA
1184	FJ012882.1_Uncultured_bacterium	0	NA	NA	NA	NA	NA
1185	FJ040197.1_Leuconostoc_citreum	0	NA	NA	NA	NA	NA
1186	FJ042668.1_Klebsiella_pneumoniae	0	NA	NA	NA	NA	NA
1187	FJ172221.1_Neisseria_gonorrhoeae	0	NA	NA	NA	NA	NA
1188	FJ176937.1_Pectobacterium_atrosepticum	0	NA	NA	NA	NA	NA
1189	FJ197818.1_Pasteurella_multocida	0	NA	NA	NA	NA	NA
1190	FJ207465.1_Staphylococcus_aureus	1	rep7b_2_rep(pVGA)_NC011605	NA	NA	NA	NA
1191	FJ223605.1_Klebsiella_pneumoniae	1	IncN_1__AY046276	NA	NA	NA	NA
1192	FJ223606.1_Klebsiella_pneumoniae	1	ColRNAI_1__DQ298019	NA	NA	NA	NA
1193	FJ223607.1_Klebsiella_pneumoniae	1	IncN_1__AY046276	NA	NA	NA	NA
1194	FJ234438.1_Pasteurella_multocida	0	NA	NA	NA	NA	NA
1195	FJ374272.1_Lactobacillus_plantarum	1	repUS47_1_repB(pLFE1)_FJ374272	NA	NA	NA	NA
1196	FJ375766.1_Lactobacillus_plantarum	1	repUS64_1_repA(pR18)_JN601038	NA	NA	NA	NA
1197	FJ494913.1_Klebsiella_pneumoniae	1	IncFII_1__AY458016	NA	NA	NA	NA
1198	FJ573246.1_Escherichia_coli	1	Col156_1__NC_009781	NA	NA	NA	NA
1199	FJ613505.1_Pedobacter_sp.	0	NA	NA	NA	NA	NA
1200	FJ621586.1_Escherichia_coli	1	IncA/C2_1__JN157804	NA	NA	NA	NA
1201	FJ621587.1_Salmonella_enterica	1	IncA/C2_1__JN157804	NA	NA	NA	NA
1202	FJ626843.1_Shewanella_sp.	0	NA	NA	NA	NA	NA
1203	FJ649478.1_Lactococcus_lactis	1	repUS33_1_repA(pGdh442)_AY849557	NA	NA	NA	NA
1204	FJ666132.1_Escherichia_coli	1	IncX1_1__EU370913	NA	NA	NA	NA
1205	FJ696404.1_Escherichia_coli	1	IncQ2_1__FJ696404	NA	NA	NA	NA
1206	FJ705299.1_Buchnera_aphidicola	0	NA	NA	NA	NA	NA
1207	FJ705301.1_Buchnera_aphidicola	0	NA	NA	NA	NA	NA
1208	FJ705806.1_Escherichia_coli	1	IncA/C_1__FJ705807	NA	NA	NA	NA
1209	FJ705807.1_Aeromonas_hydrophila	1	IncA/C_1__FJ705807	NA	NA	NA	NA
1210	FJ755814.1_Lactobacillus_plantarum	1	repUS64_1_repA(pR18)_JN601038	NA	NA	NA	NA
1211	FJ851149.1_Lactobacillus_helveticus	0	NA	NA	NA	NA	NA
1212	FJ865444.1_Selenomonas_ruminantium	0	NA	NA	NA	NA	NA
1213	FJ876826.1_Klebsiella_pneumoniae	1	IncFII(K)_1__CP000648	NA	NA	NA	NA
1214	FJ905104.1__Rehmannia_glutinosa_	0	NA	NA	NA	NA	NA
1215	FJ947048.1_Haemophilus_parasuis	0	NA	NA	NA	NA	NA
1216	FJ948173.1_Pseudomonas_putida	0	NA	NA	NA	NA	NA
1217	FJ985252.1_Escherichia_coli	1	Col156_1__NC_009781	NA	NA	NA	NA
1218	FM210331.1_Acinetobacter_baumannii	0	NA	NA	NA	NA	NA
1219	FN394966.1_Lactobacillus_pentosus	0	NA	NA	NA	NA	NA
1220	FN429022.1_Rahnella_sp.	0	NA	NA	NA	NA	NA
1221	FN429023.1_Rahnella_sp.	0	NA	NA	NA	NA	NA
1222	FN429025.1_Rahnella_aquatilis	0	NA	NA	NA	NA	NA
1223	FN429026.1_Rahnella_aquatilis	0	NA	NA	NA	NA	NA
1224	FN429765.1_Uncultured_bacterium	0	NA	NA	NA	NA	NA
1225	FN429766.1_Uncultured_bacterium	0	NA	NA	NA	NA	NA
1226	FN429767.1_Uncultured_bacterium	0	NA	NA	NA	NA	NA
1227	FN429768.1_Uncultured_bacterium	0	NA	NA	NA	NA	NA
1228	FN432031.1_Salmonella_enterica	3	IncQ1_1__M28829.1	IncFII(S)_1__CP000858	IncFIB(S)_1__FN432031	NA	NA
1229	FN594520.1_Shigella_sonnei	1	IncFII_1__AY458016	NA	NA	NA	NA
1230	FN597255.1_Acetobacter_estunensis	0	NA	NA	NA	NA	NA
1231	FN597600.2_Photobacterium_damselae	0	NA	NA	NA	NA	NA
1232	FN667595.1_Lactobacillus_acidipiscis	0	NA	NA	NA	NA	NA
1233	FN668942.1_Clostridium_difficile	0	NA	NA	NA	NA	NA
1234	FN677368.1_Staphylococcus_hyicus	1	repUS45_1_rep(pKKS966)_FN677368	NA	NA	NA	NA
1235	FN691998.1_Photorhabdus_asymbiotica	0	NA	NA	NA	NA	NA
1236	FN806792.1_Staphylococcus_aureus	1	repUS51_1_rep(pCPS49)_FN806792	NA	NA	NA	NA
1237	FN822745.1_Escherichia_coli	1	IncFII_1_pSFO_AF401292	NA	NA	NA	NA
1238	FN822746.1_Escherichia_coli	2	IncFII(29)_1_pUTI89_CP003035	IncFIB(AP001918)_1__AP001918	NA	NA	NA
1239	FN822749.1_Escherichia_coli	1	ColRNAI_1__DQ298019	NA	NA	NA	NA
1240	FN868248.1_Pantoea_agglomerans	0	NA	NA	NA	NA	NA
1241	FN868832.1_Escherichia_coli	1	IncB/O/K/Z_4__FN868832	NA	NA	NA	NA
1242	FN869858.1_Pediococcus_pentosaceus	0	NA	NA	NA	NA	NA
1243	FP885890.1_Ralstonia_solanacearum	0	NA	NA	NA	NA	NA
1244	FP885907.1_Ralstonia_solanacearum	0	NA	NA	NA	NA	NA
1245	FP893246.1_Vibrio_nigripulchritudo	0	NA	NA	NA	NA	NA
1246	FR667693.1_Listeria_grayi	1	rep26_2_repA(pLGUG1)_FR667693	NA	NA	NA	NA
1247	FR675941.1_Bacillus_cereus	0	NA	NA	NA	NA	NA
1248	FR719210.1_Erwinia_amylovora	0	NA	NA	NA	NA	NA
1249	FR719211.1_Erwinia_amylovora	0	NA	NA	NA	NA	NA
1250	FR719212.1_Erwinia_amylovora	0	NA	NA	NA	NA	NA
1251	FR820585.2_Pseudomonas_savastanoi	0	NA	NA	NA	NA	NA
1252	FR820586.1_Pseudomonas_savastanoi	0	NA	NA	NA	NA	NA
1253	FR872378.1_Lactococcus_lactis	0	NA	NA	NA	NA	NA
1254	GQ131302.1_Vibrio_parahaemolyticus	0	NA	NA	NA	NA	NA
1255	GQ149342.1_Escherichia_coli	1	ColRNAI_1__DQ298019	NA	NA	NA	NA
1256	GQ149343.1_Escherichia_coli	2	ColRNAI_1__DQ298019	rep22_1b_repB(pAMalpha1)_AF503772	NA	NA	NA
1257	GQ149344.1_Escherichia_coli	1	Col440I_1__CP023920.1	NA	NA	NA	NA
1258	GQ149345.1_Escherichia_coli	0	NA	NA	NA	NA	NA
1259	GQ149346.1_Escherichia_coli	1	ColRNAI_1__DQ298019	NA	NA	NA	NA
1260	GQ149347.1_Escherichia_coli	2	ColRNAI_1__DQ298019	rep22_1b_repB(pAMalpha1)_AF503772	NA	NA	NA
1261	GQ149348.1_Escherichia_coli	1	ColRNAI_1__DQ298019	NA	NA	NA	NA
1262	GQ160960.2_Serratia_marcescens	0	NA	NA	NA	NA	NA
1263	GQ293073.1_Zymomonas_mobilis	0	NA	NA	NA	NA	NA
1264	GQ293074.1_Zymomonas_mobilis	0	NA	NA	NA	NA	NA
1265	GQ329881.1_Rickettsia_felis	0	NA	NA	NA	NA	NA
1266	GQ342610.1_Acinetobacter_calcoaceticus	0	NA	NA	NA	NA	NA
1267	GQ353340.1_Endophytic_bacterium	1	Col440I_1__CP023920.1	NA	NA	NA	NA
1268	GQ374156.1_Escherichia_coli	1	Col440I_1__CP023920.1	NA	NA	NA	NA
1269	GQ374157.1_Escherichia_coli	1	Col440I_1__CP023920.1	NA	NA	NA	NA
1270	GQ377752.1_Acinetobacter_baumannii	0	NA	NA	NA	NA	NA
1271	GQ379901.1_Salmonella_enterica	1	IncQ1_1__M28829.1	NA	NA	NA	NA
1272	GQ395338.1_Vibrio_alginolyticus	0	NA	NA	NA	NA	NA
1273	GQ398086.1_Escherichia_coli	3	IncFIB(AP001918)_1__AP001918	Col156_1__NC_009781	IncFII(29)_1_pUTI89_CP003035	NA	NA
1274	GQ401131.1_Burkholderia_pseudomallei	0	NA	NA	NA	NA	NA
1275	GQ404376.1_Bacillus_cereus	1	ColRNAI_1__DQ298019	NA	NA	NA	NA
1276	GQ468938.1_Paracoccus_aminophilus	0	NA	NA	NA	NA	NA
1277	GQ470395.1_Salmonella_enterica	1	ColRNAI_1__DQ298019	NA	NA	NA	NA
1278	GQ484954.1_Enterococcus_faecalis	1	rep1_8_repE(pWZ909)_GQ484954	NA	NA	NA	NA
1279	GQ484955.1_Enterococcus_faecalis	1	rep1_8_repE(pWZ909)_GQ484954	NA	NA	NA	NA
1280	GQ484956.1_Enterococcus_faecalis	1	rep1_8_repE(pWZ909)_GQ484954	NA	NA	NA	NA
1281	GQ900376.1_Staphylococcus_sp.	0	NA	NA	NA	NA	NA
1282	GQ900377.1_Staphylococcus_aureus	1	rep20_7_repA(SAP074A)_GQ900426	NA	NA	NA	NA
1283	GQ900378.1_Staphylococcus_aureus	1	rep20_3_rep(pTW20)_FN433597	NA	NA	NA	NA
1284	GQ900379.1_Staphylococcus_aureus	3	rep7a_10_ORF(pKH1)_SAU38656	repUS12_2_repB(SAP014A)_GQ900379	rep15_1_repA(pLW043)_AE017171	NA	NA
1285	GQ900380.1_Staphylococcus_aureus	2	rep19_3_CDS20(pSJH901)_CP000704	rep16_2_CDS6(pSJH101)_CP000737	NA	NA	NA
1286	GQ900381.1_Staphylococcus_epidermidis	3	rep13_13_repRC(pSK41)_AF051917	repUS12_2_repB(SAP014A)_GQ900379	rep39_2_repA(SAP016A)_GQ900381	NA	NA
1287	GQ900382.1_Staphylococcus_aureus	1	rep20_3_rep(pTW20)_FN433597	NA	NA	NA	NA
1288	GQ900383.1_Staphylococcus_sp.	1	rep39_2_repA(SAP016A)_GQ900381	NA	NA	NA	NA
1289	GQ900384.1_Staphylococcus_sp.	1	rep5e_2_SAP018B003(SAP018B)_GQ900384	NA	NA	NA	NA
1290	GQ900385.1_Staphylococcus_aureus	3	rep16_2_CDS6(pSJH101)_CP000737	rep5a_1_repSAP001(pN315)_AP003139	rep19_7_repA(SAP019A)_GQ900385	NA	NA
1291	GQ900386.1_Staphylococcus_sp.	1	repUS68_1_rep(SAP020A)_GQ900386	NA	NA	NA	NA
1292	GQ900387.1_Staphylococcus_aureus	2	rep21_20_p020(pLGA251)_FR821780	rep20_3_rep(pTW20)_FN433597	NA	NA	NA
1293	GQ900388.1_Staphylococcus_aureus	2	rep19_3_CDS20(pSJH901)_CP000704	rep16_2_CDS6(pSJH101)_CP000737	NA	NA	NA
1294	GQ900389.1_Staphylococcus_aureus	1	rep24a_1_rep(pWBG745)_GQ900389	NA	NA	NA	NA
1295	GQ900390.1_Staphylococcus_aureus	3	rep16_2_CDS6(pSJH101)_CP000737	rep19_10_rep(pWBG746)_GQ900390	rep20_1_ORF1(EDINA)_AP003089	NA	NA
1296	GQ900391.1_Staphylococcus_aureus	1	rep24b_1_rep(pWBG749)_GQ900391	NA	NA	NA	NA
1297	GQ900392.1_Staphylococcus_aureus	2	rep5a_1_repSAP001(pN315)_AP003139	rep16_1_CDS8(pSAS)_BX571858	NA	NA	NA
1298	GQ900393.1_Staphylococcus_aureus	1	rep10_4_repL(pDLK1)_GU562624	NA	NA	NA	NA
1299	GQ900394.1_Staphylococcus_aureus	3	rep5a_3_rep(pWBG752)_GQ900394	rep19_3_CDS20(pSJH901)_CP000704	rep16_2_CDS6(pSJH101)_CP000737	NA	NA
1300	GQ900395.1_Staphylococcus_aureus	3	rep7a_10_ORF(pKH1)_SAU38656	rep7a_15_repC(pS0385p1)_AM990993	rep20_2_repA(pWBG753)_GQ900395	NA	NA
1301	GQ900396.1_Staphylococcus_aureus	1	rep21_1_rep(pWBG754)_GQ900396	NA	NA	NA	NA
1302	GQ900397.1_Staphylococcus_aureus	2	rep5a_1_repSAP001(pN315)_AP003139	rep16_3_rep(pSaa6159)_CP002115	NA	NA	NA
1303	GQ900398.1_Staphylococcus_aureus	1	rep20_7_repA(SAP074A)_GQ900426	NA	NA	NA	NA
1304	GQ900399.1_Staphylococcus_aureus	3	rep16_2_CDS6(pSJH101)_CP000737	rep19_5_rep(pWBG747)_GQ900399	rep20_1_ORF1(EDINA)_AP003089	NA	NA
1305	GQ900400.1_Staphylococcus_aureus	0	NA	NA	NA	NA	NA
1306	GQ900401.1_Staphylococcus_aureus	2	rep19_8_repA(pWBG759)_GQ900401	rep16_5_SAP041A019(pWBG759)_GQ900401	NA	NA	NA
1307	GQ900402.1_Staphylococcus_epidermidis	1	rep39_3_repA(SAP045A)_GQ900402	NA	NA	NA	NA
1308	GQ900403.1_Staphylococcus_aureus	2	rep19_3_CDS20(pSJH901)_CP000704	rep16_2_CDS6(pSJH101)_CP000737	NA	NA	NA
1309	GQ900404.1_Staphylococcus_aureus	1	rep21_22_CDS1(pUSA01)_NC007790	NA	NA	NA	NA
1310	GQ900405.1_Staphylococcus_aureus	3	rep21_24_rep(CN1_plasmid2)_NC_022227	rep5a_4_rep(SAP047A)_GQ900405	repUS70_1_repA(SAP047A)_GQ900405	NA	NA
1311	GQ900406.1_Staphylococcus_aureus	2	rep21_20_p020(pLGA251)_FR821780	rep20_7_repA(SAP074A)_GQ900426	NA	NA	NA
1312	GQ900407.1_Staphylococcus_aureus	2	rep19_3_CDS20(pSJH901)_CP000704	rep16_2_CDS6(pSJH101)_CP000737	NA	NA	NA
1313	GQ900408.1_Staphylococcus_aureus	1	rep21_22_CDS1(pUSA01)_NC007790	NA	NA	NA	NA
1314	GQ900409.1_Staphylococcus_aureus	2	rep19_3_CDS20(pSJH901)_CP000704	rep16_2_CDS6(pSJH101)_CP000737	NA	NA	NA
1315	GQ900410.1_Staphylococcus_aureus	2	rep19_3_CDS20(pSJH901)_CP000704	rep16_2_CDS6(pSJH101)_CP000737	NA	NA	NA
1316	GQ900411.1_Staphylococcus_aureus	1	rep21_22_CDS1(pUSA01)_NC007790	NA	NA	NA	NA
1317	GQ900412.1_Staphylococcus_aureus	3	rep21_1_rep(pWBG754)_GQ900396	rep19_3_CDS20(pSJH901)_CP000704	rep16_2_CDS6(pSJH101)_CP000737	NA	NA
1318	GQ900413.1_Staphylococcus_aureus	2	rep16_1_CDS8(pSAS)_BX571858	rep5a_1_repSAP001(pN315)_AP003139	NA	NA	NA
1319	GQ900414.1_Staphylococcus_aureus	1	rep20_9_repA(SAP055A)_GQ900414	NA	NA	NA	NA
1320	GQ900415.1_Staphylococcus_aureus	2	rep20_10_repA(SAP057A)_NC013334	repUS5_1_CDS20(pETB)_NC003265	NA	NA	NA
1321	GQ900416.1_Staphylococcus_aureus	2	rep21_20_p020(pLGA251)_FR821780	rep20_7_repA(SAP074A)_GQ900426	NA	NA	NA
1322	GQ900417.1_Staphylococcus_aureus	1	rep7a_11_rep(SAP060B)_GQ900417	NA	NA	NA	NA
1323	GQ900418.1_Staphylococcus_aureus	3	rep21_20_p020(pLGA251)_FR821780	rep39_2_repA(SAP016A)_GQ900381	rep20_8_repA(SAP063A)_GQ900418	NA	NA
1324	GQ900419.1_Staphylococcus_aureus	2	rep21_20_p020(pLGA251)_FR821780	rep20_3_rep(pTW20)_FN433597	NA	NA	NA
1325	GQ900420.1_Staphylococcus_aureus	1	rep13_4_rep(pKH13)_EU170347	NA	NA	NA	NA
1326	GQ900421.1_Staphylococcus_aureus	1	rep15_1_repA(pLW043)_AE017171	NA	NA	NA	NA
1327	GQ900422.1_Staphylococcus_aureus	1	rep15_1_repA(pLW043)_AE017171	NA	NA	NA	NA
1328	GQ900423.1_Staphylococcus_aureus	1	rep21_9_rep(pKH12)_EU168704	NA	NA	NA	NA
1329	GQ900424.1_Staphylococcus_aureus	2	rep5a_1_repSAP001(pN315)_AP003139	rep16_1_CDS8(pSAS)_BX571858	NA	NA	NA
1330	GQ900425.1_Staphylococcus_aureus	2	rep5a_1_repSAP001(pN315)_AP003139	rep16_3_rep(pSaa6159)_CP002115	NA	NA	NA
1331	GQ900426.1_Staphylococcus_aureus	2	rep21_20_p020(pLGA251)_FR821780	rep20_7_repA(SAP074A)_GQ900426	NA	NA	NA
1332	GQ900427.1_Staphylococcus_aureus	2	rep5a_1_repSAP001(pN315)_AP003139	rep20_4_repA(SAP102A)_GQ900496	NA	NA	NA
1333	GQ900428.1_Staphylococcus_aureus	2	rep5a_1_repSAP001(pN315)_AP003139	rep20_4_repA(SAP102A)_GQ900496	NA	NA	NA
1334	GQ900429.1_Staphylococcus_aureus	0	NA	NA	NA	NA	NA
1335	GQ900430.1_Staphylococcus_aureus	2	rep5a_1_repSAP001(pN315)_AP003139	rep20_4_repA(SAP102A)_GQ900496	NA	NA	NA
1336	GQ900431.1_Staphylococcus_aureus	1	rep10_4_repL(pDLK1)_GU562624	NA	NA	NA	NA
1337	GQ900432.1_Staphylococcus_aureus	2	rep13_13_repRC(pSK41)_AF051917	rep15_1_repA(pLW043)_AE017171	NA	NA	NA
1338	GQ900433.1_Staphylococcus_aureus	1	rep15_1_repA(pLW043)_AE017171	NA	NA	NA	NA
1339	GQ900434.1_Staphylococcus_aureus	2	rep13_13_repRC(pSK41)_AF051917	rep15_1_repA(pLW043)_AE017171	NA	NA	NA
1340	GQ900435.1_Enterococcus_faecium	0	NA	NA	NA	NA	NA
1341	GQ900436.1_Staphylococcus_aureus	1	rep7b_3_SAP089A003(SAP089A)_GQ900440	NA	NA	NA	NA
1342	GQ900437.1_Staphylococcus_aureus	1	rep7a_16_repC(Cassette)_AB037671	NA	NA	NA	NA
1343	GQ900438.1_Staphylococcus_aureus	1	repUS16_2_repB(SAP085B)_GQ900438	NA	NA	NA	NA
1344	GQ900439.1_Staphylococcus_aureus	1	repUS21_1_rep(pWBG764)_GQ900468	NA	NA	NA	NA
1345	GQ900440.1_Staphylococcus_aureus	1	rep7b_3_SAP089A003(SAP089A)_GQ900440	NA	NA	NA	NA
1346	GQ900441.1_Staphylococcus_aureus	1	rep7a_16_repC(Cassette)_AB037671	NA	NA	NA	NA
1347	GQ900442.1_Staphylococcus_aureus	1	rep10_6_rep(SAP093B)_GQ900442	NA	NA	NA	NA
1348	GQ900443.1_Staphylococcus_aureus	1	rep7a_15_repC(pS0385p1)_AM990993	NA	NA	NA	NA
1349	GQ900444.1_Staphylococcus_aureus	1	rep20_3_rep(pTW20)_FN433597	NA	NA	NA	NA
1350	GQ900445.1_Staphylococcus_aureus	1	rep7a_16_repC(Cassette)_AB037671	NA	NA	NA	NA
1351	GQ900446.1_Staphylococcus_aureus	1	rep20_3_rep(pTW20)_FN433597	NA	NA	NA	NA
1352	GQ900447.1_Staphylococcus_aureus	2	rep21_20_p020(pLGA251)_FR821780	rep20_8_repA(SAP063A)_GQ900418	NA	NA	NA
1353	GQ900448.1_Staphylococcus_aureus	3	rep16_2_CDS6(pSJH101)_CP000737	rep19_16_rep(pSK156)_GQ900448	rep20_1_ORF1(EDINA)_AP003089	NA	NA
1354	GQ900449.1_Staphylococcus_aureus	2	repUS46_1_SAP099B017(SAP099B)_GQ900449	repUS23_1_repA(SAP099B)_GQ900449	NA	NA	NA
1355	GQ900452.1_Staphylococcus_epidermidis	1	rep19b_1_repA(SAP105A)_GQ900452	NA	NA	NA	NA
1356	GQ900453.1_Staphylococcus_epidermidis	1	rep20_12_repA(SAP105B)_GQ900453	NA	NA	NA	NA
1357	GQ900454.2_Staphylococcus_epidermidis	2	rep5c_1_rep(pRJ9)_AF447813	rep40_1_repA(SAP106A)_GQ900454	NA	NA	NA
1358	GQ900455.1_Staphylococcus_epidermidis	1	rep5b_4_SAP106B007(SAP106B)_GQ900455	NA	NA	NA	NA
1359	GQ900456.1_Staphylococcus_epidermidis	0	NA	NA	NA	NA	NA
1360	GQ900457.1_Staphylococcus_epidermidis	1	rep39_2_repA(SAP016A)_GQ900381	NA	NA	NA	NA
1361	GQ900458.1_Staphylococcus_epidermidis	1	rep19c_5_rep(SAP108A)_GQ900458	NA	NA	NA	NA
1362	GQ900459.1_Staphylococcus_epidermidis	1	rep5b_5_SAP108B006(SAP108B)_GQ900459	NA	NA	NA	NA
1363	GQ900460.1_Staphylococcus_epidermidis	1	rep7a_6_SAP108C001(SAP108C)_GQ900460	NA	NA	NA	NA
1364	GQ900461.2_Staphylococcus_epidermidis	1	rep21_15_SAP108D001(SAP108D)_GQ900461	NA	NA	NA	NA
1365	GQ900462.1_Staphylococcus_epidermidis	1	repUS9_1_rep(pSK1)_AF203376	NA	NA	NA	NA
1366	GQ900463.1_Staphylococcus_epidermidis	1	rep7b_4_SAP109B006(pSK103)_GQ900463	NA	NA	NA	NA
1367	GQ900464.1_Staphylococcus_epidermidis	1	rep21_26_rep(pSK108)_GQ900464	NA	NA	NA	NA
1368	GQ900465.1_Staphylococcus_epidermidis	1	rep39_1_repA(SAP110A)_GQ900465	NA	NA	NA	NA
1369	GQ900466.1_Staphylococcus_epidermidis	1	repUS48_1_SAP110B007(SAP110B)_GQ900466	NA	NA	NA	NA
1370	GQ900467.1_Staphylococcus_aureus	2	rep5a_1_repSAP001(pN315)_AP003139	rep16_3_rep(pSaa6159)_CP002115	NA	NA	NA
1371	GQ900468.1_Staphylococcus_aureus	1	repUS21_1_rep(pWBG764)_GQ900468	NA	NA	NA	NA
1372	GQ904226.1_Acinetobacter_baumannii	0	NA	NA	NA	NA	NA
1373	GQ904227.1_Acinetobacter_baumannii	0	NA	NA	NA	NA	NA
1374	GQ919031.1_Streptomyces_sp.	0	NA	NA	NA	NA	NA
1375	GQ983381.1_Streptomyces_sp.	0	NA	NA	NA	NA	NA
1376	GQ983559.1_Uncultured_bacterium	0	NA	NA	NA	NA	NA
1377	GQ984145.1_Streptomyces_sp.	0	NA	NA	NA	NA	NA
1378	GQ998872.1_Moraxella_bovis	0	NA	NA	NA	NA	NA
1379	GU066867.1_Nocardia_aobensis	0	NA	NA	NA	NA	NA
1380	GU080064.1_Haemophilus_influenzae	0	NA	NA	NA	NA	NA
1381	GU080069.1_Pasteurella_multocida	0	NA	NA	NA	NA	NA
1382	GU108604.1_Lactobacillus_reuteri	0	NA	NA	NA	NA	NA
1383	GU128949.1_Enterococcus_faecalis	1	rep1_1_repE(pAMbeta)_AF007787	NA	NA	NA	NA
1384	GU144016.1_Bacillus_pumilus	0	NA	NA	NA	NA	NA
1385	GU198194.1_Pseudoalteromonas_sp.	0	NA	NA	NA	NA	NA
1386	GU226194.2_Streptomyces_sp.	0	NA	NA	NA	NA	NA
1387	GU228571.2_Staphylococcus_simulans	0	NA	NA	NA	NA	NA
1388	GU228572.1_Staphylococcus_simulans	0	NA	NA	NA	NA	NA
1389	GU244485.1_Listeria_monocytogenes	1	rep25_1_pLM330006(pLM33)_GU244485	NA	NA	NA	NA
1390	GU256055.1_Bifidobacterium_longum	0	NA	NA	NA	NA	NA
1391	GU256641.1_Escherichia_coli	1	IncB/O/K/Z_2__GU256641	NA	NA	NA	NA
1392	GU271942.1_Streptomyces_sp.	0	NA	NA	NA	NA	NA
1393	GU272158.1_Vibrio_sp.	0	NA	NA	NA	NA	NA
1394	GU322807.1_Candidatus_Rickettsia	0	NA	NA	NA	NA	NA
1395	GU322808.1_Candidatus_Rickettsia	0	NA	NA	NA	NA	NA
1396	GU363552.1_Lactobacillus_plantarum	0	NA	NA	NA	NA	NA
1397	GU363949.1_Escherichia_coli	2	IncFII_1__AY458016	IncFIB(AP001918)_1__AP001918	NA	NA	NA
1398	GU371926.1_Escherichia_coli	1	IncFII_1__AY458016	NA	NA	NA	NA
1399	GU371927.1_Escherichia_coli	1	IncI1_1_Alpha_AP005147	NA	NA	NA	NA
1400	GU371928.1_Escherichia_coli	2	IncFIA_1__AP001918	IncFII_1__AY458016	NA	NA	NA
1401	GU371929.1_Escherichia_coli	3	IncFIA_1__AP001918	IncN_1__AY046276	IncFII_1__AY458016	NA	NA
1402	GU479466.1_Neisseria_gonorrhoeae	0	NA	NA	NA	NA	NA
1403	GU562625.1_Staphylococcus_aureus	1	rep13_4_rep(pKH13)_EU170347	NA	NA	NA	NA
1404	GU565967.1_Staphylococcus_aureus	1	repUS9_1_rep(pSK1)_AF203376	NA	NA	NA	NA
1405	GU569091.1_Borrelia_burgdorferi	0	NA	NA	NA	NA	NA
1406	GU585907.1_Klebsiella_pneumoniae	1	IncN_1__AY046276	NA	NA	NA	NA
1407	GU591497.1_Bacillus_sp.	1	repUS18_1_rep(pKKS825)_FN377602	NA	NA	NA	NA
1408	GU595196.1_Klebsiella_pneumoniae	2	IncFII(K)_1__CP000648	IncFIB(pQil)_1_pQil_JN233705	NA	NA	NA
1409	GU722199.1_Bacterium_enrichment	0	NA	NA	NA	NA	NA
1410	GU722200.1_Bacterium_enrichment	0	NA	NA	NA	NA	NA
1411	GU722201.1_Bacterium_enrichment	0	NA	NA	NA	NA	NA
1412	GU811235.1_Sphingobium_chungbukense	0	NA	NA	NA	NA	NA
1413	GU937616.1_Bacillus_amyloliquefaciens	1	Col(SD853)_1__NC_015392	NA	NA	NA	NA
1414	GU938458.1_Xylella_fastidiosa	0	NA	NA	NA	NA	NA
1415	GU938459.1_Xylella_fastidiosa	0	NA	NA	NA	NA	NA
1416	GU949535.1_Salmonella_enterica	1	ColRNAI_1__DQ298019	NA	NA	NA	NA
1417	HE577112.1_Morganella_morganii	1	IncX1_1__EU370913	NA	NA	NA	NA
1418	HE603111.1_Escherichia_coli	2	IncFII(pCoo)_1_pCoo_CR942285	IncFIB(AP001918)_1__AP001918	NA	NA	NA
1419	HE603219.1_Chlamydia_trachomatis	0	NA	NA	NA	NA	NA
1420	HE616529.1_Shigella_sonnei	1	IncFII_1__AY458016	NA	NA	NA	NA
1421	HE616530.1_Shigella_sonnei	1	ColRNAI_1__DQ298019	NA	NA	NA	NA
1422	HE616531.1_Shigella_sonnei	1	Col(BS512)_1__NC_010656	NA	NA	NA	NA
1423	HE616532.1_Shigella_sonnei	0	NA	NA	NA	NA	NA
1424	HE616910.2_Aeromonas_rivipollensis	1	IncU_1__DQ401103	NA	NA	NA	NA
1425	HE650695.1_Lactococcus_garvieae	0	NA	NA	NA	NA	NA
1426	HE650696.1_Lactococcus_garvieae	0	NA	NA	NA	NA	NA
1427	HE650697.1_Lactococcus_garvieae	1	rep33_1_rep(pSMA198)_HE613570	NA	NA	NA	NA
1428	HE651325.1_Lactococcus_garvieae	0	NA	NA	NA	NA	NA
1429	HE651326.1_Lactococcus_garvieae	0	NA	NA	NA	NA	NA
1430	HE652087.1_Salmonella_enterica	0	NA	NA	NA	NA	NA
1431	HE662694.1_Staphylococcus_hyicus	2	rep7a_3_rep(pSTE1)_HE662694	repUS18_2_rep(pSTE1)_HE662694	NA	NA	NA
1432	HE792893.1_Erwinia_piriflorinigrans	0	NA	NA	NA	NA	NA
1433	HE805623.2_Staphylococcus_aureus	1	rep13_8_rep(pUR3912)_HF677199	NA	NA	NA	NA
1434	HE984299.1_Helicobacter_heilmannii	0	NA	NA	NA	NA	NA
1435	HF545435.1_Klebsiella_pneumoniae	1	IncN_1__AY046276	NA	NA	NA	NA
1436	HF560649.1_Erwinina_amylovora	0	NA	NA	NA	NA	NA
1437	HF565445.2_Shigella_sonnei	1	ColRNAI_1__DQ298019	NA	NA	NA	NA
1438	HF565446.1_Shigella_sonnei	1	Col156_1__NC_009781	NA	NA	NA	NA
1439	HF570055.1_Lactobacillus_reuteri	0	NA	NA	NA	NA	NA
1440	HF570109.1_Shigella_sonnei	1	Col156_1__NC_009781	NA	NA	NA	NA
1441	HF570110.1_Shigella_sonnei	1	ColRNAI_1__DQ298019	NA	NA	NA	NA
1442	HF572032.1_Shigella_sonnei	1	IncI1_1_Alpha_AP005147	NA	NA	NA	NA
1443	HF679279.1_Achromobacter_xylosoxidans	0	NA	NA	NA	NA	NA
1444	HF913787.1_Ochrobactrum_anthropi	1	Col3M_1__JX514065	NA	NA	NA	NA
1445	HF913788.1_Ochrobactrum_anthropi	1	Col3M_1__JX514065	NA	NA	NA	NA
1446	HF922624.1_Escherichia_coli	2	IncFIC(FII)_1__AP001918	IncFIB(AP001918)_1__AP001918	NA	NA	NA
1447	HF955507.1_Klebsiella_pneumoniae	1	IncN_1__AY046276	NA	NA	NA	NA
1448	HF969016.1_Salmonella_enterica	2	IncFII(S)_1__CP000858	IncFIB(S)_1__FN432031	NA	NA	NA
1449	HG323816.1_Clostridium_chauvoei_	0	NA	NA	NA	NA	NA
1450	HG380317.1_Staphylococcus_aureus	1	rep10_4_repL(pDLK1)_GU562624	NA	NA	NA	NA
1451	HG380318.1_Staphylococcus_aureus	1	repUS16_2_repB(SAP085B)_GQ900438	NA	NA	NA	NA
1452	HG380319.1_Staphylococcus_epidermidis	2	rep22_1b_repB(pAMalpha1)_AF503772	rep39_2_repA(SAP016A)_GQ900381	NA	NA	NA
1453	HG422566.1_Cardinium_endosymbiont	0	NA	NA	NA	NA	NA
1454	HG530657.1_Escherichia_coli	0	NA	NA	NA	NA	NA
1455	HG803186.1_Vibrio_vulnificus	0	NA	NA	NA	NA	NA
1456	HG813238.1_Erwinia_amylovora	0	NA	NA	NA	NA	NA
1457	HG813239.1_Erwinia_amylovora	0	NA	NA	NA	NA	NA
1458	HG918041.1_Klebsiella_pneumoniae	2	IncFIB(Mar)_1_pNDM-Mar_JN420336	IncHI1B_1_pNDM-MAR_JN420336	NA	NA	NA
1459	HG934082.1_Klebsiella_pneumoniae	1	IncL/M(pMU407)_1_pMU407_U27345	NA	NA	NA	NA
1460	HG963476.1_Escherichia_coli	1	IncR_1__DQ449578	NA	NA	NA	NA
1461	HG963477.1_Escherichia_coli	1	IncX1_1__EU370913	NA	NA	NA	NA
1462	HG969995.1_Klebsiella_pneumoniae	2	IncFII(K)_1__CP000648	IncFIB(pQil)_1_pQil_JN233705	NA	NA	NA
1463	HG969996.1_Klebsiella_pneumoniae	2	IncR_1__DQ449578	IncFII(K)_1__CP000648	NA	NA	NA
1464	HG969997.1_Klebsiella_pneumoniae	2	IncFII(K)_1__CP000648	IncFIB(pQil)_1_pQil_JN233705	NA	NA	NA
1465	HG969998.1_Klebsiella_pneumoniae	2	IncFII(K)_1__CP000648	IncFIB(pQil)_1_pQil_JN233705	NA	NA	NA
1466	HG969999.1_Klebsiella_pneumoniae	1	IncFIB(pQil)_1_pQil_JN233705	NA	NA	NA	NA
1467	HG970000.1_Salmonella_enterica	2	IncFIB(S)_1__FN432031	IncFII(S)_1__CP000858	NA	NA	NA
1468	HG970001.1_Salmonella_enterica	1	IncFII(S)_1__CP000858	NA	NA	NA	NA
1469	HG970648.1_Escherichia_coli	1	IncI1_1_Alpha_AP005147	NA	NA	NA	NA
1470	HG983279.1_Aliivibrio_salmonicida	0	NA	NA	NA	NA	NA
1471	HG983280.1_Aliivibrio_salmonicida	0	NA	NA	NA	NA	NA
1472	HM003572.1_Zymomonas_mobilis	0	NA	NA	NA	NA	NA
1473	HM008709.2_Borrelia_hermsii	0	NA	NA	NA	NA	NA
1474	HM021329.1_Lactococcus_lactis	0	NA	NA	NA	NA	NA
1475	HM037272.1_Bacillus_thuringiensis	0	NA	NA	NA	NA	NA
1476	HM050421.1_Streptococcus_thermophilus	1	rep37_1_repA(pK1002C2)_HM050421	NA	NA	NA	NA
1477	HM050422.1_Streptococcus_thermophilus	1	rep37_1_repA(pK1002C2)_HM050421	NA	NA	NA	NA
1478	HM102370.1_Nocardiopsis_sp.	0	NA	NA	NA	NA	NA
1479	HM114217.1_Rhodococcus_equi	0	NA	NA	NA	NA	NA
1480	HM125987.1_Helicobacter_pylori	0	NA	NA	NA	NA	NA
1481	HM125988.1_Helicobacter_pylori	0	NA	NA	NA	NA	NA
1482	HM125989.1_Helicobacter_pylori	0	NA	NA	NA	NA	NA
1483	HM138194.1_Escherichia_coli	2	IncFIB(AP001918)_1__AP001918	IncB/O/K/Z_3__GQ259888	NA	NA	NA
1484	HM138653.1_Escherichia_coli	1	IncN_1__AY046276	NA	NA	NA	NA
1485	HM197723.1_Lactococcus_lactis	1	repUS33_1_repA(pGdh442)_AY849557	NA	NA	NA	NA
1486	HM231165.1_Salmonella_enterica	1	Col(VCM04)_1__HM231165	NA	NA	NA	NA
1487	HM235948.1_Bacillus_sp.	0	NA	NA	NA	NA	NA
1488	HM236408.1_Haemophilus_influenzae	0	NA	NA	NA	NA	NA
1489	HM355591.2_Escherichia_coli	1	IncFII_1__AY458016	NA	NA	NA	NA
1490	HM371192.1_Escherichia_coli	0	NA	NA	NA	NA	NA
1491	HM470204.1_Haemophilus_influenzae	0	NA	NA	NA	NA	NA
1492	HM486907.1_Haemophilus_parasuis	0	NA	NA	NA	NA	NA
1493	HM560024.1_Uncultured_bacterium	0	NA	NA	NA	NA	NA
1494	HM560025.1_Uncultured_bacterium	0	NA	NA	NA	NA	NA
1495	HM560026.1_Uncultured_bacterium	0	NA	NA	NA	NA	NA
1496	HM560027.1_Uncultured_bacterium	0	NA	NA	NA	NA	NA
1497	HM560028.1_Uncultured_bacterium	0	NA	NA	NA	NA	NA
1498	HM560029.1_Uncultured_bacterium	0	NA	NA	NA	NA	NA
1499	HM560030.1_Uncultured_bacterium	0	NA	NA	NA	NA	NA
1500	HM560031.1_Uncultured_bacterium	0	NA	NA	NA	NA	NA
1501	HM560971.1_Pseudomonas_aeruginosa	0	NA	NA	NA	NA	NA
1502	HM590571.1_Clostridium_carboxidivorans	0	NA	NA	NA	NA	NA
1503	HM622074.1_Corynebacterium_tuberculostearicum	0	NA	NA	NA	NA	NA
1504	HM626202.1_Pseudomonas_putida	0	NA	NA	NA	NA	NA
1505	HM748980.1_Enterococcus_faecium	1	repUS57_1_rep(AUS0004p2)_CP003353	NA	NA	NA	NA
1506	HM807366.1_Yersinia_pestis	1	ColRNAI_1__DQ298019	NA	NA	NA	NA
1507	HM807367.1_Yersinia_pestis	1	ColRNAI_1__DQ298019	NA	NA	NA	NA
1508	HM991869.1_Bacillus_thuringiensis	0	NA	NA	NA	NA	NA
1509	HQ015473.1_Lactobacillus_reuteri	0	NA	NA	NA	NA	NA
1510	HQ023861.1_Escherichia_coli	1	IncA/C2_1__JN157804	NA	NA	NA	NA
1511	HQ114281.1_Escherichia_coli	1	IncI1_1_Alpha_AP005147	NA	NA	NA	NA
1512	HQ114282.1_Escherichia_coli	1	IncI1_1_Alpha_AP005147	NA	NA	NA	NA
1513	HQ114283.1_Salmonella_enterica	1	IncI1_1_Alpha_AP005147	NA	NA	NA	NA
1514	HQ114284.1_Escherichia_coli	1	IncI1_1_Alpha_AP005147	NA	NA	NA	NA
1515	HQ115078.1_Enterococcus_faecium	1	rep17_1_CDS29(pRUM)_AF507977	NA	NA	NA	NA
1516	HQ128580.1_Bacillus_sp.	1	repUS18_1_rep(pKKS825)_FN377602	NA	NA	NA	NA
1517	HQ156229.1_Streptococcus_mutans	0	NA	NA	NA	NA	NA
1518	HQ156230.1_Streptococcus_mutans	0	NA	NA	NA	NA	NA
1519	HQ170520.3_Staphylococcus_simulans	2	rep13_10_ORF1(pACK5)_HQ170521	rep13_11_ORF9(pACK2)_HQ170520	NA	NA	NA
1520	HQ170521.1_Staphylococcus_simulans	1	rep13_10_ORF1(pACK5)_HQ170521	NA	NA	NA	NA
1521	HQ173810.1_Lactobacillus_casei	0	NA	NA	NA	NA	NA
1522	HQ201416.1_Escherichia_coli	1	Col156_1__NC_009781	NA	NA	NA	NA
1523	HQ202266.1_Klebsiella_pneumoniae	2	IncFII(K)_1__CP000648	IncFIB(K)_1_Kpn3_JN233704	NA	NA	NA
1524	HQ230976.1_Salmonella_enterica	1	ColRNAI_1__DQ298019	NA	NA	NA	NA
1525	HQ230977.1_Salmonella_enterica	1	ColRNAI_1__DQ298019	NA	NA	NA	NA
1526	HQ259051.1_Lactobacillus_casei	0	NA	NA	NA	NA	NA
1527	HQ259052.1_Lactobacillus_casei	0	NA	NA	NA	NA	NA
1528	HQ332527.1_Periwinkle_leaf	0	NA	NA	NA	NA	NA
1529	HQ332528.1_Periwinkle_leaf	0	NA	NA	NA	NA	NA
1530	HQ332529.1_Periwinkle_leaf	0	NA	NA	NA	NA	NA
1531	HQ332530.1_Periwinkle_leaf	0	NA	NA	NA	NA	NA
1532	HQ332531.1_Periwinkle_leaf	0	NA	NA	NA	NA	NA
1533	HQ332785.1_Edwardsiella_tarda	1	IncFIB(K)_1_Kpn3_JN233704	NA	NA	NA	NA
1534	HQ404303.1_Shigella_boydii	1	Col440I_1__CP023920.1	NA	NA	NA	NA
1535	HQ540671.1_Uncultured_bacterium	0	NA	NA	NA	NA	NA
1536	HQ540672.1_Uncultured_bacterium	1	Col3M_1__JX514065	NA	NA	NA	NA
1537	HQ622575.1_Escherichia_coli	1	ColRNAI_1__DQ298019	NA	NA	NA	NA
1538	HQ622576.1_Escherichia_coli	1	ColRNAI_1__DQ298019	NA	NA	NA	NA
1539	HQ622718.1_Lactobacillus_brevis	0	NA	NA	NA	NA	NA
1540	HQ624979.1_Arthrobacter_rhombi	0	NA	NA	NA	NA	NA
1541	HQ637382.1__Brassica_napus_	0	NA	NA	NA	NA	NA
1542	HQ646604.1_Lactococcus_lactis	0	NA	NA	NA	NA	NA
1543	HQ659758.1_Escherichia_coli	1	ColRNAI_1__DQ298019	NA	NA	NA	NA
1544	HQ693810.1_Pantoea_agglomerans	0	NA	NA	NA	NA	NA
1545	HQ696461.1_Enterococcus_durans	1	rep29_1_CDS1(pGL)_HQ696461	NA	NA	NA	NA
1546	HQ833018.1_Bhargavaea_sp.	0	NA	NA	NA	NA	NA
1547	HQ834472.1_Providencia_rettgeri	1	Col3M_1__JX514065	NA	NA	NA	NA
1548	HQ834473.1_Providencia_rettgeri	1	Col3M_1__JX514065	NA	NA	NA	NA
1549	HQ848325.1_Escherichia_coli	1	ColRNAI_1__DQ298019	NA	NA	NA	NA
1550	HQ891317.1_Delftia_acidovorans	0	NA	NA	NA	NA	NA
1551	J01566.1_Escherichia_coli	1	ColRNAI_1__DQ298019	NA	NA	NA	NA
1552	J01764.1_Staphylococcus_aureus	1	rep7a_13_CDS1(plasmidJ3358)_U36910	NA	NA	NA	NA
1553	J03319.1_Lactobacillus_plantarum	1	repUS64_1_repA(pR18)_JN601038	NA	NA	NA	NA
1554	J03321.1_Chlamydia_trachomatis	0	NA	NA	NA	NA	NA
1555	J04240.1_Lactobacillus_helveticus	0	NA	NA	NA	NA	NA
1556	JF267651.1_Salmonella_enterica	1	IncA/C2_1__JN157804	NA	NA	NA	NA
1557	JF267654.1_Salmonella_enterica	1	Col(SD853)_1__NC_015392	NA	NA	NA	NA
1558	JF274987.1_Comamonas_testosteroni	0	NA	NA	NA	NA	NA
1559	JF274988.1_Delftia_acidovorans	0	NA	NA	NA	NA	NA
1560	JF274989.1_Comamonas_testosteroni	1	IncP1_2__U67194	NA	NA	NA	NA
1561	JF274990.2_Delftia_acidovorans	0	NA	NA	NA	NA	NA
1562	JF274991.1_Salmonella_enterica	1	IncFII(S)_1__CP000858	NA	NA	NA	NA
1563	JF274992.1_Salmonella_enterica	2	IncFIB(AP001918)_1__AP001918	IncFII(S)_1__CP000858	NA	NA	NA
1564	JF274993.1_Salmonella_enterica	1	IncI1_1_Alpha_AP005147	NA	NA	NA	NA
1565	JF308629.1_Streptococcus_agalactiae	1	repUS49_1_rep(pGB2001)_JF308630	NA	NA	NA	NA
1566	JF308630.1_Streptococcus_agalactiae	1	repUS49_1_rep(pGB2001)_JF308630	NA	NA	NA	NA
1567	JF436966.1_Escherichia_coli	1	Col(MG828)_1__NC_008486	NA	NA	NA	NA
1568	JF699753.1_Mycobacterium_sp.	0	NA	NA	NA	NA	NA
1569	JF703130.1_Enterobacter_sp.	1	Col440I_1__CP023920.1	NA	NA	NA	NA
1570	JF714412.2_Escherichia_coli	1	IncA/C2_1__JN157804	NA	NA	NA	NA
1571	JF779678.1_Escherichia_coli	1	IncFII_1__AY458016	NA	NA	NA	NA
1572	JF785549.1_Escherichia_coli	1	IncN2_1__JF785549	NA	NA	NA	NA
1573	JF785550.1_Serratia_marcescens	1	IncP6_1__JF785550	NA	NA	NA	NA
1574	JF795024.1_Citrobacter_freundii	1	ColRNAI_1__DQ298019	NA	NA	NA	NA
1575	JF800907.1_Enterococcus_faecium	1	rep2_1_orf1(pRE25)_X92945	NA	NA	NA	NA
1576	JF807312.1_Selenomonas_ruminantium	0	NA	NA	NA	NA	NA
1577	JF809815.1_Sinorhizobium_sp.	0	NA	NA	NA	NA	NA
1578	JF813186.1_Shigella_flexneri	1	Col(MG828)_1__NC_008486	NA	NA	NA	NA
1579	JF813187.1_Shigella_flexneri	1	ColRNAI_1__DQ298019	NA	NA	NA	NA
1580	JF813188.1_Shigella_flexneri	1	ColRNAI_1__DQ298019	NA	NA	NA	NA
1581	JF827298.1_Chinaberry_witches_-broom	0	NA	NA	NA	NA	NA
1582	JF834909.1_Staphylococcus_cohnii	0	NA	NA	NA	NA	NA
1583	JF834910.1_Staphylococcus_saprophyticus	0	NA	NA	NA	NA	NA
1584	JF834911.2_Staphylococcus_arlettae	1	repUS12_3_rep(pMSA16)_JQ246438	NA	NA	NA	NA
1585	JF927996.1_Escherichia_coli	1	IncFII_1__AY458016	NA	NA	NA	NA
1586	JF937655.1_Yersinia_frederiksenii	1	Col(YF27601)_1__JF937655	NA	NA	NA	NA
1587	JF968540.1_Staphylococcus_hyicus	1	repUS12_3_rep(pMSA16)_JQ246438	NA	NA	NA	NA
1588	JF968541.1_Staphylococcus_hyicus	0	NA	NA	NA	NA	NA
1589	JF968542.1_Staphylococcus_aureus	1	rep10_4_repL(pDLK1)_GU562624	NA	NA	NA	NA
1590	JN087528.1_Escherichia_coli	1	IncFII_1__AY458016	NA	NA	NA	NA
1591	JN087529.1_Escherichia_coli	1	IncFII_1__AY458016	NA	NA	NA	NA
1592	JN093097.1_Rhodococcus_fascians	0	NA	NA	NA	NA	NA
1593	JN102341.1_Uncultured_bacterium	1	IncN_1__AY046276	NA	NA	NA	NA
1594	JN102342.1_Uncultured_bacterium	1	IncN_1__AY046276	NA	NA	NA	NA
1595	JN102343.1_Uncultured_bacterium	1	IncN_1__AY046276	NA	NA	NA	NA
1596	JN102344.1_Uncultured_bacterium	1	IncN_1__AY046276	NA	NA	NA	NA
1597	JN106164.1_Uncultured_bacterium	1	IncP1_2__U67194	NA	NA	NA	NA
1598	JN106165.1_Uncultured_bacterium	1	IncP1_2__U67194	NA	NA	NA	NA
1599	JN106166.1_Uncultured_bacterium	1	IncP1_2__U67194	NA	NA	NA	NA
1600	JN106167.1_Uncultured_bacterium	0	NA	NA	NA	NA	NA
1601	JN106168.1_Uncultured_bacterium	1	IncP1_2__U67194	NA	NA	NA	NA
1602	JN106169.1_Uncultured_bacterium	1	IncP1_2__U67194	NA	NA	NA	NA
1603	JN106170.1_Uncultured_bacterium	0	NA	NA	NA	NA	NA
1604	JN106171.1_Uncultured_bacterium	0	NA	NA	NA	NA	NA
1605	JN106172.1_Uncultured_bacterium	1	IncP1_2__U67194	NA	NA	NA	NA
1606	JN106173.1_Uncultured_bacterium	1	IncP1_2__U67194	NA	NA	NA	NA
1607	JN106174.1_Uncultured_bacterium	1	IncP1_2__U67194	NA	NA	NA	NA
1608	JN106175.1_Uncultured_bacterium	0	NA	NA	NA	NA	NA
1609	JN106352.1_Leuconostoc_mesenteroides	1	rep31_1_LCKp400005(pLCK4)_DQ489739	NA	NA	NA	NA
1610	JN119829.1_Sulfobacillus_thermotolerans	0	NA	NA	NA	NA	NA
1611	JN119830.1_Sulfobacillus_thermotolerans	0	NA	NA	NA	NA	NA
1612	JN157804.1_Klebsiella_pneumoniae	1	IncA/C2_1__JN157804	NA	NA	NA	NA
1613	JN172910.1_Lactococcus_lactis	1	repUS42_1_repB(pVF18)_JN172910	NA	NA	NA	NA
1614	JN172911.1_Lactococcus_lactis	0	NA	NA	NA	NA	NA
1615	JN172912.1_Lactococcus_lactis	1	rep32_2_repB(pVF22)_JN172912	NA	NA	NA	NA
1616	JN172926.1_Sulfitobacter_guttiformis	0	NA	NA	NA	NA	NA
1617	JN180627.1_Sphingobium_chungbukense	0	NA	NA	NA	NA	NA
1618	JN202624.1_Haemophilus_parasuis	0	NA	NA	NA	NA	NA
1619	JN225497.1_Lactococcus_lactis	1	repUS33_1_repA(pGdh442)_AY849557	NA	NA	NA	NA
1620	JN233704.1_Klebsiella_pneumoniae	2	IncFII(K)_1__CP000648	IncFIB(K)_1_Kpn3_JN233704	NA	NA	NA
1621	JN247852.1_Klebsiella_pneumoniae	1	IncX3_1__JN247852	NA	NA	NA	NA
1622	JN247853.1_Klebsiella_pneumoniae	1	ColRNAI_1__DQ298019	NA	NA	NA	NA
1623	JN248563.1_Pseudomonas_sp.	0	NA	NA	NA	NA	NA
1624	JN315882.1_Aeromonas_hydrophila	0	NA	NA	NA	NA	NA
1625	JN315883.1_Aeromonas_hydrophila	1	IncQ2_1__FJ696404	NA	NA	NA	NA
1626	JN315884.1_Aeromonas_sobria	0	NA	NA	NA	NA	NA
1627	JN315885.1_Aeromonas_hydrophila	0	NA	NA	NA	NA	NA
1628	JN420336.1_Klebsiella_pneumoniae	2	IncHI1B_1_pNDM-MAR_JN420336	IncFIB(Mar)_1_pNDM-Mar_JN420336	NA	NA	NA
1629	JN581942.1_Uncultured_bacterium	0	NA	NA	NA	NA	NA
1630	JN596279.1_Klebsiella_oxytoca	0	NA	NA	NA	NA	NA
1631	JN596280.1_Escherichia_coli	0	NA	NA	NA	NA	NA
1632	JN626286.1_Klebsiella_pneumoniae	1	IncL/M(pOXA-48)_1_pOXA-48_JN626286	NA	NA	NA	NA
1633	JN648090.1_Delftia_sp.	1	IncP1_2__U67194	NA	NA	NA	NA
1634	JN687470.1_Providencia_stuartii	1	IncA/C2_1__JN157804	NA	NA	NA	NA
1635	JN689217.1_Clostridium_perfringens	0	NA	NA	NA	NA	NA
1636	JN689218.1_Clostridium_perfringens	0	NA	NA	NA	NA	NA
1637	JN689220.1_Clostridium_perfringens	0	NA	NA	NA	NA	NA
1638	JN692546.1_Escherichia_coli	1	ColRNAI_1__DQ298019	NA	NA	NA	NA
1639	JN704639.1_Uncultured_bacterium	1	ColE10_1__X01654	NA	NA	NA	NA
1640	JN793951.1_Lactobacillus_casei	0	NA	NA	NA	NA	NA
1641	JN796410.1_Salmonella_enterica	1	IncI1_1_Alpha_AP005147	NA	NA	NA	NA
1642	JN797501.1_Escherichia_coli	1	IncI2_1__KP347127	NA	NA	NA	NA
1643	JN835187.1_Periwinkle_little	0	NA	NA	NA	NA	NA
1644	JN861072.1_Klebsiella_pneumoniae	1	IncA/C2_1__JN157804	NA	NA	NA	NA
1645	JN872565.1_Acinetobacter_baumannii	0	NA	NA	NA	NA	NA
1646	JN885080.1_Salmonella_enterica	2	IncFIB(S)_1__FN432031	IncFII(S)_1__CP000858	NA	NA	NA
1647	JN885081.1_Salmonella_enterica	1	IncFII(S)_1__CP000858	NA	NA	NA	NA
1648	JN887338.1_Escherichia_coli	1	IncX1_1__EU370913	NA	NA	NA	NA
1649	JN935897.1_Escherichia_coli	1	IncX1_1__EU370913	NA	NA	NA	NA
1650	JN935898.1_Escherichia_coli	1	IncX1_4__JN935898	NA	NA	NA	NA
1651	JN935899.1_Escherichia_coli	1	IncX3(pEC14)_1_pEC14_JN935899	NA	NA	NA	NA
1652	JN979787.1_Escherichia_coli	1	Col440I_1__CP023920.1	NA	NA	NA	NA
1653	JN980137.1_Bacillus_sp.	0	NA	NA	NA	NA	NA
1654	JN980138.1_Bhargavaea_sp.	0	NA	NA	NA	NA	NA
1655	JN983042.1_Salmonella_enterica	2	IncHI2A_1__BX664015	IncHI2_1__BX664015	NA	NA	NA
1656	JN983043.1_Salmonella_enterica	1	IncA/C2_1__JN157804	NA	NA	NA	NA
1657	JN983044.1_Salmonella_enterica	1	IncI2_1_Delta_AP002527	NA	NA	NA	NA
1658	JN983045.1_Salmonella_enterica	1	IncA/C2_1__JN157804	NA	NA	NA	NA
1659	JN983046.1_Salmonella_enterica	3	IncFII(pSE11)_1_pSE11_AP009242	IncFIB(AP001918)_1__AP001918	IncFIA_1__AP001918	NA	NA
1660	JN983047.1_Salmonella_enterica	3	IncFII(pSE11)_1_pSE11_AP009242	IncFIB(AP001918)_1__AP001918	IncFIA_1__AP001918	NA	NA
1661	JN983048.1_Salmonella_enterica	1	IncA/C2_1__JN157804	NA	NA	NA	NA
1662	JN983049.1_Salmonella_enterica	1	IncI1_1_Alpha_AP005147	NA	NA	NA	NA
1663	JQ004006.1_Veillonella_sp.	0	NA	NA	NA	NA	NA
1664	JQ004406.1_Uncultured_bacterium	0	NA	NA	NA	NA	NA
1665	JQ004407.1_Uncultured_bacterium	0	NA	NA	NA	NA	NA
1666	JQ004408.1_Uncultured_bacterium	0	NA	NA	NA	NA	NA
1667	JQ004409.1_Uncultured_bacterium	0	NA	NA	NA	NA	NA
1668	JQ010984.1_Klebsiella_pneumoniae	1	IncA/C2_1__JN157804	NA	NA	NA	NA
1669	JQ031550.1_Aliivibrio_fischeri	0	NA	NA	NA	NA	NA
1670	JQ031551.1_Aliivibrio_fischeri	0	NA	NA	NA	NA	NA
1671	JQ031552.1_Aliivibrio_fischeri	0	NA	NA	NA	NA	NA
1672	JQ041633.1_Paracoccus_aestuarii	0	NA	NA	NA	NA	NA
1673	JQ060896.1_Acinetobacter_lwoffii	0	NA	NA	NA	NA	NA
1674	JQ065021.1_Paracoccus_aestuarii	0	NA	NA	NA	NA	NA
1675	JQ065022.1_Psychrobacter_sp.	0	NA	NA	NA	NA	NA
1676	JQ066766.1_Paracoccus_aestuarii	0	NA	NA	NA	NA	NA
1677	JQ066767.1_Paracoccus_haeundaensis	0	NA	NA	NA	NA	NA
1678	JQ245699.1_Psychrobacter_sp.	0	NA	NA	NA	NA	NA
1679	JQ245700.1_Psychrobacter_sp.	0	NA	NA	NA	NA	NA
1680	JQ245701.1_Psychrobacter_sp.	0	NA	NA	NA	NA	NA
1681	JQ245702.1_Psychrobacter_sp.	0	NA	NA	NA	NA	NA
1682	JQ245703.1_Psychrobacter_sp.	0	NA	NA	NA	NA	NA
1683	JQ245704.1_Psychrobacter_sp.	0	NA	NA	NA	NA	NA
1684	JQ269335.1_Escherichia_coli	1	IncX2_1__JQ269335	NA	NA	NA	NA
1685	JQ269336.1_Escherichia_coli	1	IncX1_1__EU370913	NA	NA	NA	NA
1686	JQ292796.1_Erwinia_amylovora	0	NA	NA	NA	NA	NA
1687	JQ312422.1_Staphylococcus_aureus	2	rep5b_1_rep(pUR2355)_JQ312422	rep10b_1_rep(pUR2355)_JQ312422	NA	NA	NA
1688	JQ312423.1_Staphylococcus_epidermidis	1	rep5b_3_SEp608(pSE12228p06)_AE015935	NA	NA	NA	NA
1689	JQ312424.1_Staphylococcus_epidermidis	1	rep5b_3_SEp608(pSE12228p06)_AE015935	NA	NA	NA	NA
1690	JQ319766.1_Proteus_mirabilis	0	NA	NA	NA	NA	NA
1691	JQ319767.1_Klebsiella_pneumoniae	0	NA	NA	NA	NA	NA
1692	JQ319768.1_Escherichia_coli	0	NA	NA	NA	NA	NA
1693	JQ319769.1_Pasteurella_aerogenes	0	NA	NA	NA	NA	NA
1694	JQ319770.1_Enterobacter_cloacae	2	Col440I_1__CP023920.1	Col440II_1__CP023921.1	NA	NA	NA
1695	JQ319771.1_Frederiksenia_canicola	0	NA	NA	NA	NA	NA
1696	JQ319772.1_Klebsiella_pneumoniae	1	ColRNAI_1__DQ298019	NA	NA	NA	NA
1697	JQ319773.1_Pasteurella_stomatis	0	NA	NA	NA	NA	NA
1698	JQ319774.1_Pasteurella_multocida	0	NA	NA	NA	NA	NA
1699	JQ319775.1_Klebsiella_pneumoniae	2	Col440II_1__CP023921.1	Col440I_1__CP023920.1	NA	NA	NA
1700	JQ340175.1_Streptomyces_sp.	0	NA	NA	NA	NA	NA
1701	JQ348844.1_Psychrobacter_sp.	0	NA	NA	NA	NA	NA
1702	JQ348845.1_Psychrobacter_sp.	0	NA	NA	NA	NA	NA
1703	JQ349086.2_Klebsiella_pneumoniae	1	IncN2_1__JF785549	NA	NA	NA	NA
1704	JQ394981.1_Bacillus_sp.	0	NA	NA	NA	NA	NA
1705	JQ418520.1_Arthrobacter_sp.	0	NA	NA	NA	NA	NA
1706	JQ418521.1_Salmonella_sp.	1	IncFII(p96A)_1_p96A_JQ418521	NA	NA	NA	NA
1707	JQ418522.1_Escherichia_coli	1	IncFII_1__AY458016	NA	NA	NA	NA
1708	JQ418523.1_Acetobacter_pasteurianus	0	NA	NA	NA	NA	NA
1709	JQ418526.1_Sulfitobacter_sp.	0	NA	NA	NA	NA	NA
1710	JQ418527.1_Arthrobacter_sp.	0	NA	NA	NA	NA	NA
1711	JQ418528.1_Arthrobacter_sp.	0	NA	NA	NA	NA	NA
1712	JQ418529.1_Arthrobacter_sp.	0	NA	NA	NA	NA	NA
1713	JQ418530.1_Arthrobacter_sp.	0	NA	NA	NA	NA	NA
1714	JQ418531.1_Arthrobacter_sp.	0	NA	NA	NA	NA	NA
1715	JQ418536.1_Pseudomonas_syringae	0	NA	NA	NA	NA	NA
1716	JQ418537.1_Salmonella_sp.	0	NA	NA	NA	NA	NA
1717	JQ418538.1_Salmonella_sp.	1	IncFII(p14)_1_p14_JQ418538	NA	NA	NA	NA
1718	JQ418539.1_Salmonella_sp.	0	NA	NA	NA	NA	NA
1719	JQ418541.1_Salmonella_enterica	1	IncFII(Yp)_1_Yersenia_CP000670	NA	NA	NA	NA
1720	JQ418542.1_Serratia_marcescens	1	IncL/M(pOXA-48)_1_pOXA-48_JN626286	NA	NA	NA	NA
1721	JQ432559.1_Escherichia_coli	1	IncFII_1__AY458016	NA	NA	NA	NA
1722	JQ432563.1_Uncultured_bacterium	0	NA	NA	NA	NA	NA
1723	JQ432564.1_Uncultured_bacterium	0	NA	NA	NA	NA	NA
1724	JQ436721.1_Variovorax_sp.	1	IncP1_2__U67194	NA	NA	NA	NA
1725	JQ436722.1_Ralstonia_pickettii	0	NA	NA	NA	NA	NA
1726	JQ480155.1_Escherichia_coli	2	IncQ1_1__M28829.1	Col156_1__NC_009781	NA	NA	NA
1727	JQ606827.1_Streptomyces_sp.	0	NA	NA	NA	NA	NA
1728	JQ609357.1_Salmonella_enterica	1	IncN_1__AY046276	NA	NA	NA	NA
1729	JQ611726.1_Haemophilus_influenzae	0	NA	NA	NA	NA	NA
1730	JQ611727.1_Haemophilus_influenzae	0	NA	NA	NA	NA	NA
1731	JQ619831.1_Staphylococcus_aureus	2	repUS20_2_rep(pCH91)_JQ619831	repUS5_2_BJL6515670(pAVX)_CP017805	NA	NA	NA
1732	JQ621947.1_Streptomyces_sp.	0	NA	NA	NA	NA	NA
1733	JQ655731.1_Clostridium_perfringens	0	NA	NA	NA	NA	NA
1734	JQ663598.1_Enterococcus_faecium	1	rep17_1_CDS29(pRUM)_AF507977	NA	NA	NA	NA
1735	JQ664550.1_Paracoccus_marcusii	0	NA	NA	NA	NA	NA
1736	JQ665880.1_Sinorhizobium_meliloti	0	NA	NA	NA	NA	NA
1737	JQ670905.1_Haemophilus_influenzae	0	NA	NA	NA	NA	NA
1738	JQ678602.1_Paracoccus_marcusii	0	NA	NA	NA	NA	NA
1739	JQ684023.1_Paracoccus_marcusii	0	NA	NA	NA	NA	NA
1740	JQ684025.1_Paracoccus_aestuarii	0	NA	NA	NA	NA	NA
1741	JQ696952.1_Bacillus_thuringiensis	0	NA	NA	NA	NA	NA
1742	JQ728013.1_Propionibacterium_jensenii	0	NA	NA	NA	NA	NA
1743	JQ728484.1_Vibrio_coralliilyticus	0	NA	NA	NA	NA	NA
1744	JQ737005.1_Pseudomonas_fluorescens	0	NA	NA	NA	NA	NA
1745	JQ739157.2_Acinetobacter_pittii	0	NA	NA	NA	NA	NA
1746	JQ739158.1_Acinetobacter_lwoffii	0	NA	NA	NA	NA	NA
1747	JQ773456.1_Pasteurella_aerogenes	0	NA	NA	NA	NA	NA
1748	JQ773457.1_Pasteurella_aerogenes	0	NA	NA	NA	NA	NA
1749	JQ776504.1_Escherichia_coli	1	Col3M_1__JX514065	NA	NA	NA	NA
1750	JQ776505.1_Citrobacter_freundii	1	Col3M_1__JX514065	NA	NA	NA	NA
1751	JQ776506.1_Escherichia_coli	1	Col3M_1__JX514065	NA	NA	NA	NA
1752	JQ776507.1_Proteus_mirabilis	1	Col3M_1__JX514065	NA	NA	NA	NA
1753	JQ776510.1_Morganella_morganii	1	Col3M_1__JX514065	NA	NA	NA	NA
1754	JQ782192.1_Listonella_anguillarum	0	NA	NA	NA	NA	NA
1755	JQ783055.1_Haemophilus_influenzae	0	NA	NA	NA	NA	NA
1756	JQ783056.1_Haemophilus_influenzae	0	NA	NA	NA	NA	NA
1757	JQ796370.1_Paracoccus_aestuarii	0	NA	NA	NA	NA	NA
1758	JQ796371.1_Paracoccus_marcusii	0	NA	NA	NA	NA	NA
1759	JQ807734.1_UNVERIFIED__Clostridium	0	NA	NA	NA	NA	NA
1760	JQ821353.1_Lactococcus_lactis	0	NA	NA	NA	NA	NA
1761	JQ821354.1_Lactococcus_lactis	0	NA	NA	NA	NA	NA
1762	JQ821355.1_Lactococcus_lactis	0	NA	NA	NA	NA	NA
1763	JQ821356.1_Lactococcus_lactis	1	rep32_2_repB(pVF22)_JN172912	NA	NA	NA	NA
1764	JQ821357.1_Lactococcus_lactis	1	rep33_1_rep(pSMA198)_HE613570	NA	NA	NA	NA
1765	JQ824049.1_Providencia_stuartii	2	IncA/C2_1__JN157804	IncR_1__DQ449578	NA	NA	NA
1766	JQ837276.1_Enterobacter_cloacae	2	Col440I_1__CP023920.1	IncL/M(pMU407)_1_pMU407_U27345	NA	NA	NA
1767	JQ861958.1_Staphylococcus_aureus	1	rep21_28_rep(pUR5425)_JQ861958	NA	NA	NA	NA
1768	JQ861960.1_Staphylococcus_aureus	2	rep5b_1_rep(pUR2355)_JQ312422	rep10b_1_rep(pUR2355)_JQ312422	NA	NA	NA
1769	JQ996148.1_Citrobacter_freundii	0	NA	NA	NA	NA	NA
1770	JQ996149.1_Citrobacter_freundii	0	NA	NA	NA	NA	NA
1771	JQ996150.1_Citrobacter_freundii	1	IncT_1__AP004237	NA	NA	NA	NA
1772	JX017306.1_Salmonella_enterica	1	Col440I_1__CP023920.1	NA	NA	NA	NA
1773	JX017307.1_Salmonella_enterica	1	Col440I_1__CP023920.1	NA	NA	NA	NA
1774	JX017308.1_Salmonella_enterica	1	Col440I_1__CP023920.1	NA	NA	NA	NA
1775	JX017309.1_Salmonella_enterica	1	Col440I_1__CP023920.1	NA	NA	NA	NA
1776	JX065630.1_Escherichia_coli	1	IncN_1__AY046276	NA	NA	NA	NA
1777	JX065631.1_Escherichia_coli	1	IncN_1__AY046276	NA	NA	NA	NA
1778	JX069966.1_Acinetobacter_baumannii	0	NA	NA	NA	NA	NA
1779	JX072963.1_Acinetobacter_sp.	0	NA	NA	NA	NA	NA
1780	JX076770.1_Acinetobacter_baumannii	0	NA	NA	NA	NA	NA
1781	JX101638.1_Acinetobacter_sp.	0	NA	NA	NA	NA	NA
1782	JX101639.1_Acinetobacter_sp.	0	NA	NA	NA	NA	NA
1783	JX101640.1_Acinetobacter_sp.	0	NA	NA	NA	NA	NA
1784	JX101641.1_Acinetobacter_sp.	0	NA	NA	NA	NA	NA
1785	JX101642.1_Acinetobacter_sp.	0	NA	NA	NA	NA	NA
1786	JX101643.1_Acinetobacter_sp.	0	NA	NA	NA	NA	NA
1787	JX101644.1_Acinetobacter_sp.	0	NA	NA	NA	NA	NA
1788	JX101645.1_Acinetobacter_sp.	0	NA	NA	NA	NA	NA
1789	JX101646.1_Acinetobacter_sp.	0	NA	NA	NA	NA	NA
1790	JX101647.1_Acinetobacter_sp.	0	NA	NA	NA	NA	NA
1791	JX101693.1_Enterobacter_cloacae	1	IncL/M_1__AF550415	NA	NA	NA	NA
1792	JX104759.1_Klebsiella_pneumoniae	1	IncX3_1__JN247852	NA	NA	NA	NA
1793	JX127248.1_Uncultured_bacterium	4	IncFIA_1__AP001918	IncQ1_1__M28829.1	IncFIB(AP001918)_1__AP001918	IncFII(pRSB107)_1_pRSB107_AJ851089	NA
1794	JX133088.1_Salmonella_enterica	1	ColpVC_1__JX133088	NA	NA	NA	NA
1795	JX134061.1_Bacillus_safensis	0	NA	NA	NA	NA	NA
1796	JX139735.1_Salmonella_enterica	1	IncX1_1__EU370913	NA	NA	NA	NA
1797	JX141473.1_Aeromonas_hydrophila	1	IncA/C2_1__JN157804	NA	NA	NA	NA
1798	JX174167.1_Lactobacillus_plantarum	0	NA	NA	NA	NA	NA
1799	JX174168.1_Lactobacillus_plantarum	0	NA	NA	NA	NA	NA
1800	JX174169.1_Lactobacillus_plantarum	0	NA	NA	NA	NA	NA
1801	JX182975.1_Citrobacter_freundii	2	IncHI1B(CIT)_1_pNDM-CIT_JX182975	IncHI1A(CIT)_1_pNDM-CIT_JX182975	NA	NA	NA
1802	JX193301.1_Klebsiella_pneumoniae	1	IncN_1__AY046276	NA	NA	NA	NA
1803	JX193302.1_Klebsiella_pneumoniae	1	IncX5_1__JX193302	NA	NA	NA	NA
1804	JX194159.1_Uncultured_bacterium	0	NA	NA	NA	NA	NA
1805	JX194160.1_Uncultured_bacterium	0	NA	NA	NA	NA	NA
1806	JX194161.1_Uncultured_bacterium	0	NA	NA	NA	NA	NA
1807	JX202560.1_Uncultured_bacterium	0	NA	NA	NA	NA	NA
1808	JX202561.1_Uncultured_bacterium	0	NA	NA	NA	NA	NA
1809	JX202562.1_Uncultured_bacterium	0	NA	NA	NA	NA	NA
1810	JX202563.1_Uncultured_bacterium	0	NA	NA	NA	NA	NA
1811	JX202564.1_Uncultured_bacterium	0	NA	NA	NA	NA	NA
1812	JX254913.2_Citrobacter_freundii	1	IncX3_1__JN247852	NA	NA	NA	NA
1813	JX258654.1_Salmonella_enterica	1	IncX4_2__FN543504	NA	NA	NA	NA
1814	JX258655.1_Salmonella_enterica	1	IncX4_1__CP002895	NA	NA	NA	NA
1815	JX258656.1_Salmonella_enterica	1	IncX4_2__FN543504	NA	NA	NA	NA
1816	JX275965.1_Streptococcus_infantis	1	repUS34_1_rep(pSI01)_JX275965	NA	NA	NA	NA
1817	JX294729.1_Mycoplasma_mycoides	0	NA	NA	NA	NA	NA
1818	JX294730.1_Mycoplasma_mycoides	0	NA	NA	NA	NA	NA
1819	JX294731.1_Mycoplasma_yeatsii	0	NA	NA	NA	NA	NA
1820	JX294732.1_Mycoplasma_yeatsii	0	NA	NA	NA	NA	NA
1821	JX294733.1_Mycoplasma_cottewii	0	NA	NA	NA	NA	NA
1822	JX294734.1_Mycoplasma_cottewii	0	NA	NA	NA	NA	NA
1823	JX294735.1_Mycoplasma_capricolum	0	NA	NA	NA	NA	NA
1824	JX294736.1_Mycoplasma_capricolum	0	NA	NA	NA	NA	NA
1825	JX294737.1_Mycoplasma_capricolum	0	NA	NA	NA	NA	NA
1826	JX312671.1_Sphingobium_fuliginis	0	NA	NA	NA	NA	NA
1827	JX397875.1_Klebsiella_pneumoniae	1	repA_2_pKPC-2_JX397875	NA	NA	NA	NA
1828	JX406743.2_Bacillaceae_bacterium	0	NA	NA	NA	NA	NA
1829	JX416328.1_Oenococcus_oeni	0	NA	NA	NA	NA	NA
1830	JX424423.1_Klebsiella_pneumoniae	1	IncFII(K)_1__CP000648	NA	NA	NA	NA
1831	JX424424.1_Klebsiella_pneumoniae	2	IncFIB(K)_1_Kpn3_JN233704	IncFII(K)_1__CP000648	NA	NA	NA
1832	JX424614.1_Klebsiella_pneumoniae	1	IncR_1__DQ449578	NA	NA	NA	NA
1833	JX430448.1_Klebsiella_pneumoniae	2	IncFII(K)_1__CP000648	IncFIB(K)_1_Kpn3_JN233704	NA	NA	NA
1834	JX436327.1_Aggregatibacter_actinomycetemcomitans	0	NA	NA	NA	NA	NA
1835	JX442973.1_Klebsiella_pneumoniae	1	ColRNAI_1__DQ298019	NA	NA	NA	NA
1836	JX442974.1_Klebsiella_pneumoniae	2	IncFII(K)_1__CP000648	IncFIB(K)_1_Kpn3_JN233704	NA	NA	NA
1837	JX442975.1_Klebsiella_pneumoniae	1	IncFIB(pQil)_1_pQil_JN233705	NA	NA	NA	NA
1838	JX442976.1_Klebsiella_pneumoniae	1	IncA/C2_1__JN157804	NA	NA	NA	NA
1839	JX442977.1_Klebsiella_pneumoniae	2	IncFIB(pQil)_1_pQil_JN233705	ColRNAI_1__DQ298019	NA	NA	NA
1840	JX445149.1_Salmonella_enterica	1	IncI1_1_Alpha_AP005147	NA	NA	NA	NA
1841	JX457478.1_Salmonella_enterica	0	NA	NA	NA	NA	NA
1842	JX469383.1_Escherichia_coli	1	IncN_1__AY046276	NA	NA	NA	NA
1843	JX469826.1_Uncultured_bacterium	0	NA	NA	NA	NA	NA
1844	JX469827.1_Uncultured_bacterium	0	NA	NA	NA	NA	NA
1845	JX469828.1_Uncultured_bacterium	0	NA	NA	NA	NA	NA
1846	JX469829.1_Uncultured_bacterium	0	NA	NA	NA	NA	NA
1847	JX469830.1_Uncultured_bacterium	1	IncP1_1__BN000925	NA	NA	NA	NA
1848	JX469831.1_Uncultured_bacterium	1	IncP1_2__U67194	NA	NA	NA	NA
1849	JX469832.1_Burkholderia_cepacia	0	NA	NA	NA	NA	NA
1850	JX469833.1_Uncultured_bacterium	1	IncP1_1__BN000925	NA	NA	NA	NA
1851	JX469834.1_Uncultured_bacterium	1	IncP1_2__U67194	NA	NA	NA	NA
1852	JX486125.1_Uncultured_bacterium	1	IncP1_2__U67194	NA	NA	NA	NA
1853	JX486126.1_Uncultured_bacterium	1	IncFII_1__AY458016	NA	NA	NA	NA
1854	JX494965.1_Salmonella_enterica	0	NA	NA	NA	NA	NA
1855	JX514065.1_Proteus_sp.	1	Col3M_1__JX514065	NA	NA	NA	NA
1856	JX514066.1_Proteus_sp.	1	Col3M_1__JX514065	NA	NA	NA	NA
1857	JX515587.1_Escherichia_coli	1	IncN_1__AY046276	NA	NA	NA	NA
1858	JX515588.1_Raoultella_planticola	0	NA	NA	NA	NA	NA
1859	JX548317.1_Xylella_fastidiosa	0	NA	NA	NA	NA	NA
1860	JX566767.1_Salmonella_enterica	1	Col8282_1__DQ995352	NA	NA	NA	NA
1861	JX566768.1_Salmonella_enterica	0	NA	NA	NA	NA	NA
1862	JX566769.1_Salmonella_enterica	1	ColRNAI_1__DQ298019	NA	NA	NA	NA
1863	JX566770.1_Salmonella_enterica	2	IncQ1_1__M28829.1	IncI1_1_Alpha_AP005147	NA	NA	NA
1864	JX569338.1_Halomonas_sp.	0	NA	NA	NA	NA	NA
1865	JX627580.1_Methylobacterium_oryzae	0	NA	NA	NA	NA	NA
1866	JX627581.1_Methylobacterium_oryzae	0	NA	NA	NA	NA	NA
1867	JX627582.1_Methylobacterium_oryzae	0	NA	NA	NA	NA	NA
1868	JX627583.1_Methylobacterium_oryzae	0	NA	NA	NA	NA	NA
1869	JX627737.1_Escherichia_coli	1	IncFII_1__AY458016	NA	NA	NA	NA
1870	JX668987.1_Wheat_blue	0	NA	NA	NA	NA	NA
1871	JX668988.1_Wheat_blue	0	NA	NA	NA	NA	NA
1872	JX668989.1_Wheat_blue	0	NA	NA	NA	NA	NA
1873	JX683454.1_Agrobacterium_tumefaciens	0	NA	NA	NA	NA	NA
1874	JX827416.1_Pasteurella_multocida	0	NA	NA	NA	NA	NA
1875	JX843237.1_Bacterium_72B	1	IncU_1__DQ401103	NA	NA	NA	NA
1876	JX843238.1_Bacterium_36B	1	Col156_1__NC_009781	NA	NA	NA	NA
1877	JX847411.1_Burkholderia_cepacia	0	NA	NA	NA	NA	NA
1878	JX847602.1_Planococcus_citreus	0	NA	NA	NA	NA	NA
1879	JX847604.1_Planococcus_citreus	0	NA	NA	NA	NA	NA
1880	JX863070.1_Uncultured_marine	0	NA	NA	NA	NA	NA
1881	JX891462.1_Pseudomonas_migulae	0	NA	NA	NA	NA	NA
1882	JX898993.1_Staphylococcus_aureus	1	rep13_2_CDS39(pSSP1)_AP008935	NA	NA	NA	NA
1883	JX981514.1_Escherichia_coli	1	IncX4_1__CP002895	NA	NA	NA	NA
1884	JX982605.1_Proteus_mirabilis	1	Col3M_1__JX514065	NA	NA	NA	NA
1885	JX988621.1_Klebsiella_pneumoniae	1	IncL/M_1__AF550415	NA	NA	NA	NA
1886	JX997935.2_Escherichia_coli	1	IncFII_1__AY458016	NA	NA	NA	NA
1887	KC005723.1_Micrococcus_luteus	0	NA	NA	NA	NA	NA
1888	KC019311.1_Lactobacillus_plantarum	0	NA	NA	NA	NA	NA
1889	KC020049.1_Shigella_flexneri	1	Col440I_1__CP023920.1	NA	NA	NA	NA
1890	KC167328.1_Enterococcus_faecium	1	rep11c_1_repA(pAR6)_KC167328	NA	NA	NA	NA
1891	KC170278.1_Uncultured_bacterium	0	NA	NA	NA	NA	NA
1892	KC170279.1_Uncultured_bacterium	1	IncP1_2__U67194	NA	NA	NA	NA
1893	KC170280.1_Uncultured_bacterium	2	Col440I_1__CP023920.1	IncN_1__AY046276	NA	NA	NA
1894	KC170281.1_Uncultured_bacterium	1	IncU_1__DQ401103	NA	NA	NA	NA
1895	KC170282.1_Uncultured_bacterium	0	NA	NA	NA	NA	NA
1896	KC170283.1_Uncultured_bacterium	0	NA	NA	NA	NA	NA
1897	KC170284.1_Uncultured_bacterium	1	IncU_1__DQ401103	NA	NA	NA	NA
1898	KC170285.1_Uncultured_bacterium	0	NA	NA	NA	NA	NA
1899	KC189475.1_Pseudomonas_aeruginosa	0	NA	NA	NA	NA	NA
1900	KC206006.1_Staphylococcus_aureus	1	repUS5_2_BJL6515670(pAVX)_CP017805	NA	NA	NA	NA
1901	KC237287.1_Edwardsiella_ictaluri	0	NA	NA	NA	NA	NA
1902	KC237288.1_Edwardsiella_ictaluri	0	NA	NA	NA	NA	NA
1903	KC237289.1_Edwardsiella_ictaluri	0	NA	NA	NA	NA	NA
1904	KC255223.1_Geobacillus_sp.	0	NA	NA	NA	NA	NA
1905	KC255224.1_Geobacillus_sp.	0	NA	NA	NA	NA	NA
1906	KC286618.1_Edwardsiella_ictaluri	0	NA	NA	NA	NA	NA
1907	KC291146.1_Edwardsiella_ictaluri	0	NA	NA	NA	NA	NA
1908	KC291147.1_Edwardsiella_ictaluri	0	NA	NA	NA	NA	NA
1909	KC292503.1_Haemophilus_parainfluenzae	0	NA	NA	NA	NA	NA
1910	KC306506.1_Vibrio_harveyi	0	NA	NA	NA	NA	NA
1911	KC311431.1_Klebsiella_pneumoniae	1	IncX3_1__JN247852	NA	NA	NA	NA
1912	KC335143.1_Klebsiella_pneumoniae	1	IncL/M(pOXA-48)_1_pOXA-48_JN626286	NA	NA	NA	NA
1913	KC340959.1_Escherichia_coli	2	IncQ1_1__M28829.1	IncB/O/K/Z_2__GU256641	NA	NA	NA
1914	KC340960.1_Escherichia_coli	2	IncQ1_1__M28829.1	IncB/O/K/Z_2__GU256641	NA	NA	NA
1915	KC354801.1_Klebsiella_pneumoniae	1	IncL/M(pOXA-48)_1_pOXA-48_JN626286	NA	NA	NA	NA
1916	KC354802.1_Klebsiella_pneumoniae	1	IncX4_1__CP002895	NA	NA	NA	NA
1917	KC405064.1_Haemophilus_parasuis	0	NA	NA	NA	NA	NA
1918	KC405065.1_Haemophilus_parasuis	0	NA	NA	NA	NA	NA
1919	KC405622.1_Klebsiella_pneumoniae	1	IncR_1__DQ449578	NA	NA	NA	NA
1920	KC417494.1_Acinetobacter_nosocomialis	0	NA	NA	NA	NA	NA
1921	KC417495.1_Acinetobacter_nosocomialis	0	NA	NA	NA	NA	NA
1922	KC456362.1_Listeria_innocua	2	repUS66_1_ORF6(pDB2011)_KC456362	repUS18_3_ORF2(pDB2011)_KC456362	NA	NA	NA
1923	KC491194.1_Thermus_sp.	0	NA	NA	NA	NA	NA
1924	KC491195.1_Thermus_sp.	0	NA	NA	NA	NA	NA
1925	KC503911.1_Acinetobacter_baumannii	0	NA	NA	NA	NA	NA
1926	KC511628.1_Enterobacter_cloacae	0	NA	NA	NA	NA	NA
1927	KC525245.1_Aeromonas_hydrophila	0	NA	NA	NA	NA	NA
1928	KC540630.1_Vibrio_parahaemolyticus	0	NA	NA	NA	NA	NA
1929	KC542381.1_Pseudomonas_sp.	0	NA	NA	NA	NA	NA
1930	KC542382.1_Pseudomonas_sp.	0	NA	NA	NA	NA	NA
1931	KC542383.1_Pseudomonas_sp.	0	NA	NA	NA	NA	NA
1932	KC542384.1_Paracoccus_marcusii	0	NA	NA	NA	NA	NA
1933	KC561053.1_Paracoccus_marcusii	0	NA	NA	NA	NA	NA
1934	KC561054.1_Paracoccus_marcusii	0	NA	NA	NA	NA	NA
1935	KC561055.1_Paracoccus_marcusii	0	NA	NA	NA	NA	NA
1936	KC561137.1_Staphylococcus_aureus	1	repUS18_4_rep(pSA8589)_KC561137	NA	NA	NA	NA
1937	KC609322.1_Pseudomonas_aeruginosa	1	IncU_1__DQ401103	NA	NA	NA	NA
1938	KC609323.1_Pseudomonas_aeruginosa	1	IncP6_1__JF785550	NA	NA	NA	NA
1939	KC663407.2_Cronobacter_sakazakii	2	Col440II_1__CP023921.1	Col440I_1__CP023920.1	NA	NA	NA
1940	KC686700.1_Aeromonas_salmonicida	0	NA	NA	NA	NA	NA
1941	KC687076.1_Photobacterium_gaetbulicola	0	NA	NA	NA	NA	NA
1942	KC733807.1_Anabaena_variabilis	0	NA	NA	NA	NA	NA
1943	KC734560.1_Uncultured_bacterium	0	NA	NA	NA	NA	NA
1944	KC734561.1_Uncultured_bacterium	0	NA	NA	NA	NA	NA
1945	KC734562.1_Uncultured_bacterium	0	NA	NA	NA	NA	NA
1946	KC734563.1_Uncultured_bacterium	0	NA	NA	NA	NA	NA
1947	KC757416.2_Klebsiella_pneumoniae	1	IncL/M(pOXA-48)_1_pOXA-48_JN626286	NA	NA	NA	NA
1948	KC757417.2_Klebsiella_pneumoniae	3	IncFII(K)_1__CP000648	IncFIA(HI1)_1_HI1_AF250878	IncL/M(pOXA-48)_1_pOXA-48_JN626286	NA	NA
1949	KC771559.1_Comamonas_sp.	1	IncP1_2__U67194	NA	NA	NA	NA
1950	KC788287.1_Clostridium_thermocellum	2	ColRNAI_1__DQ298019	rep22_1b_repB(pAMalpha1)_AF503772	NA	NA	NA
1951	KC788405.1_Escherichia_coli	3	IncFIC(FII)_1__AP001918	IncI_Gamma_1_AP011954	IncN_1__AY046276	NA	NA
1952	KC812101.1_Lactobacillus_paracasei	0	NA	NA	NA	NA	NA
1953	KC812102.1_Lactobacillus_paracasei	0	NA	NA	NA	NA	NA
1954	KC812103.1_Lactobacillus_paracasei	1	repUS54_1_rep2(pYSI8)_EU185047	NA	NA	NA	NA
1955	KC818265.1_Haemophilus_parasuis	0	NA	NA	NA	NA	NA
1956	KC845573.1_Klebsiella_pneumoniae	1	IncI2_1_Delta_AP002527	NA	NA	NA	NA
1957	KC853434.1_Escherichia_coli	1	IncX1_1__EU370913	NA	NA	NA	NA
1958	KC853435.1_Escherichia_coli	2	IncFIC(FII)_1__AP001918	IncFIB(AP001918)_1__AP001918	NA	NA	NA
1959	KC853436.1_Escherichia_coli	1	ColRNAI_1__DQ298019	NA	NA	NA	NA
1960	KC853437.1_Escherichia_coli	1	Col156_1__NC_009781	NA	NA	NA	NA
1961	KC853438.1_Escherichia_coli	1	ColRNAI_1__DQ298019	NA	NA	NA	NA
1962	KC853439.1_Escherichia_coli	2	IncQ1_1__M28829.1	IncI1_1_Alpha_AP005147	NA	NA	NA
1963	KC871566.1_Acetobacter_aceti	0	NA	NA	NA	NA	NA
1964	KC886366.1_Salmonella_enterica	1	ColpVC_1__JX133088	NA	NA	NA	NA
1965	KC887916.2_Escherichia_coli	2	IncFIB(S)_1__FN432031	IncFII(Yp)_1_Yersenia_CP000670	NA	NA	NA
1966	KC887917.2_Enterobacter_cloacae	2	IncFIB(S)_1__FN432031	IncFII(Yp)_1_Yersenia_CP000670	NA	NA	NA
1967	KC895877.1_Streptococcus_pyogenes	1	repUS61_1_repA(pA996)_KC895877	NA	NA	NA	NA
1968	KC895878.1_Streptococcus_pyogenes	1	rep34_4_repB(pA852)_KC895878	NA	NA	NA	NA
1969	KC895984.1_Staphylococcus_aureus	1	rep7de_1_rep(pACK6)_AF093750	NA	NA	NA	NA
1970	KC920663.1_Clostridium_thermocellum	2	ColRNAI_1__DQ298019	rep22_1b_repB(pAMalpha1)_AF503772	NA	NA	NA
1971	KC920664.1_Clostridium_thermocellum	2	ColRNAI_1__DQ298019	rep22_1b_repB(pAMalpha1)_AF503772	NA	NA	NA
1972	KC935372.1_Pigeon_pea	0	NA	NA	NA	NA	NA
1973	KC954773.1_Enterococcus_faecalis	0	NA	NA	NA	NA	NA
1974	KC958437.1_Klebsiella_pneumoniae	1	IncN_1__AY046276	NA	NA	NA	NA
1975	KC960485.1_Escherichia_coli	1	IncN_1__AY046276	NA	NA	NA	NA
1976	KC964605.1_Uncultured_bacterium	0	NA	NA	NA	NA	NA
1977	KC964606.1_Uncultured_bacterium	0	NA	NA	NA	NA	NA
1978	KC964607.1_Uncultured_bacterium	0	NA	NA	NA	NA	NA
1979	KC991136.1_Bacillus_sp.	1	repUS47_1_repB(pLFE1)_FJ374272	NA	NA	NA	NA
1980	KC999035.4_Escherichia_coli	1	IncA/C2_1__JN157804	NA	NA	NA	NA
1981	KF056330.2_Salmonella_enterica	2	IncQ1_1__M28829.1	IncA/C2_1__JN157804	NA	NA	NA
1982	KF152885.1_Escherichia_coli	1	IncA/C2_1__JN157804	NA	NA	NA	NA
1983	KF192842.1_Campylobacter_jejuni	0	NA	NA	NA	NA	NA
1984	KF220658.1_Klebsiella_pneumoniae	0	NA	NA	NA	NA	NA
1985	KF250428.1_Klebsiella_pneumoniae	1	IncA/C2_1__JN157804	NA	NA	NA	NA
1986	KF278750.1_Lactococcus_lactis	0	NA	NA	NA	NA	NA
1987	KF290377.1_Salmonella_enterica	1	IncI1_1_Alpha_AP005147	NA	NA	NA	NA
1988	KF290378.2_Salmonella_enterica	1	IncI1_1_Alpha_AP005147	NA	NA	NA	NA
1989	KF295828.1_Providencia_rettgeri	0	NA	NA	NA	NA	NA
1990	KF295829.1_Klebsiella_pneumoniae	2	IncFII(K)_1__CP000648	IncFIB(pQil)_1_pQil_JN233705	NA	NA	NA
1991	KF362121.2_Escherichia_coli	4	IncQ1_1__M28829.1	IncHI1A_1__AF250878	IncHI1B(R27)_1_R27_AF250878	IncFIA(HI1)_1_HI1_AF250878	NA
1992	KF362122.2_Escherichia_coli	5	IncQ1_1__M28829.1	IncX1_1__EU370913	IncHI1A_1__AF250878	IncHI1B(R27)_1_R27_AF250878	IncFIA(HI1)_1_HI1_AF250878
1993	KF364953.1_Proteus_mirabilis	1	Col3M_1__JX514065	NA	NA	NA	NA
1994	KF364954.1_Proteus_vulgaris	1	Col3M_1__JX514065	NA	NA	NA	NA
1995	KF364955.1_Proteus_mirabilis	1	Col3M_1__JX514065	NA	NA	NA	NA
1996	KF364956.1_Proteus_mirabilis	1	Col3M_1__JX514065	NA	NA	NA	NA
1997	KF364957.1_Proteus_mirabilis	1	Col3M_1__JX514065	NA	NA	NA	NA
1998	KF365913.1_Bacillus_subtilis	0	NA	NA	NA	NA	NA
1999	KF418775.1_Burkholderia_pseudomallei	0	NA	NA	NA	NA	NA
[truncated: 10,085 more rows]

## Sheet: ColRNAI
#	Plasmid	MOB-typer replicon type	No. REP	PlasmidFinder replicon type (1)	PlasmidFinder replicon type (2)
1	AF025795.1_Salmonella_enterica	ColRNAI_rep_cluster_1987	0	NA	NA
2	AF152923.1_Yersinia_pestis	ColRNAI_rep_cluster_1956	1	Col(YC)	NA
3	AF156893.2_Klebsiella_pneumoniae	ColRNAI_rep_cluster_1987	1	Col440I	NA
4	AF197335.1_Escherichia_coli	ColRNAI_rep_cluster_1857	1	ColRNAI	NA
5	AF244083.1_Edwardsiella_ictaluri	ColRNAI_rep_cluster_1987	0	NA	NA
6	AF282884.1_Shigella_sonnei	ColRNAI_rep_cluster_1857	1	ColRNAI	NA
7	AF300473.1_Klebsiella_pneumoniae	ColRNAI_rep_cluster_1857	1	ColRNAI	NA
8	AF311902.1_Citrobacter_rodentium	ColRNAI_rep_cluster_1857	1	ColRNAI	NA
9	AF479774.1_Klebsiella_pneumoniae	ColRNAI_rep_cluster_1987	1	Col440I	NA
10	AF497970.1_Shigella_sonnei	ColRNAI_rep_cluster_1987	0	NA	NA
11	AF527822.1_Enterobacter_sp.	ColRNAI_rep_cluster_1987	1	Col440I	NA
12	AY033498.1_Klebsiella_sp.	ColRNAI_rep_cluster_2005	1	Col(MGD2)	NA
13	AY033516.1_Klebsiella_pneumoniae	ColRNAI_rep_cluster_1857	0	NA	NA
14	AY048853.1_Salmonella_choleraesuis	ColRNAI_rep_cluster_1857	1	ColRNAI	NA
15	AY079199.1_Salmonella_enteritidis	ColRNAI_rep_cluster_1291	1	Col156	NA
16	AY333433.1_Salmonella_typhimurium	ColRNAI_rep_cluster_1857	1	ColRNAI	NA
17	AY360321.1_Escherichia_coli	ColRNAI_rep_cluster_1987	0	NA	NA
18	AY424310.1_Escherichia_coli	ColRNAI_rep_cluster_1987	0	NA	NA
19	AY543071.1_Klebsiella_pneumoniae	ColRNAI_rep_cluster_1996	1	Col(IRGK)	NA
20	AY543072.1_Klebsiella_pneumoniae	ColRNAI_rep_cluster_1990	1	Col(IMGS31)	NA
21	AY589570.1_Escherichia_coli	ColRNAI_rep_cluster_1987	1	Col440I	NA
22	AY589571.1_Escherichia_coli	ColRNAI_rep_cluster_1987	0	NA	NA
23	AY639886.1_Escherichia_coli	ColRNAI_rep_cluster_1987	0	NA	NA
24	AY913943.1_Escherichia_coli	ColRNAI_rep_cluster_1857	1	ColRNAI	NA
25	AY929248.1_Escherichia_coli	ColRNAI_rep_cluster_1857	1	ColRNAI	NA
26	CP000641.1_Shigella_sonnei	ColRNAI_rep_cluster_1987	0	NA	NA
27	CP000642.1_Shigella_sonnei	ColRNAI_rep_cluster_1857	1	ColRNAI	NA
28	CP001060.1_Shigella_boydii	ColRNAI_rep_cluster_1291	1	Col156	NA
29	CP001061.1_Shigella_boydii	ColRNAI_rep_cluster_1857	1	ColRNAI	NA
30	CP001385.1_Shigella_flexneri	ColRNAI_rep_cluster_1987	1	Col440I	NA
31	CP001386.1_Shigella_flexneri	ColRNAI_rep_cluster_1987	0	NA	NA
32	CP001387.1_Shigella_flexneri	ColRNAI_rep_cluster_1857	1	ColRNAI	NA
33	CP001388.1_Shigella_flexneri	ColRNAI_rep_cluster_1987	0	NA	NA
34	CP002180.1_Yersinia_pestis	ColRNAI_rep_cluster_1857	1	ColRNAI	NA
35	CP002473.1_Klebsiella_pneumoniae	ColRNAI_rep_cluster_1987	2	Col440I	Col440II
36	CP002969.1_Escherichia_coli	ColRNAI_rep_cluster_1987	1	Col440I	NA
37	CP010832.1_Shigella_sonnei	ColRNAI_rep_cluster_1987	0	NA	NA
38	CP011842.1_Salmonella_enterica	ColRNAI_rep_cluster_1993	1	ColpVC	NA
39	CP012198.1_Escherichia_coli	ColRNAI_rep_cluster_1987	0	NA	NA
40	CP014098.1_Shigella_sonnei	ColRNAI_rep_cluster_1291	1	Col156	NA
41	CP014100.1_Shigella_sonnei	ColRNAI_rep_cluster_1987	0	NA	NA
42	CP014101.1_Shigella_sonnei	ColRNAI_rep_cluster_1987	0	NA	NA
43	CP014198.2_Escherichia_coli	ColRNAI_rep_cluster_1857	1	ColRNAI	NA
44	CP014779.1_Pluralibacter_gergoviae	ColRNAI_rep_cluster_1857	0	NA	NA
45	CP017619.1_Salmonella_enterica	ColRNAI_rep_cluster_1993	1	ColpVC	NA
46	CP019693.1_Shigella_sonnei	ColRNAI_rep_cluster_1291	1	Col156	NA
47	CP019695.1_Shigella_sonnei	ColRNAI_rep_cluster_1857	1	ColRNAI	NA
48	CP019711.1_Yersinia_pestis	ColRNAI_rep_cluster_1857	1	ColRNAI	NA
49	CP019895.1_Salmonella_enterica	ColRNAI_rep_cluster_1291	1	Col156	NA
50	CP019896.1_Salmonella_enterica	ColRNAI_rep_cluster_1291	1	Col156	NA
51	CP019897.1_Salmonella_enterica	ColRNAI_rep_cluster_1987	1	Col440I	NA
52	CP019955.1_Escherichia_coli	ColRNAI_rep_cluster_1291	1	Col156	NA
53	CP019956.1_Escherichia_coli	ColRNAI_rep_cluster_1857	1	ColRNAI	NA
54	CP019997.1_Salmonella_enterica	ColRNAI_rep_cluster_1987	1	Col440I	NA
55	CP021895.1_Pectobacterium_carotovorum	ColRNAI_rep_cluster_1987	1	Col440I	NA
56	CP023647.1_Shigella_sonnei	ColRNAI_rep_cluster_1987	0	NA	NA
57	CP023650.1_Shigella_sonnei	ColRNAI_rep_cluster_1857	1	ColRNAI	NA
58	CP023651.1_Shigella_sonnei	ColRNAI_rep_cluster_1291	1	Col156	NA
59	CP023653.1_Shigella_sonnei	ColRNAI_rep_cluster_1857	1	ColRNAI	NA
60	CP027128.1_Escherichia_coli	ColRNAI_rep_cluster_1885	1	Col(MG828)	NA
61	CP027131.1_Escherichia_coli	ColRNAI_rep_cluster_1885	1	Col(MG828)	NA
62	CP029444.1_Serratia_marcescens	ColRNAI_rep_cluster_1987	0	NA	NA
63	CP029445.1_Serratia_marcescens	ColRNAI_rep_cluster_1987	0	NA	NA
64	DQ140187.1_Bacillus_subtilis	ColRNAI_rep_cluster_1991	0	NA	NA
65	DQ286390.1_Escherichia_coli	ColRNAI_rep_cluster_1857	1	ColRNAI	NA
66	DQ298019.1_Klebsiella_pneumoniae	ColRNAI_rep_cluster_1857	1	ColRNAI	NA
67	DQ318958.1_Rhodopseudomonas_palustris	ColRNAI_rep_cluster_1987	1	Col440I	NA
68	DQ402049.1_Aeromonas_hydrophila	ColRNAI_rep_cluster_1987	0	NA	NA
69	DQ659147.1_Pantoea_agglomerans	ColRNAI_rep_cluster_1990	1	Col(IMGS31)	NA
70	DQ916145.1_Escherichia_coli	ColRNAI_rep_cluster_1291	1	Col156	NA
71	DQ916413.1_Salmonella_typhimurium	ColRNAI_rep_cluster_1857	1	ColRNAI	NA
72	DQ995351.1_Escherichia_coli	ColRNAI_rep_cluster_1885	1	Col(MG828)	NA
73	DQ995353.1_Escherichia_coli	ColRNAI_rep_cluster_1857	1	ColRNAI	NA
74	DQ995354.1_Escherichia_coli	ColRNAI_rep_cluster_1291	1	Col156	NA
75	DQ995355.1_Escherichia_coli	ColRNAI_rep_cluster_1987	0	NA	NA
76	EF088686.1_Escherichia_coli	ColRNAI_rep_cluster_1987	1	Col440II	NA
77	EF090911.1_Escherichia_coli	ColRNAI_rep_cluster_1987	0	NA	NA
78	EF150947.1_Salmonella_paratyphi	ColRNAI_rep_cluster_1987	1	Col440I	NA
79	EF488047.1_Corynebacterium_renale	ColRNAI_rep_cluster_1987	0	NA	NA
80	EU090225.1_Escherichia_coli	ColRNAI_rep_cluster_1291	1	Col156	NA
81	EU092237.1_Pantoea_agglomerans	ColRNAI_rep_cluster_1857	0	NA	NA
82	EU331425.1_Salmonella_enterica	ColRNAI_rep_cluster_1987	0	NA	NA
83	EU331426.1_Klebsiella_pneumoniae	ColRNAI_rep_cluster_1987	0	NA	NA
84	EU675685.1_Escherichia_coli	ColRNAI_rep_cluster_1857	1	ColRNAI	NA
85	EU697813.1_Serratia_marcescens	ColRNAI_rep_cluster_1987	1	Col440I	NA
86	EU999782.1_Escherichia_coli	ColRNAI_rep_cluster_1885	1	Col(MG828)	NA
87	FJ223606.1_Klebsiella_pneumoniae	ColRNAI_rep_cluster_1857	1	ColRNAI	NA
88	FJ573246.1_Escherichia_coli	ColRNAI_rep_cluster_1291	1	Col156	NA
89	FJ985252.1_Escherichia_coli	ColRNAI_rep_cluster_1291	1	Col156	NA
90	FN822749.1_Escherichia_coli	ColRNAI_rep_cluster_1857	1	ColRNAI	NA
91	GQ149342.1_Escherichia_coli	ColRNAI_rep_cluster_1857	1	ColRNAI	NA
92	GQ149344.1_Escherichia_coli	ColRNAI_rep_cluster_1987	1	Col440I	NA
93	GQ149345.1_Escherichia_coli	ColRNAI_rep_cluster_1857	0	NA	NA
94	GQ149346.1_Escherichia_coli	ColRNAI_rep_cluster_1857	1	ColRNAI	NA
95	GQ149348.1_Escherichia_coli	ColRNAI_rep_cluster_1857	1	ColRNAI	NA
96	GQ353340.1_Endophytic_bacterium	ColRNAI_rep_cluster_1987	1	Col440I	NA
97	GQ374156.1_Escherichia_coli	ColRNAI_rep_cluster_1987	1	Col440I	NA
98	GQ374157.1_Escherichia_coli	ColRNAI_rep_cluster_1987	1	Col440I	NA
99	GQ404376.1_Bacillus_cereus	ColRNAI_rep_cluster_1857	1	ColRNAI	NA
100	GQ470395.1_Salmonella_enterica	ColRNAI_rep_cluster_1857	1	ColRNAI	NA
101	GU937616.1_Bacillus_amyloliquefaciens	ColRNAI_rep_cluster_1991	1	Col(SD853)	NA
102	GU949535.1_Salmonella_enterica	ColRNAI_rep_cluster_1857	1	ColRNAI	NA
103	HE616530.1_Shigella_sonnei	ColRNAI_rep_cluster_1857	1	ColRNAI	NA
104	HE652087.1_Salmonella_enterica	ColRNAI_rep_cluster_1987	0	NA	NA
105	HF565445.2_Shigella_sonnei	ColRNAI_rep_cluster_1857	1	ColRNAI	NA
106	HF565446.1_Shigella_sonnei	ColRNAI_rep_cluster_1291	1	Col156	NA
107	HF570109.1_Shigella_sonnei	ColRNAI_rep_cluster_1291	1	Col156	NA
108	HF570110.1_Shigella_sonnei	ColRNAI_rep_cluster_1857	1	ColRNAI	NA
109	HF913787.1_Ochrobactrum_anthropi	ColRNAI_rep_cluster_1956	1	Col3M	NA
110	HF913788.1_Ochrobactrum_anthropi	ColRNAI_rep_cluster_1956	1	Col3M	NA
111	HM371192.1_Escherichia_coli	ColRNAI_rep_cluster_1987	0	NA	NA
112	HM807366.1_Yersinia_pestis	ColRNAI_rep_cluster_1857	1	ColRNAI	NA
113	HM807367.1_Yersinia_pestis	ColRNAI_rep_cluster_1857	1	ColRNAI	NA
114	HQ201416.1_Escherichia_coli	ColRNAI_rep_cluster_1291	1	Col156	NA
115	HQ230976.1_Salmonella_enterica	ColRNAI_rep_cluster_1857	1	ColRNAI	NA
116	HQ230977.1_Salmonella_enterica	ColRNAI_rep_cluster_1857	1	ColRNAI	NA
117	HQ404303.1_Shigella_boydii	ColRNAI_rep_cluster_1987	1	Col440I	NA
118	HQ540672.1_Uncultured_bacterium	ColRNAI_rep_cluster_1956	1	Col3M	NA
119	HQ622575.1_Escherichia_coli	ColRNAI_rep_cluster_1857	1	ColRNAI	NA
120	HQ622576.1_Escherichia_coli	ColRNAI_rep_cluster_1857	1	ColRNAI	NA
121	HQ659758.1_Escherichia_coli	ColRNAI_rep_cluster_1857	1	ColRNAI	NA
122	HQ834472.1_Providencia_rettgeri	ColRNAI_rep_cluster_1956	1	Col3M	NA
123	HQ834473.1_Providencia_rettgeri	ColRNAI_rep_cluster_1956	1	Col3M	NA
124	HQ848325.1_Escherichia_coli	ColRNAI_rep_cluster_1857	1	ColRNAI	NA
125	J01566.1_Escherichia_coli	ColRNAI_rep_cluster_1857	1	ColRNAI	NA
126	JF436966.1_Escherichia_coli	ColRNAI_rep_cluster_1885	1	Col(MG828)	NA
127	JF703130.1_Enterobacter_sp.	ColRNAI_rep_cluster_1987	1	Col440I	NA
128	JF795024.1_Citrobacter_freundii	ColRNAI_rep_cluster_1857	1	ColRNAI	NA
129	JF813186.1_Shigella_flexneri	ColRNAI_rep_cluster_1885	1	Col(MG828)	NA
130	JF813187.1_Shigella_flexneri	ColRNAI_rep_cluster_1987	1	ColRNAI	NA
131	JF813188.1_Shigella_flexneri	ColRNAI_rep_cluster_1857	1	ColRNAI	NA
132	JF937655.1_Yersinia_frederiksenii	ColRNAI_rep_cluster_1999	1	Col(YF27601)	NA
133	JN247853.1_Klebsiella_pneumoniae	ColRNAI_rep_cluster_1857	1	ColRNAI	NA
134	JN692546.1_Escherichia_coli	ColRNAI_rep_cluster_1857	1	ColRNAI	NA
135	JN979787.1_Escherichia_coli	ColRNAI_rep_cluster_1987	1	Col440I	NA
136	JQ319766.1_Proteus_mirabilis	ColRNAI_rep_cluster_1857	0	NA	NA
137	JQ319768.1_Escherichia_coli	ColRNAI_rep_cluster_1987	0	NA	NA
138	JQ319770.1_Enterobacter_cloacae	ColRNAI_rep_cluster_1987	2	Col440I	Col440II
139	JQ319772.1_Klebsiella_pneumoniae	ColRNAI_rep_cluster_1857	1	ColRNAI	NA
140	JQ319775.1_Klebsiella_pneumoniae	ColRNAI_rep_cluster_1987	2	Col440II	Col440I
141	JQ776504.1_Escherichia_coli	ColRNAI_rep_cluster_1956	1	Col3M	NA
142	JQ776505.1_Citrobacter_freundii	ColRNAI_rep_cluster_1956	1	Col3M	NA
143	JQ776506.1_Escherichia_coli	ColRNAI_rep_cluster_1956	1	Col3M	NA
144	JQ776507.1_Proteus_mirabilis	ColRNAI_rep_cluster_1956	1	Col3M	NA
145	JQ776510.1_Morganella_morganii	ColRNAI_rep_cluster_1956	1	Col3M	NA
146	JX017306.1_Salmonella_enterica	ColRNAI_rep_cluster_1987	1	Col440I	NA
147	JX017307.1_Salmonella_enterica	ColRNAI_rep_cluster_1987	1	Col440I	NA
148	JX017308.1_Salmonella_enterica	ColRNAI_rep_cluster_1987	1	Col440I	NA
149	JX017309.1_Salmonella_enterica	ColRNAI_rep_cluster_1987	1	Col440I	NA
150	JX133088.1_Salmonella_enterica	ColRNAI_rep_cluster_1993	1	ColpVC	NA
151	JX442973.1_Klebsiella_pneumoniae	ColRNAI_rep_cluster_1857	1	ColRNAI	NA
152	JX494965.1_Salmonella_enterica	ColRNAI_rep_cluster_1987	0	NA	NA
153	JX514065.1_Proteus_sp.	ColRNAI_rep_cluster_1956	1	Col3M	NA
154	JX514066.1_Proteus_sp.	ColRNAI_rep_cluster_1956	1	Col3M	NA
155	JX566768.1_Salmonella_enterica	ColRNAI_rep_cluster_1987	0	NA	NA
156	JX566769.1_Salmonella_enterica	ColRNAI_rep_cluster_1857	1	ColRNAI	NA
157	JX843238.1_Bacterium_36B	ColRNAI_rep_cluster_1291	1	Col156	NA
158	JX982605.1_Proteus_mirabilis	ColRNAI_rep_cluster_1956	1	Col3M	NA
159	KC020049.1_Shigella_flexneri	ColRNAI_rep_cluster_1987	1	Col440I	NA
160	KC237287.1_Edwardsiella_ictaluri	ColRNAI_rep_cluster_1987	0	NA	NA
161	KC237288.1_Edwardsiella_ictaluri	ColRNAI_rep_cluster_1987	0	NA	NA
162	KC237289.1_Edwardsiella_ictaluri	ColRNAI_rep_cluster_1987	0	NA	NA
163	KC291146.1_Edwardsiella_ictaluri	ColRNAI_rep_cluster_1987	0	NA	NA
164	KC511628.1_Enterobacter_cloacae	ColRNAI_rep_cluster_1998	0	NA	NA
165	KC663407.2_Cronobacter_sakazakii	ColRNAI_rep_cluster_1987	2	Col440II	Col440I
166	KC853436.1_Escherichia_coli	ColRNAI_rep_cluster_1857	1	ColRNAI	NA
167	KC853437.1_Escherichia_coli	ColRNAI_rep_cluster_1291	1	Col156	NA
168	KC853438.1_Escherichia_coli	ColRNAI_rep_cluster_1857	1	ColRNAI	NA
169	KC886366.1_Salmonella_enterica	ColRNAI_rep_cluster_1993	1	ColpVC	NA
170	KF364953.1_Proteus_mirabilis	ColRNAI_rep_cluster_1956	1	Col3M	NA
171	KF364954.1_Proteus_vulgaris	ColRNAI_rep_cluster_1956	1	Col3M	NA
172	KF364955.1_Proteus_mirabilis	ColRNAI_rep_cluster_1956	1	Col3M	NA
173	KF364956.1_Proteus_mirabilis	ColRNAI_rep_cluster_1956	1	Col3M	NA
174	KF364957.1_Proteus_mirabilis	ColRNAI_rep_cluster_1956	1	Col3M	NA
175	KF498970.1_Proteus_vulgaris	ColRNAI_rep_cluster_1956	1	Col3M	NA
176	KF498971.1_Proteus_mirabilis	ColRNAI_rep_cluster_1956	1	Col3M	NA
177	KF813021.1_Morganella_morganii	ColRNAI_rep_cluster_1956	1	Col3M	NA
178	KF992024.1_Escherichia_coli	ColRNAI_rep_cluster_1987	1	Col440I	NA
179	KJ158441.1_Salmonella_enterica	ColRNAI_rep_cluster_1956	1	Col3M	NA
180	KJ187750.1_Salmonella_enterica	ColRNAI_rep_cluster_1987	0	NA	NA
181	KJ190020.1_Proteus_mirabilis	ColRNAI_rep_cluster_1956	1	Col3M	NA
182	KJ470776.1_Escherichia_coli	ColRNAI_rep_cluster_1291	1	Col156	NA
183	KJ484632.1_Escherichia_coli	ColRNAI_rep_cluster_1857	1	ColRNAI	NA
184	KJ484633.1_Escherichia_coli	ColRNAI_rep_cluster_1885	1	Col(MG828)	NA
185	KM085451.1_Escherichia_coli	ColRNAI_rep_cluster_1857	1	ColRNAI	NA
186	KM085453.1_Escherichia_coli	ColRNAI_rep_cluster_1857	1	ColRNAI	NA
187	KM107838.1_Escherichia_coli	ColRNAI_rep_cluster_1857	1	ColRNAI	NA
188	KM107839.1_Escherichia_coli	ColRNAI_rep_cluster_1993	1	ColpVC	NA
189	KM107843.1_Escherichia_coli	ColRNAI_rep_cluster_1987	1	Col440I	NA
190	KM107844.1_Escherichia_coli	ColRNAI_rep_cluster_1996	1	Col(IRGK)	NA
191	KM107846.1_Escherichia_coli	ColRNAI_rep_cluster_1885	1	Col(MG828)	NA
192	KM107847.1_Escherichia_coli	ColRNAI_rep_cluster_1987	1	Col440I	NA
193	KM107848.1_Escherichia_coli	ColRNAI_rep_cluster_1857	1	ColRNAI	NA
194	KM287568.1_Escherichia_coli	ColRNAI_rep_cluster_1291	0	NA	NA
195	KM373703.1_Citrobacter_sp.	ColRNAI_rep_cluster_1987	1	Col440I	NA
196	KM577619.1_Proteus_vulgaris	ColRNAI_rep_cluster_1956	1	Col3M	NA
197	KP099552.1_Enterobacter_cloacae	ColRNAI_rep_cluster_1998	0	NA	NA
198	KP313759.1_Proteus_mirabilis	ColRNAI_rep_cluster_1956	1	Col3M	NA
199	KP330456.1_Proteus_mirabilis	ColRNAI_rep_cluster_1956	1	Col3M	NA
200	KP970685.1_Shigella_sonnei	ColRNAI_rep_cluster_1291	1	Col156	NA
201	KP979588.1_Shigella_sonnei	ColRNAI_rep_cluster_1291	1	Col156	NA
202	KP979589.1_Shigella_sonnei	ColRNAI_rep_cluster_1291	1	Col156	NA
203	KR869777.1_Edwardsiella_ictaluri	ColRNAI_rep_cluster_1987	0	NA	NA
204	KT074362.1_Escherichia_coli	ColRNAI_rep_cluster_1987	0	NA	NA
205	KT937280.1_Edwardsiella_ictaluri	ColRNAI_rep_cluster_1987	0	NA	NA
206	KT988306.1_Shigella_sonnei	ColRNAI_rep_cluster_1987	0	NA	NA
207	KU160530.1_Morganella_morganii	ColRNAI_rep_cluster_1956	1	Col3M	NA
208	KU166868.1_Salmonella_enterica	ColRNAI_rep_cluster_1857	1	ColRNAI	NA
209	KU302803.1_Enterobacter_cloacae	ColRNAI_rep_cluster_1993	1	ColpVC	NA
210	KU302804.1_Enterobacter_cloacae	ColRNAI_rep_cluster_1987	0	NA	NA
211	KU302806.1_Enterobacter_cloacae	ColRNAI_rep_cluster_1987	1	Col440I	NA
212	KU302808.1_Enterobacter_cloacae	ColRNAI_rep_cluster_1987	0	NA	NA
213	KU302809.1_Enterobacter_cloacae	ColRNAI_rep_cluster_1987	1	Col440I	NA
214	KU674895.1_Salmonella_enterica	ColRNAI_rep_cluster_1987	1	Col440I	NA
215	KU932034.1_Escherichia_coli	ColRNAI_rep_cluster_1857	1	ColRNAI	NA
216	KX009020.1_Escherichia_coli	ColRNAI_rep_cluster_1885	1	Col(MG828)	NA
217	KX257263.1_Salmonella_enterica	ColRNAI_rep_cluster_1987	1	Col440I	NA
218	KX257264.1_Escherichia_coli	ColRNAI_rep_cluster_1987	1	Col440I	NA
219	KX291024.1_Escherichia_coli	ColRNAI_rep_cluster_1987	0	NA	NA
220	KX348145.1_Klebsiella_pneumoniae	ColRNAI_rep_cluster_1987	1	Col440I	NA
221	KX356458.1_Escherichia_coli	ColRNAI_rep_cluster_1857	1	ColRNAI	NA
222	KX452393.1_Escherichia_coli	ColRNAI_rep_cluster_1987	1	Col440I	NA
223	KX452394.1_Escherichia_coli	ColRNAI_rep_cluster_1987	1	Col440I	NA
224	KX668264.1_Edwardsiella_ictaluri	ColRNAI_rep_cluster_1987	0	NA	NA
225	KX868553.1_Enterobacter_cloacae	ColRNAI_rep_cluster_1987	1	Col440I	NA
226	KY348421.1_Escherichia_coli	ColRNAI_rep_cluster_1291	1	Col156	NA
227	KY612498.1_Escherichia_coli	ColRNAI_rep_cluster_1987	0	NA	NA
228	KY612499.1_Escherichia_coli	ColRNAI_rep_cluster_1987	0	NA	NA
229	KY612500.1_Escherichia_coli	ColRNAI_rep_cluster_1987	0	NA	NA
230	KY807920.1_Salmonella_enterica	ColRNAI_rep_cluster_1857	1	ColRNAI	NA
231	KY807921.1_Salmonella_enterica	ColRNAI_rep_cluster_1857	1	ColRNAI	NA
232	KY991369.1_Salmonella_enterica	ColRNAI_rep_cluster_1987	1	Col440I	NA
233	L05392.1_Salmonella_enterica	ColRNAI_rep_cluster_1857	1	ColRNAI	NA
234	M37402.1_Escherichia_coli	ColRNAI_rep_cluster_1857	1	ColRNAI	NA
235	MF062089.1_Proteus_mirabilis	ColRNAI_rep_cluster_1956	1	Col3M	NA
236	MF062090.1_Proteus_mirabilis	ColRNAI_rep_cluster_1956	1	Col3M	NA
237	MF062091.1_Proteus_mirabilis	ColRNAI_rep_cluster_1956	1	Col3M	NA
238	MF062092.1_Proteus_penneri	ColRNAI_rep_cluster_1956	1	Col3M	NA
239	MF062093.1_Proteus_vulgaris	ColRNAI_rep_cluster_1956	1	Col3M	NA
240	MF062094.1_Proteus_mirabilis	ColRNAI_rep_cluster_1956	1	Col3M	NA
241	MF150119.1_Klebsiella_pneumoniae	ColRNAI_rep_cluster_1857	1	ColRNAI	NA
242	MF150124.1_Klebsiella_pneumoniae	ColRNAI_rep_cluster_1857	1	ColRNAI	NA
243	MF156267.1_Escherichia_coli	ColRNAI_rep_cluster_1993	1	ColpVC	NA
244	MF554640.1_uncultured_bacterium	ColRNAI_rep_cluster_1987	1	Col440I	NA
245	MF925335.1_Edwardsiella_tarda	ColRNAI_rep_cluster_1987	0	NA	NA
246	MF925337.1_Edwardsiella_tarda	ColRNAI_rep_cluster_1857	1	ColRNAI	NA
247	MG049738.1_Enterobacter_cloacae	ColRNAI_rep_cluster_1987	1	Col440I	NA
248	MG212496.1_Edwardsiella_piscicida	ColRNAI_rep_cluster_1987	0	NA	NA
249	MG212497.1_Edwardsiella_piscicida	ColRNAI_rep_cluster_1987	0	NA	NA
250	MG212498.1_Edwardsiella_piscicida	ColRNAI_rep_cluster_1987	0	NA	NA
251	MG649064.1_Escherichia_coli	ColRNAI_rep_cluster_1987	0	NA	NA
252	MG649065.1_Escherichia_coli	ColRNAI_rep_cluster_1291	1	Col156	NA
253	MG948564.1_Salmonella_enterica	ColRNAI_rep_cluster_1857	1	ColRNAI	NA
254	MH192349.1_Escherichia_coli	ColRNAI_rep_cluster_1857	1	ColRNAI	NA
255	MH277364.1_Bacillus_amyloliquefaciens	ColRNAI_rep_cluster_1991	0	NA	NA
256	NC_001537.1_Escherichia_coli	ColRNAI_rep_cluster_1857	1	ColRNAI	NA
257	NC_001898.1_Tatumella_citrea	ColRNAI_rep_cluster_1987	1	Col440I	NA
258	NC_002119.1_Escherichia_coli	ColRNAI_rep_cluster_1857	1	ColRNAI	NA
259	NC_002773.1_Shigella_flexneri	ColRNAI_rep_cluster_1987	1	ColRNAI	NA
260	NC_003132.1_Yersinia_pestis	ColRNAI_rep_cluster_1857	1	ColRNAI	NA
261	NC_003456.1_Salmonella_enteritidis	ColRNAI_rep_cluster_1987	1	Col440I	NA
262	NC_003457.1_Salmonella_enteritidis	ColRNAI_rep_cluster_1857	1	ColRNAI	NA
263	NC_004446.1_Erwinia_amylovora	ColRNAI_rep_cluster_1857	1	ColRNAI	NA
264	NC_005002.1_Salmonella_enterica	ColRNAI_rep_cluster_1993	1	ColpVC	NA
265	NC_005019.1_Escherichia_coli	ColRNAI_rep_cluster_1857	1	ColRNAI	NA
266	NC_005570.1_Yersinia_enterocolitica	ColRNAI_rep_cluster_1987	0	NA	NA
267	NC_005816.1_Yersinia_pestis	ColRNAI_rep_cluster_1857	1	ColRNAI	NA
268	NC_005862.1_Salmonella_enterica	ColRNAI_rep_cluster_1987	0	NA	NA
269	NC_008119.1_Yersinia_pestis	ColRNAI_rep_cluster_1857	1	ColRNAI	NA
270	NC_008121.1_Yersinia_pestis	ColRNAI_rep_cluster_1857	1	ColRNAI	NA
271	NC_008444.1_Escherichia_coli	ColRNAI_rep_cluster_1857	1	ColRNAI	NA
272	NC_009789.1_Escherichia_coli	ColRNAI_rep_cluster_1987	0	NA	NA
273	NC_009791.1_Escherichia_coli	ColRNAI_rep_cluster_1857	1	ColRNAI	NA
274	NC_009793.1_Citrobacter_koseri	ColRNAI_rep_cluster_1857	1	ColRNAI	NA
275	NC_009794.1_Citrobacter_koseri	ColRNAI_rep_cluster_1857	1	ColRNAI	NA
276	NC_009807.1_Salmonella_enterica	ColRNAI_rep_cluster_1987	1	Col440I	NA
277	NC_010485.1_Escherichia_coli	ColRNAI_rep_cluster_1857	1	ColRNAI	NA
278	NC_010487.1_Escherichia_coli	ColRNAI_rep_cluster_1987	1	Col440I	NA
279	NC_010993.1_Salmonella_enterica	ColRNAI_rep_cluster_1987	0	NA	NA
280	NC_011079.1_Salmonella_enterica	ColRNAI_rep_cluster_1987	1	Col440I	NA
281	NC_011093.1_Salmonella_enterica	ColRNAI_rep_cluster_1291	1	Col156	NA
282	NC_011214.1_Salmonella_enterica	ColRNAI_rep_cluster_1857	1	ColRNAI	NA
283	NC_011215.1_Salmonella_enterica	ColRNAI_rep_cluster_1857	1	ColRNAI	NA
284	NC_011227.1_Escherichia_coli	ColRNAI_rep_cluster_1857	1	ColRNAI	NA
285	NC_011228.1_Escherichia_coli	ColRNAI_rep_cluster_1291	1	Col156	NA
286	NC_011404.1_Enterobacter_cloacae	ColRNAI_rep_cluster_1987	0	NA	NA
287	NC_011795.1_Escherichia_coli	ColRNAI_rep_cluster_1987	0	NA	NA
288	NC_011799.1_Escherichia_coli	ColRNAI_rep_cluster_1857	1	ColRNAI	NA
289	NC_012208.1_Yersinia_enterocolitica	ColRNAI_rep_cluster_1992	1	Col(Ye4449)	NA
290	NC_012916.1_Salmonella_enterica	ColRNAI_rep_cluster_1987	1	Col440I	NA
291	NC_013265.1_Erwinia_pyrifoliae	ColRNAI_rep_cluster_1987	0	NA	NA
292	NC_013652.1_Escherichia_coli	ColRNAI_rep_cluster_1994	1	Col(MP18)	NA
293	NC_013719.1_Citrobacter_rodentium	ColRNAI_rep_cluster_1291	1	Col156	NA
294	NC_013954.1_Erwinia_pyrifoliae	ColRNAI_rep_cluster_1987	0	NA	NA
295	NC_014027.1_Yersinia_pestis	ColRNAI_rep_cluster_1857	1	ColRNAI	NA
296	NC_015175.1_Enterobacter_cloacae	ColRNAI_rep_cluster_1987	1	Col440II	NA
297	NC_016840.1_Klebsiella_pneumoniae	ColRNAI_rep_cluster_1291	1	Col156	NA
298	NC_016841.1_Klebsiella_pneumoniae	ColRNAI_rep_cluster_1997	1	Col(KPHS6)	NA
299	NC_016903.1_Escherichia_coli	ColRNAI_rep_cluster_1987	0	NA	NA
300	NC_017156.1_Yersinia_pestis	ColRNAI_rep_cluster_1857	1	ColRNAI	NA
301	NC_017159.1_Yersinia_pestis	ColRNAI_rep_cluster_1857	1	ColRNAI	NA
302	NC_017189.1_Bacillus_amyloliquefaciens	ColRNAI_rep_cluster_1991	0	NA	NA
303	NC_017264.1_Yersinia_pestis	ColRNAI_rep_cluster_1857	1	ColRNAI	NA
304	NC_017389.1_Erwinia_pyrifoliae	ColRNAI_rep_cluster_1987	1	ColRNAI	NA
305	NC_017391.1_Erwinia_pyrifoliae	ColRNAI_rep_cluster_1987	0	NA	NA
306	NC_017444.1_Erwinia_sp.	ColRNAI_rep_cluster_1987	0	NA	NA
307	NC_017446.1_Erwinia_sp.	ColRNAI_rep_cluster_1987	0	NA	NA
308	NC_017629.1_Escherichia_coli	ColRNAI_rep_cluster_1885	1	Col(MG828)	NA
309	NC_017648.1_Escherichia_coli	ColRNAI_rep_cluster_1291	1	Col156	NA
310	NC_017649.1_Escherichia_coli	ColRNAI_rep_cluster_1857	1	ColRNAI	NA
311	NC_017650.1_Escherichia_coli	ColRNAI_rep_cluster_1885	1	Col(MG828)	NA
312	NC_017654.1_Escherichia_coli	ColRNAI_rep_cluster_1987	0	NA	NA
313	NC_017655.1_Escherichia_coli	ColRNAI_rep_cluster_1857	1	ColRNAI	NA
314	NC_017658.1_Escherichia_coli	ColRNAI_rep_cluster_1987	0	NA	NA
315	NC_017661.1_Escherichia_coli	ColRNAI_rep_cluster_1987	1	Col440I	NA
316	NC_018652.1_Escherichia_coli	ColRNAI_rep_cluster_1885	1	Col(MG828)	NA
317	NC_018660.1_Escherichia_coli	ColRNAI_rep_cluster_1885	1	Col(MG828)	NA
318	NC_018663.1_Escherichia_coli	ColRNAI_rep_cluster_1885	1	Col(MG828)	NA
319	NC_018996.1_Escherichia_coli	ColRNAI_rep_cluster_1857	1	ColRNAI	NA
320	NC_018997.1_Escherichia_coli	ColRNAI_rep_cluster_1857	1	ColRNAI	NA
321	NC_019038.1_Escherichia_coli	ColRNAI_rep_cluster_1291	1	Col156	NA
322	NC_019040.1_Escherichia_coli	ColRNAI_rep_cluster_1987	0	NA	NA
323	NC_019059.1_Escherichia_coli	ColRNAI_rep_cluster_1885	1	Col(MG828)	NA
324	NC_019070.1_Escherichia_coli	ColRNAI_rep_cluster_1987	0	NA	NA
325	NC_019075.1_Escherichia_coli	ColRNAI_rep_cluster_1885	1	Col(MG828)	NA
326	NC_019076.1_Escherichia_coli	ColRNAI_rep_cluster_1857	1	ColRNAI	NA
327	NC_019080.1_Escherichia_coli	ColRNAI_rep_cluster_1987	0	NA	NA
328	NC_019092.1_Escherichia_coli	ColRNAI_rep_cluster_1857	1	ColRNAI	NA
329	NC_019101.1_Salmonella_enterica	ColRNAI_rep_cluster_1987	1	Col440I	NA
330	NC_019103.1_Salmonella_enterica	ColRNAI_rep_cluster_1987	1	Col440I	NA
331	NC_019113.1_Salmonella_enterica	ColRNAI_rep_cluster_1987	0	NA	NA
332	NC_019156.1_Klebsiella_pneumoniae	ColRNAI_rep_cluster_1857	1	ColRNAI	NA
333	NC_019223.1_Rahnella_sp.	ColRNAI_rep_cluster_1992	1	Col(Ye4449)	NA
334	NC_019242.1_Enterobacter_cloacae	ColRNAI_rep_cluster_1987	1	Col440I	NA
335	NC_020262.1_Cronobacter_sakazakii	ColRNAI_rep_cluster_1987	0	NA	NA
336	NC_021157.1_Salmonella_enterica	ColRNAI_rep_cluster_1987	0	NA	NA
337	NC_021293.1_Cronobacter_sakazakii	ColRNAI_rep_cluster_1987	2	Col440II	Col440I
338	NC_021816.1_Salmonella_enterica	ColRNAI_rep_cluster_1857	1	ColRNAI	NA
339	NC_021843.1_Salmonella_enterica	ColRNAI_rep_cluster_1987	1	Col440I	NA
340	NC_021869.1_Salmonella_enterica	ColRNAI_rep_cluster_1987	0	NA	NA
341	NC_022083.1_Klebsiella_pneumoniae	ColRNAI_rep_cluster_1857	1	ColRNAI	NA
342	NC_022649.1_Escherichia_coli	ColRNAI_rep_cluster_1291	1	Col156	NA
343	NC_022661.1_Escherichia_coli	ColRNAI_rep_cluster_1885	1	Col(MG828)	NA
344	NC_022741.1_Escherichia_coli	ColRNAI_rep_cluster_1885	1	Col(MG828)	NA
345	NC_025025.1_Mycobacterium_tuberculosis	ColRNAI_rep_cluster_1857	1	ColRNAI	NA
346	NZ_CP003994.1_Klebsiella_pneumoniae	ColRNAI_rep_cluster_1987	0	NA	NA
347	NZ_CP005932.1_Escherichia_coli	ColRNAI_rep_cluster_1885	0	NA	NA
348	NZ_CP006633.1_Escherichia_coli	ColRNAI_rep_cluster_1857	1	ColRNAI	NA
349	NZ_CP006637.1_Escherichia_coli	ColRNAI_rep_cluster_1987	1	Col440I	NA
350	NZ_CP006638.1_Escherichia_coli	ColRNAI_rep_cluster_1987	1	Col440I	NA
351	NZ_CP006639.1_Escherichia_coli	ColRNAI_rep_cluster_1987	0	NA	NA
352	NZ_CP006660.1_Klebsiella_pneumoniae	ColRNAI_rep_cluster_1987	1	Col440I	NA
353	NZ_CP006793.1_Yersinia_pestis	ColRNAI_rep_cluster_1857	1	ColRNAI	NA
354	NZ_CP006797.1_Yersinia_pestis	ColRNAI_rep_cluster_1857	1	ColRNAI	NA
355	NZ_CP006808.1_Yersinia_pestis	ColRNAI_rep_cluster_1857	1	ColRNAI	NA
356	NZ_CP006919.1_Klebsiella_pneumoniae	ColRNAI_rep_cluster_1857	1	ColRNAI	NA
357	NZ_CP006928.1_Klebsiella_pneumoniae	ColRNAI_rep_cluster_1857	1	ColRNAI	NA
358	NZ_CP007488.1_Salmonella_enterica	ColRNAI_rep_cluster_1857	1	ColRNAI	NA
359	NZ_CP008716.1_Escherichia_coli	ColRNAI_rep_cluster_1291	1	Col156	NA
360	NZ_CP008720.1_Escherichia_coli	ColRNAI_rep_cluster_1885	1	Col(MG828)	NA
361	NZ_CP008721.1_Escherichia_coli	ColRNAI_rep_cluster_1885	1	Col(MG828)	NA
362	NZ_CP008828.1_Klebsiella_pneumoniae	ColRNAI_rep_cluster_1857	1	ColRNAI	NA
363	NZ_CP008832.1_Klebsiella_pneumoniae	ColRNAI_rep_cluster_1857	1	ColRNAI	NA
364	NZ_CP008845.1_Klebsiella_michiganensis	ColRNAI_rep_cluster_1987	2	Col440II	Col440I
365	NZ_CP009169.1_Escherichia_coli	ColRNAI_rep_cluster_1857	1	ColRNAI	NA
366	NZ_CP009489.1_Yersinia_pestis	ColRNAI_rep_cluster_1857	1	ColRNAI	NA
367	NZ_CP009568.1_Salmonella_enterica	ColRNAI_rep_cluster_1987	1	Col440I	NA
368	NZ_CP009680.1_Bacillus_velezensis	ColRNAI_rep_cluster_1991	1	Col(SD853)	NA
369	NZ_CP009701.1_Yersinia_pestis	ColRNAI_rep_cluster_1857	1	ColRNAI	NA
370	NZ_CP009772.1_Klebsiella_pneumoniae	ColRNAI_rep_cluster_1857	1	ColRNAI	NA
371	NZ_CP009778.1_Klebsiella_pneumoniae	ColRNAI_rep_cluster_1857	1	ColRNAI	NA
372	NZ_CP009839.1_Yersinia_pestis	ColRNAI_rep_cluster_1857	1	ColRNAI	NA
373	NZ_CP009877.1_Klebsiella_pneumoniae	ColRNAI_rep_cluster_1857	1	ColRNAI	NA
374	NZ_CP009903.1_Yersinia_pestis	ColRNAI_rep_cluster_1857	1	ColRNAI	NA
375	NZ_CP009936.1_Yersinia_pestis	ColRNAI_rep_cluster_1857	1	ColRNAI	NA
376	NZ_CP009988.1_Yersinia_pestis	ColRNAI_rep_cluster_1857	1	ColRNAI	NA
377	NZ_CP010020.1_Yersinia_pestis	ColRNAI_rep_cluster_1857	1	ColRNAI	NA
378	NZ_CP010118.1_Escherichia_coli	ColRNAI_rep_cluster_1987	0	NA	NA
379	NZ_CP010128.1_Escherichia_coli	ColRNAI_rep_cluster_1857	1	ColRNAI	NA
380	NZ_CP010156.1_Escherichia_coli	ColRNAI_rep_cluster_1987	0	NA	NA
381	NZ_CP010159.1_Escherichia_coli	ColRNAI_rep_cluster_1857	1	ColRNAI	NA
382	NZ_CP010161.1_Escherichia_coli	ColRNAI_rep_cluster_1987	1	Col440I	NA
383	NZ_CP010165.1_Escherichia_coli	ColRNAI_rep_cluster_1987	1	Col440I	NA
384	NZ_CP010175.1_Escherichia_coli	ColRNAI_rep_cluster_1857	1	ColRNAI	NA
385	NZ_CP010182.1_Escherichia_coli	ColRNAI_rep_cluster_1857	1	ColRNAI	NA
386	NZ_CP010185.1_Escherichia_coli	ColRNAI_rep_cluster_1857	1	ColRNAI	NA
387	NZ_CP010188.1_Escherichia_coli	ColRNAI_rep_cluster_1857	1	ColRNAI	NA
388	NZ_CP010189.1_Escherichia_coli	ColRNAI_rep_cluster_1291	1	Col156	NA
389	NZ_CP010190.1_Escherichia_coli	ColRNAI_rep_cluster_1291	1	Col156	NA
390	NZ_CP010195.1_Escherichia_coli	ColRNAI_rep_cluster_1857	1	ColRNAI	NA
391	NZ_CP010198.1_Escherichia_coli	ColRNAI_rep_cluster_1291	1	Col156	NA
392	NZ_CP010199.1_Escherichia_coli	ColRNAI_rep_cluster_1857	1	ColRNAI	NA
393	NZ_CP010202.1_Escherichia_coli	ColRNAI_rep_cluster_1291	1	Col156	NA
394	NZ_CP010204.1_Escherichia_coli	ColRNAI_rep_cluster_1291	1	Col156	NA
395	NZ_CP010205.1_Escherichia_coli	ColRNAI_rep_cluster_1857	1	ColRNAI	NA
396	NZ_CP010210.1_Escherichia_coli	ColRNAI_rep_cluster_1291	1	Col156	NA
397	NZ_CP010211.1_Escherichia_coli	ColRNAI_rep_cluster_1857	1	ColRNAI	NA
398	NZ_CP010212.1_Escherichia_coli	ColRNAI_rep_cluster_1291	1	Col156	NA
399	NZ_CP010216.1_Escherichia_coli	ColRNAI_rep_cluster_1857	1	ColRNAI	NA
400	NZ_CP010217.1_Escherichia_coli	ColRNAI_rep_cluster_1291	1	Col156	NA
401	NZ_CP010218.1_Escherichia_coli	ColRNAI_rep_cluster_1291	1	Col156	NA
402	NZ_CP010224.1_Escherichia_coli	ColRNAI_rep_cluster_1857	1	ColRNAI	NA
403	NZ_CP010225.1_Escherichia_coli	ColRNAI_rep_cluster_1291	1	Col156	NA
404	NZ_CP010227.1_Escherichia_coli	ColRNAI_rep_cluster_1987	0	NA	NA
405	NZ_CP010294.1_Yersinia_pestis	ColRNAI_rep_cluster_1857	1	ColRNAI	NA
406	NZ_CP010318.1_Escherichia_coli	ColRNAI_rep_cluster_1857	1	ColRNAI	NA
407	NZ_CP010364.1_Enterobacter_hormaechei	ColRNAI_rep_cluster_1987	1	Col440II	NA
408	NZ_CP010367.1_Enterobacter_hormaechei	ColRNAI_rep_cluster_1987	0	NA	NA
409	NZ_CP010375.2_Enterobacter_hormaechei	ColRNAI_rep_cluster_1987	1	Col440I	NA
410	NZ_CP010381.1_Enterobacter_hormaechei	ColRNAI_rep_cluster_1987	0	NA	NA
411	NZ_CP010389.1_Klebsiella_pneumoniae	ColRNAI_rep_cluster_1987	1	Col440I	NA
412	NZ_CP010394.1_Klebsiella_pneumoniae	ColRNAI_rep_cluster_1857	1	ColRNAI	NA
413	NZ_CP010879.1_Escherichia_coli	ColRNAI_rep_cluster_1291	1	Col156	NA
414	NZ_CP011006.1_Arthrobacter_sp.	ColRNAI_rep_cluster_1857	1	ColRNAI	NA
415	NZ_CP011067.1_Escherichia_coli	ColRNAI_rep_cluster_1987	1	Col440I	NA
416	NZ_CP011137.1_Escherichia_coli	ColRNAI_rep_cluster_1857	1	ColRNAI	NA
417	NZ_CP011138.1_Escherichia_coli	ColRNAI_rep_cluster_1857	0	NA	NA
418	NZ_CP011139.1_Escherichia_coli	ColRNAI_rep_cluster_1291	1	Col156	NA
419	NZ_CP011142.1_Escherichia_coli	ColRNAI_rep_cluster_1993	1	ColpVC	NA
420	NZ_CP011143.1_Escherichia_coli	ColRNAI_rep_cluster_1885	1	Col(MG828)	NA
421	NZ_CP011315.1_Klebsiella_pneumoniae	ColRNAI_rep_cluster_1987	1	Col440I	NA
422	NZ_CP011433.1_Salmonella_enterica	ColRNAI_rep_cluster_1857	1	ColRNAI	NA
423	NZ_CP011434.1_Salmonella_enterica	ColRNAI_rep_cluster_1987	1	Col440I	NA
424	NZ_CP011435.1_Salmonella_enterica	ColRNAI_rep_cluster_1987	0	NA	NA
425	NZ_CP011569.1_Enterobacter_cloacae	ColRNAI_rep_cluster_1987	0	NA	NA
426	NZ_CP011585.1_Enterobacter_asburiae	ColRNAI_rep_cluster_1987	1	Col440I	NA
427	NZ_CP011592.1_Klebsiella_oxytoca	ColRNAI_rep_cluster_1987	0	NA	NA
428	NZ_CP011603.1_Citrobacter_freundii	ColRNAI_rep_cluster_1987	1	Col440I	NA
429	NZ_CP011604.1_Citrobacter_freundii	ColRNAI_rep_cluster_1987	0	NA	NA
430	NZ_CP011605.1_Citrobacter_freundii	ColRNAI_rep_cluster_1987	1	Col440I	NA
431	NZ_CP011606.1_Citrobacter_freundii	ColRNAI_rep_cluster_1987	1	Col440I	NA
432	NZ_CP011607.1_Citrobacter_freundii	ColRNAI_rep_cluster_1987	2	Col440II	Col440I
433	NZ_CP011613.1_Klebsiella_oxytoca	ColRNAI_rep_cluster_1987	0	NA	NA
434	NZ_CP011625.1_Klebsiella_oxytoca	ColRNAI_rep_cluster_1987	1	Col440I	NA
435	NZ_CP011637.1_Serratia_marcescens	ColRNAI_rep_cluster_1987	0	NA	NA
436	NZ_CP011638.1_Serratia_marcescens	ColRNAI_rep_cluster_1987	0	NA	NA
437	NZ_CP011651.1_Citrobacter_freundii	ColRNAI_rep_cluster_1987	1	Col440I	NA
438	NZ_CP011652.1_Citrobacter_freundii	ColRNAI_rep_cluster_1987	0	NA	NA
439	NZ_CP011658.1_Enterobacter_hormaechei	ColRNAI_rep_cluster_1987	0	NA	NA
440	NZ_CP011979.1_Klebsiella_pneumoniae	ColRNAI_rep_cluster_1857	1	ColRNAI	NA
441	NZ_CP011982.1_Klebsiella_pneumoniae	ColRNAI_rep_cluster_1857	1	ColRNAI	NA
442	NZ_CP011984.1_Klebsiella_pneumoniae	ColRNAI_rep_cluster_1857	1	ColRNAI	NA
443	NZ_CP011988.1_Klebsiella_pneumoniae	ColRNAI_rep_cluster_1857	1	ColRNAI	NA
444	NZ_CP011993.1_Klebsiella_pneumoniae	ColRNAI_rep_cluster_1857	1	ColRNAI	NA
445	NZ_CP012164.1_Enterobacter_cloacae	ColRNAI_rep_cluster_1987	0	NA	NA
446	NZ_CP012166.1_Enterobacter_hormaechei	ColRNAI_rep_cluster_1987	1	Col440I	NA
447	NZ_CP012490.1_Enterobacter_sp.	ColRNAI_rep_cluster_1993	0	NA	NA
448	NZ_CP012628.1_Escherichia_coli	ColRNAI_rep_cluster_1857	1	ColRNAI	NA
449	NZ_CP012630.1_Escherichia_coli	ColRNAI_rep_cluster_1885	1	Col(MG828)	NA
450	NZ_CP012637.1_Escherichia_coli	ColRNAI_rep_cluster_1291	1	Col156	NA
451	NZ_CP012638.1_Escherichia_coli	ColRNAI_rep_cluster_1291	1	Col156	NA
452	NZ_CP012684.1_Salmonella_enterica	ColRNAI_rep_cluster_1857	1	ColRNAI	NA
453	NZ_CP012755.1_Klebsiella_pneumoniae	ColRNAI_rep_cluster_1965	1	ColKP3	NA
454	NZ_CP012932.1_Salmonella_enterica	ColRNAI_rep_cluster_1993	1	ColpVC	NA
455	NZ_CP012933.1_Salmonella_enterica	ColRNAI_rep_cluster_1857	1	ColRNAI	NA
456	NZ_CP012935.1_Salmonella_enterica	ColRNAI_rep_cluster_1291	1	Col156	NA
457	NZ_CP012991.1_Klebsiella_pneumoniae	ColRNAI_rep_cluster_1987	0	NA	NA
458	NZ_CP013728.1_Bacillus_amyloliquefaciens	ColRNAI_rep_cluster_1991	0	NA	NA
459	NZ_CP014122.1_Klebsiella_pneumoniae	ColRNAI_rep_cluster_1857	1	ColRNAI	NA
460	NZ_CP014319.1_Escherichia_coli	ColRNAI_rep_cluster_1857	0	NA	NA
461	NZ_CP014472.1_Bacillus_subtilis	ColRNAI_rep_cluster_1991	1	Col(SD853)	NA
462	NZ_CP014648.1_Klebsiella_pneumoniae	ColRNAI_rep_cluster_1857	1	ColRNAI	NA
463	NZ_CP014772.1_Mucilaginibacter_sp.	ColRNAI_rep_cluster_1857	1	ColRNAI	NA
464	NZ_CP015143.1_Escherichia_coli	ColRNAI_rep_cluster_1885	1	Col(MG828)	NA
465	NZ_CP015223.1_Bacillus_subtilis	ColRNAI_rep_cluster_1991	1	Col(SD853)	NA
466	NZ_CP015245.1_Escherichia_coli	ColRNAI_rep_cluster_1291	1	Col156	NA
467	NZ_CP015384.1_Klebsiella_pneumoniae	ColRNAI_rep_cluster_1857	1	ColRNAI	NA
468	NZ_CP015391.1_Klebsiella_pneumoniae	ColRNAI_rep_cluster_1857	1	ColRNAI	NA
469	NZ_CP016009.1_Escherichia_coli	ColRNAI_rep_cluster_1857	1	ColRNAI	NA
470	NZ_CP016039.1_Escherichia_coli	ColRNAI_rep_cluster_1987	0	NA	NA
471	NZ_CP016040.1_Escherichia_coli	ColRNAI_rep_cluster_1857	1	ColRNAI	NA
472	NZ_CP016042.1_Escherichia_coli	ColRNAI_rep_cluster_1857	1	ColRNAI	NA
473	NZ_CP016386.1_Salmonella_enterica	ColRNAI_rep_cluster_1291	1	Col156	NA
474	NZ_CP016505.1_Salmonella_enterica	ColRNAI_rep_cluster_1993	1	ColpVC	NA
475	NZ_CP016519.1_Salmonella_enterica	ColRNAI_rep_cluster_1857	1	ColRNAI	NA
476	NZ_CP016528.1_Salmonella_enterica	ColRNAI_rep_cluster_1987	1	Col440I	NA
477	NZ_CP016532.1_Salmonella_enterica	ColRNAI_rep_cluster_1987	1	Col440I	NA
478	NZ_CP016566.1_Salmonella_enterica	ColRNAI_rep_cluster_1993	1	ColpVC	NA
479	NZ_CP016582.1_Salmonella_enterica	ColRNAI_rep_cluster_1993	1	ColpVC	NA
480	NZ_CP016584.1_Salmonella_enterica	ColRNAI_rep_cluster_1857	1	ColRNAI	NA
481	NZ_CP016866.1_Salmonella_enterica	ColRNAI_rep_cluster_1987	1	Col440I	NA
482	NZ_CP016867.1_Salmonella_enterica	ColRNAI_rep_cluster_1987	0	NA	NA
483	NZ_CP017223.1_Escherichia_coli	ColRNAI_rep_cluster_1857	1	ColRNAI	NA
484	NZ_CP017224.1_Escherichia_coli	ColRNAI_rep_cluster_1987	1	Col440I	NA
485	NZ_CP017225.1_Escherichia_coli	ColRNAI_rep_cluster_1993	1	ColpVC	NA
486	NZ_CP017388.1_Klebsiella_pneumoniae	ColRNAI_rep_cluster_1857	1	ColRNAI	NA
487	NZ_CP017583.1_Pantoea_stewartii	ColRNAI_rep_cluster_1987	1	Col440I	NA
488	NZ_CP017765.1_Bacillus_subtilis	ColRNAI_rep_cluster_1991	1	Col(SD853)	NA
489	NZ_CP017845.1_Escherichia_coli	ColRNAI_rep_cluster_1857	1	ColRNAI	NA
490	NZ_CP017933.1_Klebsiella_oxytoca	ColRNAI_rep_cluster_1987	0	NA	NA
491	NZ_CP017993.1_Enterobacter_cloacae	ColRNAI_rep_cluster_1987	0	NA	NA
492	NZ_CP018114.1_Escherichia_coli	ColRNAI_rep_cluster_1857	0	NA	NA
493	NZ_CP018348.1_Klebsiella_pneumoniae	ColRNAI_rep_cluster_1857	1	ColRNAI	NA
494	NZ_CP018353.1_Klebsiella_pneumoniae	ColRNAI_rep_cluster_1857	1	ColRNAI	NA
495	NZ_CP018357.1_Klebsiella_oxytoca	ColRNAI_rep_cluster_1987	2	Col440I	Col440II
496	NZ_CP018425.1_Klebsiella_pneumoniae	ColRNAI_rep_cluster_1857	1	ColRNAI	NA
497	NZ_CP018431.1_Klebsiella_pneumoniae	ColRNAI_rep_cluster_1857	1	ColRNAI	NA
498	NZ_CP018433.1_Klebsiella_pneumoniae	ColRNAI_rep_cluster_1857	1	ColRNAI	NA
499	NZ_CP018439.1_Klebsiella_pneumoniae	ColRNAI_rep_cluster_1993	1	ColpVC	NA
500	NZ_CP018444.1_Klebsiella_pneumoniae	ColRNAI_rep_cluster_1987	1	Col440II	NA
501	NZ_CP018445.1_Klebsiella_pneumoniae	ColRNAI_rep_cluster_1857	1	ColRNAI	NA
502	NZ_CP018453.1_Klebsiella_pneumoniae	ColRNAI_rep_cluster_1987	1	Col440II	NA
503	NZ_CP018666.1_Klebsiella_pneumoniae	ColRNAI_rep_cluster_1987	0	NA	NA
504	NZ_CP018672.1_Klebsiella_pneumoniae	ColRNAI_rep_cluster_1857	1	ColRNAI	NA
505	NZ_CP018738.1_Klebsiella_pneumoniae	ColRNAI_rep_cluster_1987	1	Col440II	NA
506	NZ_CP018740.1_Klebsiella_pneumoniae	ColRNAI_rep_cluster_1987	1	Col440II	NA
507	NZ_CP018940.1_Escherichia_coli	ColRNAI_rep_cluster_1987	0	NA	NA
508	NZ_CP018943.1_Escherichia_coli	ColRNAI_rep_cluster_1857	1	ColRNAI	NA
509	NZ_CP018949.1_Escherichia_coli	ColRNAI_rep_cluster_1857	1	ColRNAI	NA
510	NZ_CP018967.1_Escherichia_coli	ColRNAI_rep_cluster_1291	1	Col156	NA
511	NZ_CP018981.1_Escherichia_coli	ColRNAI_rep_cluster_1987	1	Col440I	NA
512	NZ_CP018985.1_Escherichia_coli	ColRNAI_rep_cluster_1857	1	ColRNAI	NA
513	NZ_CP018986.1_Escherichia_coli	ColRNAI_rep_cluster_1291	1	Col156	NA
514	NZ_CP018987.1_Escherichia_coli	ColRNAI_rep_cluster_1857	1	ColRNAI	NA
515	NZ_CP018997.1_Escherichia_coli	ColRNAI_rep_cluster_1291	1	Col156	NA
516	NZ_CP019003.1_Escherichia_coli	ColRNAI_rep_cluster_1987	1	Col440I	NA
517	NZ_CP019004.1_Escherichia_coli	ColRNAI_rep_cluster_1885	1	Col(MG828)	NA
518	NZ_CP019021.1_Escherichia_coli	ColRNAI_rep_cluster_1885	1	Col(MG828)	NA
519	NZ_CP019023.1_Escherichia_coli	ColRNAI_rep_cluster_1857	1	ColRNAI	NA
520	NZ_CP019025.1_Escherichia_coli	ColRNAI_rep_cluster_1857	1	ColRNAI	NA
521	NZ_CP019627.1_Bacillus_sp.	ColRNAI_rep_cluster_1991	0	NA	NA
522	NZ_CP019776.1_Klebsiella_pneumoniae	ColRNAI_rep_cluster_1857	1	ColRNAI	NA
523	NZ_CP019843.1_Enterobacter_cloacae	ColRNAI_rep_cluster_1987	0	NA	NA
524	NZ_CP020075.1_Klebsiella_pneumoniae	ColRNAI_rep_cluster_1857	1	ColRNAI	NA
525	NZ_CP020112.1_Klebsiella_pneumoniae	ColRNAI_rep_cluster_1857	1	ColRNAI	NA
526	NZ_CP020840.1_Klebsiella_pneumoniae	ColRNAI_rep_cluster_1857	1	ColRNAI	NA
527	NZ_CP021465.1_Salmonella_enterica	ColRNAI_rep_cluster_1987	1	Col440I	NA
528	NZ_CP021543.1_Klebsiella_pneumoniae	ColRNAI_rep_cluster_1857	1	ColRNAI	NA
529	NZ_CP021548.1_Klebsiella_pneumoniae	ColRNAI_rep_cluster_1857	1	ColRNAI	NA
530	NZ_CP021717.1_Klebsiella_pneumoniae	ColRNAI_rep_cluster_1857	1	ColRNAI	NA
531	NZ_CP021756.1_Klebsiella_pneumoniae	ColRNAI_rep_cluster_1857	1	ColRNAI	NA
532	NZ_CP021779.1_Enterobacter_cloacae	ColRNAI_rep_cluster_1857	1	ColRNAI	NA
533	NZ_CP021837.1_Klebsiella_pneumoniae	ColRNAI_rep_cluster_1857	1	ColRNAI	NA
534	NZ_CP021860.1_Klebsiella_pneumoniae	ColRNAI_rep_cluster_1857	1	ColRNAI	NA
535	NZ_CP021910.1_Salmonella_enterica	ColRNAI_rep_cluster_1857	1	ColRNAI	NA
536	NZ_CP022067.2_Salmonella_enterica	ColRNAI_rep_cluster_1291	1	Col156	NA
537	NZ_CP022068.1_Salmonella_enterica	ColRNAI_rep_cluster_1857	1	ColRNAI	NA
538	NZ_CP022075.1_Citrobacter_koseri	ColRNAI_rep_cluster_1857	1	ColRNAI	NA
539	NZ_CP022289.1_Bacillus_subtilis	ColRNAI_rep_cluster_1991	1	Col(SD853)	NA
540	NZ_CP022454.1_Salmonella_enterica	ColRNAI_rep_cluster_1857	1	ColRNAI	NA
541	NZ_CP022557.1_Bacillus_velezensis	ColRNAI_rep_cluster_1991	1	Col(SD853)	NA
542	NZ_CP022558.1_Bacillus_velezensis	ColRNAI_rep_cluster_1991	1	Col(SD853)	NA
543	NZ_CP022576.1_Klebsiella_pneumoniae	ColRNAI_rep_cluster_1857	1	ColRNAI	NA
544	NZ_CP023253.1_Klebsiella_pneumoniae	ColRNAI_rep_cluster_1993	1	ColpVC	NA
545	NZ_CP023261.1_Escherichia_coli	ColRNAI_rep_cluster_1857	1	ColRNAI	NA
546	NZ_CP023262.1_Escherichia_coli	ColRNAI_rep_cluster_1993	1	ColpVC	NA
547	NZ_CP023263.1_Escherichia_coli	ColRNAI_rep_cluster_1993	1	ColpVC	NA
548	NZ_CP023264.1_Escherichia_coli	ColRNAI_rep_cluster_1885	1	Col(MG828)	NA
549	NZ_CP023374.1_Escherichia_coli	ColRNAI_rep_cluster_1857	1	ColRNAI	NA
550	NZ_CP023375.1_Escherichia_coli	ColRNAI_rep_cluster_1987	0	NA	NA
551	NZ_CP023506.1_Morganella_morganii	ColRNAI_rep_cluster_1885	0	NA	NA
552	NZ_CP023528.1_Citrobacter_koseri	ColRNAI_rep_cluster_1857	1	ColRNAI	NA
553	NZ_CP023557.1_Klebsiella_pneumoniae	ColRNAI_rep_cluster_1857	1	ColRNAI	NA
554	NZ_CP023889.1_Raoultella_ornithinolytica	ColRNAI_rep_cluster_1987	2	Col440I	Col440II
555	NZ_CP023891.1_Raoultella_ornithinolytica	ColRNAI_rep_cluster_1987	1	Col440I	NA
556	NZ_CP023898.1_Escherichia_coli	ColRNAI_rep_cluster_1291	1	Col156	NA
557	NZ_CP023901.1_Escherichia_coli	ColRNAI_rep_cluster_1885	1	Col(MG828)	NA
558	NZ_CP023904.1_Escherichia_coli	ColRNAI_rep_cluster_1857	1	ColRNAI	NA
559	NZ_CP023906.1_Klebsiella_pneumoniae	ColRNAI_rep_cluster_1987	1	Col440I	NA
560	NZ_CP023932.1_Klebsiella_pneumoniae	ColRNAI_rep_cluster_1857	1	ColRNAI	NA
561	NZ_CP023936.1_Klebsiella_pneumoniae	ColRNAI_rep_cluster_1857	1	ColRNAI	NA
562	NZ_CP023944.1_Klebsiella_pneumoniae	ColRNAI_rep_cluster_1857	1	ColRNAI	NA
563	NZ_CP023958.1_Escherichia_coli	ColRNAI_rep_cluster_1857	1	ColRNAI	NA
564	NZ_CP024043.1_Klebsiella_pneumoniae	ColRNAI_rep_cluster_1987	2	Col440I	Col440II
565	NZ_CP024434.1_Klebsiella_pneumoniae	ColRNAI_rep_cluster_1857	1	ColRNAI	NA
566	NZ_CP024436.1_Klebsiella_pneumoniae	ColRNAI_rep_cluster_1993	1	ColpVC	NA
567	NZ_CP024463.1_Klebsiella_pneumoniae	ColRNAI_rep_cluster_1857	1	ColRNAI	NA
568	NZ_CP024465.1_Klebsiella_pneumoniae	ColRNAI_rep_cluster_1885	1	Col(MG828)	NA
569	NZ_CP024486.1_Klebsiella_pneumoniae	ColRNAI_rep_cluster_1987	2	Col440II	Col440I
570	NZ_CP024487.1_Klebsiella_pneumoniae	ColRNAI_rep_cluster_1987	0	NA	NA
571	NZ_CP024493.1_Klebsiella_pneumoniae	ColRNAI_rep_cluster_1987	2	Col440II	Col440I
572	NZ_CP024494.1_Klebsiella_pneumoniae	ColRNAI_rep_cluster_1987	0	NA	NA
573	NZ_CP024503.1_Klebsiella_pneumoniae	ColRNAI_rep_cluster_1987	0	NA	NA
574	NZ_CP024511.1_Klebsiella_pneumoniae	ColRNAI_rep_cluster_1987	2	Col440II	Col440I
575	NZ_CP024512.1_Klebsiella_pneumoniae	ColRNAI_rep_cluster_1857	0	NA	NA
576	NZ_CP024514.1_Klebsiella_pneumoniae	ColRNAI_rep_cluster_1987	0	NA	NA
577	NZ_CP024519.1_Klebsiella_pneumoniae	ColRNAI_rep_cluster_1987	0	NA	NA
578	NZ_CP024520.1_Klebsiella_pneumoniae	ColRNAI_rep_cluster_1987	1	Col440I	NA
579	NZ_CP024527.1_Klebsiella_pneumoniae	ColRNAI_rep_cluster_1857	0	NA	NA
580	NZ_CP024648.1_Bacillus_sp.	ColRNAI_rep_cluster_1991	1	Col(SD853)	NA
581	NZ_CP024651.1_Escherichia_coli	ColRNAI_rep_cluster_1857	1	ColRNAI	NA
582	NZ_CP024719.1_Escherichia_coli	ColRNAI_rep_cluster_1291	1	Col156	NA
583	NZ_CP024722.1_Escherichia_coli	ColRNAI_rep_cluster_1291	1	Col156	NA
584	NZ_CP024802.1_Escherichia_coli	ColRNAI_rep_cluster_1987	1	Col440I	NA
585	NZ_CP024804.1_Escherichia_coli	ColRNAI_rep_cluster_1993	1	ColpVC	NA
586	NZ_CP024884.1_Klebsiella_aerogenes	ColRNAI_rep_cluster_1857	1	ColRNAI	NA
587	NZ_CP025004.1_Dickeya_fangzhongdai	ColRNAI_rep_cluster_1992	0	NA	NA
588	NZ_CP025252.1_Escherichia_coli	ColRNAI_rep_cluster_1857	1	ColRNAI	NA
589	NZ_CP025336.1_Salmonella_enterica	ColRNAI_rep_cluster_1857	1	Col440I	NA
590	NZ_CP025337.1_Salmonella_enterica	ColRNAI_rep_cluster_1987	0	NA	NA
591	NZ_CP025460.1_Klebsiella_pneumoniae	ColRNAI_rep_cluster_1857	1	ColRNAI	NA
592	NZ_CP025464.1_Klebsiella_pneumoniae	ColRNAI_rep_cluster_1857	1	ColRNAI	NA
593	NZ_CP025465.1_Klebsiella_pneumoniae	ColRNAI_rep_cluster_1857	1	ColRNAI	NA
594	NZ_CP026190.1_Enterobacteriaceae_bacterium	ColRNAI_rep_cluster_1987	0	NA	NA
595	NZ_CP026493.1_Escherichia_coli	ColRNAI_rep_cluster_1885	1	Col(MG828)	NA
596	NZ_CP026572.1_Escherichia_coli	ColRNAI_rep_cluster_1987	1	Col440I	NA
597	NZ_CP026574.1_Escherichia_coli	ColRNAI_rep_cluster_1987	1	Col440I	NA
598	NZ_CP026582.2_Klebsiella_pneumoniae	ColRNAI_rep_cluster_1857	1	ColRNAI	NA
599	NZ_CP026583.2_Klebsiella_pneumoniae	ColRNAI_rep_cluster_1857	1	ColRNAI	NA
600	NZ_CP026710.1_Citrobacter_koseri	ColRNAI_rep_cluster_1857	1	ColRNAI	NA
601	NZ_CP027065.2_Klebsiella_pneumoniae	ColRNAI_rep_cluster_1857	1	ColRNAI	NA
602	NZ_CP027066.2_Klebsiella_pneumoniae	ColRNAI_rep_cluster_1857	1	ColRNAI	NA
603	NZ_CP027259.1_Escherichia_coli	ColRNAI_rep_cluster_1857	1	ColRNAI	NA
604	NZ_CP027680.1_Salmonella_enterica	ColRNAI_rep_cluster_1987	1	Col440I	NA
605	NZ_CP028123.1_Escherichia_coli	ColRNAI_rep_cluster_1291	1	Col156	NA
606	NZ_CP028154.1_Salmonella_enterica	ColRNAI_rep_cluster_1291	1	Col156	NA
607	NZ_CP028175.1_Salmonella_enterica	ColRNAI_rep_cluster_1857	1	ColRNAI	NA
608	NZ_CP028466.1_Escherichia_coli	ColRNAI_rep_cluster_1987	1	Col440I	NA
609	NZ_CP028539.1_Klebsiella_pneumoniae	ColRNAI_rep_cluster_1857	1	ColRNAI	NA
610	NZ_CP028540.1_Klebsiella_pneumoniae	ColRNAI_rep_cluster_1857	1	ColRNAI	NA
611	NZ_CP028545.1_Klebsiella_pneumoniae	ColRNAI_rep_cluster_1857	1	ColRNAI	NA
612	NZ_CP028546.1_Klebsiella_pneumoniae	ColRNAI_rep_cluster_1857	1	ColRNAI	NA
613	NZ_CP028575.1_Escherichia_coli	ColRNAI_rep_cluster_1885	1	Col(MG828)	NA
614	NZ_CP028580.1_Klebsiella_pneumoniae	ColRNAI_rep_cluster_1857	1	ColRNAI	NA
615	NZ_CP028581.1_Klebsiella_pneumoniae	ColRNAI_rep_cluster_1857	1	ColRNAI	NA
616	NZ_CP028586.1_Escherichia_coli	ColRNAI_rep_cluster_1291	1	Col156	NA
617	NZ_CP028788.1_Klebsiella_pneumoniae	ColRNAI_rep_cluster_1857	1	ColRNAI	NA
618	NZ_CP028789.1_Klebsiella_pneumoniae	ColRNAI_rep_cluster_1857	1	ColRNAI	NA
619	NZ_CP028795.1_Klebsiella_pneumoniae	ColRNAI_rep_cluster_1857	1	ColRNAI	NA
620	NZ_CP028801.1_Klebsiella_pneumoniae	ColRNAI_rep_cluster_1857	1	ColRNAI	NA
621	NZ_CP028802.1_Klebsiella_pneumoniae	ColRNAI_rep_cluster_1987	2	Col440II	Col440I
622	NZ_CP028815.1_Edwardsiella_ictaluri	ColRNAI_rep_cluster_1987	0	NA	NA
623	NZ_CP028998.1_Klebsiella_pneumoniae	ColRNAI_rep_cluster_1857	1	ColRNAI	NA
624	NZ_CP029106.1_Escherichia_coli	ColRNAI_rep_cluster_1885	1	Col(MG828)	NA
625	NZ_CP029109.1_Escherichia_coli	ColRNAI_rep_cluster_1885	1	Col(MG828)	NA
626	NZ_CP029121.1_Escherichia_coli	ColRNAI_rep_cluster_1857	1	ColRNAI	NA
627	NZ_CP029125.1_Enterobacter_hormaechei	ColRNAI_rep_cluster_1987	1	Col440I	NA
628	NZ_CP029139.1_Klebsiella_pneumoniae	ColRNAI_rep_cluster_1993	1	ColpVC	NA
629	NZ_CP029183.1_Escherichia_coli	ColRNAI_rep_cluster_1885	1	Col(MG828)	NA
630	NZ_CP029379.1_Klebsiella_pneumoniae	ColRNAI_rep_cluster_1857	1	ColRNAI	NA
631	NZ_CP029380.1_Klebsiella_pneumoniae	ColRNAI_rep_cluster_1857	1	ColRNAI	NA
632	NZ_CP029385.1_Klebsiella_pneumoniae	ColRNAI_rep_cluster_1993	1	ColpVC	NA
633	NZ_CP029433.1_Klebsiella_quasipneumoniae	ColRNAI_rep_cluster_1987	1	Col440I	NA
634	NZ_CP029438.1_Klebsiella_quasipneumoniae	ColRNAI_rep_cluster_1987	1	Col440I	NA
635	NZ_CP029589.1_Klebsiella_pneumoniae	ColRNAI_rep_cluster_1987	2	Col440I	Col440II
636	NZ_CP029592.1_Klebsiella_pneumoniae	ColRNAI_rep_cluster_1987	2	Col440I	Col440II
637	U32379.1_Bacillus_subtilis	ColRNAI_rep_cluster_1991	1	Col(SD853)	NA
638	U32380.1_Bacillus_subtilis	ColRNAI_rep_cluster_1991	1	Col(SD853)	NA
639	U81610.2_Escherichia_coli	ColRNAI_rep_cluster_1885	1	Col(MG828)	NA

## Sheet: Inc10-11-13-18
#	Plasmid	MOB-typer replicon type	No. REP	PlasmidFinder replicon type (1)
1	KF697251.1_Exiguobacterium_sp.	Inc10	0	NA
2	KF697252.1_Exiguobacterium_sp.	Inc10	0	NA
3	AY026767.1_Lactococcus_lactis	Inc11	0	NA
4	AY033392.1_Streptococcus_thermophilus	Inc11	1	rep35
5	AY425961.1_Enterococcus_faecium	Inc11	1	repUS53
6	EU185047.1_Lactobacillus_sakei	Inc11	1	repUS54
7	EU192194.2_Streptococcus_pyogenes	Inc11	1	repUS49
8	EU429343.1_Lactobacillus_farciminis	Inc11	0	NA
9	EU555173.1_Lactobacillus_sakei	Inc11	1	repUS53
10	FJ374272.1_Lactobacillus_plantarum	Inc11	1	repUS47
11	FN806792.1_Staphylococcus_aureus	Inc11	1	repUS51
12	GQ900438.1_Staphylococcus_aureus	Inc11	1	repUS16
13	GU363552.1_Lactobacillus_plantarum	Inc11	0	NA
14	HE650696.1_Lactococcus_garvieae	Inc11	0	NA
15	HG380318.1_Staphylococcus_aureus	Inc11	1	repUS16
16	HM125988.1_Helicobacter_pylori	Inc11	0	NA
17	HQ173810.1_Lactobacillus_casei	Inc11	0	NA
18	JF308629.1_Streptococcus_agalactiae	Inc11	1	repUS49
19	JF308630.1_Streptococcus_agalactiae	Inc11	1	repUS49
20	KC812103.1_Lactobacillus_paracasei	Inc11	1	repUS54
21	KC991136.1_Bacillus_sp.	Inc11	1	repUS47
22	KF559315.1_Lactobacillus_sakei	Inc11	1	repUS54
23	KJ778678.1_Streptococcus_agalactiae	Inc11	1	repUS49
24	KU707950.1_Lactobacillus_plantarum	Inc11	1	repUS53
25	KX785322.1_Streptococcus_suis	Inc11	1	repUS55
26	KY994647.1_Streptococcus_suis	Inc11	1	repUS55
27	MF157411.1_Escherichia_coli	Inc11	0	NA
28	NC_002192.1_Lactococcus_lactis	Inc11	0	NA
29	NC_002798.1_Lactococcus_lactis	Inc11	0	NA
30	NC_004958.1_Streptococcus_thermophilus	Inc11	1	rep35
31	NC_005908.1_Staphylococcus_aureus	Inc11	1	repUS16
32	NC_006376.1_Lactobacillus_plantarum	Inc11	0	NA
33	NC_012548.1_Lactobacillus_brevis	Inc11	0	NA
34	NC_014135.1_Leuconostoc_kimchii	Inc11	1	repUS54
35	NC_016635.1_Pediococcus_claussenii	Inc11	0	NA
36	NC_017488.1_Lactococcus_lactis	Inc11	0	NA
37	NC_019252.1_Streptococcus_pyogenes	Inc11	1	repUS49
38	NC_019353.1_Leuconostoc_mesenteroides	Inc11	1	repUS54
39	NC_019370.1_Streptococcus_dysgalactiae	Inc11	1	repUS49
40	NC_019562.1_Helicobacter_pylori	Inc11	0	NA
41	NC_019565.1_Helicobacter_pylori	Inc11	0	NA
42	NZ_CP007043.1_Lactococcus_lactis	Inc11	0	NA
43	NZ_CP012742.1_Streptococcus_agalactiae	Inc11	1	repUS49
44	NZ_CP016730.1_Lactococcus_lactis	Inc11	0	NA
45	NZ_CP016750.1_Lactococcus_lactis	Inc11	0	NA
46	NZ_CP029168.1_Staphylococcus_aureus	Inc11	1	repUS16
47	AF036712.1_Bacillus_pumilus	Inc13	0	NA
48	AF196967.2_Pediococcus_damnosus	Inc13	0	NA
49	AJ577854.1_Bacillus_licheniformis	Inc13	0	NA
50	AJ577855.1_Bacillus_licheniformis	Inc13	0	NA
51	AY230134.1_Bacillus_pumilus	Inc13	0	NA
52	AY836798.1_Bacillus_subtilis	Inc13	1	Col(SD853)
53	CP000643.1_Shigella_sonnei	Inc13	1	Col(BS512)
54	CP001058.1_Shigella_boydii	Inc13	1	Col(BS512)
55	CP021792.1_Zymomonas_mobilis	Inc13	0	NA
56	CP023428.1_Bacillus_subtilis	Inc13	1	Col(SD853)
57	CP023648.1_Shigella_sonnei	Inc13	1	Col(BS512)
58	CP027132.1_Escherichia_coli	Inc13	1	Col(BS512)
59	EF452232.1_Cylindrospermum_sp.	Inc13	0	NA
60	EU850812.1_Francisella_philomiragia	Inc13	0	NA
61	FN394966.1_Lactobacillus_pentosus	Inc13	0	NA
62	GQ293074.1_Zymomonas_mobilis	Inc13	0	NA
63	GU144016.1_Bacillus_pumilus	Inc13	0	NA
64	HE616531.1_Shigella_sonnei	Inc13	1	Col(BS512)
65	HM003572.1_Zymomonas_mobilis	Inc13	0	NA
66	HQ622718.1_Lactobacillus_brevis	Inc13	0	NA
67	JF267654.1_Salmonella_enterica	Inc13	1	Col(SD853)
68	JX134061.1_Bacillus_safensis	Inc13	0	NA
69	JX174167.1_Lactobacillus_plantarum	Inc13	0	NA
70	KC255223.1_Geobacillus_sp.	Inc13	0	NA
71	KJ767738.1_Lactobacillus_plantarum	Inc13	0	NA
72	KM272265.1_Lactobacillus_plantarum	Inc13	0	NA
73	KM348008.1_Bacillus_pumilus	Inc13	0	NA
74	M38574.1_Shigella_sonnei	Inc13	1	Col(BS512)
75	MF503687.1_Bacillus_pumilus	Inc13	0	NA
76	MF503688.1_Bacillus_xiamenensis	Inc13	0	NA
77	MF503689.1_Bacillus_zhangzhouensis	Inc13	0	NA
78	MF925336.1_Edwardsiella_tarda	Inc13	0	NA
79	NC_001845.1_Zymomonas_mobilis	Inc13	0	NA
80	NC_006375.1_Lactobacillus_plantarum	Inc13	0	NA
81	NC_009517.1_Psychrobacter_sp.	Inc13	0	NA
82	NC_009666.2_Lactobacillus_plantarum	Inc13	0	NA
83	NC_010331.1_Francisella_philomiragia	Inc13	0	NA
84	NC_011363.1_Zymomonas_mobilis	Inc13	0	NA
85	NC_016035.1_Lactobacillus_buchneri	Inc13	0	NA
86	NC_017670.1_Halobacillus_halophilus	Inc13	0	NA
87	NC_019019.1_Zymomonas_mobilis	Inc13	0	NA
88	NC_019696.1_Chroococcidiopsis_thermalis	Inc13	0	NA
89	NC_019756.1_Crinalium_epipsammum	Inc13	0	NA
90	NC_020289.1_Synechocystis_sp.	Inc13	0	NA
91	NZ_CP008719.1_Escherichia_coli	Inc13	1	Col(BS512)
92	NZ_CP009109.1_Bacillus_pumilus	Inc13	0	NA
93	NZ_CP009437.1_Francisella_philomiragia	Inc13	0	NA
94	NZ_CP009445.1_Francisella_philomiragia	Inc13	0	NA
95	NZ_CP010428.1_Allofrancisella_guangzhouensis	Inc13	0	NA
96	NZ_CP011141.1_Escherichia_coli	Inc13	1	Col(BS512)
97	NZ_CP016785.1_Bacillus_pumilus	Inc13	0	NA
98	NZ_CP018575.1_Bacillus_pumilus	Inc13	0	NA
99	NZ_CP023902.1_Escherichia_coli	Inc13	1	Col(BS512)
100	NZ_CP024803.1_Escherichia_coli	Inc13	1	Col(BS512)
101	NZ_CP028095.1_Synechocystis_sp.	Inc13	0	NA
102	NZ_CP029105.1_Escherichia_coli	Inc13	1	Col(BS512)
103	NZ_CP029581.1_Escherichia_coli	Inc13	1	Col(BS512)
104	U32378.1_Bacillus_subtilis	Inc13	0	NA
105	AY357120.1_Streptococcus_pyogenes	Inc18	1	rep1
106	DQ220741.1_Pediococcus_acidilactici	Inc18	1	rep1
107	GQ484954.1_Enterococcus_faecalis	Inc18	1	rep1
108	GQ484955.1_Enterococcus_faecalis	Inc18	1	rep1
109	GQ484956.1_Enterococcus_faecalis	Inc18	1	rep1
110	GU128949.1_Enterococcus_faecalis	Inc18	1	rep1
111	KX785328.1_Streptococcus_suis	Inc18	1	repUS27
112	NC_002136.1_Streptococcus_agalactiae	Inc18	1	rep1
113	NC_012923.1_Streptococcus_suis	Inc18	1	repUS27
114	NC_018222.1_Enterococcus_faecalis	Inc18	1	rep1
115	NZ_CP025224.1_Enterococcus_sp.	Inc18	1	repUS28
116	NZ_CP029399.1_Streptococcus_suis	Inc18	1	repUS27

## Sheet: IncAC
#	Plasmid	MOB-typer replicon type	No. REP	PlasmidFinder replicon type (1)	PlasmidFinder replicon type (2)
1	CP000602.1_Yersinia_ruckeri	IncA/C2	1	IncA/C2	NA
2	CP000603.1_Yersinia_pestis	IncA/C2	2	IncA/C2	IncN
3	CP009410.2_Salmonella_enterica	IncA/C2	1	IncA/C2	NA
4	CP009411.2_Salmonella_enterica	IncA/C2	1	IncA/C2	NA
5	CP009412.2_Salmonella_enterica	IncA/C2	1	IncA/C2	NA
6	CP009413.2_Salmonella_enterica	IncA/C2	1	IncA/C2	NA
7	CP009414.2_Salmonella_enterica	IncA/C2	1	IncA/C2	NA
8	CP011540.1_Klebsiella_aerogenes	IncA/C2	1	IncA/C2	NA
9	CP022126.1_Klebsiella_pneumoniae	IncA/C2	1	IncA/C2	NA
10	CP023724.1_Klebsiella_pneumoniae	IncA/C2	1	IncA/C2	NA
11	CP029718.1_Enterobacter_cloacae	IncA/C2	1	IncA/C2	NA
12	CP029737.1_Providencia_rettgeri	IncA/C2	1	IncA/C2	NA
13	CP029743.1_Escherichia_coli	IncA/C2	1	IncA/C2	NA
14	FJ621586.1_Escherichia_coli	IncA/C2	1	IncA/C2	NA
15	FJ621587.1_Salmonella_enterica	IncA/C2	1	IncA/C2	NA
16	FJ705806.1_Escherichia_coli	IncA/C2	1	IncA/C	NA
17	FJ705807.1_Aeromonas_hydrophila	IncA/C2	1	IncA/C	NA
18	JF267651.1_Salmonella_enterica	IncA/C2	1	IncA/C2	NA
19	JF714412.2_Escherichia_coli	IncA/C2	1	IncA/C2	NA
20	JN157804.1_Klebsiella_pneumoniae	IncA/C2	1	IncA/C2	NA
21	JN861072.1_Klebsiella_pneumoniae	IncA/C2	1	IncA/C2	NA
22	JN983043.1_Salmonella_enterica	IncA/C2	1	IncA/C2	NA
23	JN983045.1_Salmonella_enterica	IncA/C2	1	IncA/C2	NA
24	JN983048.1_Salmonella_enterica	IncA/C2	1	IncA/C2	NA
25	JQ010984.1_Klebsiella_pneumoniae	IncA/C2	1	IncA/C2	NA
26	JX141473.1_Aeromonas_hydrophila	IncA/C2	1	IncA/C2	NA
27	JX442976.1_Klebsiella_pneumoniae	IncA/C2	1	IncA/C2	NA
28	KC999035.4_Escherichia_coli	IncA/C2	1	IncA/C2	NA
29	KF152885.1_Escherichia_coli	IncA/C2	1	IncA/C2	NA
30	KF250428.1_Klebsiella_pneumoniae	IncA/C2	1	IncA/C2	NA
31	KF551948.1_Vibrio_cholerae	IncA/C2	1	IncA/C2	NA
32	KF976462.2_Klebsiella_pneumoniae	IncA/C2	1	IncA/C2	NA
33	KF992018.2_Klebsiella_pneumoniae	IncA/C2	1	IncA/C2	NA
34	KJ588779.1_Klebsiella_pneumoniae	IncA/C2	1	IncA/C2	NA
35	KJ802404.1_Escherichia_coli	IncA/C2	1	IncA/C2	NA
36	KJ802405.1_Providencia_stuartii	IncA/C2	1	IncA/C2	NA
37	KJ817377.1_Vibrio_cholerae	IncA/C2	1	IncA/C2	NA
38	KJ909290.1_Aeromonas_salmonicida	IncA/C2	1	IncA/C2	NA
39	KM506769.1_Uncultured_bacterium	IncA/C2	1	IncA/C2	NA
40	KM670336.1_Salmonella_enterica	IncA/C2	1	IncA/C2	NA
41	KP056256.1_Escherichia_coli	IncA/C2	1	IncA/C2	NA
42	KP276584.1_Escherichia_coli	IncA/C2	1	IncA/C2	NA
43	KP742988.1_Salmonella_enterica	IncA/C2	1	IncA/C2	NA
44	KP975074.1_Citrobacter_freundii	IncA/C2	1	IncA/C2	NA
45	KR559888.1_Klebsiella_pneumoniae	IncA/C2	1	IncA/C2	NA
46	KR559889.1_Klebsiella_pneumoniae	IncA/C2	1	IncA/C2	NA
47	KR559890.1_Enterobacter_cloacae	IncA/C2	1	IncA/C2	NA
48	KR827391.1_Uncultured_bacterium	IncA/C2	1	IncA/C2	NA
49	KR827392.1_Uncultured_bacterium	IncA/C2	1	IncA/C2	NA
50	KR827393.1_Uncultured_bacterium	IncA/C2	1	IncA/C2	NA
51	KR827394.1_Uncultured_bacterium	IncA/C2	1	IncA/C2	NA
52	KT997783.1_Escherichia_coli	IncA/C2	1	IncA/C2	NA
53	KU160531.1_Vibrio_alginolyticus	IncA/C2	1	IncA/C2	NA
54	KU605240.1_Proteus_mirabilis	IncA/C2	1	IncA/C2	NA
55	KU726616.1_Salmonella_enterica	IncA/C2	1	IncA/C2	NA
56	KX029331.1_Klebsiella_pneumoniae	IncA/C2	1	IncA/C2	NA
57	KX147633.1_Citrobacter_freundii	IncA/C2	1	IncA/C2	NA
58	KX458222.1_Klebsiella_pneumoniae	IncA/C2	1	IncA/C2	NA
59	KX786648.1_Enterobacter_cloacae	IncA/C2	1	IncA/C2	NA
60	KX869741.1_Enterobacter_cloacae	IncA/C2	1	IncA/C2	NA
61	KY014464.1_Vibrio_parahaemolyticus	IncA/C2	1	IncA/C2	NA
62	KY014465.1_Vibrio_parahaemolyticus	IncA/C2	1	IncA/C2	NA
63	KY014466.1_Vibrio_vulnificus	IncA/C2	1	IncA/C2	NA
64	KY887591.1_Escherichia_coli	IncA/C2	1	IncA/C2	NA
65	KY887592.1_Citrobacter_freundii	IncA/C2	1	IncA/C2	NA
66	KY887593.1_Citrobacter_freundii	IncA/C2	1	IncA/C2	NA
67	KY887594.1_Klebsiella_pneumoniae	IncA/C2	1	IncA/C2	NA
68	KY887595.1_Escherichia_coli	IncA/C2	1	IncA/C2	NA
69	KY887596.1_Escherichia_coli	IncA/C2	1	IncA/C2	NA
70	MF150118.1_Proteus_mirabilis	IncA/C2	1	IncA/C2	NA
71	MF150121.1_Klebsiella_pneumoniae	IncA/C2	1	IncA/C2	NA
72	MF150123.1_Klebsiella_pneumoniae	IncA/C2	1	IncA/C2	NA
73	MF344573.1_Klebsiella_pneumoniae	IncA/C2	1	IncA/C2	NA
74	MF344574.1_Enterobacter_cloacae	IncA/C2	1	IncA/C2	NA
75	MF497432.1_Vibrio_alginolyticus	IncA/C2	1	IncA/C2	NA
76	MF582638.1_Klebsiella_pneumoniae	IncA/C2	1	IncA/C2	NA
77	MF627444.1_Vibrio_parahaemolyticus	IncA/C2	1	IncA/C2	NA
78	MF627445.1_Vibrio_parahaemolyticus	IncA/C2	1	IncA/C2	NA
79	MG053108.1_Citrobacter_freundii	IncA/C2	1	IncA/C	NA
80	MG228427.1_Kluyvera_cryocrescens	IncA/C2	1	IncA/C	NA
81	MG550958.1_Escherichia_coli	IncA/C2	1	IncA/C	NA
82	MG764534.1_Klebsiella_aerogenes	IncA/C2	1	IncA/C2	NA
83	MH061195.1_Klebsiella_pneumoniae	IncA/C2	1	IncA/C2	NA
84	MH113855.1_Vibrio_alginolyticus	IncA/C2	1	IncA/C2	NA
85	MH263652.1_Providencia_rettgeri	IncA/C2	1	IncA/C2	NA
86	NC_008612.1_Photobacterium_damselae	IncA/C2	1	IncA/C2	NA
87	NC_008613.1_Photobacterium_damselae	IncA/C2	1	IncA/C2	NA
88	NC_009140.1_Salmonella_enterica	IncA/C2	1	IncA/C2	NA
89	NC_012692.1_Escherichia_coli	IncA/C2	1	IncA/C2	NA
90	NC_014170.1_Xenorhabdus_nematophila	IncA/C2	1	IncA/C2	NA
91	NC_016839.1_Klebsiella_pneumoniae	IncA/C2	1	IncA/C2	NA
92	NC_017258.1_Buchnera_aphidicola	IncA/C	0	NA	NA
93	NC_017645.1_Escherichia_coli	IncA/C2	1	IncA/C2	NA
94	NC_018994.1_Escherichia_coli	IncA/C2	1	IncA/C2	NA
95	NC_019066.1_Escherichia_coli	IncA/C2	1	IncA/C2	NA
96	NC_019069.1_Escherichia_coli	IncA/C2	1	IncA/C2	NA
97	NC_020180.1_Enterobacter_aerogenes	IncA/C2	1	IncA/C2	NA
98	NC_021815.1_Salmonella_enterica	IncA/C2	1	IncA/C2	NA
99	NC_023908.1_Klebsiella_pneumoniae	IncA/C2	1	IncA/C2	NA
100	NZ_CP003998.1_Klebsiella_pneumoniae	IncA/C2	1	IncA/C2	NA
101	NZ_CP006029.1_Escherichia_coli	IncA/C2	1	IncA/C2	NA
102	NZ_CP006661.1_Klebsiella_pneumoniae	IncA/C2	1	IncA/C2	NA
103	NZ_CP006665.1_Edwardsiella_anguillarum	IncA/C2	0	NA	NA
104	NZ_CP007137.1_Escherichia_coli	IncA/C2	1	IncA/C2	NA
105	NZ_CP007636.1_Vibrio_cholerae	IncA/C2	1	IncA/C2	NA
106	NZ_CP008790.1_Klebsiella_oxytoca	IncA/C2	1	IncA/C2	NA
107	NZ_CP009409.2_Salmonella_enterica	IncA/C2	1	IncA/C2	NA
108	NZ_CP009560.1_Salmonella_enterica	IncA/C2	1	IncA/C2	NA
109	NZ_CP009562.1_Salmonella_enterica	IncA/C2	1	IncA/C2	NA
110	NZ_CP009563.1_Salmonella_enterica	IncA/C2	1	IncA/C2	NA
111	NZ_CP009564.1_Salmonella_enterica	IncA/C2	1	IncA/C2	NA
112	NZ_CP009567.1_Salmonella_enterica	IncA/C2	1	IncA/C2	NA
113	NZ_CP009570.1_Salmonella_enterica	IncA/C2	1	IncA/C2	NA
114	NZ_CP009868.1_Pantoea_sp.	IncA/C2	1	IncA/C2	NA
115	NZ_CP010373.2_Escherichia_coli	IncA/C2	1	IncA/C2	NA
116	NZ_CP010391.1_Klebsiella_pneumoniae	IncA/C2	1	IncA/C2	NA
117	NZ_CP011429.1_Salmonella_enterica	IncA/C2	1	IncA/C2	NA
118	NZ_CP011622.1_Klebsiella_pneumoniae	IncA/C2	1	IncA/C2	NA
119	NZ_CP013324.1_Klebsiella_pneumoniae	IncA/C2	1	IncA/C2	NA
120	NZ_CP014295.1_Klebsiella_pneumoniae	IncA/C2	1	IncA/C2	NA
121	NZ_CP014658.1_Salmonella_enterica	IncA/C2	1	IncA/C2	NA
122	NZ_CP014775.1_Aeromonas_veronii	IncA/C2	1	IncA/C2	NA
123	NZ_CP014978.1_Salmonella_enterica	IncA/C2	1	IncA/C2	NA
124	NZ_CP015139.1_Escherichia_coli	IncA/C2	1	IncA/C2	NA
125	NZ_CP015394.1_Klebsiella_pneumoniae	IncA/C2	1	IncA/C2	NA
126	NZ_CP015835.1_Escherichia_coli	IncA/C2	1	IncA/C2	NA
127	NZ_CP016013.1_Salmonella_enterica	IncA/C2	1	IncA/C2	NA
128	NZ_CP016036.1_Escherichia_coli	IncA/C2	1	IncA/C2	NA
129	NZ_CP016864.1_Salmonella_enterica	IncA/C2	1	IncA/C2	NA
130	NZ_CP017084.1_Proteus_mirabilis	IncA/C2	1	IncA/C2	NA
131	NZ_CP017987.1_Klebsiella_pneumoniae	IncA/C2	1	IncA/C2	NA
132	NZ_CP018318.1_Klebsiella_pneumoniae	IncA/C2	1	IncA/C2	NA
133	NZ_CP018689.1_Klebsiella_pneumoniae	IncA/C2	1	IncA/C2	NA
134	NZ_CP018698.1_Klebsiella_pneumoniae	IncA/C2	1	IncA/C2	NA
135	NZ_CP018704.1_Klebsiella_pneumoniae	IncA/C2	1	IncA/C2	NA
136	NZ_CP018710.1_Klebsiella_pneumoniae	IncA/C2	1	IncA/C2	NA
137	NZ_CP018716.1_Klebsiella_pneumoniae	IncA/C2	1	IncA/C2	NA
138	NZ_CP018722.1_Klebsiella_pneumoniae	IncA/C2	1	IncA/C2	NA
139	NZ_CP018817.1_Klebsiella_pneumoniae	IncA/C2	1	IncA/C2	NA
140	NZ_CP018956.1_Escherichia_coli	IncA/C2	1	IncA/C2	NA
141	NZ_CP019053.1_Escherichia_coli	IncA/C2	1	IncA/C2	NA
142	NZ_CP020049.1_Escherichia_coli	IncA/C2	1	IncA/C2	NA
143	NZ_CP020056.1_Escherichia_coli	IncA/C2	1	IncA/C2	NA
144	NZ_CP020913.1_Salmonella_enterica	IncA/C2	1	IncA/C2	NA
145	NZ_CP021206.1_Escherichia_coli	IncA/C2	1	IncA/C2	NA
146	NZ_CP021695.1_Proteus_mirabilis	IncA/C2	1	IncA/C2	NA
147	NZ_CP021719.1_Escherichia_coli	IncA/C2	1	IncA/C2	NA
148	NZ_CP021835.1_Klebsiella_pneumoniae	IncA/C2	1	IncA/C2	NA
149	NZ_CP021853.1_Proteus_mirabilis	IncA/C2	1	IncA/C2	NA
150	NZ_CP021936.1_Escherichia_coli	IncA/C2	1	IncA/C2	NA
151	NZ_CP021956.1_Klebsiella_pneumoniae	IncA/C2	1	IncA/C2	NA
152	NZ_CP022063.1_Salmonella_enterica	IncA/C2	1	IncA/C2	NA
153	NZ_CP022274.1_Citrobacter_freundii	IncA/C2	1	IncA/C	NA
154	NZ_CP022359.1_Shewanella_bicestrii	IncA/C2	1	IncA/C2	NA
155	NZ_CP023952.1_Klebsiella_pneumoniae	IncA/C2	1	IncA/C2	NA
156	NZ_CP024192.1_Klebsiella_pneumoniae	IncA/C2	1	IncA/C2	NA
157	NZ_CP024522.1_Klebsiella_pneumoniae	IncA/C2	1	IncA/C2	NA
158	NZ_CP024529.1_Klebsiella_pneumoniae	IncA/C2	1	IncA/C2	NA
159	NZ_CP024550.1_Klebsiella_pneumoniae	IncA/C2	1	IncA/C2	NA
160	NZ_CP024557.1_Klebsiella_pneumoniae	IncA/C2	1	IncA/C2	NA
161	NZ_CP024564.1_Klebsiella_pneumoniae	IncA/C2	1	IncA/C2	NA
162	NZ_CP024824.1_Escherichia_coli	IncA/C2	1	IncA/C2	NA
163	NZ_CP025141.1_Klebsiella_pneumoniae	IncA/C2	1	IncA/C2	NA
164	NZ_CP025144.1_Klebsiella_pneumoniae	IncA/C2	1	IncA/C2	NA
165	NZ_CP025147.1_Klebsiella_pneumoniae	IncA/C2	1	IncA/C2	NA
166	NZ_CP025470.1_Klebsiella_pneumoniae	IncA/C2	1	IncA/C2	NA
167	NZ_CP026207.1_Escherichia_coli	IncA/C2	1	IncA/C2	NA
168	NZ_CP026225.1_Aeromonas_sp.	IncA/C2	1	IncA/C2	NA
169	NZ_CP026233.1_Citrobacter_freundii	IncA/C2	1	IncA/C2	NA
170	NZ_CP026281.1_Klebsiella_oxytoca	IncA/C2	1	IncA/C2	NA
171	NZ_CP026405.1_Escherichia_coli	IncA/C2	1	IncA/C2	NA
172	NZ_CP028170.1_Salmonella_enterica	IncA/C2	1	IncA/C2	NA
173	NZ_CP028814.1_Edwardsiella_ictaluri	IncA/C2	1	IncA/C2	NA
174	NZ_CP028996.1_Klebsiella_pneumoniae	IncA/C2	1	IncA/C2	NA
175	NZ_CP029123.1_Escherichia_coli	IncA/C2	1	IncA/C2	NA
176	NZ_CP029249.1_Salmonella_enterica	IncA/C2	1	IncA/C2	NA

## Sheet: IncH
#	Plasmid	MOB-typer replicon type	No. REP	PlasmidFinder replicon type (1)	PlasmidFinder replicon type (2)
1	MF510496.1_Klebsiella_pneumoniae	IncH	1	p0111	NA
2	MF678350.1_Escherichia_coli	IncH	2	IncHI2A	IncHI2
3	MG288678.1_Klebsiella_pneumoniae	IncH	1	p0111	NA
4	NC_017653.1_Escherichia_coli	IncH	1	p0111	NA
5	NC_021845.1_Salmonella_enterica	IncH	2	IncHI2	IncHI2A
6	NZ_CP010234.1_Escherichia_coli	IncH	1	p0111	NA
7	NZ_CP013030.1_Escherichia_coli	IncH	1	p0111	NA
8	NZ_CP015837.1_Escherichia_coli	IncH	1	p0111	NA
9	NZ_CP015997.1_Escherichia_coli	IncH	1	p0111	NA
10	NZ_CP019054.1_Escherichia_coli	IncH	1	p0111	NA
11	NZ_CP019188.1_Salmonella_enterica	IncH	1	p0111	NA
12	NZ_CP019216.2_Escherichia_coli	IncH	1	p0111	NA
13	NZ_CP021336.1_Escherichia_coli	IncH	1	p0111	NA
14	NZ_CP021340.1_Escherichia_coli	IncH	1	p0111	NA
15	NZ_CP021842.1_Escherichia_coli	IncH	1	p0111	NA
16	NZ_CP021846.1_Escherichia_coli	IncH	1	p0111	NA
17	NZ_CP027443.1_Escherichia_coli	IncH	1	p0111	NA
18	NZ_CP028125.1_Escherichia_coli	IncH	1	p0111	NA
19	NZ_CP029181.1_Escherichia_coli	IncH	2	IncHI1B(CIT)	p0111

## Sheet: IncI
#	Plasmid	MOB-typer replicon type	No. REP	PlasmidFinder replicon type (1)	PlasmidFinder replicon type (2)
1	CP005999.1_Escherichia_coli	IncI1	1	IncB/O/K/Z	NA
2	CP008733.1_Escherichia_coli	IncI1	1	IncI1	NA
3	CP008734.1_Escherichia_coli	IncI1	1	IncI1	NA
4	CP008735.1_Escherichia_coli	IncI1	1	IncI1	NA
5	CP008736.1_Escherichia_coli	IncI1	1	IncI1	NA
6	CP008737.1_Escherichia_coli	IncI1	1	IncI1	NA
7	CP008738.1_Escherichia_coli	IncI1	1	IncI1	NA
8	CP009052.1_Escherichia_coli	IncI1	1	IncB/O/K/Z	NA
9	CP010831.1_Shigella_sonnei	IncI1	1	IncI1	NA
10	CP014096.2_Shigella_sonnei	IncI1	1	IncI1	NA
11	CP014494.1_Escherichia_coli	IncI1	1	IncI1	NA
12	CP019996.1_Salmonella_enterica	IncI1	1	IncI1	NA
13	CP022456.1_Shigella_sonnei	IncI1	1	IncI1	NA
14	CP024468.1_Shigella_dysenteriae	IncI1	1	IncI1	NA
15	CP024471.1_Shigella_flexneri	IncI1	1	IncI1	NA
16	DQ017661.1_Salmonella_enterica	IncI1	1	IncI1	NA
17	EU418923.1_Escherichia_coli	IncI1	1	IncI1	NA
18	EU418926.1_Escherichia_coli	IncI1	1	IncI1	NA
19	EU418931.1_Escherichia_coli	IncI1	1	IncI1	NA
20	FN868832.1_Escherichia_coli	IncI1	1	IncB/O/K/Z	NA
21	GU256641.1_Escherichia_coli	IncI1	1	IncB/O/K/Z	NA
22	GU371927.1_Escherichia_coli	IncI1	1	IncI1	NA
23	HF572032.1_Shigella_sonnei	IncI1	1	IncI1	NA
24	HG970648.1_Escherichia_coli	IncI1	1	IncI1	NA
25	HQ114281.1_Escherichia_coli	IncI1	1	IncI1	NA
26	HQ114282.1_Escherichia_coli	IncI1	1	IncI1	NA
27	HQ114283.1_Salmonella_enterica	IncI1	1	IncI1	NA
28	HQ114284.1_Escherichia_coli	IncI1	1	IncI1	NA
29	JF274993.1_Salmonella_enterica	IncI1	1	IncI1	NA
30	JN796410.1_Salmonella_enterica	IncI1	1	IncI1	NA
31	JN983049.1_Salmonella_enterica	IncI1	1	IncI1	NA
32	JX445149.1_Salmonella_enterica	IncI1	1	IncI1	NA
33	KF290377.1_Salmonella_enterica	IncI1	1	IncI1	NA
34	KF290378.2_Salmonella_enterica	IncI1	1	IncI1	NA
35	KF787110.1_Escherichia_coli	IncI1	1	IncI1	NA
36	KJ406378.1_Shigella_sonnei	IncI1	1	IncI1	NA
37	KJ484629.1_Escherichia_coli	IncI1	1	IncI1	NA
38	KJ484630.1_Escherichia_coli	IncI1	1	IncI1	NA
39	KJ484635.1_Escherichia_coli	IncI1	1	IncI1	NA
40	KJ484637.1_Escherichia_coli	IncI1	1	IncI1	NA
41	KJ484638.1_Escherichia_coli	IncI1	1	IncI1	NA
42	KJ484639.1_Escherichia_coli	IncI1	1	IncI1	NA
43	KJ866866.1_Escherichia_coli	IncI1	1	IncI1	NA
44	KM052220.1_Escherichia_coli	IncI1	1	IncI1	NA
45	KM377238.1_Escherichia_coli	IncI1	1	IncI1	NA
46	KM377239.1_Escherichia_coli	IncI1	1	IncI1	NA
47	KM377240.1_Escherichia_coli	IncI1	1	IncI1	NA
48	KM409652.1_Escherichia_coli	IncI1	1	IncI1	NA
49	KP017243.1_Klebsiella_pneumoniae	IncI1	0	NA	NA
50	KP198616.1_Escherichia_coli	IncI1	1	IncI1	NA
51	KP789019.1_Escherichia_coli	IncI1	1	IncI	NA
52	KP987217.1_Klebsiella_pneumoniae	IncI1	1	IncI1	NA
53	KT282968.1_Escherichia_coli	IncI1	1	IncI	NA
54	KT754162.1_Shigella_dysenteriae	IncI1	1	IncI1	NA
55	KT754166.1_Shigella_dysenteriae	IncI1	1	IncB/O/K/Z	NA
56	KT754167.1_Shigella_dysenteriae	IncI1	1	IncB/O/K/Z	NA
57	KT779550.1_Escherichia_coli	IncI1	1	IncI1	NA
58	KT868530.1_Salmonella_enterica	IncI1	1	IncI	NA
59	KU043116.1_Escherichia_coli	IncI1	1	IncI1	NA
60	KU130396.1_Escherichia_coli	IncI1	1	IncI1	NA
61	KU355874.1_Escherichia_coli	IncI1	1	IncI1	NA
62	KU932021.1_Escherichia_coli	IncI1	1	IncB/O/K/Z	NA
63	KU932026.1_Escherichia_coli	IncI1	1	IncI1	NA
64	KU932027.1_Escherichia_coli	IncI1	1	IncI1	NA
65	KU932029.1_Escherichia_coli	IncI1	1	IncI1	NA
66	KU932030.1_Escherichia_coli	IncI1	1	IncI1	NA
67	KU932032.1_Escherichia_coli	IncI1	1	IncI1	NA
68	KU932033.1_Escherichia_coli	IncI1	1	IncI1	NA
69	KX058576.1_Salmonella_enterica	IncI1	1	IncI1	NA
70	KX246268.1_Escherichia_coli	IncI1	1	IncI1	NA
71	KX452392.1_Escherichia_coli	IncI1	1	IncI1	NA
72	KY463221.1_Escherichia_coli	IncI1	1	IncI	NA
73	KY748188.1_Escherichia_coli	IncI1	1	IncI1	NA
74	KY748189.1_Escherichia_coli	IncI1	1	IncI1	NA
75	KY748190.1_Escherichia_coli	IncI1	1	IncI1	NA
76	KY865323.1_Escherichia_coli	IncI1	1	IncI1	NA
77	KY964068.1_Escherichia_coli	IncI1	1	IncI1	NA
78	LM651376.1_Escherichia_coli	IncI1	1	IncI1	NA
79	LN735558.1_Escherichia_coli	IncI1	1	IncI	NA
80	LN735559.1_Escherichia_coli	IncI1	1	IncI	NA
81	LN735560.1_Escherichia_coli	IncI1	1	IncI	NA
82	LN735561.1_Escherichia_coli	IncI1	1	IncI	NA
83	LT669764.1_Escherichia_coli	IncI1	1	IncI1	NA
84	MF078004.1_Escherichia_coli	IncI1	1	IncB/O/K/Z	NA
85	MF152729.1_Escherichia_coli	IncI1	1	IncI1	NA
86	MF344575.1_Escherichia_coli	IncI1	1	IncI	NA
87	MF344576.1_Escherichia_coli	IncI1	1	IncB/O/K/Z	NA
88	MF344577.1_Klebsiella_pneumoniae	IncI1	1	IncI1	NA
89	MF679144.1_Escherichia_coli	IncI1	1	IncI	NA
90	MG516908.1_Escherichia_coli	IncI1	1	IncI1	NA
91	MG545910.1_Escherichia_coli	IncI1	1	IncI	NA
92	MG569891.1_Shigella_sonnei	IncI1	1	IncI1	NA
93	MG764547.1_Escherichia_coli	IncI1	1	IncI1	NA
94	MG825376.1_Escherichia_coli	IncI1	1	IncI1	NA
95	MG825377.1_Escherichia_coli	IncI1	1	IncI1	NA
96	MG844436.1_Escherichia_coli	IncI1	1	IncI1	NA
97	MG948330.1_Escherichia_coli	IncI1	1	IncI1	NA
98	MG948331.1_Escherichia_coli	IncI1	1	IncI1	NA
99	MG948332.1_Escherichia_coli	IncI1	1	IncI1	NA
100	MG948333.1_Escherichia_coli	IncI1	1	IncI1	NA
101	MG948334.1_Escherichia_coli	IncI1	1	IncI1	NA
102	NC_005014.1_Salmonella_enterica	IncI1	1	IncI1	NA
103	NC_009788.1_Escherichia_coli	IncI1	1	IncI1	NA
104	NC_011077.1_Salmonella_enterica	IncI1	1	IncI1	NA
105	NC_011081.1_Salmonella_enterica	IncI1	1	IncI1	NA
106	NC_011514.1_Escherichia_coli	IncI1	1	IncI1	NA
107	NC_012487.1_Escherichia_coli	IncI1	2	IncB/O/K/Z	IncB/O/K/Z
108	NC_013120.1_Escherichia_coli	IncI1	1	IncI1	NA
109	NC_014234.1_Escherichia_coli	IncI1	1	IncI1	NA
110	NC_015965.1_Salmonella_enterica	IncI1	1	IncI	NA
111	NC_015972.1_Serratia_marcescens	IncI1	1	pSM22	NA
112	NC_016904.1_Escherichia_coli	IncI1	1	IncI	NA
113	NC_017637.1_Escherichia_coli	IncI1	1	IncI	NA
114	NC_017642.1_Escherichia_coli	IncI1	1	IncI1	NA
115	NC_017643.1_Escherichia_coli	IncI1	1	IncI1	NA
116	NC_017665.1_Escherichia_coli	IncI1	1	IncI	NA
117	NC_017675.1_Salmonella_enterica	IncI1	1	IncI1	NA
118	NC_018659.1_Escherichia_coli	IncI1	1	IncI1	NA
119	NC_018995.1_Escherichia_coli	IncI1	1	IncB/O/K/Z	NA
120	NC_019097.1_Escherichia_coli	IncI1	1	IncI1	NA
121	NC_021811.1_Salmonella_enterica	IncI1	1	IncI1	NA
122	NC_021813.2_Salmonella_enterica	IncI1	1	IncI1	NA
123	NC_022742.1_Escherichia_coli	IncI1	1	IncI1	NA
124	NC_023275.1_Salmonella_enterica	IncI1	1	IncI1	NA
125	NC_023276.1_Salmonella_enterica	IncI1	1	IncI1	NA
126	NC_023900.1_Salmonella_enterica	IncI1	1	IncI1	NA
127	NC_024955.2_Escherichia_coli	IncI1	1	IncI1	NA
128	NC_032100.1_Escherichia_coli	IncI1	1	IncI1	NA
129	NZ_CP003425.1_Serratia_sp.	IncI1	1	pSM22	NA
130	NZ_CP006641.1_Escherichia_coli	IncI1	1	IncI1	NA
131	NZ_CP009566.1_Salmonella_enterica	IncI1	1	IncI1	NA
132	NZ_CP010130.1_Escherichia_coli	IncI1	1	IncI1	NA
133	NZ_CP010142.1_Escherichia_coli	IncI1	1	IncI1	NA
134	NZ_CP010233.1_Escherichia_coli	IncI1	1	IncI1	NA
135	NZ_CP010317.1_Escherichia_coli	IncI1	1	IncI1	NA
136	NZ_CP011336.1_Escherichia_coli	IncI1	1	IncI1	NA
137	NZ_CP011338.1_Escherichia_coli	IncI1	1	IncI1	NA
138	NZ_CP012039.1_Salmonella_enterica	IncI1	1	IncI1	NA
139	NZ_CP012627.1_Escherichia_coli	IncI1	1	IncI1	NA
140	NZ_CP012835.1_Salmonella_enterica	IncI1	1	IncI1	NA
141	NZ_CP012923.1_Salmonella_enterica	IncI1	1	IncI1	NA
142	NZ_CP012929.1_Salmonella_enterica	IncI1	1	IncI1	NA
143	NZ_CP012936.1_Salmonella_enterica	IncI1	1	IncI1	NA
144	NZ_CP013193.1_Escherichia_coli	IncI1	1	IncI1	NA
145	NZ_CP013224.1_Salmonella_enterica	IncI1	1	IncI1	NA
146	NZ_CP014622.1_Salmonella_enterica	IncI1	1	IncI1	NA
147	NZ_CP014662.1_Salmonella_enterica	IncI1	1	IncI1	NA
148	NZ_CP014972.2_Salmonella_enterica	IncI1	1	IncI1	NA
149	NZ_CP015838.1_Escherichia_coli	IncI1	1	IncI	NA
150	NZ_CP015916.1_Escherichia_coli	IncI1	1	IncI1	NA
151	NZ_CP015996.1_Escherichia_coli	IncI1	1	IncI1	NA
152	NZ_CP016387.1_Salmonella_enterica	IncI1	1	IncI1	NA
153	NZ_CP016516.1_Salmonella_enterica	IncI1	1	IncI1	NA
154	NZ_CP016520.1_Salmonella_enterica	IncI1	1	IncI1	NA
155	NZ_CP016522.1_Salmonella_enterica	IncI1	1	IncI1	NA
156	NZ_CP016533.1_Salmonella_enterica	IncI1	1	IncI1	NA
157	NZ_CP016568.1_Salmonella_enterica	IncI1	1	IncI1	NA
158	NZ_CP016572.1_Salmonella_enterica	IncI1	1	IncI1	NA
159	NZ_CP016585.1_Salmonella_enterica	IncI1	1	IncI1	NA
160	NZ_CP016865.1_Salmonella_enterica	IncI1	1	IncI1	NA
161	NZ_CP018104.1_Escherichia_coli	IncI1	1	IncI1	NA
162	NZ_CP018110.1_Escherichia_coli	IncI1	1	IncI1	NA
163	NZ_CP018116.1_Escherichia_coli	IncI1	1	IncI1	NA
164	NZ_CP018625.1_Escherichia_coli	IncI1	1	IncI1	NA
165	NZ_CP018638.1_Salmonella_enterica	IncI1	1	IncI1	NA
166	NZ_CP018946.1_Escherichia_coli	IncI1	1	IncI1	NA
167	NZ_CP018975.1_Escherichia_coli	IncI1	1	IncI1	NA
168	NZ_CP018993.1_Escherichia_coli	IncI1	1	IncI1	NA
169	NZ_CP019173.1_Salmonella_enterica	IncI1	1	IncI1	NA
170	NZ_CP019205.1_Salmonella_enterica	IncI1	1	IncI1	NA
171	NZ_CP019207.1_Salmonella_enterica	IncI1	1	IncI1	NA
172	NZ_CP019215.2_Escherichia_coli	IncI1	1	IncI1	NA
173	NZ_CP019220.1_Klebsiella_pneumoniae	IncI1	1	IncI1	NA
174	NZ_CP019905.1_Escherichia_coli	IncI1	1	IncI1	NA
175	NZ_CP020494.1_Salmonella_enterica	IncI1	1	IncI1	NA
176	NZ_CP021208.1_Escherichia_coli	IncI1	1	IncI1	NA
177	NZ_CP021533.1_Escherichia_coli	IncI1	1	IncI	NA
178	NZ_CP021693.1_Escherichia_coli	IncI1	1	IncI1	NA
179	NZ_CP021739.1_Escherichia_coli	IncI1	1	IncI1	NA
180	NZ_CP021841.1_Escherichia_coli	IncI1	1	IncI1	NA
181	NZ_CP021845.1_Escherichia_coli	IncI1	1	IncI1	NA
182	NZ_CP021882.1_Escherichia_coli	IncI1	1	IncI	NA
183	NZ_CP022064.1_Salmonella_enterica	IncI1	1	IncI1	NA
184	NZ_CP023350.1_Escherichia_coli	IncI1	1	IncI	NA
185	NZ_CP023352.1_Escherichia_coli	IncI1	1	IncI1	NA
186	NZ_CP023356.1_Escherichia_coli	IncI1	1	IncI1	NA
187	NZ_CP023362.1_Escherichia_coli	IncI1	1	IncI	NA
188	NZ_CP023365.1_Escherichia_coli	IncI1	1	IncI1	NA
189	NZ_CP023370.1_Escherichia_coli	IncI1	1	IncI1	NA
190	NZ_CP023376.1_Escherichia_coli	IncI1	1	IncI1	NA
191	NZ_CP023382.1_Escherichia_coli	IncI1	1	IncI1	NA
192	NZ_CP023385.1_Escherichia_coli	IncI1	1	IncI1	NA
193	NZ_CP023534.1_Escherichia_coli	IncI1	1	IncI1	NA
194	NZ_CP023900.1_Escherichia_coli	IncI1	1	IncI	NA
195	NZ_CP023957.1_Escherichia_coli	IncI1	1	IncI	NA
196	NZ_CP024093.1_Escherichia_coli	IncI1	1	IncI1	NA
197	NZ_CP024146.1_Escherichia_coli	IncI1	1	IncI	NA
198	NZ_CP024152.1_Escherichia_coli	IncI1	1	IncI1	NA
199	NZ_CP024285.1_Escherichia_albertii	IncI1	1	IncI1	NA
200	NZ_CP024292.1_Escherichia_coli	IncI1	1	IncI1	NA
201	NZ_CP024481.1_Escherichia_coli	IncI1	1	IncI1	NA
202	NZ_CP024822.1_Escherichia_coli	IncI1	1	IncI1	NA
203	NZ_CP024854.1_Escherichia_coli	IncI1	1	IncI1	NA
204	NZ_CP024918.1_Klebsiella_pneumoniae	IncI1	1	IncI1	NA
205	NZ_CP025339.1_Salmonella_enterica	IncI1	1	IncI1	NA
206	NZ_CP025751.1_Escherichia_coli	IncI1	1	IncI1	NA
207	NZ_CP026726.1_Escherichia_coli	IncI1	1	IncI	NA
208	NZ_CP027327.1_Escherichia_coli	IncI1	1	IncI1	NA
209	NZ_CP027374.1_Escherichia_coli	IncI1	1	IncI	NA
210	NZ_CP027415.1_Salmonella_enterica	IncI1	1	IncI1	NA
211	NZ_CP027535.1_Escherichia_coli	IncI1	1	IncI1	NA
212	NZ_CP028120.1_Escherichia_coli	IncI1	1	IncB/O/K/Z	NA
213	NZ_CP028485.1_Escherichia_coli	IncI1	1	IncI1	NA
214	NZ_KX443694.1_Escherichia_coli	IncI1	1	IncI1	NA
215	CP016185.1_Escherichia_coli	IncI2	1	IncI2	NA
216	CP016186.1_Escherichia_coli	IncI2	1	IncI2	NA
217	CP016187.1_Escherichia_coli	IncI2	1	IncI2	NA
218	CP019690.1_Shigella_sonnei	IncI2	1	IncI2	NA
219	CP021194.1_Escherichia_coli	IncI2	1	IncI2	NA
220	CP024156.1_Escherichia_coli	IncI2	1	IncI2	NA
221	JN797501.1_Escherichia_coli	IncI2	1	IncI2	NA
222	JN983044.1_Salmonella_enterica	IncI2	1	IncI2	NA
223	KC845573.1_Klebsiella_pneumoniae	IncI2	1	IncI2	NA
224	KF601686.2_Escherichia_coli	IncI2	1	IncI2	NA
225	KJ020576.1_Escherichia_coli	IncI2	1	IncI2	NA
226	KJ460501.1_Shigella_sonnei	IncI2	1	IncI2	NA
227	KM207012.2_Escherichia_coli	IncI2	1	IncI2	NA
228	KP091735.1_Escherichia_coli	IncI2	1	IncI2	NA
229	KP198615.1_Escherichia_coli	IncI2	1	IncI2	NA
230	KP347127.1_Escherichia_coli	IncI2	1	IncI2	NA
231	KU761326.1_Escherichia_coli	IncI2	1	IncI2	NA
232	KU870627.1_Escherichia_coli	IncI2	1	IncI2	NA
233	KU922754.1_Kluyvera_ascorbata	IncI2	1	IncI2	NA
234	KU932022.1_Escherichia_coli	IncI2	1	IncI2	NA
235	KU932023.1_Escherichia_coli	IncI2	1	IncI2	NA
236	KU934208.1_Escherichia_coli	IncI2	1	IncI2	NA
237	KU934209.1_Salmonella_enterica	IncI2	1	IncI2	NA
238	KX013538.1_Escherichia_coli	IncI2	1	IncI2	NA
239	KX013539.1_Escherichia_coli	IncI2	1	IncI2	NA
240	KX013540.1_Escherichia_coli	IncI2	1	IncI2	NA
241	KX032519.1_Escherichia_coli	IncI2	1	IncI2	NA
242	KX034083.1_Escherichia_coli	IncI2	1	IncI2	NA
243	KX084393.1_Escherichia_coli	IncI2	1	IncI2	NA
244	KX254342.1_Escherichia_coli	IncI2	1	IncI2	NA
245	KX505142.1_Cronobacter_sakazakii	IncI2	1	IncI2	NA
246	KX580716.1_Escherichia_coli	IncI2	1	IncI2	NA
247	KX592672.1_Escherichia_coli	IncI2	1	IncI2	NA
248	KX772778.1_Escherichia_coli	IncI2	1	IncI2	NA
249	KX827311.1_Shigella_sonnei	IncI2	1	IncI2	NA
250	KX856067.1_Salmonella_enterica	IncI2	1	IncI2	NA
251	KX856068.1_Salmonella_enterica	IncI2	1	IncI2	NA
252	KY012274.1_Escherichia_coli	IncI2	1	IncI2	NA
253	KY012275.1_Escherichia_coli	IncI2	1	IncI2	NA
254	KY075651.1_Escherichia_coli	IncI2	1	IncI2	NA
255	KY075654.1_Escherichia_coli	IncI2	1	IncI2	NA
256	KY075656.1_Escherichia_coli	IncI2	1	IncI2	NA
257	KY075657.1_Escherichia_coli	IncI2	1	IncI2	NA
258	KY075658.1_Escherichia_coli	IncI2	1	IncI2	NA
259	KY075661.1_Escherichia_coli	IncI2	1	IncI2	NA
260	KY075662.1_Escherichia_coli	IncI2	1	IncI2	NA
261	KY120365.1_Salmonella_enterica	IncI2	1	IncI2	NA
262	KY120366.1_Salmonella_enterica	IncI2	1	IncI2	NA
263	KY174331.1_Shigella_sonnei	IncI2	1	IncI2	NA
264	KY363994.1_Shigella_sonnei	IncI2	1	IncI2	NA
265	KY363995.1_Shigella_sonnei	IncI2	1	IncI2	NA
266	KY363996.1_Shigella_sonnei	IncI2	1	IncI2	NA
267	KY363997.1_Shigella_sonnei	IncI2	1	IncI2	NA
268	KY363998.1_Shigella_sonnei	IncI2	1	IncI2	NA
269	KY363999.1_Shigella_sonnei	IncI2	1	IncI2	NA
270	KY405001.1_Escherichia_coli	IncI2	1	IncI2	NA
271	KY471144.1_Escherichia_coli	IncI2	1	IncI2	NA
272	KY471145.1_Escherichia_coli	IncI2	1	IncI2	NA
273	KY471307.1_Escherichia_coli	IncI2	1	IncI2	NA
274	KY471308.1_Escherichia_coli	IncI2	1	IncI2	NA
275	KY471309.1_Escherichia_coli	IncI2	1	IncI2	NA
276	KY471310.1_Escherichia_coli	IncI2	1	IncI2	NA
277	KY471311.1_Escherichia_coli	IncI2	1	IncI2	NA
278	KY471312.1_Escherichia_coli	IncI2	1	IncI2	NA
279	KY471313.1_Escherichia_coli	IncI2	1	IncI2	NA
280	KY471314.1_Escherichia_coli	IncI2	1	IncI2	NA
281	KY471315.1_Escherichia_coli	IncI2	1	IncI2	NA
282	KY565557.1_Escherichia_coli	IncI2	1	IncI2	NA
283	KY624633.1_Citrobacter_braakii	IncI2	1	IncI2	NA
284	KY657476.1_Escherichia_coli	IncI2	1	IncI2	NA
285	KY657477.1_Klebsiella_aerogenes	IncI2	1	IncI2	NA
286	KY657478.1_Escherichia_coli	IncI2	1	IncI2	NA
287	KY693674.1_Escherichia_coli	IncI2	1	IncI2	NA
288	KY784668.1_Shigella_flexneri	IncI2	1	IncI2	NA
289	KY792081.1_Escherichia_coli	IncI2	1	IncI2	NA
290	KY795977.1_Escherichia_coli	IncI2	1	IncI2	NA
291	KY795978.1_Escherichia_coli	IncI2	1	IncI2	NA
292	KY802014.1_Escherichia_coli	IncI2	1	IncI2	NA
293	KY829117.1_Escherichia_coli	IncI2	1	IncI2	NA
294	KY853650.2_Escherichia_coli	IncI2	1	IncI2	NA
295	MF175187.1_Escherichia_coli	IncI2	1	IncI2	NA
296	MF175188.1_Escherichia_coli	IncI2	1	IncI2	NA
297	MF175189.1_Escherichia_coli	IncI2	1	IncI2	NA
298	MF521836.1_Escherichia_coli	IncI2	1	IncI2	NA
299	MF693349.1_Escherichia_coli	IncI2	1	IncI2	NA
300	MF978388.1_Escherichia_coli	IncI2	1	IncI2	NA
301	MG210938.1_Escherichia_coli	IncI2	1	IncI2	NA
302	MG210940.1_Escherichia_coli	IncI2	1	IncI2	NA
303	MG267386.1_Klebsiella_pneumoniae	IncI2	1	IncI2	NA
304	MG299138.1_Shigella_sonnei	IncI2	1	IncI2	NA
305	MG299140.1_Shigella_sonnei	IncI2	1	IncI2	NA
306	MG299142.1_Shigella_sonnei	IncI2	1	IncI2	NA
307	MG299144.1_Shigella_sonnei	IncI2	1	IncI2	NA
308	MG299146.1_Shigella_sonnei	IncI2	1	IncI2	NA
309	MG299148.1_Shigella_sonnei	IncI2	1	IncI2	NA
310	MG299150.1_Shigella_sonnei	IncI2	1	IncI2	NA
311	MG299152.1_Shigella_sonnei	IncI2	1	IncI2	NA
312	MG489944.1_Escherichia_coli	IncI2	1	IncI2	NA
313	MG515249.1_Escherichia_coli	IncI2	1	IncI2	NA
314	MG557851.1_Escherichia_coli	IncI2	1	IncI2	NA
315	MG594798.1_Escherichia_coli	IncI2	1	IncI2	NA
316	MG594799.1_Escherichia_coli	IncI2	1	IncI2	NA
317	MG594800.1_Escherichia_coli	IncI2	1	IncI2	NA
318	MG598814.1_Escherichia_coli	IncI2	1	IncI2	NA
319	MG598815.1_Escherichia_coli	IncI2	1	IncI2	NA
320	MG598816.1_Escherichia_coli	IncI2	1	IncI2	NA
321	MG725031.1_Escherichia_coli	IncI2	1	IncI2	NA
322	MG808035.1_Escherichia_coli	IncI2	1	IncI2	NA
323	MG825369.1_Escherichia_coli	IncI2	1	IncI2	NA
324	MG825374.1_Escherichia_coli	IncI2	1	IncI2	NA
325	MG825380.1_Escherichia_coli	IncI2	1	IncI2	NA
326	MG946761.1_Escherichia_coli	IncI2	1	IncI2	NA
327	MH176237.1_Escherichia_coli	IncI2	1	IncI2	NA
328	MH213346.1_Escherichia_coli	IncI2	1	IncI2	NA
329	NC_002525.1_Escherichia_coli	IncI2	1	IncI2	NA
330	NC_019039.1_Escherichia_coli	IncI2	1	IncI2	NA
331	NZ_CP006264.1_Escherichia_coli	IncI2	1	IncI2	NA
332	NZ_CP007134.1_Escherichia_coli	IncI2	1	IncI2	NA
333	NZ_CP009581.1_Escherichia_coli	IncI2	1	IncI2	NA
334	NZ_CP010220.1_Escherichia_coli	IncI2	1	IncI2	NA
335	NZ_CP011291.1_Salmonella_enterica	IncI2	1	IncI2	NA
336	NZ_CP011294.1_Salmonella_enterica	IncI2	1	IncI2	NA
337	NZ_CP011645.1_Klebsiella_pneumoniae	IncI2	1	IncI2	NA
338	NZ_CP011978.1_Klebsiella_pneumoniae	IncI2	1	IncI2	NA
339	NZ_CP015913.1_Escherichia_coli	IncI2	1	IncI2	NA
340	NZ_CP016388.1_Salmonella_enterica	IncI2	1	IncI2	NA
341	NZ_CP016405.1_Escherichia_coli	IncI2	1	IncI2	NA
342	NZ_CP016547.1_Escherichia_coli	IncI2	1	IncI2	NA
343	NZ_CP018118.1_Escherichia_coli	IncI2	1	IncI2	NA
344	NZ_CP018124.1_Escherichia_coli	IncI2	1	IncI2	NA
345	NZ_CP019052.1_Escherichia_coli	IncI2	1	IncI2	NA
346	NZ_CP019199.1_Salmonella_enterica	IncI2	1	IncI2	NA
347	NZ_CP021176.1_Escherichia_coli	IncI2	1	IncI2	NA
348	NZ_CP021205.1_Escherichia_coli	IncI2	1	IncI2	NA
349	NZ_CP021546.1_Klebsiella_pneumoniae	IncI2	1	IncI2	NA
350	NZ_CP021754.1_Klebsiella_pneumoniae	IncI2	1	IncI2	NA
351	NZ_CP021861.1_Klebsiella_pneumoniae	IncI2	1	IncI2	NA
352	NZ_CP022452.1_Salmonella_enterica	IncI2	1	IncI2	NA
353	NZ_CP024135.1_Escherichia_coli	IncI2	1	IncI2	NA
354	NZ_CP024139.1_Escherichia_coli	IncI2	1	IncI2	NA
355	NZ_CP024142.1_Escherichia_coli	IncI2	1	IncI2	NA
356	NZ_CP024148.1_Escherichia_coli	IncI2	1	IncI2	NA
357	NZ_CP024858.1_Escherichia_coli	IncI2	1	IncI2	NA
358	NZ_CP025679.1_Escherichia_albertii	IncI2	1	IncI2	NA
359	NZ_CP027467.1_Escherichia_coli	IncI2	1	IncI2	NA
360	NZ_CP028153.1_Salmonella_enterica	IncI2	1	IncI2	NA
361	NZ_CP028155.1_Salmonella_enterica	IncI2	1	IncI2	NA
362	NZ_CP029184.1_Escherichia_coli	IncI2	1	IncI2	NA

## Sheet: IncLM
#	Plasmid	No. REP	MOB-typer replicon type	No. REP	PlasmidFinder replicon type (1)
1	213	AY422214.1_Erwinia_amylovora	IncL/M	1	IncL/M(pOXA-48)
2	666	CP019078.1_Klebsiella_pneumoniae	IncL/M	1	IncL/M(pOXA-48)
3	926	CP029447.1_Serratia_marcescens	IncL/M	1	IncL/M(pMU407)
4	939	CP029720.1_Enterobacter_cloacae	IncL/M	1	IncL/M(pMU407)
5	1180	EU938349.1_Klebsiella_pneumoniae	IncL/M	1	IncL/M
6	1459	HG934082.1_Klebsiella_pneumoniae	IncL/M	1	IncL/M(pMU407)
7	1632	JN626286.1_Klebsiella_pneumoniae	IncL/M	1	IncL/M(pOXA-48)
8	1720	JQ418542.1_Serratia_marcescens	IncL/M	1	IncL/M(pOXA-48)
9	1791	JX101693.1_Enterobacter_cloacae	IncL/M	1	IncL/M
10	1912	KC335143.1_Klebsiella_pneumoniae	IncL/M	1	IncL/M(pOXA-48)
11	1915	KC354801.1_Klebsiella_pneumoniae	IncL/M	1	IncL/M(pOXA-48)
12	1947	KC757416.2_Klebsiella_pneumoniae	IncL/M	1	IncL/M(pOXA-48)
13	2120	KJ541681.1_Klebsiella_oxytoca	IncL/M	1	IncL/M(pMU407)
14	2231	KM406488.1_Salmonella_enterica	IncL/M	1	IncL/M(pMU407)
15	2232	KM406489.1_Serratia_marcescens	IncL/M	1	IncL/M(pOXA-48)
16	2233	KM406490.1_Salmonella_enterica	IncL/M	1	IncL/M(pMU407)
17	2234	KM406491.1_Klebsiella_pneumoniae	IncL/M	1	IncL/M(pOXA-48)
18	2282	KP025948.1_Proteus_mirabilis	IncL/M	1	IncL/M(pMU407)
19	2284	KP061858.1_Enterobacter_cloacae	IncL/M	1	IncL/M(pOXA-48)
20	2302	KP294350.1_Uncultured_bacterium	IncL/M	1	IncL/M(pMU407)
21	2303	KP294351.1_Escherichia_coli	IncL/M	1	IncL/M(pMU407)
22	2314	KP659188.1_Klebsiella_pneumoniae	IncL/M	1	IncL/M(pOXA-48)
23	2354	KP975075.1_Citrobacter_freundii	IncL/M	1	IncL/M(pMU407)
24	2536	KT935445.1_Klebsiella_pneumoniae	IncL/M	1	IncL/M(pMU407)
25	2568	KU159085.1_Klebsiella_pneumoniae	IncL/M	1	IncL/M(pOXA-48)
26	2569	KU159086.1_Klebsiella_pneumoniae	IncL/M	1	IncL/M
27	2602	KU315015.1_Serratia_marcescens	IncL/M	1	IncL/M(pMU407)
28	2728	KX118608.1_Klebsiella_pneumoniae	IncL/M	1	IncL/M(pMU407)
29	2746	KX230795.1_Enterobacter_cloacae	IncL/M	1	IncL/M(pMU407)
30	2826	KX523900.1_Klebsiella_pneumoniae	IncL/M	1	IncL/M(pOXA-48)
31	2827	KX523901.1_Klebsiella_pneumoniae	IncL/M	1	IncL/M(pOXA-48)
32	2828	KX523902.1_Klebsiella_pneumoniae	IncL/M	1	IncL/M(pOXA-48)
33	2831	KX524525.1_Klebsiella_pneumoniae	IncL/M	1	IncL/M(pOXA-48)
34	2852	KX636096.1_Klebsiella_pneumoniae	IncL/M	1	IncL/M(pOXA-48)
35	2881	KX783441.1_Klebsiella_pneumoniae	IncL/M	1	IncL/M(pMU407)
36	2996	KY213890.1_Klebsiella_pneumoniae	IncL/M	1	IncL/M(pOXA-48)
37	2997	KY215945.1_Klebsiella_pneumoniae	IncL/M	1	IncL/M(pOXA-48)
38	3148	KY781949.1_Klebsiella_pneumoniae	IncL/M	1	IncL/M(pMU407)
39	3226	LN864819.1_Klebsiella_pneumoniae	IncL/M	1	IncL/M(pOXA-48)
40	3227	LN864820.1_Citrobacter_freundii	IncL/M	1	IncL/M(pOXA-48)
41	3228	LN864821.1_Raoultella_planticola	IncL/M	1	IncL/M(pOXA-48)
42	3312	MF156266.1_Escherichia_coli	IncL/M	1	IncL/M(pMU407)
43	3521	MG516907.1_Klebsiella_aerogenes	IncL/M	1	IncL/M
44	6272	NZ_CP007733.1_Klebsiella_pneumoniae	IncL/M	1	IncL/M(pOXA-48)
45	6607	NZ_CP009852.1_Enterobacter_cloacae	IncL/M	1	IncL/M(pOXA-48)
46	6611	NZ_CP009857.1_Enterobacter_cloacae	IncL/M	1	IncL/M(pOXA-48)
47	6814	NZ_CP010365.1_Enterobacter_hormaechei	IncL/M	1	IncL/M(pMU407)
48	7217	NZ_CP011593.1_Klebsiella_oxytoca	IncL/M	1	IncL/M(pMU407)
49	7220	NZ_CP011599.1_Kluyvera_intermedia	IncL/M	1	IncL/M(pMU407)
50	7229	NZ_CP011609.1_Citrobacter_freundii	IncL/M	1	IncL/M(pMU407)
51	7233	NZ_CP011614.1_Klebsiella_oxytoca	IncL/M	1	IncL/M(pMU407)
52	7245	NZ_CP011632.1_Klebsiella_oxytoca	IncL/M	1	IncL/M(pMU407)
53	7252	NZ_CP011640.1_Serratia_marcescens	IncL/M	1	IncL/M(pMU407)
54	8019	NZ_CP014298.1_Klebsiella_pneumoniae	IncL/M	1	IncL/M
55	8150	NZ_CP014698.2_Klebsiella_quasipneumoniae	IncL/M	1	IncL/M(pMU407)
56	8279	NZ_CP015071.1_Escherichia_coli	IncL/M	1	IncL/M(pMU407)
57	8282	NZ_CP015075.2_Escherichia_coli	IncL/M	1	IncL/M(pOXA-48)
58	8883	NZ_CP016927.1_Klebsiella_pneumoniae	IncL/M	1	IncL/M(pOXA-48)
59	8989	NZ_CP017282.1_Klebsiella_variicola	IncL/M	1	IncL/M(pOXA-48)
60	8994	NZ_CP017288.1_Klebsiella_variicola	IncL/M	1	IncL/M(pOXA-48)
61	9131	NZ_CP017853.1_Klebsiella_variicola	IncL/M	1	IncL/M(pOXA-48)
62	9155	NZ_CP017932.1_Klebsiella_oxytoca	IncL/M	1	IncL/M(pMU407)
63	9158	NZ_CP017936.1_Klebsiella_pneumoniae	IncL/M	1	IncL/M(pMU407)
64	9265	NZ_CP018315.1_Klebsiella_pneumoniae	IncL/M	1	IncL/M(pOXA-48)
65	9284	NZ_CP018342.1_Klebsiella_pneumoniae	IncL/M	1	IncL/M(pOXA-48)
66	9314	NZ_CP018443.1_Klebsiella_pneumoniae	IncL/M	1	IncL/M(pOXA-48)
67	9319	NZ_CP018449.1_Klebsiella_pneumoniae	IncL/M	1	IncL/M(pMU407)
68	9321	NZ_CP018452.1_Klebsiella_pneumoniae	IncL/M	1	IncL/M(pMU407)
69	9326	NZ_CP018461.1_Klebsiella_pneumoniae	IncL/M	1	IncL/M(pOXA-48)
70	9369	NZ_CP018669.1_Klebsiella_pneumoniae	IncL/M	1	IncL/M(pMU407)
71	9380	NZ_CP018690.1_Klebsiella_pneumoniae	IncL/M	1	IncL/M(pOXA-48)
72	9383	NZ_CP018694.1_Klebsiella_pneumoniae	IncL/M	1	IncL/M(pOXA-48)
73	9388	NZ_CP018700.1_Klebsiella_pneumoniae	IncL/M	1	IncL/M(pOXA-48)
74	9393	NZ_CP018706.1_Klebsiella_pneumoniae	IncL/M	1	IncL/M(pOXA-48)
75	9398	NZ_CP018712.1_Klebsiella_pneumoniae	IncL/M	1	IncL/M(pOXA-48)
76	9402	NZ_CP018717.1_Klebsiella_pneumoniae	IncL/M	1	IncL/M(pOXA-48)
77	9407	NZ_CP018723.1_Klebsiella_pneumoniae	IncL/M	1	IncL/M(pOXA-48)
78	9416	NZ_CP018736.1_Klebsiella_pneumoniae	IncL/M	1	IncL/M(pOXA-48)
79	9525	NZ_CP018974.1_Escherichia_coli	IncL/M	1	IncL/M(pMU407)
80	9759	NZ_CP019841.1_Enterobacter_cloacae	IncL/M	1	IncL/M(pMU407)
81	9976	NZ_CP020844.1_Klebsiella_pneumoniae	IncL/M	1	IncL/M(pOXA-48)
82	10272	NZ_CP021742.1_Klebsiella_pneumoniae	IncL/M	1	IncL/M(pMU407)
83	10428	NZ_CP022150.1_Enterobacter_cloacae	IncL/M	1	IncL/M(pOXA-48)
84	10430	NZ_CP022153.1_Citrobacter_freundii	IncL/M	1	IncL/M(pOXA-48)
85	10579	NZ_CP022826.1_Klebsiella_quasivariicola	IncL/M	1	IncL/M(pMU407)
86	11133	NZ_CP024878.1_Klebsiella_pneumoniae	IncL/M	1	IncL/M(pOXA-48)
87	11337	NZ_CP026188.1_Enterobacteriaceae_bacterium	IncL/M	1	IncL/M(pOXA-48)
88	11341	NZ_CP026194.1_Enterobacteriaceae_bacterium	IncL/M	1	IncL/M(pOXA-48)
89	11354	NZ_CP026210.1_Citrobacter_sp.	IncL/M	1	IncL/M(pOXA-48)
90	11408	NZ_CP026385.1_Serratia_sp.	IncL/M	1	IncL/M(pOXA-48)
91	11415	NZ_CP026395.1_Klebsiella_pneumoniae	IncL/M	1	IncL/M(pOXA-48)
92	11451	NZ_CP026497.1_Klebsiella_pneumoniae	IncL/M	1	IncL/M(pMU407)
93	11838	NZ_CP028818.1_Klebsiella_pneumoniae	IncL/M	1	IncL/M(pOXA-48)
94	11905	NZ_CP029138.1_Klebsiella_pneumoniae	IncL/M	1	IncL/M(pMU407)
95	11997	NZ_CP029599.1_Klebsiella_quasipneumoniae	IncL/M	1	IncL/M(pMU407)

## Sheet: IncN
#	Plasmid	MOB-typer replicon type	No. REP	PlasmidFinder replicon type (1)	PlasmidFinder replicon type (2)
1	AY046276.1_Salmonella_enterica	IncN	1	IncN	NA
2	CP004366.2_Klebsiella_pneumoniae	IncN	1	IncN	NA
3	CP004367.2_Klebsiella_pneumoniae	IncN	1	IncN	NA
4	CP012143.1_Shigella_flexneri	IncN	1	IncN	NA
5	CP027137.1_Escherichia_coli	IncN	1	IncN3	NA
6	DQ390454.1_Escherichia_coli	IncN	1	IncN	NA
7	EF219134.3_Klebsiella_pneumoniae	IncN	1	IncN3	NA
8	EU195449.1_Klebsiella_pneumoniae	IncN	1	IncN	NA
9	EU880929.1_Klebsiella_pneumoniae	IncN	1	IncN	NA
10	FJ223605.1_Klebsiella_pneumoniae	IncN	1	IncN	NA
11	FJ223607.1_Klebsiella_pneumoniae	IncN	1	IncN	NA
12	GU585907.1_Klebsiella_pneumoniae	IncN	1	IncN	NA
13	HF545435.1_Klebsiella_pneumoniae	IncN	1	IncN	NA
14	HF955507.1_Klebsiella_pneumoniae	IncN	1	IncN	NA
15	HM138653.1_Escherichia_coli	IncN	1	IncN	NA
16	JF785549.1_Escherichia_coli	IncN	1	IncN2	NA
17	JN102341.1_Uncultured_bacterium	IncN	1	IncN	NA
18	JN102342.1_Uncultured_bacterium	IncN	1	IncN	NA
19	JN102343.1_Uncultured_bacterium	IncN	1	IncN	NA
20	JN102344.1_Uncultured_bacterium	IncN	1	IncN	NA
21	JQ292796.1_Erwinia_amylovora	IncN	0	NA	NA
22	JQ349086.2_Klebsiella_pneumoniae	IncN	1	IncN2	NA
23	JQ609357.1_Salmonella_enterica	IncN	1	IncN	NA
24	JQ996149.1_Citrobacter_freundii	IncN	0	NA	NA
25	JX065630.1_Escherichia_coli	IncN	1	IncN	NA
26	JX065631.1_Escherichia_coli	IncN	1	IncN	NA
27	JX193301.1_Klebsiella_pneumoniae	IncN	1	IncN	NA
28	JX469383.1_Escherichia_coli	IncN	1	IncN	NA
29	JX515587.1_Escherichia_coli	IncN	1	IncN	NA
30	KC170280.1_Uncultured_bacterium	IncN	2	IncN	Col440I
31	KC958437.1_Klebsiella_pneumoniae	IncN	1	IncN	NA
32	KC960485.1_Escherichia_coli	IncN	1	IncN	NA
33	KF534788.2_Escherichia_coli	IncN	1	IncN	NA
34	KF914891.1_Escherichia_coli	IncN	1	IncN	NA
35	KF977034.1_Klebsiella_pneumoniae	IncN	1	IncN	NA
36	KJ413946.1_Escherichia_coli	IncN	1	IncN2	NA
37	KJ440075.1_Klebsiella_pneumoniae	IncN	1	IncN	NA
38	KJ440076.1_Escherichia_coli	IncN	1	IncN	NA
39	KJ484641.1_Escherichia_coli	IncN	1	IncN	NA
40	KM977631.1_Klebsiella_pneumoniae	IncN	1	IncN	NA
41	KR091915.1_Klebsiella_pneumoniae	IncN	1	IncN	NA
42	KT148595.1_Klebsiella_pneumoniae	IncN	1	IncN3	NA
43	KT345947.1_Klebsiella_pneumoniae	IncN	1	IncN3	NA
44	KT982613.1_Klebsiella_pneumoniae	IncN	1	IncN	NA
45	KT982616.1_Escherichia_coli	IncN	1	IncN	NA
46	KT982617.1_Escherichia_coli	IncN	1	IncN	NA
47	KT982618.1_Escherichia_coli	IncN	1	IncN	NA
48	KT989376.1_Escherichia_coli	IncN	1	IncN	NA
49	KT989598.1_Enterobacter_cloacae	IncN	1	IncN	NA
50	KT989599.1_Citrobacter_freundii	IncN	1	IncN	NA
51	KU051707.1_Escherichia_coli	IncN	1	IncN	NA
52	KU051708.1_Klebsiella_pneumoniae	IncN	1	IncN	NA
53	KU051709.1_Escherichia_coli	IncN	1	IncN	NA
54	KU051710.1_Citrobacter_freundii	IncN	1	IncN	NA
55	KU862632.1_Klebsiella_pneumoniae	IncN	1	IncN	NA
56	KU886034.1_Klebsiella_pneumoniae	IncN	1	IncN	NA
57	KX062091.1_Klebsiella_pneumoniae	IncN	1	IncN	NA
58	KX154765.1_Klebsiella_pneumoniae	IncN	1	IncN	NA
59	KX276209.1_Klebsiella_pneumoniae	IncN	1	IncN	NA
60	KX397572.1_Klebsiella_pneumoniae	IncN	1	IncN	NA
61	KX711879.1_Pseudomonas_aeruginosa	IncN	1	IncN	NA
62	KX711880.1_Klebsiella_pneumoniae	IncN	1	IncN	NA
63	KX784502.1_Klebsiella_oxytoca	IncN	1	IncN3	NA
64	KX784503.1_Citrobacter_freundii	IncN	1	IncN3	NA
65	KX863569.1_Uncultured_bacterium	IncN	1	IncN3	NA
66	KX881941.1_Klebsiella_pneumoniae	IncN	1	IncN	NA
67	KX928750.1_Klebsiella_pneumoniae	IncN	1	IncN	NA
68	KX928751.1_Klebsiella_pneumoniae	IncN	1	IncN	NA
69	KY128483.1_Klebsiella_oxytoca	IncN	1	IncN	NA
70	KY128484.1_Klebsiella_michiganensis	IncN	1	IncN	NA
71	KY271413.1_Klebsiella_pneumoniae	IncN	1	IncN	NA
72	KY271414.1_Klebsiella_pneumoniae	IncN	1	IncN	NA
73	KY271415.1_Klebsiella_pneumoniae	IncN	1	IncN	NA
74	LN610760.1_Citrobacter_freundii	IncN	1	IncN	NA
75	LT221037.1_Yersinia_pseudotuberculosis	IncN	1	IncN	NA
76	LT221038.1_Yersinia_pseudotuberculosis	IncN	1	IncN	NA
77	MF072962.1_Citrobacter_freundii	IncN	1	IncN	NA
78	MF344557.1_Klebsiella_pneumoniae	IncN	1	IncN	NA
79	MF344559.1_Enterobacter_hormaechei	IncN	1	IncN	NA
80	NC_009131.1_Escherichia_coli	IncN	1	IncN	NA
81	NC_009980.1_Salmonella_enterica	IncN	1	IncN	NA
82	NC_014208.1_Klebsiella_oxytoca	IncN	1	IncN	NA
83	NC_014231.1_Escherichia_coli	IncN	1	IncN	NA
84	NC_014304.1_Erwinia_billingiae	IncN	0	NA	NA
85	NC_015599.1_Escherichia_coli	IncN	1	IncN	NA
86	NC_018999.1_Erwinia_amylovora	IncN	0	NA	NA
87	NC_019033.1_Escherichia_coli	IncN	1	IncN	NA
88	NC_019082.1_Escherichia_coli	IncN	1	IncN	NA
89	NC_022375.1_Escherichia_coli	IncN	1	IncN	NA
90	NC_024967.1_Escherichia_coli	IncN	1	IncN	NA
91	NC_032101.1_Enterobacter_cloacae	IncN	1	IncN	NA
92	NZ_CP008901.1_Enterobacter_cloacae	IncN	1	IncN	NA
93	NZ_CP009853.1_Enterobacter_cloacae	IncN	1	IncN	NA
94	NZ_CP009862.1_Escherichia_coli	IncN	1	IncN	NA
95	NZ_CP009864.1_Klebsiella_pneumoniae	IncN	1	IncN	NA
96	NZ_CP009867.1_Pantoea_sp.	IncN	1	IncN	NA
97	NZ_CP009874.1_Klebsiella_pneumoniae	IncN	1	IncN	NA
98	NZ_CP009881.1_Pantoea_sp.	IncN	1	IncN	NA
99	NZ_CP010378.1_Enterobacter_hormaechei	IncN	1	IncN3	NA
100	NZ_CP010382.1_Enterobacter_hormaechei	IncN	1	IncN3	NA
101	NZ_CP011589.1_Enterobacter_asburiae	IncN	1	IncN	NA
102	NZ_CP014524.1_Escherichia_coli	IncN	1	IncN	NA
103	NZ_CP015078.1_Escherichia_coli	IncN	1	IncN2	NA
104	NZ_CP015389.1_Klebsiella_pneumoniae	IncN	1	IncN	NA
105	NZ_CP015505.1_Klebsiella_pneumoniae	IncN	0	NA	NA
106	NZ_CP017725.1_Salmonella_enterica	IncN	1	IncN	NA
107	NZ_CP018442.1_Klebsiella_pneumoniae	IncN	1	IncN	NA
108	NZ_CP018646.1_Salmonella_enterica	IncN	1	IncN	NA
109	NZ_CP018649.1_Salmonella_enterica	IncN	1	IncN	NA
110	NZ_CP018945.1_Escherichia_coli	IncN	1	IncN	NA
111	NZ_CP018959.1_Escherichia_coli	IncN	1	IncN	NA
112	NZ_CP018963.1_Escherichia_coli	IncN	1	IncN	NA
113	NZ_CP018977.1_Escherichia_coli	IncN	1	IncN	NA
114	NZ_CP018988.1_Escherichia_coli	IncN	0	NA	NA
115	NZ_CP019006.1_Escherichia_coli	IncN	1	IncN	NA
116	NZ_CP019026.1_Escherichia_coli	IncN	1	IncN	NA
117	NZ_CP019200.1_Salmonella_enterica	IncN	0	NA	NA
118	NZ_CP019907.1_Escherichia_coli	IncN	1	IncN3	NA
119	NZ_CP020119.1_Escherichia_coli	IncN	1	IncN	NA
120	NZ_CP021899.1_Enterobacter_cloacae	IncN	1	IncN	NA
121	NZ_CP022157.1_Escherichia_coli	IncN	1	IncN	NA
122	NZ_CP022277.1_Citrobacter_freundii	IncN	1	IncN3	NA
123	NZ_CP023894.1_Raoultella_ornithinolytica	IncN	1	IncN	NA
124	NZ_CP024853.1_Escherichia_coli	IncN	0	NA	NA
125	NZ_CP024879.1_Klebsiella_pneumoniae	IncN	1	IncN2	NA
126	NZ_CP025710.1_Escherichia_coli	IncN	1	IncN	NA
127	NZ_CP025758.1_Citrobacter_freundii	IncN	1	IncN	NA
128	NZ_CP025965.1_Klebsiella_pneumoniae	IncN	1	IncN	NA
129	NZ_CP026053.1_Salmonella_enterica	IncN	1	IncN	NA
130	NZ_CP026060.1_Proteus_mirabilis	IncN	0	NA	NA
131	NZ_CP026169.1_Leclercia_sp.	IncN	1	IncN	NA
132	NZ_CP026184.1_Klebsiella_pneumoniae	IncN	0	NA	NA
133	NZ_CP026198.1_Enterobacteriaceae_bacterium	IncN	1	IncN	NA
134	NZ_CP026205.1_Escherichia_coli	IncN	1	IncN3	NA
135	NZ_CP026211.1_Citrobacter_sp.	IncN	1	IncN	NA
136	NZ_CP026232.1_Citrobacter_freundii	IncN	1	IncN3	NA
137	NZ_CP026236.1_Citrobacter_freundii	IncN	1	IncN	NA
138	NZ_CP026277.1_Klebsiella_oxytoca	IncN	1	IncN	NA
139	NZ_CP026279.1_Klebsiella_oxytoca	IncN	1	IncN3	NA
140	NZ_CP026389.1_Leclercia_sp.	IncN	1	IncN	NA
141	NZ_CP026496.1_Klebsiella_pneumoniae	IncN	1	IncN	NA
142	NZ_CP026590.1_Klebsiella_pneumoniae	IncN	1	IncN	NA
143	NZ_CP026757.1_Klebsiella_aerogenes	IncN	1	IncN	NA
144	NZ_CP027258.1_Escherichia_coli	IncN	0	NA	NA
145	NZ_CP027617.1_Klebsiella_pneumoniae	IncN	1	IncN3	NA
146	NZ_CP028173.1_Salmonella_enterica	IncN	1	IncN	NA
147	NZ_CP028486.1_Escherichia_coli	IncN	1	IncN	NA
148	NZ_CP028579.1_Klebsiella_pneumoniae	IncN	1	IncN	NA
149	NZ_CP028958.1_Morganella_morganii	IncN	1	IncN	NA
150	NZ_CP028999.1_Klebsiella_pneumoniae	IncN	0	NA	NA
151	NZ_CP029112.1_Escherichia_coli	IncN	1	IncN3	NA

## Sheet: IncP
#	Plasmid	MOB-typer replicon type	No. REP	PlasmidFinder replicon type (1)	PlasmidFinder replicon type (2)
1	AJ431260.1_Uncultured_bacterium	IncP	0	NA	NA
2	AJ639924.1_Uncultured_bacterium	IncP	1	IncP1	NA
3	AJ744860.1_uncultured_bacterium	IncP	1	IncP1	NA
4	AM261282.1_Uncultured_bacterium	IncP	0	NA	NA
5	AY232671.1_Pasteurella_multocida	IncP	0	NA	NA
6	AY365053.1_Ralstonia_eutropha	IncP	1	IncP1	NA
7	AY422215.1_Erwinia_amylovora	IncP	0	NA	NA
8	CP000443.1_Burkholderia_ambifaria	IncP	1	IncP1	NA
9	CP002151.1_Uncultured_bacterium	IncP	1	IncP1	NA
10	CP002152.1_Uncultured_bacterium	IncP	1	IncP1	NA
11	CP002153.1_Uncultured_bacterium	IncP	1	IncP1	NA
12	CP003505.2_Mycobacterium_abscessus	IncP	1	IncP1	NA
13	CP013115.1_Shewanella_xiamenensis	IncP	0	NA	NA
14	CP014059.2_Achromobacter_xylosoxidans	IncP	0	NA	NA
15	CP014061.1_Pseudomonas_monteilii	IncP	0	NA	NA
16	CP027167.1_Pseudomonas_aeruginosa	IncP	0	NA	NA
17	EF079106.1_Comamonas_sp.	IncP	0	NA	NA
18	HQ891317.1_Delftia_acidovorans	IncP	0	NA	NA
19	JF274987.1_Comamonas_testosteroni	IncP	0	NA	NA
20	JF274988.1_Delftia_acidovorans	IncP	0	NA	NA
21	JF274989.1_Comamonas_testosteroni	IncP	1	IncP1	NA
22	JF274990.2_Delftia_acidovorans	IncP	0	NA	NA
23	JF785550.1_Serratia_marcescens	IncP	1	IncP6	NA
24	JN106164.1_Uncultured_bacterium	IncP	1	IncP1	NA
25	JN106165.1_Uncultured_bacterium	IncP	1	IncP1	NA
26	JN106166.1_Uncultured_bacterium	IncP	1	IncP1	NA
27	JN106167.1_Uncultured_bacterium	IncP	0	NA	NA
28	JN106168.1_Uncultured_bacterium	IncP	1	IncP1	NA
29	JN106169.1_Uncultured_bacterium	IncP	1	IncP1	NA
30	JN106170.1_Uncultured_bacterium	IncP	0	NA	NA
31	JN106171.1_Uncultured_bacterium	IncP	0	NA	NA
32	JN106172.1_Uncultured_bacterium	IncP	1	IncP1	NA
33	JN106173.1_Uncultured_bacterium	IncP	1	IncP1	NA
34	JN106174.1_Uncultured_bacterium	IncP	1	IncP1	NA
35	JN106175.1_Uncultured_bacterium	IncP	0	NA	NA
36	JN648090.1_Delftia_sp.	IncP	1	IncP1	NA
37	JQ004406.1_Uncultured_bacterium	IncP	0	NA	NA
38	JQ004407.1_Uncultured_bacterium	IncP	0	NA	NA
39	JQ004408.1_Uncultured_bacterium	IncP	0	NA	NA
40	JQ004409.1_Uncultured_bacterium	IncP	0	NA	NA
41	JQ436721.1_Variovorax_sp.	IncP	1	IncP1	NA
42	JQ436722.1_Ralstonia_pickettii	IncP	0	NA	NA
43	JX469826.1_Uncultured_bacterium	IncP	0	NA	NA
44	JX469827.1_Uncultured_bacterium	IncP	0	NA	NA
45	JX469828.1_Uncultured_bacterium	IncP	0	NA	NA
46	JX469829.1_Uncultured_bacterium	IncP	0	NA	NA
47	JX469830.1_Uncultured_bacterium	IncP	1	IncP1	NA
48	JX469831.1_Uncultured_bacterium	IncP	1	IncP1	NA
49	JX469832.1_Burkholderia_cepacia	IncP	0	NA	NA
50	JX469833.1_Uncultured_bacterium	IncP	1	IncP1	NA
51	JX469834.1_Uncultured_bacterium	IncP	1	IncP1	NA
52	JX486125.1_Uncultured_bacterium	IncP	1	IncP1	NA
53	KC170279.1_Uncultured_bacterium	IncP	1	IncP1	NA
54	KC542381.1_Pseudomonas_sp.	IncP	0	NA	NA
55	KC542382.1_Pseudomonas_sp.	IncP	0	NA	NA
56	KC609323.1_Pseudomonas_aeruginosa	IncP	1	IncP6	NA
57	KC771559.1_Comamonas_sp.	IncP	1	IncP1	NA
58	KC818265.1_Haemophilus_parasuis	IncP	0	NA	NA
59	KC964605.1_Uncultured_bacterium	IncP	0	NA	NA
60	KC964606.1_Uncultured_bacterium	IncP	0	NA	NA
61	KC964607.1_Uncultured_bacterium	IncP	0	NA	NA
62	KF743817.1_Proteus_mirabilis	IncP	1	IncP1	NA
63	KF743818.1_Bordetella_bronchiseptica	IncP	1	IncP1	NA
64	KJ588780.1_Achromobacter_xylosoxidans	IncP	1	IncP1	NA
65	KJ842484.1_Neisseria_gonorrhoeae	IncP	0	NA	NA
66	KP289281.1_Pseudomonas_sp.	IncP	1	IncP1	NA
67	KP899803.1_Salmonella_enterica	IncP	2	IncHI1B(CIT)	IncHI1A(CIT)
68	KP975076.1_Pseudomonas_aeruginosa	IncP	0	NA	NA
69	KU238092.1_Uncultured_bacterium	IncP	1	IncP1	NA
70	KU356987.1_Variovorax_paradoxus	IncP	1	IncP1	NA
71	KU356988.1_Variovorax_paradoxus	IncP	1	IncP1	NA
72	KX377410.1_Klebsiella_pneumoniae	IncP	1	IncP1	NA
73	KX580713.1_Escherichia_coli	IncP	1	IncP1	NA
74	KX863568.1_Citrobacter_freundii	IncP	1	IncP6	NA
75	KX889311.1_Pseudomonas_aeruginosa	IncP	0	NA	NA
76	KX912255.1_Enterobacter_cloacae	IncP	1	IncP6	NA
77	KX966395.1_Glaesserella_parasuis	IncP	0	NA	NA
78	KY320277.1_Leclercia_adecarboxylata	IncP	2	IncHI1B(CIT)	IncHI1A(CIT)
79	KY352406.1_Salmonella_enterica	IncP	1	IncP1	NA
80	KY463452.1_Escherichia_coli	IncP	1	IncP1	NA
81	KY503037.1_Pseudomonas_fluorescens	IncP	0	NA	NA
82	L27758.1_Pseudomonas_aeruginosa	IncP	1	IncP1	NA
83	MF136778.1_Escherichia_coli	IncP	1	IncP1	NA
84	MF144194.1_Pseudomonas_aeruginosa	IncP	0	NA	NA
85	MF489760.1_Escherichia_coli	IncP	1	IncP1	NA
86	MF497782.1_Morganella_morganii	IncP	1	IncP6	NA
87	MF678351.1_Escherichia_coli	IncP	1	IncP1	NA
88	MF678833.1_Actinobacillus_indolicus	IncP	0	NA	NA
89	MF978389.1_Escherichia_coli	IncP	1	IncP1	NA
90	MF990207.1_Escherichia_coli	IncP	1	IncP1	NA
91	MG552133.1_Escherichia_coli	IncP	1	IncP1	NA
92	MG558000.1_Citrobacter_freundii	IncP	1	IncP6	NA
93	MG879028.1_Uncultured_bacterium	IncP	1	IncP1	NA
94	MH053445.1_Pseudomonas_aeruginosa	IncP	1	IncP1	NA
95	NC_003350.1_Pseudomonas_putida	IncP	0	NA	NA
96	NC_004444.1_Pseudomonas_resinovorans	IncP	0	NA	NA
97	NC_005088.1_Delftia_acidovorans	IncP	1	IncP1	NA
98	NC_005244.2_Pseudomonas_sp.	IncP	0	NA	NA
99	NC_006830.1_Achromobacter_xylosoxidans	IncP	0	NA	NA
100	NC_007100.1_Pseudomonas_aeruginosa	IncP	1	IncP6	NA
101	NC_008275.1_Pseudomonas_putida	IncP	0	NA	NA
102	NC_008357.1_Pseudomonas_aeruginosa	IncP	1	IncP1	NA
103	NC_008757.1_Polaromonas_naphthalenivorans	IncP	0	NA	NA
104	NC_008766.1_Acidovorax_sp.	IncP	0	NA	NA
105	NC_009739.1_Pseudomonas_aeruginosa	IncP	0	NA	NA
106	NC_010123.1_Gluconacetobacter_diazotrophicus	IncP	0	NA	NA
107	NC_010693.1_Erwinia_tasmaniensis	IncP	0	NA	NA
108	NC_010695.1_Erwinia_tasmaniensis	IncP	0	NA	NA
109	NC_011838.1_Pseudomonas_putida	IncP	0	NA	NA
110	NC_014124.1_Pseudomonas_putida	IncP	0	NA	NA
111	NC_014621.1_Ketogulonicigenium_vulgare	IncP	0	NA	NA
112	NC_014641.1_Achromobacter_xylosoxidans	IncP	0	NA	NA
113	NC_014911.1_Alicycliphilus_denitrificans	IncP	1	IncP1	NA
114	NC_015727.1_Cupriavidus_necator	IncP	0	NA	NA
115	NC_017386.1_Ketogulonigenium_vulgarum	IncP	0	NA	NA
116	NC_017508.1_Marinobacter_adhaerens	IncP	0	NA	NA
117	NC_017858.1_Methylophaga_frappieri	IncP	0	NA	NA
118	NC_018830.1_Bordetella_parapertussis	IncP	0	NA	NA
119	NC_019211.1_Neisseria_gonorrhoeae	IncP	0	NA	NA
120	NC_019937.1_Pseudomonas_stutzeri	IncP	0	NA	NA
121	NC_020994.1_Mycobacterium_abscessus	IncP	1	IncP1	NA
122	NC_021918.1_Cycloclasticus_zancles	IncP	0	NA	NA
123	NZ_CP009797.1_Burkholderia_ambifaria	IncP	1	IncP1	NA
124	NZ_CP009869.1_Pantoea_sp.	IncP	2	IncHI1B(CIT)	IncHI1A(CIT)
125	NZ_CP009883.1_Pantoea_sp.	IncP	2	IncHI1B(CIT)	IncHI1A(CIT)
126	NZ_CP010380.1_Enterobacter_hormaechei	IncP	2	IncHI1B(CIT)	IncHI1A(CIT)
127	NZ_CP011635.1_Klebsiella_oxytoca	IncP	2	IncHI1B(CIT)	IncHI1A(CIT)
128	NZ_CP012909.1_Ketogulonicigenium_vulgare	IncP	0	NA	NA
129	NZ_CP014846.1_Cupriavidus_nantongensis	IncP	0	NA	NA
130	NZ_CP015373.1_Pandoraea_pnomenusa	IncP	1	IncP1	NA
131	NZ_CP015601.1_Pseudomonas_antarctica	IncP	0	NA	NA
132	NZ_CP016080.1_Mesorhizobium_loti	IncP	0	NA	NA
133	NZ_CP016593.1_Ketogulonicigenium_vulgare	IncP	0	NA	NA
134	NZ_CP016835.1_Xanthomonas_fragariae	IncP	0	NA	NA
135	NZ_CP017294.1_Pseudomonas_aeruginosa	IncP	0	NA	NA
136	NZ_CP017455.1_Dickeya_solani	IncP	1	IncP1	NA
137	NZ_CP017760.1_Cupriavidus_sp.	IncP	0	NA	NA
138	NZ_CP018471.1_Xanthomonas_vesicatoria	IncP	1	IncP1	NA
139	NZ_CP018473.1_Xanthomonas_perforans	IncP	0	NA	NA
140	NZ_CP021078.1_Citrobacter_braakii	IncP	1	IncP1	NA
141	NZ_CP021649.1_Acidovorax_sp.	IncP	0	NA	NA
142	NZ_CP021650.1_Acidovorax_sp.	IncP	1	IncP1	NA
143	NZ_CP021651.1_Acidovorax_sp.	IncP	0	NA	NA
144	NZ_CP024128.1_Escherichia_coli	IncP	1	IncP1	NA
145	NZ_CP026171.1_Leclercia_sp.	IncP	2	IncHI1B(CIT)	IncHI1A(CIT)
146	NZ_CP026196.1_Enterobacteriaceae_bacterium	IncP	2	IncHI1B(CIT)	IncHI1A(CIT)
147	NZ_CP026208.1_Escherichia_coli	IncP	2	IncHI1B(CIT)	IncHI1A(CIT)
148	NZ_CP026242.1_Citrobacter_freundii	IncP	2	IncHI1B(CIT)	IncHI1A(CIT)
149	NZ_CP026268.1_Aminobacter_sp.	IncP	0	NA	NA
150	NZ_CP026391.1_Leclercia_sp.	IncP	2	IncHI1B(CIT)	IncHI1A(CIT)
151	NZ_CP027203.1_Escherichia_coli	IncP	1	IncP1	NA
152	NZ_CP027855.1_Plesiomonas_shigelloides	IncP	1	IncP6	NA
153	NZ_CP028340.1_Thauera_aromatica	IncP	0	NA	NA
154	NZ_CP028967.1_Aminobacter_sp.	IncP	0	NA	NA
155	NZ_CP029091.1_Pseudomonas_aeruginosa	IncP	0	NA	NA
156	NZ_CP029142.1_Klebsiella_michiganensis	IncP	2	IncHI1B(CIT)	IncHI1A(CIT)
157	U66917.2_Pseudomonas_sp.	IncP	1	IncP1	NA
158	U67194.4_Enterobacter_aerogenes	IncP	1	IncP1	NA

## Sheet: IncQ
#	Plasmid	MOB-typer replicon type	No. REP	PlasmidFinder replicon type (1)	PlasmidFinder replicon type (2)	PlasmidFinder replicon type (3)
1	AB109805.1_Actinobacillus_pleuropneumoniae	IncQ1	1	IncQ1	NA	NA
2	AJ293027.1_Uncultured_eubacterium	IncQ1	1	IncQ1	NA	NA
3	CP022716.1_Actinobacillus_pleuropneumoniae	IncQ1	1	IncQ1	NA	NA
4	EU266532.1_Enterobacter_cloacae	IncQ1	1	IncQ1	NA	NA
5	GQ379901.1_Salmonella_enterica	IncQ1	1	IncQ1	NA	NA
6	KP205272.1_Escherichia_coli	IncQ1	1	IncQ1	NA	NA
7	KP689347.1_Klebsiella_pneumoniae	IncQ1	1	IncQ1	NA	NA
8	KP696484.1_Actinobacillus_pleuropneumoniae	IncQ1	1	IncQ1	NA	NA
9	KU644672.1_Aeromonas_caviae	IncQ1	0	NA	NA	NA
10	KU644673.1_Aeromonas_caviae	IncQ1	0	NA	NA	NA
11	KU852461.1_Salmonella_enterica	IncQ1	1	IncQ1	NA	NA
12	KX244760.1_Klebsiella_pneumoniae	IncQ1	1	IncQ1	NA	NA
13	KX539265.1_Vibrio_parahaemolyticus	IncQ1	1	IncQ1	NA	NA
14	KX575838.1_Vibrio_alginolyticus	IncQ1	1	IncQ1	NA	NA
15	KX753678.1_Pasteurella_multocida	IncQ1	1	IncQ1	NA	NA
16	M28829.1_Escherichia_coli	IncQ1	1	IncQ1	NA	NA
17	NC_006994.1_Pasteurella_multocida	IncQ1	1	IncQ1	NA	NA
18	NC_008764.1_Polaromonas_naphthalenivorans	IncQ1	0	NA	NA	NA
19	NC_009981.1_Salmonella_enterica	IncQ1	3	IncQ1	IncHI1A	IncHI1B(R27)
20	NC_011378.1_Pasteurella_multocida	IncQ1	1	IncQ1	NA	NA
21	NC_016859.1_Salmonella_enterica	IncQ1	1	IncQ1	NA	NA
22	NC_019260.1_Mannheimia_haemolytica	IncQ1	1	IncQ1	NA	NA
23	NC_021156.1_Salmonella_enterica	IncQ1	1	IncQ1	NA	NA
24	NZ_CP010245.1_Escherichia_coli	IncQ1	1	IncQ1	NA	NA
25	NZ_CP022498.1_Salmonella_enterica	IncQ1	1	IncQ1	NA	NA
26	NZ_CP023480.1_Klebsiella_quasipneumoniae	IncQ1	1	IncQ1	NA	NA
27	NZ_CP025338.1_Salmonella_enterica	IncQ1	1	IncQ1	NA	NA
28	AY043298.1_Aeromonas_salmonicida	IncQ2	1	IncQ2	NA	NA
29	AY043299.1_Aeromonas_salmonicida	IncQ2	1	IncQ2	NA	NA
30	DQ460733.1_Uncultured_bacterium	IncQ2	1	IncQ2	NA	NA
31	EU925817.1_Aeromonas_hydrophila	IncQ2	1	IncQ2	NA	NA
32	FJ696404.1_Escherichia_coli	IncQ2	1	IncQ2	NA	NA
33	JN315883.1_Aeromonas_hydrophila	IncQ2	1	IncQ2	NA	NA
34	KJ631731.1_Uncultured_bacterium	IncQ2	1	IncQ2	NA	NA
35	KJ909291.1_Aeromonas_salmonicida	IncQ2	1	IncQ2	NA	NA
36	KM245123.1_Aeromonas_hydrophila	IncQ2	1	IncQ2	NA	NA
37	KT896499.1_Klebsiella_pneumoniae	IncQ2	1	IncQ2	NA	NA
38	KT896500.1_Klebsiella_pneumoniae	IncQ2	1	IncQ2	NA	NA
39	KT896501.1_Klebsiella_pneumoniae	IncQ2	1	IncQ2	NA	NA
40	KT896502.1_Klebsiella_pneumoniae	IncQ2	1	IncQ2	NA	NA
41	KT896503.1_Klebsiella_pneumoniae	IncQ2	1	IncQ2	NA	NA
42	KU644674.1_Aeromonas_caviae	IncQ2	1	IncQ2	NA	NA
43	KU644675.1_Aeromonas_caviae	IncQ2	1	IncQ2	NA	NA
44	KU644676.1_Aeromonas_allosaccharophila	IncQ2	1	IncQ2	NA	NA
45	KX912254.1_Klebsiella_oxytoca	IncQ2	1	IncQ2	NA	NA
46	KX946994.1_Klebsiella_oxytoca	IncQ2	1	IncQ2	NA	NA
47	MF554638.1_uncultured_bacterium	IncQ2	1	IncQ2	NA	NA
48	MF554639.1_uncultured_bacterium	IncQ2	1	IncQ2	NA	NA
49	MF925338.1_Edwardsiella_tarda	IncQ2	1	IncQ2	NA	NA
50	MG212499.1_Edwardsiella_piscicida	IncQ2	1	IncQ2	NA	NA
51	NC_015852.1_Acidithiobacillus_caldus	IncQ2	1	IncQ2	NA	NA
52	NZ_CP026401.1_Escherichia_coli	IncQ2	1	IncQ2	NA	NA
53	NZ_CP026407.1_Aeromonas_sp.	IncQ2	1	IncQ2	NA	NA

[truncated: 10 more sheets: IncR, IncT, IncU, IncW, IncX, IncY, IncF, IncF-2, Rep_cluster, SUM-UP]
