# Supplementary material for: Analysis of COMPASS, a New Comprehensive Plasmid Database Revealed Prevalence of Multireplicon and Extensive Diversity of IncF Plasmids
Source: Front Microbiol. 2020 Mar 24;11:483. doi: 10.3389/fmicb.2020.00483 (PMC7105883; doi:10.3389/fmicb.2020.00483)
Supplement: TABLE S7 — Comparison of plasmidFinder and MOB-typer replicon databases. [file Table_7.XLSX]

## Sheet: CDHIT-2D
	cluster_id	cluster_length	sequence_name	sequence_length	is_cluster_reference	cluster_identity
	0	2	000083__NC_022879_00029|Inc18	1500	yes	100.00
	0	2	repUS28_repE(pQY182)_AP013037	1500	no	100.00
	1	1	000231__CP011772_00108|rep_cluster_0	1500	yes	100.00
	2	1	000232__CP012429|rep_cluster_1	1500	yes	100.00
	3	1	000233__NC_017958_00054|rep_cluster_10	1500	yes	100.00
	4	1	000234__CP019796_00036|rep_cluster_100	1500	yes	100.00
	5	1	000242__NC_010996_00023|rep_cluster_101	1500	yes	100.00
	6	1	000270__FR667693_00001|rep_cluster_102	1500	yes	100.00
	7	1	000279__NC_019761_00001|rep_cluster_103	1500	yes	100.00
	8	1	000285__NC_007974_02015|rep_cluster_104	1500	yes	100.00
	9	1	000293__CP002601_00064|rep_cluster_105	1500	yes	100.00
	10	1	000303__CP017103_00009|rep_cluster_106	1500	yes	100.00
	11	1	000317__KT897275_00119|rep_cluster_107	1500	yes	100.00
	12	1	000333__NZ_AQHN01000096_00085|rep_cluster_108	1500	yes	100.00
	13	1	000342__AY034092_00034|rep_cluster_109	1500	yes	100.00
	14	1	000355__NC_001811_00002|rep_cluster_11	1500	yes	100.00
	15	1	000356__NC_018889_00001|rep_cluster_110	1500	yes	100.00
	16	1	000367__CP006878_00007|rep_cluster_111	1500	yes	100.00
	17	1	000397__NC_021911_00127|rep_cluster_112	1500	yes	100.00
	18	1	000408__LN614829_00012|rep_cluster_113	1500	yes	100.00
	19	1	000418__LN890333_00003|rep_cluster_114	1500	yes	100.00
	20	1	000428__CP020607|rep_cluster_115	1500	yes	100.00
	21	1	000429__CP016732|rep_cluster_115	1500	yes	100.00
	22	1	000439__CP021807_00145|rep_cluster_116	1500	yes	100.00
	23	1	000450__AP015031_00224|rep_cluster_117	1500	yes	100.00
	24	1	000462__CP000808_00019|rep_cluster_118	1500	yes	100.00
	25	1	000477__NC_010997_00867|rep_cluster_119	1500	yes	100.00
	26	1	000488__NZ_CM001019_00797|rep_cluster_12	1500	yes	100.00
	27	1	000489__NC_005241_00146|rep_cluster_120	1500	yes	100.00
	28	1	000515__AP017917_00001|rep_cluster_122	1500	yes	100.00
	29	1	000526__AP017919_00001|rep_cluster_123	1500	yes	100.00
	30	1	000547__FP893246_00058|rep_cluster_124	1500	yes	100.00
	31	1	000558__CP013279|rep_cluster_125	1500	yes	100.00
	32	1	000583__HM560029|rep_cluster_127	1500	yes	100.00
	33	1	000584__HM560027|rep_cluster_127	1500	yes	100.00
	34	1	000617__CP015735_00053|rep_cluster_13	1500	yes	100.00
	35	1	000638__CP002788_00103|rep_cluster_132	1500	yes	100.00
	36	1	000648__JQ004006|rep_cluster_133	1500	yes	100.00
	37	1	000667__NC_009038|rep_cluster_135	1500	yes	100.00
	38	1	000678__NZ_CM001470_00011|rep_cluster_136	1500	yes	100.00
	39	1	000690__NC_017064_00003|rep_cluster_137	1500	yes	100.00
	40	1	000692__CP012906|rep_cluster_137	1500	yes	100.00
	41	1	000693__AF469112_00007|rep_cluster_137	1500	yes	100.00
	42	1	000694__CP002335_00001|rep_cluster_137	1500	yes	100.00
	43	1	000695__DQ239897_00001|rep_cluster_137	1500	yes	100.00
	44	1	000696__KM583811_00001|rep_cluster_137	1500	yes	100.00
	45	1	000697__KM583812_00001|rep_cluster_137	1500	yes	100.00
	46	1	000698__KM583816_00001|rep_cluster_137	1500	yes	100.00
	47	1	000699__KM583821_00001|rep_cluster_137	1500	yes	100.00
	48	1	000718__NC_005326_00003|rep_cluster_138	1500	yes	100.00
	49	1	000738__CP013744_00284|rep_cluster_14	1500	yes	100.00
	50	1	000739__NC_017957_00020|rep_cluster_140	1500	yes	100.00
	51	1	000751__NC_020061_00024|rep_cluster_141	1500	yes	100.00
	52	1	000761__HE984299_00008|rep_cluster_142	1500	yes	100.00
	53	1	000768__CP007791_00001|rep_cluster_143	1500	yes	100.00
	54	1	000780__NC_001476_00003|rep_cluster_144	1500	yes	100.00
	55	1	000791__AP011530_00235|rep_cluster_145	1500	yes	100.00
	56	1	000799__CP002337_00001|rep_cluster_146	1500	yes	100.00
	57	1	000811__CP021747_00043|rep_cluster_147	1500	yes	100.00
	58	1	000836__NC_021913_00326|rep_cluster_15	1500	yes	100.00
	59	1	000837__AB183714_00060|rep_cluster_150	1500	yes	100.00
	60	1	000852__NC_010900_00002|rep_cluster_151	1500	yes	100.00
	61	1	000873__CP002851_00012|rep_cluster_152	1500	yes	100.00
	62	1	000892__AB611033_00005|rep_cluster_153	1500	yes	100.00
	63	1	000905__NC_011561_00001|rep_cluster_154	1500	yes	100.00
	64	1	000906__AP010659_00001|rep_cluster_154	1500	yes	100.00
	65	1	000915__CP001784_00003|rep_cluster_155	1500	yes	100.00
	66	1	000916__KC206006_00010|rep_cluster_155	1500	yes	100.00
	67	1	000917__KX149096_00023|rep_cluster_155	1500	yes	100.00
	68	1	000928__KR071788_00051|rep_cluster_156	1500	yes	100.00
	69	1	000942__CP001231_00058|rep_cluster_157	1500	yes	100.00
	70	1	000955__CP014311_00149|rep_cluster_158	1500	yes	100.00
	71	1	000964__AF052650|rep_cluster_159	1500	yes	100.00
	72	1	000974__NC_017055|rep_cluster_16	1500	yes	100.00
	73	1	000975__CP003336|rep_cluster_16	1500	yes	100.00
	74	1	000976__CP012421|rep_cluster_16	1500	yes	100.00
	75	1	000977__CP015014|rep_cluster_16	1500	yes	100.00
	76	1	000978__CP010970|rep_cluster_16	1500	yes	100.00
	77	1	000979__CP003343|rep_cluster_16	1500	yes	100.00
	78	1	000981__CP022543_00056|rep_cluster_160	1500	yes	100.00
	79	1	000993__CP000877_00051|rep_cluster_161	1500	yes	100.00
	80	1	001004__CP002909_00072|rep_cluster_162	1500	yes	100.00
	81	1	001020__CP010087_00059|rep_cluster_163	1500	yes	100.00
	82	1	001021__NC_002146_00042|rep_cluster_163	1500	yes	100.00
	83	1	001023__CP000905_00038|rep_cluster_163	1500	yes	100.00
	84	1	001024__CP009640_00033|rep_cluster_163	1500	yes	100.00
	85	1	001026__NC_020240_00050|rep_cluster_163	1500	yes	100.00
	86	1	001039__CP009595|rep_cluster_164	1500	yes	100.00
	87	1	001061__CP018742_00013|rep_cluster_166	1500	yes	100.00
	88	1	001071__CP006040_00008|rep_cluster_167	1500	yes	100.00
	89	1	001081__CP010104|rep_cluster_168	1500	yes	100.00
	90	1	001091__NC_009841_00034|rep_cluster_169	1500	yes	100.00
	91	1	001108__EF564599|rep_cluster_17	1500	yes	100.00
	92	1	001109__CP009639|rep_cluster_170	1500	yes	100.00
	93	1	001119__CP011274|rep_cluster_171	1500	yes	100.00
	94	1	001133__AB370337_00055|rep_cluster_172	1500	yes	100.00
	95	1	001134__CP003145_00001|rep_cluster_172	1500	yes	100.00
	96	1	001146__CP013001_00145|rep_cluster_173	1500	yes	100.00
	97	1	001158__CP003136|rep_cluster_174	1500	yes	100.00
	98	1	001177__CP007063_00001|rep_cluster_176	1500	yes	100.00
	99	1	001190__AP009485_00017|rep_cluster_177	1500	yes	100.00
	100	1	001206__CP002537|rep_cluster_178	1500	yes	100.00
	101	1	001216__NC_014642|rep_cluster_179	1500	yes	100.00
	102	1	001221__NC_018878_00711|rep_cluster_18	1500	yes	100.00
	103	1	001222__CP008815_00027|rep_cluster_180	1500	yes	100.00
	104	1	001230__NC_018223_00001|rep_cluster_181	1500	yes	100.00
	105	2	001252__NC_010980_00001|rep_cluster_183	1500	yes	100.00
	105	2	repUS1_2_rep(pVEF3)_AM931300	1500	no	100.00
	106	1	001266__CP006684_00001|rep_cluster_184	1500	yes	100.00
	107	1	001436__NC_015632_00002|rep_cluster_20	1500	yes	100.00
	108	1	001477__AP018315_00084|rep_cluster_21	1500	yes	100.00
	109	1	001489__NC_014409_00001|rep_cluster_22	1500	yes	100.00
	110	1	001497__KR611317|rep_cluster_23	1500	yes	100.00
	111	1	001516__NC_015969_00028|rep_cluster_24	1500	yes	100.00
	112	1	001527__CP008817_00173|rep_cluster_25	1500	yes	100.00
	113	1	001537__AP005645_00021|rep_cluster_26	1500	yes	100.00
	114	1	001554__CP001508_00083|rep_cluster_28	1500	yes	100.00
	115	1	001596__CP000532_00109|rep_cluster_29	1500	yes	100.00
	116	1	001607__CP009878|rep_cluster_3	1500	yes	100.00
	117	1	001609__DQ364061_00005|rep_cluster_30	1500	yes	100.00
	118	1	001620__NC_021913_00176|rep_cluster_31	1500	yes	100.00
	119	1	001630__NC_012853_00058|rep_cluster_32	1500	yes	100.00
	120	1	001643__CP012910_00131|rep_cluster_33	1500	yes	100.00
	121	1	001665__AP017376_00030|rep_cluster_35	1500	yes	100.00
	122	1	001675__NC_014754|rep_cluster_36	1500	yes	100.00
	123	1	001685__AP018183_00075|rep_cluster_37	1500	yes	100.00
	124	1	001688__AP018249_00001|rep_cluster_37	1500	yes	100.00
	125	1	001699__CP000119_00113|rep_cluster_38	1500	yes	100.00
	126	1	001714__AP017961_00010|rep_cluster_39	1500	yes	100.00
	127	1	001722__CP001299_00097|rep_cluster_4	1500	yes	100.00
	128	1	001723__NZ_CM001017_00156|rep_cluster_40	1500	yes	100.00
	129	1	001732__CP012422|rep_cluster_41	1500	yes	100.00
	130	1	001733__CP015015|rep_cluster_41	1500	yes	100.00
	131	1	001755__CP021746_00004|rep_cluster_42	1500	yes	100.00
	132	1	001769__NZ_CM002272_00183|rep_cluster_43	1500	yes	100.00
	133	1	001770__NZ_CM002286_00124|rep_cluster_43	1500	yes	100.00
	134	1	001780__NC_012036_00007|rep_cluster_44	1500	yes	100.00
	135	1	001793__CP003258_00008|rep_cluster_45	1500	yes	100.00
	136	1	001808__NC_014310_01490|rep_cluster_46	1500	yes	100.00
	137	1	001837__CP019904_00024|rep_cluster_48	1500	yes	100.00
	138	1	001854__CP002848|rep_cluster_49	1500	yes	100.00
	139	1	001855__CP006017|rep_cluster_49	1500	yes	100.00
	140	1	001870__KT751091|rep_cluster_5	1500	yes	100.00
	141	1	001871__HF570055|rep_cluster_50	1500	yes	100.00
	142	1	001883__CP009921_00117|rep_cluster_51	1500	yes	100.00
	143	1	001894__CP020898_00006|rep_cluster_52	1500	yes	100.00
	144	1	001911__CP006015|rep_cluster_54	1500	yes	100.00
	145	1	001922__NZ_CM001476_00023|rep_cluster_55	1500	yes	100.00
	146	1	001961__NC_012811_01018|rep_cluster_56	1500	yes	100.00
	147	1	001968__NC_019972_00156|rep_cluster_57	1500	yes	100.00
	148	1	001985__AY312234_00001|rep_cluster_58	1500	yes	100.00
	149	1	002014__DQ295022_00001|rep_cluster_59	1500	yes	100.00
	150	1	002035__AY267368_00001|rep_cluster_60	1500	yes	100.00
	151	1	002039__KM583810_00001|rep_cluster_60	1500	yes	100.00
	152	1	002040__KM583813_00001|rep_cluster_60	1500	yes	100.00
	153	1	002041__KM583820_00001|rep_cluster_60	1500	yes	100.00
	154	1	002054__CP006373_00022|rep_cluster_61	1500	yes	100.00
	155	1	002093__AF109691_00007|rep_cluster_64	1500	yes	100.00
	156	1	002094__CP002342_00006|rep_cluster_64	1500	yes	100.00
	157	1	002106__CP001646_00327|rep_cluster_65	1500	yes	100.00
	158	1	002129__NC_016586_00071|rep_cluster_67	1500	yes	100.00
	159	1	002158__CP001741_00010|rep_cluster_69	1500	yes	100.00
	160	1	002166__NC_007950_00121|rep_cluster_7	1500	yes	100.00
	161	1	002167__CP000392_00009|rep_cluster_70	1500	yes	100.00
	162	1	002184__CP000645_00071|rep_cluster_71	1500	yes	100.00
	163	1	002185__CP013966_00010|rep_cluster_71	1500	yes	100.00
	164	1	002202__CR377818_00048|rep_cluster_73	1500	yes	100.00
	165	1	002217__CP007048_00278|rep_cluster_74	1500	yes	100.00
	166	1	002227__CP016481_00030|rep_cluster_75	1500	yes	100.00
	167	1	002237__NC_009429_00391|rep_cluster_76	1500	yes	100.00
	168	1	002249__NC_018683_00067|rep_cluster_77	1500	yes	100.00
	169	1	002257__FN429768_00006|rep_cluster_78	1500	yes	100.00
	170	1	002281__CP020456_00074|rep_cluster_8	1500	yes	100.00
	171	1	002282__NC_007974_01168|rep_cluster_80	1500	yes	100.00
	172	1	002294__CP015013|rep_cluster_81	1500	yes	100.00
	173	1	002301__CP014607_00003|rep_cluster_82	1500	yes	100.00
	174	1	002309__NC_010998_00296|rep_cluster_83	1500	yes	100.00
	175	1	002321__AY172687_00015|rep_cluster_84	1500	yes	100.00
	176	1	002331__AB208028|rep_cluster_85	1500	yes	100.00
	177	1	002332__NC_003099|rep_cluster_85	1500	yes	100.00
	178	1	002340__CP019949_00063|rep_cluster_86	1500	yes	100.00
	179	1	002349__CP015204_00037|rep_cluster_87	1500	yes	100.00
	180	1	002359__NC_001732_00046|rep_cluster_88	1500	yes	100.00
	181	1	002370__NC_020050_00290|rep_cluster_89	1500	yes	100.00
	182	1	002384__CP011506_00033|rep_cluster_9	1500	yes	100.00
	183	1	002385__NC_022111_00798|rep_cluster_90	1500	yes	100.00
	184	1	002394__CP019604_00150|rep_cluster_91	1500	yes	100.00
	185	1	002408__CP020435_00016|rep_cluster_92	1500	yes	100.00
	186	1	002416__CP002485_00066|rep_cluster_93	1500	yes	100.00
	187	1	002433__NC_006569_00083|rep_cluster_95	1500	yes	100.00
	188	1	002445__CP022670_00071|rep_cluster_96	1500	yes	100.00
	189	1	002454__CP019345_00012|rep_cluster_97	1500	yes	100.00
	190	1	002462__CP004016_00044|rep_cluster_98	1500	yes	100.00
	191	1	002470__NC_014633_00764|rep_cluster_99	1500	yes	100.00
	192	1	001275__NC_022883_00027|rep_cluster_185	1497	yes	100.00
	193	1	001291__CP014580|rep_cluster_186	1497	yes	100.00
	194	2	001274__DQ198088_00024|rep_cluster_185	1494	yes	100.00
	194	2	rep2_2_repR(pEF1)_DQ198088	1494	no	100.00
	195	1	001303__KP342511_00013|rep_cluster_187	1494	yes	100.00
	196	2	000084__NC_012923_00010|Inc18	1491	yes	100.00
	196	2	repUS27_1_repR(pBM407)_FM252033	1491	no	100.00
	197	2	000085__NC_019213_00005|Inc18	1491	yes	100.00
	197	2	rep1_8_repE(pWZ909)_GQ484954	1491	no	100.00
	198	1	000086__KY579372_00014|Inc18	1491	yes	100.00
	199	1	000087__LN774770_00013|Inc18	1491	yes	100.00
	200	1	001335__AP009486_00072|rep_cluster_190	1491	yes	100.00
	201	1	001346__CP011014|rep_cluster_191	1491	yes	100.00
	202	1	001608__NC_010177|rep_cluster_30	1491	yes	100.00
	203	1	001370__EF407946|rep_cluster_193	1488	yes	100.00
	204	1	001380__NC_002149_00011|rep_cluster_194	1485	yes	100.00
	205	1	001394__CP003750_00005|rep_cluster_195	1479	yes	100.00
	206	1	001403__CP012190_00058|rep_cluster_196	1479	yes	100.00
	207	1	001411__NZ_AVAB01000114_00033|rep_cluster_197	1476	yes	100.00
	208	1	001420__CP001169_00004|rep_cluster_198	1470	yes	100.00
	209	1	001429__CP020429|rep_cluster_199	1464	yes	100.00
	210	1	001430__CP015284|rep_cluster_199	1464	yes	100.00
	211	1	001437__CP002348_00026|rep_cluster_200	1458	yes	100.00
	212	1	001445__CP007515|rep_cluster_201	1458	yes	100.00
	213	1	001453__CP021083|rep_cluster_202	1458	yes	100.00
	214	1	001461__KF998104_00001|rep_cluster_203	1455	yes	100.00
	215	1	001466__CP011044|rep_cluster_204	1455	yes	100.00
	216	1	001467__CP012574|rep_cluster_204	1455	yes	100.00
	217	1	001472__NZ_ADWW01000012_00054|rep_cluster_205	1452	yes	100.00
	218	1	001474__AY172684_00002|rep_cluster_207	1449	yes	100.00
	219	1	001475__EF495198_00004|rep_cluster_208	1443	yes	100.00
	220	1	001476__NC_010243_00004|rep_cluster_209	1440	yes	100.00
	221	1	001478__CP018385_00156|rep_cluster_210	1440	yes	100.00
	222	1	001479__KX982171_00001|rep_cluster_211	1440	yes	100.00
	223	1	001480__CP009218_00001|rep_cluster_212	1440	yes	100.00
	224	1	001481__CP012941|rep_cluster_213	1437	yes	100.00
	225	1	001482__CP016942_00095|rep_cluster_214	1434	yes	100.00
	226	1	001483__CP009154_00049|rep_cluster_215	1434	yes	100.00
	227	1	001485__CP006726|rep_cluster_216	1431	yes	100.00
	228	1	001486__NC_002806_00004|rep_cluster_217	1431	yes	100.00
	229	1	001487__FO082821_00128|rep_cluster_218	1428	yes	100.00
	230	1	001488__NC_016591|rep_cluster_219	1425	yes	100.00
	231	1	001490__CP020883_00020|rep_cluster_220	1425	yes	100.00
	232	1	001491__CP008939_00060|rep_cluster_223	1416	yes	100.00
	233	1	001492__KC170285_00001|rep_cluster_224	1416	yes	100.00
	234	1	001493__CP010887_00004|rep_cluster_225	1416	yes	100.00
	235	1	001494__CP011808|rep_cluster_226	1416	yes	100.00
	236	1	000169__CP016835_00012|IncP	1410	yes	100.00
	237	1	001495__KP294352_00004|rep_cluster_229	1410	yes	100.00
	238	1	001498__CP002694_00046|rep_cluster_230	1407	yes	100.00
	239	1	001501__CP012662_00089|rep_cluster_231	1407	yes	100.00
	240	1	001502__CP007516|rep_cluster_232	1407	yes	100.00
	241	1	001503__FN429765|rep_cluster_233	1407	yes	100.00
	242	1	001506__AP012039|rep_cluster_234	1404	yes	100.00
	243	1	001509__CP012183_00076|rep_cluster_235	1404	yes	100.00
	244	1	001511__KJ850907_00001|rep_cluster_236	1401	yes	100.00
	245	1	001513__CP010587_00071|rep_cluster_237	1401	yes	100.00
	246	1	001514__NC_012780_00416|rep_cluster_238	1401	yes	100.00
	247	1	001515__KF640086|rep_cluster_239	1401	yes	100.00
	248	2	001517__CP002611|rep_cluster_240	1401	yes	100.00
	248	2	repUS32_1_LAB5209948(plasmid2)_CP002611	1401	no	100.00
	249	1	001518__NC_015598|rep_cluster_241	1401	yes	100.00
	250	1	001519__CP016197_00059|rep_cluster_242	1398	yes	100.00
	251	1	001520__CP022237_00001|rep_cluster_243	1398	yes	100.00
	252	1	001521__CP015269_00016|rep_cluster_244	1398	yes	100.00
	253	1	001522__CP003081_00185|rep_cluster_245	1398	yes	100.00
	254	1	001523__CP015597_00060|rep_cluster_245	1398	yes	100.00
	255	1	001496__NC_022044_00002|rep_cluster_229	1395	yes	100.00
	256	1	001524__NC_015511_00094|rep_cluster_246	1395	yes	100.00
	257	1	001525__CP000657_00312|rep_cluster_248	1395	yes	100.00
	258	1	001526__AB905437_00009|rep_cluster_249	1395	yes	100.00
	259	2	001528__NC_013373_00008|rep_cluster_250	1392	yes	100.00
	259	2	repUS68_1_rep(SAP020A)_GQ900386	1392	no	100.00
	260	1	001529__CP022417_00152|rep_cluster_251	1392	yes	100.00
	261	1	001531__CP014802_00143|rep_cluster_252	1392	yes	100.00
	262	1	001532__CP007054_00103|rep_cluster_253	1392	yes	100.00
	263	1	001533__CP007517|rep_cluster_254	1392	yes	100.00
	264	1	001530__CP010865_00002|rep_cluster_252	1389	yes	100.00
	265	1	001534__NC_008739_00056|rep_cluster_255	1389	yes	100.00
	266	1	001535__NC_004565_00076|rep_cluster_256	1389	yes	100.00
	267	1	001536__CP012476|rep_cluster_258	1389	yes	100.00
	268	1	001538__CP018030_00159|rep_cluster_260	1389	yes	100.00
	269	1	001539__CP018064_00023|rep_cluster_261	1389	yes	100.00
	270	1	000170__CP003072_00011|IncP	1386	yes	100.00
	271	1	001507__CP010990_00226|rep_cluster_235	1386	yes	100.00
	272	1	001540__CP014236_00025|rep_cluster_263	1386	yes	100.00
	273	1	001541__CP015439_00060|rep_cluster_264	1386	yes	100.00
	274	1	001542__CP004355|rep_cluster_265	1386	yes	100.00
	275	1	001512__NC_014031_00001|rep_cluster_237	1383	yes	100.00
	276	1	001544__CP002195|rep_cluster_267	1383	yes	100.00
	277	1	001545__CP007609|rep_cluster_268	1383	yes	100.00
	278	1	001546__FN429766|rep_cluster_269	1383	yes	100.00
	279	1	000211__KU963389_00011|IncU	1380	yes	100.00
	280	1	001547__LT222317_00027|rep_cluster_271	1380	yes	100.00
	281	1	001548__NC_016596_00134|rep_cluster_272	1380	yes	100.00
	282	1	001549__CP017893|rep_cluster_273	1380	yes	100.00
	283	1	000172__KU578314_00001|IncP	1377	yes	100.00
	284	1	001510__NC_016601_00015|rep_cluster_235	1377	yes	100.00
	285	1	001551__CP013043_00056|rep_cluster_275	1377	yes	100.00
	286	1	001552__CP003551|rep_cluster_278	1377	yes	100.00
	287	1	001553__AE015926_00005|rep_cluster_279	1377	yes	100.00
	288	1	001555__CP000403_00003|rep_cluster_280	1377	yes	100.00
	289	1	001557__CP002197_00021|rep_cluster_281	1377	yes	100.00
	290	1	002034__AP011944_00001|rep_cluster_60	1377	yes	100.00
	291	1	001558__HQ128580_00001|rep_cluster_282	1374	yes	100.00
	292	1	001568__NC_004632_00001|rep_cluster_283	1374	yes	100.00
	293	1	001582__CP002852_00016|rep_cluster_284	1371	yes	100.00
	294	1	001583__NC_016936_00022|rep_cluster_286	1371	yes	100.00
	295	1	001585__CP000741_00153|rep_cluster_287	1371	yes	100.00
	296	1	001587__CP011000_00001|rep_cluster_287	1371	yes	100.00
	297	1	001591__CP002978_00062|rep_cluster_288	1371	yes	100.00
	298	1	001592__CP006970_00002|rep_cluster_288	1371	yes	100.00
	299	1	001593__CP016369_00002|rep_cluster_288	1371	yes	100.00
	300	1	001594__CP002974_00072|rep_cluster_288	1371	yes	100.00
	301	1	001595__CP015841_00008|rep_cluster_289	1371	yes	100.00
	302	1	001597__JX101640|rep_cluster_290	1368	yes	100.00
	303	1	001598__CP003744_00001|rep_cluster_291	1368	yes	100.00
	304	1	001599__CP001274_00004|rep_cluster_292	1368	yes	100.00
	305	1	001600__CP001374_00026|rep_cluster_292	1368	yes	100.00
	306	1	001543__CP010408_00203|rep_cluster_266	1365	yes	100.00
	307	2	001559__KC561137_00007|rep_cluster_282	1365	yes	100.00
	307	2	repUS18_4_rep(pSA8589)_KC561137	1365	no	100.00
	308	2	001560__NC_020237_00009|rep_cluster_282	1365	yes	100.00
	308	2	repUS18_2_rep(pSTE1)_HE662694	1365	no	100.00
	309	1	001601__NC_015705_00008|rep_cluster_293	1365	yes	100.00
	310	1	001602__NC_013509_00025|rep_cluster_294	1365	yes	100.00
	311	1	000173__NC_007100_00053|IncP	1362	yes	100.00
	312	1	001505__AP012038|rep_cluster_234	1362	yes	100.00
	313	1	001603__JQ340175|rep_cluster_295	1362	yes	100.00
	314	1	001604__CP000691|rep_cluster_296	1362	yes	100.00
	315	1	001605__NC_008342_00036|rep_cluster_297	1359	yes	100.00
	316	1	001606__CP001786_00012|rep_cluster_298	1359	yes	100.00
	317	1	001610__CP004032_00089|rep_cluster_300	1359	yes	100.00
	318	1	000980__NC_009955_00156|rep_cluster_160	1356	yes	100.00
	319	1	000982__CP020475_00102|rep_cluster_160	1356	yes	100.00
	320	1	001504__CP000692|rep_cluster_234	1356	yes	100.00
	321	1	001611__NC_001425_00009|rep_cluster_301	1356	yes	100.00
	322	1	001612__AJ627386|rep_cluster_304	1356	yes	100.00
	323	1	001613__CP014803_00046|rep_cluster_305	1356	yes	100.00
	324	1	001614__NC_008386_00024|rep_cluster_306	1356	yes	100.00
	325	1	001615__CP000401_00029|rep_cluster_307	1356	yes	100.00
	326	1	001617__AE002162_00003|rep_cluster_308	1356	yes	100.00
	327	1	001618__CP003964_00004|rep_cluster_308	1356	yes	100.00
	328	1	001619__CP003616_00037|rep_cluster_309	1356	yes	100.00
	329	1	001621__NC_001738_00005|rep_cluster_310	1356	yes	100.00
	330	1	001622__CP007052_00001|rep_cluster_311	1353	yes	100.00
	331	1	001623__NC_020920_00001|rep_cluster_312	1353	yes	100.00
	332	1	001624__AP011117|rep_cluster_313	1353	yes	100.00
	333	1	001626__NC_004534_00007|rep_cluster_314	1350	yes	100.00
	334	1	001627__NZ_AMBZ01000023_00082|rep_cluster_315	1350	yes	100.00
	335	1	001628__CP001039_00129|rep_cluster_317	1350	yes	100.00
	336	1	001629__GQ984145_00009|rep_cluster_318	1347	yes	100.00
	337	1	001631__CP001640|rep_cluster_320	1347	yes	100.00
	338	1	001632__CP000420_00003|rep_cluster_321	1347	yes	100.00
	339	1	001633__HM560971|rep_cluster_322	1344	yes	100.00
	340	1	001636__KM659912_00001|rep_cluster_323	1344	yes	100.00
	341	1	001639__FN357112_00004|rep_cluster_324	1344	yes	100.00
	342	1	001640__KX118105_00047|rep_cluster_327	1341	yes	100.00
	343	1	001641__KT901798_00004|rep_cluster_328	1341	yes	100.00
	344	1	001642__KM406416_00072|rep_cluster_329	1341	yes	100.00
	345	1	001644__DQ103758_00002|rep_cluster_330	1338	yes	100.00
	346	1	001645__CP017753|rep_cluster_331	1338	yes	100.00
	347	1	002036__CP022410_00002|rep_cluster_60	1338	yes	100.00
	348	1	002037__HM125987_00001|rep_cluster_60	1338	yes	100.00
	349	1	001625__CP000434|rep_cluster_313	1335	yes	100.00
	350	1	001647__JX569338_00001|rep_cluster_333	1335	yes	100.00
	351	1	001648__DQ629589|rep_cluster_334	1335	yes	100.00
	352	1	001649__AP012040|rep_cluster_335	1335	yes	100.00
	353	1	001650__CP015009|rep_cluster_336	1335	yes	100.00
	354	1	001651__FJ947048|rep_cluster_337	1335	yes	100.00
	355	1	001652__HM560030|rep_cluster_338	1332	yes	100.00
	356	1	001653__CP011370|rep_cluster_339	1329	yes	100.00
	357	1	001654__NC_012970|rep_cluster_340	1329	yes	100.00
	358	1	001655__NC_015661_00004|rep_cluster_341	1326	yes	100.00
	359	1	001657__JQ821355_00001|rep_cluster_342	1326	yes	100.00
	360	1	001658__HM560024|rep_cluster_343	1326	yes	100.00
	361	1	001659__CP017449_00073|rep_cluster_344	1323	yes	100.00
	362	1	001660__NC_020050_00023|rep_cluster_345	1323	yes	100.00
	363	1	001661__CP018172|rep_cluster_346	1323	yes	100.00
	364	1	001662__NC_010124|rep_cluster_347	1323	yes	100.00
	365	1	001663__NC_012527|rep_cluster_348	1323	yes	100.00
	366	1	001664__CP006255_00026|rep_cluster_349	1320	yes	100.00
	367	1	001666__KF501372|rep_cluster_350	1320	yes	100.00
	368	1	001667__CP021214|rep_cluster_352	1320	yes	100.00
	369	1	001668__CP013069|rep_cluster_353	1320	yes	100.00
	370	1	001669__CP014276|rep_cluster_354	1317	yes	100.00
	371	1	001561__NC_007275_00001|rep_cluster_283	1314	yes	100.00
	372	1	001562__AY342395_00001|rep_cluster_283	1314	yes	100.00
	373	1	001564__CP006257_00001|rep_cluster_283	1314	yes	100.00
	374	1	001565__CP011973_00050|rep_cluster_283	1314	yes	100.00
	375	1	001566__JQ418525_00006|rep_cluster_283	1314	yes	100.00
	376	1	001567__AE016855_00001|rep_cluster_283	1314	yes	100.00
	377	1	001569__KY362366_00001|rep_cluster_283	1314	yes	100.00
	378	1	001570__NC_002759_00001|rep_cluster_283	1314	yes	100.00
	379	1	001571__KY362367_00001|rep_cluster_283	1314	yes	100.00
	380	1	001572__KY362372_00001|rep_cluster_283	1314	yes	100.00
	381	1	001575__FR820586_00001|rep_cluster_283	1314	yes	100.00
	382	1	001576__KY362368_00001|rep_cluster_283	1314	yes	100.00
	383	1	001577__KY362373_00001|rep_cluster_283	1314	yes	100.00
	384	1	001578__CP000059_00001|rep_cluster_283	1314	yes	100.00
	385	1	001579__CP007015_00037|rep_cluster_283	1314	yes	100.00
	386	1	001580__KY362369_00001|rep_cluster_283	1314	yes	100.00
	387	1	001581__FR820587_00001|rep_cluster_283	1314	yes	100.00
	388	1	001670__CP002577_00032|rep_cluster_355	1314	yes	100.00
	389	1	001671__JQ418536_00005|rep_cluster_356	1314	yes	100.00
	390	1	001673__CP019036_00040|rep_cluster_357	1314	yes	100.00
	391	1	001574__NC_005918_00001|rep_cluster_283	1311	yes	100.00
	392	1	001674__CP011000_00218|rep_cluster_359	1311	yes	100.00
	393	1	001676__NC_022043_00002|rep_cluster_360	1311	yes	100.00
	394	1	001679__CP015097_00047|rep_cluster_361	1311	yes	100.00
	395	1	001680__CP009219|rep_cluster_362	1311	yes	100.00
	396	1	001681__CP009321|rep_cluster_364	1311	yes	100.00
	397	1	001677__NC_009431_00080|rep_cluster_361	1308	yes	100.00
	398	1	001682__CP012859_00004|rep_cluster_366	1308	yes	100.00
	399	1	001683__CP019641_00151|rep_cluster_367	1308	yes	100.00
	400	1	001684__NC_007489_00081|rep_cluster_369	1308	yes	100.00
	401	1	001689__CP001647|rep_cluster_371	1308	yes	100.00
	402	1	001672__KY503036_00033|rep_cluster_356	1305	yes	100.00
	403	1	001690__NC_012983_00018|rep_cluster_372	1305	yes	100.00
	404	1	001691__NC_002033_00029|rep_cluster_373	1305	yes	100.00
	405	1	001692__AB270530|rep_cluster_374	1305	yes	100.00
	406	1	001693__NC_015741_00001|rep_cluster_376	1305	yes	100.00
	407	1	001694__NC_018291_00001|rep_cluster_377	1305	yes	100.00
	408	1	001695__CP002973_00001|rep_cluster_377	1305	yes	100.00
	409	1	001696__NC_023138_00003|rep_cluster_377	1305	yes	100.00
	410	1	001697__CP016365_00002|rep_cluster_377	1305	yes	100.00
	411	1	001698__CP015095_00040|rep_cluster_378	1305	yes	100.00
	412	1	001701__AB479508|rep_cluster_380	1305	yes	100.00
	413	1	001702__NC_006903|rep_cluster_380	1305	yes	100.00
	414	1	001703__CP017756|rep_cluster_381	1305	yes	100.00
	415	1	001704__CP009433|rep_cluster_382	1305	yes	100.00
	416	1	001705__CP019317|rep_cluster_383	1303	yes	100.00
	417	1	001563__AY603980_00001|rep_cluster_283	1302	yes	100.00
	418	1	001573__FR820585_00001|rep_cluster_283	1302	yes	100.00
	419	1	001706__AY150274_00003|rep_cluster_384	1302	yes	100.00
	420	1	001708__CP018876|rep_cluster_385	1302	yes	100.00
	421	1	001709__CP018875|rep_cluster_385	1302	yes	100.00
	422	1	001710__CP018877|rep_cluster_385	1302	yes	100.00
	423	1	000983__CP010871_00127|rep_cluster_160	1299	yes	100.00
	424	1	001711__CP013925_00062|rep_cluster_386	1299	yes	100.00
	425	1	001712__AB600171|rep_cluster_388	1299	yes	100.00
	426	1	001713__CP016621|rep_cluster_389	1299	yes	100.00
	427	1	001715__GQ131302|rep_cluster_390	1299	yes	100.00
	428	1	002033__AF056496_00001|rep_cluster_60	1299	yes	100.00
	429	1	001716__CP003986_00014|rep_cluster_391	1296	yes	100.00
	430	1	001717__CP019309|rep_cluster_392	1296	yes	100.00
	431	1	002038__KM583808_00001|rep_cluster_60	1296	yes	100.00
	432	1	001718__NC_018580|rep_cluster_394	1290	yes	100.00
	433	1	001719__AF129811_00012|rep_cluster_396	1290	yes	100.00
	434	1	001720__CP003962|rep_cluster_398	1290	yes	100.00
	435	1	001707__CP001986|rep_cluster_385	1287	yes	100.00
	436	1	001721__NC_010724_00008|rep_cluster_399	1287	yes	100.00
	437	1	001638__CP016314_00011|rep_cluster_323	1284	yes	100.00
	438	1	001678__CP014797_00102|rep_cluster_361	1284	yes	100.00
	439	1	001724__KU254577|rep_cluster_402	1284	yes	100.00
	440	1	001726__CP019987_00074|rep_cluster_404	1282	yes	100.00
	441	1	001727__CP000818_00191|rep_cluster_405	1278	yes	100.00
	442	1	001728__NC_022111_00069|rep_cluster_406	1278	yes	100.00
	443	1	001729__CP009295_00003|rep_cluster_407	1278	yes	100.00
	444	1	001730__NC_017071_00001|rep_cluster_408	1275	yes	100.00
	445	1	001637__KC491194_00001|rep_cluster_323	1272	yes	100.00
	446	1	001731__NC_016850_00012|rep_cluster_409	1272	yes	100.00
	447	1	001734__CP020458|rep_cluster_411	1269	yes	100.00
	448	1	001735__AP009045_00071|rep_cluster_412	1269	yes	100.00
	449	1	001736__CP020895|rep_cluster_413	1263	yes	100.00
	450	1	001635__DQ058601_00005|rep_cluster_323	1260	yes	100.00
	451	1	001737__NC_004960_00001|rep_cluster_414	1260	yes	100.00
	452	1	001749__NZ_AFEU01000007_00021|rep_cluster_415	1260	yes	100.00
	453	1	001750__LC155906_00019|rep_cluster_416	1260	yes	100.00
	454	1	001751__NZ_AMBZ01000024_00001|rep_cluster_417	1257	yes	100.00
	455	1	001634__NC_006463_00001|rep_cluster_323	1254	yes	100.00
	456	1	001752__NZ_AMBZ01000025_00001|rep_cluster_417	1254	yes	100.00
	457	2	001753__AB125341_00033|rep_cluster_418	1254	yes	100.00
	457	2	rep40_2_rep(pPI1)_AB125341	1254	no	100.00
	458	1	001754__CP009356_00110|rep_cluster_419	1254	yes	100.00
	459	1	001756__CU459139_00001|rep_cluster_420	1251	yes	100.00
	460	1	001757__CP003631_00084|rep_cluster_421	1251	yes	100.00
	461	1	001758__AY423627|rep_cluster_423	1251	yes	100.00
	462	1	001759__CP003327|rep_cluster_424	1251	yes	100.00
	463	1	001550__CP017901|rep_cluster_273	1248	yes	100.00
	464	1	001760__CP023412|rep_cluster_427	1248	yes	100.00
	465	1	001761__KF840720_00014|rep_cluster_428	1248	yes	100.00
	466	1	001762__CP010893_00030|rep_cluster_428	1248	yes	100.00
	467	1	001765__CP013005_00025|rep_cluster_429	1248	yes	100.00
	468	1	001771__CP013415|rep_cluster_430	1248	yes	100.00
	469	1	001772__JX194159_00010|rep_cluster_431	1245	yes	100.00
	470	1	001773__NC_020548_00508|rep_cluster_432	1245	yes	100.00
	471	1	001774__CP015370_00007|rep_cluster_433	1245	yes	100.00
	472	1	001775__CP001006_00027|rep_cluster_433	1245	yes	100.00
	473	1	001776__CP020602_00001|rep_cluster_435	1242	yes	100.00
	474	1	001777__AY423627|rep_cluster_436	1242	yes	100.00
	475	1	001748__NC_005328_00017|rep_cluster_415	1239	yes	100.00
	476	1	001778__NC_017736_00006|rep_cluster_438	1239	yes	100.00
	477	1	001779__NC_012718_00001|rep_cluster_439	1239	yes	100.00
	478	1	001781__CP015741|rep_cluster_440	1239	yes	100.00
	479	1	001782__EU271968|rep_cluster_441	1239	yes	100.00
	480	1	000174__JN106175_00001|IncP	1236	yes	100.00
	481	1	001785__NC_019385_00002|rep_cluster_443	1236	yes	100.00
	482	1	001786__CP009584_00002|rep_cluster_443	1236	yes	100.00
	483	1	001788__NC_013448|rep_cluster_444	1236	yes	100.00
	484	1	001789__KF602051_00416|rep_cluster_445	1236	yes	100.00
	485	1	001790__NC_007762_00218|rep_cluster_446	1233	yes	100.00
	486	1	001791__NC_007617_00006|rep_cluster_447	1233	yes	100.00
	487	1	001792__CP014169|rep_cluster_449	1233	yes	100.00
	488	1	001794__CP017254|rep_cluster_450	1233	yes	100.00
	489	1	001795__CP003256_00002|rep_cluster_451	1233	yes	100.00
	490	1	001796__CP000515_00073|rep_cluster_452	1230	yes	100.00
	491	1	001797__NC_017077_00004|rep_cluster_453	1230	yes	100.00
	492	1	001798__NC_009516_00002|rep_cluster_454	1230	yes	100.00
	493	1	001799__CP011628_00002|rep_cluster_455	1230	yes	100.00
	494	1	001800__NC_010370_00024|rep_cluster_455	1230	yes	100.00
	495	1	001801__CP017148|rep_cluster_456	1230	yes	100.00
	496	1	001802__AF022647|rep_cluster_457	1230	yes	100.00
	497	1	000180__NC_006830_00001|IncP	1227	yes	100.00
	498	1	000181__NC_007353_00037|IncP	1227	yes	100.00
	499	1	001589__NC_021910_00259|rep_cluster_287	1227	yes	100.00
	500	1	001806__CP020436_00025|rep_cluster_459	1227	yes	100.00
	501	1	001809__CP000619_00074|rep_cluster_460	1227	yes	100.00
	502	1	001810__CP013005_00006|rep_cluster_461	1227	yes	100.00
	503	1	001811__CP013007_00019|rep_cluster_461	1227	yes	100.00
	504	1	001812__CP017939|rep_cluster_463	1227	yes	100.00
	505	1	001813__CP010016|rep_cluster_465	1227	yes	100.00
	506	1	001814__CP013436|rep_cluster_465	1227	yes	100.00
	507	1	000175__JQ004408_00022|IncP	1224	yes	100.00
	508	1	000177__AB237782_00014|IncP	1224	yes	100.00
	509	1	000178__JX469829_00001|IncP	1224	yes	100.00
	510	1	000179__NC_001735_00020|IncP	1224	yes	100.00
	511	1	001803__AF159249|rep_cluster_457	1224	yes	100.00
	512	1	001815__LN679999_00011|rep_cluster_466	1224	yes	100.00
	513	1	001816__CP020332_00070|rep_cluster_467	1224	yes	100.00
	514	1	001817__NC_019313_00140|rep_cluster_468	1224	yes	100.00
	515	1	001818__CP002823_00001|rep_cluster_470	1224	yes	100.00
	516	1	001819__HG938357_00001|rep_cluster_471	1224	yes	100.00
	517	1	001820__CP013523_00221|rep_cluster_471	1224	yes	100.00
	518	1	001821__NC_018682_00001|rep_cluster_471	1224	yes	100.00
	519	1	001822__CP006987_00215|rep_cluster_471	1224	yes	100.00
	520	1	001823__CP000320_00270|rep_cluster_472	1224	yes	100.00
	521	1	001824__KU140623_00001|rep_cluster_473	1224	yes	100.00
	522	1	001828__CP007750|rep_cluster_475	1224	yes	100.00
	523	1	001830__CP003074|rep_cluster_476	1224	yes	100.00
	524	1	001831__CP002603_00001|rep_cluster_477	1224	yes	100.00
	525	1	001763__NC_003922_00014|rep_cluster_429	1221	yes	100.00
	526	1	001764__NC_014154_00037|rep_cluster_429	1221	yes	100.00
	527	1	001766__CP022425_00015|rep_cluster_429	1221	yes	100.00
	528	1	001767__KR106190_00002|rep_cluster_429	1221	yes	100.00
	529	1	001832__NC_009726_00050|rep_cluster_478	1221	yes	100.00
	530	1	001833__NC_011526_00036|rep_cluster_478	1221	yes	100.00
	531	1	001834__NC_002118_00003|rep_cluster_478	1221	yes	100.00
	532	1	001835__NC_010115_00029|rep_cluster_478	1221	yes	100.00
	533	1	001836__CP022370_00038|rep_cluster_479	1221	yes	100.00
	534	1	001838__CP015747|rep_cluster_480	1221	yes	100.00
	535	1	001839__KT325596|rep_cluster_481	1221	yes	100.00
	536	1	001840__JX101642|rep_cluster_482	1221	yes	100.00
	537	1	001841__CP013379|rep_cluster_483	1221	yes	100.00
	538	1	001843__CP001170|rep_cluster_484	1221	yes	100.00
	539	1	001844__CP010580|rep_cluster_484	1221	yes	100.00
	540	1	001847__CP000765|rep_cluster_485	1221	yes	100.00
	541	1	000100__NZ_CP016161_00012|IncFIB	1218	yes	100.00
	542	1	001025__CP018936_00008|rep_cluster_163	1218	yes	100.00
	543	1	001850__CP001980_00156|rep_cluster_487	1218	yes	100.00
	544	1	001851__KY515226|rep_cluster_488	1218	yes	100.00
	545	1	001856__NC_002147_00021|rep_cluster_490	1218	yes	100.00
	546	1	001857__NC_015258_00066|rep_cluster_490	1218	yes	100.00
	547	1	001859__NC_011991_00001|rep_cluster_491	1218	yes	100.00
	548	1	001860__NC_019313_00001|rep_cluster_492	1218	yes	100.00
	549	1	001861__CP002784_00283|rep_cluster_492	1218	yes	100.00
	550	1	001862__CP003935_00001|rep_cluster_492	1218	yes	100.00
	551	1	001863__CP000470_00108|rep_cluster_493	1218	yes	100.00
	552	1	001864__NC_015728_00001|rep_cluster_494	1218	yes	100.00
	553	1	001865__CP015746|rep_cluster_496	1218	yes	100.00
	554	1	001866__CP015743|rep_cluster_497	1218	yes	100.00
	555	1	001867__CP015742|rep_cluster_497	1218	yes	100.00
	556	1	001868__CP002787|rep_cluster_498	1218	yes	100.00
	557	1	001869__CP001018_00013|rep_cluster_499	1218	yes	100.00
	558	1	001584__CP013587_00411|rep_cluster_287	1215	yes	100.00
	559	1	001586__CP006988_00383|rep_cluster_287	1215	yes	100.00
	560	1	001588__NC_015742_00158|rep_cluster_287	1215	yes	100.00
	561	1	001590__U80928_00394|rep_cluster_287	1215	yes	100.00
	562	1	001805__CP012103_00018|rep_cluster_459	1215	yes	100.00
	563	1	001807__CP020747_00040|rep_cluster_459	1215	yes	100.00
	564	1	001842__CP010110|rep_cluster_484	1215	yes	100.00
	565	1	001852__AP017612_00001|rep_cluster_488	1215	yes	100.00
	566	1	001872__NC_006672_00052|rep_cluster_500	1215	yes	100.00
	567	1	001873__CP000391_00102|rep_cluster_501	1215	yes	100.00
	568	1	001874__CP000639_00001|rep_cluster_502	1215	yes	100.00
	569	1	001875__CP002822_00001|rep_cluster_503	1215	yes	100.00
	570	1	001876__NC_019336_00042|rep_cluster_505	1215	yes	100.00
	571	1	001877__CP022141_00060|rep_cluster_505	1215	yes	100.00
	572	1	001878__JQ418537_00057|rep_cluster_505	1215	yes	100.00
	573	1	001879__NC_009475_00001|rep_cluster_506	1215	yes	100.00
	574	1	001880__NC_007961_00030|rep_cluster_507	1215	yes	100.00
	575	1	001881__CP015090_00065|rep_cluster_508	1215	yes	100.00
	576	1	001882__CP001195_00091|rep_cluster_509	1215	yes	100.00
	577	1	001884__CP003916_00001|rep_cluster_510	1215	yes	100.00
	578	1	001885__CP022371_00050|rep_cluster_511	1215	yes	100.00
	579	1	001886__CP016288|rep_cluster_512	1215	yes	100.00
	580	1	001887__CP000762_00079|rep_cluster_513	1215	yes	100.00
	581	1	001888__CP015744|rep_cluster_514	1214	yes	100.00
	582	1	001889__CP015740|rep_cluster_515	1214	yes	100.00
	583	1	001484__CP006725|rep_cluster_216	1212	yes	100.00
	584	1	001804__NC_018687_00027|rep_cluster_459	1212	yes	100.00
	585	1	001891__NC_017494_00001|rep_cluster_516	1212	yes	100.00
	586	1	001892__CP022421_00013|rep_cluster_517	1212	yes	100.00
	587	1	001893__CP006836|rep_cluster_519	1212	yes	100.00
	588	1	001744__AF409136_00009|rep_cluster_414	1209	yes	100.00
	589	1	001895__AF116286_00005|rep_cluster_520	1209	yes	100.00
	590	1	001896__CP000689_00204|rep_cluster_521	1209	yes	100.00
	591	1	001897__CP004007_00002|rep_cluster_522	1209	yes	100.00
	592	1	001898__CR628338_00002|rep_cluster_522	1209	yes	100.00
	593	1	001899__CP009547_00243|rep_cluster_523	1209	yes	100.00
	594	1	001900__CP015368_00113|rep_cluster_525	1209	yes	100.00
	595	1	001901__CP001028_00076|rep_cluster_526	1209	yes	100.00
	596	1	001902__CP015374|rep_cluster_528	1209	yes	100.00
	597	1	001903__AP000581|rep_cluster_529	1209	yes	100.00
	598	1	001904__CP020860|rep_cluster_530	1209	yes	100.00
	599	1	001369__AP017921|rep_cluster_193	1206	yes	100.00
	600	1	001905__NC_009427_00189|rep_cluster_531	1206	yes	100.00
	601	1	001906__CP006372_00001|rep_cluster_533	1206	yes	100.00
	602	1	001907__CP000748_00003|rep_cluster_534	1206	yes	100.00
	603	1	001908__CP002398_00070|rep_cluster_535	1206	yes	100.00
	604	1	001909__CP011038_00001|rep_cluster_537	1206	yes	100.00
	605	1	001910__CP006971|rep_cluster_538	1206	yes	100.00
	606	1	001738__NC_017495_00001|rep_cluster_414	1203	yes	100.00
	607	1	001912__AP017656_00001|rep_cluster_541	1203	yes	100.00
	608	1	001913__CP016462_00028|rep_cluster_542	1203	yes	100.00
	609	1	001914__CP012701_00002|rep_cluster_542	1203	yes	100.00
	610	1	001916__CP009293_00342|rep_cluster_543	1203	yes	100.00
	611	1	001918__NC_013545_00001|rep_cluster_546	1203	yes	100.00
	612	1	001919__CP010859_00001|rep_cluster_547	1203	yes	100.00
	613	1	001920__NC_014035_00107|rep_cluster_548	1203	yes	100.00
	614	1	001921__NC_019364_00002|rep_cluster_549	1203	yes	100.00
	615	1	001923__CP009123_00132|rep_cluster_550	1203	yes	100.00
	616	1	001924__CP015040_00053|rep_cluster_551	1203	yes	100.00
	617	1	001925__CP000389_00095|rep_cluster_552	1203	yes	100.00
	618	1	001499__CP010872_00075|rep_cluster_231	1200	yes	100.00
	619	1	001926__NC_011984_00001|rep_cluster_553	1200	yes	100.00
	620	1	001939__AJ550509_00002|rep_cluster_554	1200	yes	100.00
	621	1	001943__AP018277_00006|rep_cluster_555	1200	yes	100.00
	622	1	001952__CP012651_00006|rep_cluster_556	1200	yes	100.00
	623	1	001953__CP013250_00105|rep_cluster_557	1200	yes	100.00
	624	1	001954__CP015042_00026|rep_cluster_558	1200	yes	100.00
	625	1	001955__AF416331_00126|rep_cluster_558	1200	yes	100.00
	626	1	001956__NC_011664_00038|rep_cluster_559	1200	yes	100.00
	627	1	001957__NC_016905_00028|rep_cluster_559	1200	yes	100.00
	628	1	001958__CP002768_00010|rep_cluster_559	1200	yes	100.00
	629	1	001959__CP000892_00023|rep_cluster_559	1200	yes	100.00
	630	1	001960__CP000754_00078|rep_cluster_559	1200	yes	100.00
	631	1	001962__CP006651_00002|rep_cluster_560	1200	yes	100.00
	632	1	001963__CP022418_00240|rep_cluster_562	1200	yes	100.00
	633	1	001964__CP009620_00002|rep_cluster_564	1200	yes	100.00
	634	1	001965__CP012664_00035|rep_cluster_565	1200	yes	100.00
	635	1	001966__CP014598|rep_cluster_567	1200	yes	100.00
	636	1	001927__CP016451_00026|rep_cluster_553	1197	yes	100.00
	637	1	001967__CP001880_00065|rep_cluster_569	1197	yes	100.00
	638	1	001972__KC954773_00009|rep_cluster_570	1197	yes	100.00
	639	1	001973__NC_010901_00064|rep_cluster_571	1197	yes	100.00
	640	1	001974__KR014105_00003|rep_cluster_573	1197	yes	100.00
	641	1	001975__CP004092_00108|rep_cluster_574	1197	yes	100.00
	642	1	001976__HG916853_00001|rep_cluster_577	1197	yes	100.00
	643	1	001979__CP015274|rep_cluster_578	1197	yes	100.00
	644	1	001980__CP014798_00109|rep_cluster_579	1194	yes	100.00
	645	1	001981__CP000834_00041|rep_cluster_579	1194	yes	100.00
	646	1	001982__CP004395_00001|rep_cluster_579	1194	yes	100.00
	647	1	001983__CP021432_00100|rep_cluster_579	1194	yes	100.00
	648	1	001984__CP010861_00001|rep_cluster_579	1194	yes	100.00
	649	1	001986__CP015008_00001|rep_cluster_580	1194	yes	100.00
	650	1	001987__CP010823_00016|rep_cluster_581	1194	yes	100.00
	651	1	001988__KM659091_00003|rep_cluster_582	1194	yes	100.00
	652	1	001989__CP015091_00041|rep_cluster_583	1194	yes	100.00
	653	1	001990__CP018781_00250|rep_cluster_584	1194	yes	100.00
	654	1	001992__AY270152|rep_cluster_585	1194	yes	100.00
	655	1	000691__NC_020556_00001|rep_cluster_137	1191	yes	100.00
	656	1	001993__CP021784_00001|rep_cluster_586	1191	yes	100.00
	657	1	001994__LT599052_00029|rep_cluster_588	1191	yes	100.00
	658	1	001996__NC_004528_00009|rep_cluster_589	1191	yes	100.00
	659	1	002015__EF066650_00001|rep_cluster_590	1191	yes	100.00
	660	1	002016__NC_007972_00001|rep_cluster_591	1191	yes	100.00
	661	1	002017__CP007238_00110|rep_cluster_592	1191	yes	100.00
	662	1	002018__CP017102_00131|rep_cluster_592	1191	yes	100.00
	663	1	002020__CP007070_00014|rep_cluster_593	1191	yes	100.00
	664	1	002024__JN835187|rep_cluster_594	1191	yes	100.00
	665	1	002027__CP001812|rep_cluster_595	1191	yes	100.00
	666	1	002028__CP015523|rep_cluster_596	1191	yes	100.00
	667	1	002029__NC_015704|rep_cluster_597	1191	yes	100.00
	668	1	001646__NC_006466|rep_cluster_332	1188	yes	100.00
	669	1	002019__JX683454_00001|rep_cluster_592	1188	yes	100.00
	670	1	002030__NC_009429_00614|rep_cluster_598	1188	yes	100.00
	671	1	002031__CP000833_00097|rep_cluster_599	1188	yes	100.00
	672	1	002032__CP010870_00044|rep_cluster_599	1188	yes	100.00
	673	1	002042__CP013558_00107|rep_cluster_600	1188	yes	100.00
	674	1	002043__CP013575_00124|rep_cluster_600	1188	yes	100.00
	675	1	002044__CP013596_00112|rep_cluster_600	1188	yes	100.00
	676	1	002045__CP022422_00078|rep_cluster_601	1188	yes	100.00
	677	1	002046__AP014659_00091|rep_cluster_602	1188	yes	100.00
	678	1	001846__NC_009673|rep_cluster_485	1185	yes	100.00
	679	1	001890__NC_015861_00001|rep_cluster_516	1185	yes	100.00
	680	1	002047__CP021133_00034|rep_cluster_604	1185	yes	100.00
	681	1	002048__CP020332_00001|rep_cluster_605	1185	yes	100.00
	682	1	002049__NC_007490_00051|rep_cluster_605	1185	yes	100.00
	683	1	002050__NC_019362_00001|rep_cluster_606	1185	yes	100.00
	684	1	002051__CP006655_00003|rep_cluster_607	1185	yes	100.00
	685	1	002052__CP015089_00076|rep_cluster_608	1185	yes	100.00
	686	1	002053__NC_020907_00001|rep_cluster_609	1185	yes	100.00
	687	1	002055__CP014801_00066|rep_cluster_610	1185	yes	100.00
	688	1	002057__CP022419_00196|rep_cluster_611	1185	yes	100.00
	689	1	002058__NC_022877_00028|rep_cluster_612	1182	yes	100.00
	690	1	002059__CP015092_00011|rep_cluster_613	1182	yes	100.00
	691	1	002061__CP022420_00034|rep_cluster_613	1182	yes	100.00
	692	1	002062__CP017423_00106|rep_cluster_614	1182	yes	100.00
	693	1	002063__CP012161_00001|rep_cluster_615	1182	yes	100.00
	694	1	002021__JX668988|rep_cluster_594	1179	yes	100.00
	695	1	002066__NC_020243_00001|rep_cluster_617	1179	yes	100.00
	696	1	002067__AB169976_00026|rep_cluster_618	1179	yes	100.00
	697	1	002068__CP002368_00001|rep_cluster_619	1179	yes	100.00
	698	1	002070__EF107516_00071|rep_cluster_620	1179	yes	100.00
	699	1	002071__NC_010368_00225|rep_cluster_621	1179	yes	100.00
	700	1	002072__NC_016594_00682|rep_cluster_622	1179	yes	100.00
	701	1	002073__CP011481_00094|rep_cluster_623	1179	yes	100.00
	702	1	002074__JX668987|rep_cluster_624	1179	yes	100.00
	703	1	002076__CP019314|rep_cluster_625	1179	yes	100.00
	704	1	002077__CP016897|rep_cluster_626	1179	yes	100.00
	705	1	002078__CP015595|rep_cluster_627	1179	yes	100.00
	706	1	002079__CP015276|rep_cluster_628	1179	yes	100.00
	707	1	002080__CP006906_00209|rep_cluster_630	1176	yes	100.00
	708	1	002081__DQ438985_00002|rep_cluster_631	1176	yes	100.00
	709	2	002083__CP016700_00001|rep_cluster_633	1176	yes	100.00
	709	2	repUS4_1_repA(pCI2000)_AF178424	1176	no	100.00
	710	1	002084__CP004394_00001|rep_cluster_634	1176	yes	100.00
	711	1	002086__LK056645_00077|rep_cluster_635	1176	yes	100.00
	712	1	002088__NC_023139_00001|rep_cluster_636	1176	yes	100.00
	713	1	002090__CP013108_00001|rep_cluster_637	1176	yes	100.00
	714	1	002091__CP009688|rep_cluster_638	1176	yes	100.00
	715	1	002069__CP003161_00001|rep_cluster_619	1173	yes	100.00
	716	1	002092__CU459140_00002|rep_cluster_639	1173	yes	100.00
	717	1	002095__NC_001277_00006|rep_cluster_640	1173	yes	100.00
	718	1	002096__NC_010523_00001|rep_cluster_640	1173	yes	100.00
	719	1	002097__NC_023143_00001|rep_cluster_641	1170	yes	100.00
	720	1	002098__CP017773|rep_cluster_643	1170	yes	100.00
	721	1	001022__CP009333_00086|rep_cluster_163	1167	yes	100.00
	722	1	001928__JQ821357|rep_cluster_554	1167	yes	100.00
	723	1	002100__JX847604_00011|rep_cluster_644	1167	yes	100.00
	724	1	002101__NC_004564_00056|rep_cluster_645	1167	yes	100.00
	725	1	001853__EF432638|rep_cluster_49	1164	yes	100.00
	726	1	001915__CP009294_00002|rep_cluster_542	1164	yes	100.00
	727	1	002102__AP017658_00105|rep_cluster_647	1164	yes	100.00
	728	1	002103__CP012540_00001|rep_cluster_648	1164	yes	100.00
	729	1	002105__CP000782_00001|rep_cluster_649	1164	yes	100.00
	730	1	002107__NC_021727_00037|rep_cluster_650	1164	yes	100.00
	731	1	002108__NC_014908|rep_cluster_652	1164	yes	100.00
	732	1	001743__AF306799_00002|rep_cluster_414	1161	yes	100.00
	733	1	001745__CP002369_00001|rep_cluster_414	1161	yes	100.00
	734	1	001938__AF001314_00001|rep_cluster_554	1161	yes	100.00
	735	1	001951__CP009908_00005|rep_cluster_556	1161	yes	100.00
	736	1	002109__GQ998872_00003|rep_cluster_655	1161	yes	100.00
	737	1	002110__KM007160_00048|rep_cluster_656	1161	yes	100.00
	738	1	002111__LN680000_00001|rep_cluster_657	1161	yes	100.00
	739	1	002113__KJ541070_00001|rep_cluster_658	1161	yes	100.00
	740	1	002114__GU198194|rep_cluster_659	1161	yes	100.00
	741	1	001747__HM021326_00001|rep_cluster_414	1158	yes	100.00
	742	2	001999__NC_014133_00015|rep_cluster_589	1158	yes	100.00
	742	2	rep31_2_LKI10596(LkipL4719)_CP001755	1158	no	100.00
	743	2	002120__JN172910_00016|rep_cluster_661	1158	yes	100.00
	743	2	repUS42_1_repB(pVF18)_JN172910	1158	no	100.00
	744	1	002121__KP984530_00005|rep_cluster_662	1158	yes	100.00
	745	1	002122__CR626928|rep_cluster_663	1158	yes	100.00
	746	1	001942__KF278750_00001|rep_cluster_554	1155	yes	100.00
	747	1	001995__LN890334_00001|rep_cluster_589	1155	yes	100.00
	748	2	001997__NC_010469_00005|rep_cluster_589	1155	yes	100.00
	748	2	rep31_1_LCKp400005(pLCK4)_DQ489739	1155	no	100.00
	749	1	001998__NC_014132_00002|rep_cluster_589	1155	yes	100.00
	750	1	002000__NC_016828_00016|rep_cluster_589	1155	yes	100.00
	751	1	002002__CP001753_00010|rep_cluster_589	1155	yes	100.00
	752	1	002003__CP002900_00004|rep_cluster_589	1155	yes	100.00
	753	1	002004__CP012874_00043|rep_cluster_589	1155	yes	100.00
	754	1	002005__CP012876_00012|rep_cluster_589	1155	yes	100.00
	755	1	002006__CP014614_00004|rep_cluster_589	1155	yes	100.00
	756	1	002007__CP015248_00002|rep_cluster_589	1155	yes	100.00
	757	1	002008__CP016601_00007|rep_cluster_589	1155	yes	100.00
	758	1	002009__CP018764_00014|rep_cluster_589	1155	yes	100.00
	759	1	002010__CP020733_00013|rep_cluster_589	1155	yes	100.00
	760	1	002012__CP021493_00020|rep_cluster_589	1155	yes	100.00
	761	1	002013__JN106352_00013|rep_cluster_589	1155	yes	100.00
	762	1	002123__AE001272_00061|rep_cluster_664	1155	yes	100.00
	763	1	002125__CP016535_00008|rep_cluster_665	1155	yes	100.00
	764	1	002126__CP022237_00004|rep_cluster_666	1155	yes	100.00
	765	1	002127__CP016693_00001|rep_cluster_667	1155	yes	100.00
	766	1	002128__NC_023147|rep_cluster_669	1155	yes	100.00
	767	1	001941__DQ089807_00009|rep_cluster_554	1152	yes	100.00
	768	1	001971__CP016721_00001|rep_cluster_570	1152	yes	100.00
	769	1	002115__NC_008436_00001|rep_cluster_660	1152	yes	100.00
	770	1	002124__CP016717_00001|rep_cluster_664	1152	yes	100.00
	771	1	000182__CP002151_00001|IncP	1149	yes	100.00
	772	1	001940__CP020608_00001|rep_cluster_554	1149	yes	100.00
	773	1	002082__CP016686_00001|rep_cluster_633	1149	yes	100.00
	774	1	002099__CP013660_00011|rep_cluster_644	1149	yes	100.00
	775	1	002130__CP016542_00008|rep_cluster_671	1149	yes	100.00
	776	1	002131__CP020032_00014|rep_cluster_672	1149	yes	100.00
	777	1	002132__U73041_00014|rep_cluster_673	1149	yes	100.00
	778	1	002142__CP000063|rep_cluster_674	1149	yes	100.00
	779	1	001969__NC_019436_00001|rep_cluster_570	1146	yes	100.00
	780	1	002060__CP016367_00001|rep_cluster_613	1146	yes	100.00
	781	1	002143__CP000944_00020|rep_cluster_675	1146	yes	100.00
	782	1	002144__CP001639_00020|rep_cluster_676	1146	yes	100.00
	783	1	002145__HG796773_00006|rep_cluster_677	1146	yes	100.00
	784	1	002146__NC_009669_00080|rep_cluster_678	1146	yes	100.00
	785	1	001917__CP009295_00001|rep_cluster_545	1143	yes	100.00
	786	1	002147__AF085719_00006|rep_cluster_680	1143	yes	100.00
	787	1	002148__CP012203_00039|rep_cluster_681	1143	yes	100.00
	788	1	002149__CP001512|rep_cluster_684	1143	yes	100.00
	789	1	002151__AY178757|rep_cluster_687	1140	yes	100.00
	790	1	002150__AM236083_00122|rep_cluster_685	1137	yes	100.00
	791	1	002152__NC_019906_00045|rep_cluster_688	1137	yes	100.00
	792	1	002155__NC_001370_00001|rep_cluster_689	1137	yes	100.00
	793	1	002159__JN872565|rep_cluster_690	1137	yes	100.00
	794	1	000067__CP000715_00002|Inc13	1134	yes	100.00
	795	1	002025__DQ318777|rep_cluster_594	1134	yes	100.00
	796	1	002134__HQ332528|rep_cluster_674	1134	yes	100.00
	797	1	002135__HQ332529|rep_cluster_674	1134	yes	100.00
	798	1	002137__AB479515|rep_cluster_674	1134	yes	100.00
	799	1	002138__AB479514|rep_cluster_674	1134	yes	100.00
	800	1	002139__AB480166|rep_cluster_674	1134	yes	100.00
	801	1	002140__HQ332530|rep_cluster_674	1134	yes	100.00
	802	1	002141__HQ332527|rep_cluster_674	1134	yes	100.00
	803	1	002160__NC_010333_00051|rep_cluster_691	1134	yes	100.00
	804	1	002161__CP009453|rep_cluster_694	1134	yes	100.00
	805	1	002162__CP006993|rep_cluster_695	1134	yes	100.00
	806	1	000183__CP001979_00003|IncP	1131	yes	100.00
	807	1	000184__CP003381_00006|IncP	1131	yes	100.00
	808	1	000185__NC_021918_00003|IncP	1131	yes	100.00
	809	1	002163__CP004038_00121|rep_cluster_697	1131	yes	100.00
	810	1	002164__HG813238_00001|rep_cluster_698	1131	yes	100.00
	811	1	002165__NC_009713_00001|rep_cluster_699	1131	yes	100.00
	812	1	002168__DQ318776|rep_cluster_701	1131	yes	100.00
	813	1	000068__KC255223_00002|Inc13	1128	yes	100.00
	814	1	002136__CP000065|rep_cluster_674	1128	yes	100.00
	815	1	002169__NC_014839_00262|rep_cluster_703	1128	yes	100.00
	816	1	002171__CP009038|rep_cluster_704	1128	yes	100.00
	817	1	002172__NC_015165|rep_cluster_705	1128	yes	100.00
	818	1	002133__NC_003353|rep_cluster_674	1125	yes	100.00
	819	1	002173__CP003562_00051|rep_cluster_706	1125	yes	100.00
	820	1	002175__NC_017468_00016|rep_cluster_707	1125	yes	100.00
	821	1	002183__CP011054_00192|rep_cluster_709	1125	yes	100.00
	822	1	002186__CP011594_00108|rep_cluster_711	1125	yes	100.00
	823	1	002187__CP012509|rep_cluster_715	1125	yes	100.00
	824	1	002188__NC_022348|rep_cluster_716	1125	yes	100.00
	825	1	001686__AP018208_00027|rep_cluster_37	1122	yes	100.00
	826	1	002189__AM157767_00028|rep_cluster_717	1122	yes	100.00
	827	1	002190__JQ432563_00001|rep_cluster_717	1122	yes	100.00
	828	1	002191__CP004359_00001|rep_cluster_718	1122	yes	100.00
	829	1	002192__CP012710_00003|rep_cluster_719	1122	yes	100.00
	830	1	002193__AP010660|rep_cluster_720	1122	yes	100.00
	831	1	002176__NZ_AVAB01000114_00021|rep_cluster_707	1119	yes	100.00
	832	1	002194__NC_005242_00020|rep_cluster_721	1119	yes	100.00
	833	1	002195__KJ830769_00008|rep_cluster_722	1119	yes	100.00
	834	1	002196__AY862436_00007|rep_cluster_723	1119	yes	100.00
	835	1	002197__KM659090_00001|rep_cluster_724	1119	yes	100.00
	836	1	002198__NC_009670_00103|rep_cluster_725	1119	yes	100.00
	837	1	002199__JQ621947|rep_cluster_727	1119	yes	100.00
	838	1	002200__NC_009507_00183|rep_cluster_728	1116	yes	100.00
	839	1	002201__DQ925488_00013|rep_cluster_729	1116	yes	100.00
	840	1	002203__CP009293_00001|rep_cluster_730	1116	yes	100.00
	841	1	002205__JX416328_00018|rep_cluster_731	1116	yes	100.00
	842	1	002206__JX416329_00023|rep_cluster_731	1116	yes	100.00
	843	1	002209__CP002553_00051|rep_cluster_732	1116	yes	100.00
	844	1	002210__KJ598491_00091|rep_cluster_733	1116	yes	100.00
	845	1	002170__CP014678|rep_cluster_704	1113	yes	100.00
	846	1	002208__NC_015221_00037|rep_cluster_732	1113	yes	100.00
	847	1	002211__NC_010606_00001|rep_cluster_734	1113	yes	100.00
	848	1	002212__CP002975_00001|rep_cluster_735	1113	yes	100.00
	849	1	002213__CP005090_00001|rep_cluster_736	1113	yes	100.00
	850	1	002215__CP013976_00087|rep_cluster_737	1113	yes	100.00
	851	1	002216__CP001090_00037|rep_cluster_739	1113	yes	100.00
	852	1	002218__EU149765|rep_cluster_740	1113	yes	100.00
	853	1	002219__AP006842|rep_cluster_741	1113	yes	100.00
	854	1	001991__KC935372|rep_cluster_585	1110	yes	100.00
	855	1	002220__NC_022111_01367|rep_cluster_742	1110	yes	100.00
	856	1	002221__NC_021212_00002|rep_cluster_743	1110	yes	100.00
	857	1	002222__KC170282_00001|rep_cluster_744	1110	yes	100.00
	858	1	002223__CP020440|rep_cluster_746	1110	yes	100.00
	859	1	002224__KM659098|rep_cluster_747	1110	yes	100.00
	860	1	002225__AP012036_00001|rep_cluster_748	1110	yes	100.00
	861	1	002226__CP000631_00106|rep_cluster_749	1110	yes	100.00
	862	1	001500__CP004396_00001|rep_cluster_231	1107	yes	100.00
	863	1	001783__NC_019018|rep_cluster_441	1107	yes	100.00
	864	1	002229__CP019324|rep_cluster_750	1107	yes	100.00
	865	1	002230__NC_019017|rep_cluster_751	1107	yes	100.00
	866	1	000069__NC_017670_00001|Inc13	1104	yes	100.00
	867	1	001978__CP015270|rep_cluster_578	1104	yes	100.00
	868	1	002022__JF827298|rep_cluster_594	1104	yes	100.00
	869	1	002023__JX668989|rep_cluster_594	1104	yes	100.00
	870	1	002026__EF426473|rep_cluster_594	1104	yes	100.00
	871	1	002075__EF426472|rep_cluster_624	1104	yes	100.00
	872	1	002174__CP006038_00005|rep_cluster_707	1104	yes	100.00
	873	1	002177__CP014900|rep_cluster_707	1104	yes	100.00
	874	1	002231__NC_014818_00045|rep_cluster_753	1104	yes	100.00
	875	1	002232__NC_019376_00020|rep_cluster_754	1104	yes	100.00
	876	1	002233__CP009824_00001|rep_cluster_755	1104	yes	100.00
	877	1	002234__CP006697_00017|rep_cluster_755	1104	yes	100.00
	878	1	002235__CP010006|rep_cluster_757	1104	yes	100.00
	879	1	000092__CP025470|IncA/C2	1101	yes	100.00
	880	1	002089__CP016366_00001|rep_cluster_636	1101	yes	100.00
	881	1	002236__JQ418524_00004|rep_cluster_759	1101	yes	100.00
	882	1	002238__CP018795_00001|rep_cluster_760	1101	yes	100.00
	883	1	002239__CP000149_00001|rep_cluster_761	1101	yes	100.00
	884	1	002240__CP011123|rep_cluster_762	1101	yes	100.00
	885	1	002241__CP019879|rep_cluster_762	1101	yes	100.00
	886	1	002242__CP012254|rep_cluster_763	1101	yes	100.00
	887	1	000212__CP012556_00176|IncU	1098	yes	100.00
	888	1	002214__JN180627_00016|rep_cluster_736	1095	yes	100.00
	889	1	002243__GQ900389_00041|rep_cluster_765	1095	yes	100.00
	890	1	002245__CP017023|rep_cluster_766	1095	yes	100.00
	891	1	002246__CP002527_00272|rep_cluster_767	1095	yes	100.00
	892	1	002247__CP001360_00022|rep_cluster_768	1095	yes	100.00
	893	1	002248__CP016085_00007|rep_cluster_768	1095	yes	100.00
	894	1	000186__NC_014621_00248|IncP	1092	yes	100.00
	895	1	001784__AP017625|rep_cluster_441	1092	yes	100.00
	896	1	002250__CP003067_00077|rep_cluster_770	1092	yes	100.00
	897	1	002251__CP007798_00080|rep_cluster_771	1092	yes	100.00
	898	1	000140__HQ896493_00019|IncI1	1089	yes	100.00
	899	1	000143__NZ_CP003425_00008|IncI1	1089	yes	100.00
	900	1	000187__AP003017_00244|IncP	1089	yes	100.00
	901	1	002244__NC_013327_00008|rep_cluster_765	1089	yes	100.00
	902	1	002252__AP018239_00044|rep_cluster_776	1089	yes	100.00
	903	1	002253__AP018266_00015|rep_cluster_776	1089	yes	100.00
	904	1	002254__JQ432564_00001|rep_cluster_777	1089	yes	100.00
	905	1	002255__CP003044_00001|rep_cluster_778	1089	yes	100.00
	906	1	002256__CP015757|rep_cluster_779	1089	yes	100.00
	907	1	002258__EF407947|rep_cluster_780	1089	yes	100.00
	908	1	002260__CP010418_00002|rep_cluster_782	1086	yes	100.00
	909	1	002261__LN735562_00001|rep_cluster_783	1086	yes	100.00
	910	1	002262__CP020476_00032|rep_cluster_784	1086	yes	100.00
	911	1	002263__DQ787205|rep_cluster_785	1086	yes	100.00
	912	1	000091__NZ_CP006665|IncA/C2	1083	yes	100.00
	913	1	001656__HM021331|rep_cluster_342	1083	yes	100.00
	914	1	001739__AF306799|rep_cluster_414	1083	yes	100.00
	915	1	001937__CP016710|rep_cluster_554	1083	yes	100.00
	916	1	002116__HE651325|rep_cluster_660	1083	yes	100.00
	917	1	002117__AP017399|rep_cluster_660	1083	yes	100.00
	918	1	002118__AF001314|rep_cluster_660	1083	yes	100.00
	919	1	002119__FJ685617|rep_cluster_660	1083	yes	100.00
	920	1	002264__NZ_CP013914_00011|rep_cluster_787	1083	yes	100.00
	921	1	002265__AP018300_00028|rep_cluster_788	1083	yes	100.00
	922	1	002266__CP002436_00195|rep_cluster_789	1083	yes	100.00
	923	1	002267__CP006727|rep_cluster_792	1080	yes	100.00
	924	1	001929__CP016741|rep_cluster_554	1078	yes	100.00
	925	1	000144__CP015838_00058|IncI1	1077	yes	100.00
	926	1	000145__HE610900_00001|IncI1	1077	yes	100.00
	927	1	001740__U35629|rep_cluster_414	1077	yes	100.00
	928	1	001741__X96948|rep_cluster_414	1077	yes	100.00
	929	1	001742__CP016744|rep_cluster_414	1077	yes	100.00
	930	1	001930__HG974440|rep_cluster_554	1077	yes	100.00
	931	1	001931__DQ089807|rep_cluster_554	1077	yes	100.00
	932	1	001932__CP016742|rep_cluster_554	1077	yes	100.00
	933	1	001933__KF278750|rep_cluster_554	1077	yes	100.00
	934	1	001934__CP016705|rep_cluster_554	1077	yes	100.00
	935	1	001935__KM007159|rep_cluster_554	1077	yes	100.00
	936	1	001936__L02920|rep_cluster_554	1077	yes	100.00
	937	1	001944__MF150537|rep_cluster_556	1077	yes	100.00
	938	1	001945__AF142640|rep_cluster_556	1077	yes	100.00
	939	1	001946__KX138410|rep_cluster_556	1077	yes	100.00
	940	1	001947__CP014892|rep_cluster_556	1077	yes	100.00
	941	1	001948__CP012651|rep_cluster_556	1077	yes	100.00
	942	1	001949__JN172912|rep_cluster_556	1077	yes	100.00
	943	1	001950__JQ821356|rep_cluster_556	1077	yes	100.00
	944	1	001970__KT717888|rep_cluster_570	1077	yes	100.00
	945	1	002268__CP007001_00001|rep_cluster_793	1077	yes	100.00
	946	1	002269__NC_008052_00001|rep_cluster_795	1077	yes	100.00
	947	1	002270__LC316981|rep_cluster_796	1077	yes	100.00
	948	1	002271__LC316980|rep_cluster_796	1077	yes	100.00
	949	1	002272__CP016716|rep_cluster_797	1077	yes	100.00
	950	1	002273__CP016708|rep_cluster_798	1077	yes	100.00
	951	1	002274__CP016747|rep_cluster_798	1077	yes	100.00
	952	1	002276__U26550|rep_cluster_799	1077	yes	100.00
	953	1	002277__AF243383|rep_cluster_799	1077	yes	100.00
	954	1	002278__CP002366|rep_cluster_799	1077	yes	100.00
	955	1	002280__CP016723|rep_cluster_799	1077	yes	100.00
	956	1	002283__Z22704|rep_cluster_800	1077	yes	100.00
	957	1	002284__CP021190|rep_cluster_802	1077	yes	100.00
	958	1	002285__CP013486|rep_cluster_803	1077	yes	100.00
	959	1	002286__CP003743_00127|rep_cluster_804	1077	yes	100.00
	960	1	002275__CP016694|rep_cluster_798	1076	yes	100.00
	961	1	002228__CP018330|rep_cluster_750	1074	yes	100.00
	962	1	002279__AF242367|rep_cluster_799	1074	yes	100.00
	963	1	002287__NZ_CM001480_00003|rep_cluster_806	1074	yes	100.00
	964	1	002288__NZ_CM003470_00143|rep_cluster_807	1074	yes	100.00
	965	1	002289__NZ_CP014128_00156|rep_cluster_807	1074	yes	100.00
	966	1	002290__CP001893_00145|rep_cluster_807	1074	yes	100.00
	967	1	002291__CP016892_00063|rep_cluster_807	1074	yes	100.00
	968	1	002292__HG796334_00003|rep_cluster_808	1074	yes	100.00
	969	1	002293__NC_011336_00001|rep_cluster_809	1074	yes	100.00
	970	1	002295__CP016354_00165|rep_cluster_810	1074	yes	100.00
	971	1	002296__CP018790_00001|rep_cluster_811	1074	yes	100.00
	972	1	000101__NZ_CP012345_00042|IncFIB	1071	yes	100.00
	973	1	002297__NC_020250|rep_cluster_814	1071	yes	100.00
	974	1	002298__JQ696952|rep_cluster_814	1071	yes	100.00
	975	1	002299__NC_021722_00001|rep_cluster_816	1071	yes	100.00
	976	1	002300__CP001717_00035|rep_cluster_818	1071	yes	100.00
	977	1	002302__CP017783|rep_cluster_820	1071	yes	100.00
	978	1	000188__NC_013973_00002|IncP	1068	yes	100.00
	979	1	002303__CP007602_00059|rep_cluster_822	1068	yes	100.00
	980	1	002304__CP012663_00023|rep_cluster_823	1068	yes	100.00
	981	1	002305__CP021186|rep_cluster_824	1068	yes	100.00
	982	1	000090__FJ705807_00003|IncA/C2	1065	yes	100.00
	983	1	000104__CP010386_00052|IncFIB	1065	yes	100.00
	984	1	002306__NC_011148_00034|rep_cluster_827	1065	yes	100.00
	985	1	002307__FP236830_00001|rep_cluster_828	1065	yes	100.00
	986	1	002308__CP003262_00001|rep_cluster_829	1065	yes	100.00
	987	1	002310__FM162592_00001|rep_cluster_830	1065	yes	100.00
	988	1	002311__NC_019341_00039|rep_cluster_831	1065	yes	100.00
	989	1	002312__CP006371_00003|rep_cluster_832	1065	yes	100.00
	990	2	002204__CP000424_00030|rep_cluster_731	1062	yes	100.00
	990	2	repUS74_1_LSEIA15(ATCC334p1)_CP000424	1062	no	100.00
	991	1	002313__CP007125_00015|rep_cluster_833	1062	yes	100.00
	992	1	002314__KM659093|rep_cluster_835	1062	yes	100.00
	993	1	002315__AY951984|rep_cluster_836	1062	yes	100.00
	994	1	002316__CP002482_00194|rep_cluster_837	1062	yes	100.00
	995	1	002317__AP018182_00098|rep_cluster_838	1059	yes	100.00
	996	1	002319__CP000121_00233|rep_cluster_838	1059	yes	100.00
	997	1	002320__FQ859182_00001|rep_cluster_839	1059	yes	100.00
	998	1	002322__NC_004997_00002|rep_cluster_840	1059	yes	100.00
	999	1	002323__CP020868_00001|rep_cluster_840	1059	yes	100.00
	1000	1	002325__NC_015319_00029|rep_cluster_842	1059	yes	100.00
	1001	1	002326__CP007002|rep_cluster_843	1059	yes	100.00
	1002	1	002327__NC_014750|rep_cluster_844	1059	yes	100.00
	1003	1	002328__CP009637|rep_cluster_845	1059	yes	100.00
	1004	1	000102__NC_003385_00128|IncFIB	1056	yes	100.00
	1005	1	000103__CP010244_00032|IncFIB	1056	yes	100.00
	1006	1	000105__NC_011917_00001|IncFIB	1056	yes	100.00
	1007	1	000148__NC_021488_00028|IncL/M	1056	yes	100.00
	1008	1	000189__NC_010123_00010|IncP	1056	yes	100.00
	1009	1	002329__NC_021992_00012|rep_cluster_848	1056	yes	100.00
	1010	1	002330__NC_009351_00001|rep_cluster_849	1056	yes	100.00
	1011	1	002333__NC_017475_00030|rep_cluster_850	1056	yes	100.00
	1012	1	002334__CP007768_00001|rep_cluster_851	1056	yes	100.00
	1013	1	002335__EF050075_00003|rep_cluster_853	1056	yes	100.00
	1014	1	002336__CP021189_00011|rep_cluster_855	1056	yes	100.00
	1015	1	002337__CP001343_00126|rep_cluster_856	1056	yes	100.00
	1016	1	002338__CP000105_00012|rep_cluster_857	1053	yes	100.00
	1017	1	002339__CP013487_00075|rep_cluster_858	1053	yes	100.00
	1018	1	002341__CP014797_00155|rep_cluster_861	1053	yes	100.00
	1019	1	002342__NC_017580|rep_cluster_862	1053	yes	100.00
	1020	1	002011__CP020734_00001|rep_cluster_589	1050	yes	100.00
	1021	2	002343__NC_022879_00117|rep_cluster_863	1050	yes	100.00
	1021	2	repUS71_1_repA(pQY182)_AP013037	1050	no	100.00
	1022	1	002344__NC_006139_00002|rep_cluster_864	1050	yes	100.00
	1023	1	002345__NC_016819_00008|rep_cluster_865	1050	yes	100.00
	1024	1	002346__NC_009966_00001|rep_cluster_866	1050	yes	100.00
	1025	1	002347__CP001920_00047|rep_cluster_867	1050	yes	100.00
	1026	1	002348__CP014988|rep_cluster_869	1050	yes	100.00
	1027	1	002350__DQ859906|rep_cluster_870	1050	yes	100.00
	1028	1	002351__CU468130_00001|rep_cluster_871	1047	yes	100.00
	1029	1	002352__HG796364_00001|rep_cluster_872	1047	yes	100.00
	1030	1	002353__NC_012219_00060|rep_cluster_873	1047	yes	100.00
	1031	1	002354__AY858987_00013|rep_cluster_874	1047	yes	100.00
	1032	1	002355__CP015699_00010|rep_cluster_876	1047	yes	100.00
	1033	1	002356__CP013482|rep_cluster_877	1047	yes	100.00
	1034	1	002357__CP017375|rep_cluster_878	1046	yes	100.00
	1035	1	000070__AF030624_00001|Inc13	1044	yes	100.00
	1036	1	001700__AB479513|rep_cluster_380	1044	yes	100.00
	1037	1	001787__GU066867|rep_cluster_444	1044	yes	100.00
	1038	1	002358__NC_017965_00046|rep_cluster_879	1044	yes	100.00
	1039	1	002360__NC_014832_00001|rep_cluster_881	1044	yes	100.00
	1040	1	002361__CP000666_00015|rep_cluster_882	1044	yes	100.00
	1041	1	002362__CP000476_00145|rep_cluster_884	1044	yes	100.00
	1042	1	002363__CP014527|rep_cluster_886	1044	yes	100.00
	1043	1	002364__CP020003|rep_cluster_887	1044	yes	100.00
	1044	1	002064__CP001909_00007|rep_cluster_617	1041	yes	100.00
	1045	1	002365__NC_010908_00001|rep_cluster_888	1041	yes	100.00
	1046	2	002366__KY595966_00031|rep_cluster_889	1041	yes	100.00
	1046	2	rep17_1_CDS29(pRUM)_AF507977	1041	no	100.00
	1047	1	002367__KP842560_00021|rep_cluster_889	1041	yes	100.00
	1048	1	002371__CP002662_00002|rep_cluster_890	1041	yes	100.00
	1049	1	002372__CP009363_00012|rep_cluster_891	1041	yes	100.00
	1050	1	002373__CP014238_00040|rep_cluster_892	1041	yes	100.00
	1051	2	002374__CP004064_00076|rep_cluster_893	1041	yes	100.00
	1051	2	repUS15_2_repA(pNB2354p1)_CP004064	1041	no	100.00
	1052	1	002375__NC_007615_00019|rep_cluster_894	1041	yes	100.00
	1053	1	002378__KF192842_00001|rep_cluster_896	1041	yes	100.00
	1054	1	002380__CP007124_00056|rep_cluster_898	1041	yes	100.00
	1055	1	002381__CP001908|rep_cluster_899	1041	yes	100.00
	1056	1	002382__CP003758|rep_cluster_899	1041	yes	100.00
	1057	1	000071__AB125215_00001|Inc13	1038	yes	100.00
	1058	1	002376__NC_008050_00001|rep_cluster_896	1038	yes	100.00
	1059	1	002377__NC_008438_00001|rep_cluster_896	1038	yes	100.00
	1060	1	002379__CP007187_00001|rep_cluster_896	1038	yes	100.00
	1061	1	002386__CP000718_00001|rep_cluster_901	1038	yes	100.00
	1062	1	002387__CP000534_00017|rep_cluster_902	1038	yes	100.00
	1063	1	002388__CP010908_00007|rep_cluster_903	1038	yes	100.00
	1064	1	002389__NC_011759_00077|rep_cluster_904	1038	yes	100.00
	1065	1	002390__CP013915_00087|rep_cluster_904	1038	yes	100.00
	1066	1	002391__CP022288_00024|rep_cluster_905	1038	yes	100.00
	1067	1	002392__CP003955_00009|rep_cluster_906	1038	yes	100.00
	1068	1	002393__CP001188|rep_cluster_909	1038	yes	100.00
	1069	2	002369__NC_021995_00001|rep_cluster_889	1035	yes	100.00
	1069	2	rep17_3_repA(Aus0085p2)_CP006622	1035	no	100.00
	1070	1	002395__NC_013387_00031|rep_cluster_910	1035	yes	100.00
	1071	1	002397__NC_006975_00002|rep_cluster_912	1035	yes	100.00
	1072	1	002398__CP014799_00019|rep_cluster_914	1035	yes	100.00
	1073	1	002400__CP004397_00001|rep_cluster_914	1035	yes	100.00
	1074	1	002403__CP020481_00002|rep_cluster_916	1035	yes	100.00
	1075	1	002405__NC_016600_00026|rep_cluster_917	1035	yes	100.00
	1076	1	002406__KX711616|rep_cluster_918	1035	yes	100.00
	1077	1	002407__CP014068|rep_cluster_919	1035	yes	100.00
	1078	1	002410__CP003690|rep_cluster_920	1035	yes	100.00
	1079	1	002411__NZ_CM002281_00016|rep_cluster_921	1032	yes	100.00
	1080	1	002412__CP014800_00008|rep_cluster_922	1032	yes	100.00
	1081	1	002413__CP012863_00026|rep_cluster_923	1032	yes	100.00
	1082	1	002414__CP011053_00245|rep_cluster_924	1032	yes	100.00
	1083	1	000072__NC_017072_00001|Inc13	1029	yes	100.00
	1084	1	000147__CP006264_00003|IncI2	1029	yes	100.00
	1085	1	000190__NC_002098_00005|IncP	1029	yes	100.00
	1086	2	000227__KU302800_00001|IncX6	1029	yes	100.00
	1086	2	IncX6_1__KU302800	1029	no	100.00
	1087	1	001508__CP011869_00107|rep_cluster_235	1029	yes	100.00
	1088	1	002401__AY948116_00003|rep_cluster_916	1029	yes	100.00
	1089	1	002402__CP007186_00001|rep_cluster_916	1029	yes	100.00
	1090	1	002404__CP017028_00001|rep_cluster_916	1029	yes	100.00
	1091	1	002415__NC_006822_00001|rep_cluster_928	1029	yes	100.00
	1092	1	002417__CP010325_00045|rep_cluster_930	1029	yes	100.00
	1093	1	002418__NZ_CP006570_00387|rep_cluster_931	1029	yes	100.00
	1094	1	002419__JQ394981|rep_cluster_933	1029	yes	100.00
	1095	1	001848__CP020760|rep_cluster_485	1028	yes	100.00
	1096	1	000073__AF036712_00003|Inc13	1026	yes	100.00
	1097	1	000075__NC_004932_00003|Inc13	1026	yes	100.00
	1098	1	000076__NZ_APAS01000019_00004|Inc13	1026	yes	100.00
	1099	1	001977__CP015271|rep_cluster_578	1026	yes	100.00
	1100	2	002420__CP003354_00001|rep_cluster_935	1026	yes	100.00
	1100	2	rep14a_4_rep(AUS0004p3)_CP003354	1026	no	100.00
	1101	2	002421__GU237136_00023|rep_cluster_936	1026	yes	100.00
	1101	2	rep23_1_rep(pPR9)_GU237136	1026	no	100.00
	1102	1	002422__NC_012528_00290|rep_cluster_937	1026	yes	100.00
	1103	1	002423__AB256957_00002|rep_cluster_938	1026	yes	100.00
	1104	1	002424__AF359574|rep_cluster_940	1026	yes	100.00
	1105	1	000077__AJ577854_00009|Inc13	1023	yes	100.00
	1106	1	000078__NC_005308_00008|Inc13	1023	yes	100.00
	1107	1	000133__NC_008791_00085|IncFII	1023	yes	100.00
	1108	1	002426__CP019212_00001|rep_cluster_943	1023	yes	100.00
	1109	1	002427__EU327398_00006|rep_cluster_943	1023	yes	100.00
	1110	1	002429__CP000317_00150|rep_cluster_944	1023	yes	100.00
	1111	1	002430__NC_015592_00083|rep_cluster_946	1023	yes	100.00
	1112	1	002431__CP001054_00163|rep_cluster_948	1023	yes	100.00
	1113	1	002432__JQ782192|rep_cluster_949	1023	yes	100.00
	1114	1	002434__CP017855|rep_cluster_950	1023	yes	100.00
	1115	1	002435__CP022516|rep_cluster_952	1023	yes	100.00
	1116	1	000074__NC_001764_00001|Inc13	1020	yes	100.00
	1117	1	000134__CP000654_00138|IncFII	1020	yes	100.00
	1118	1	001849__CP001178|rep_cluster_485	1020	yes	100.00
	1119	1	002436__NC_012529_00118|rep_cluster_954	1020	yes	100.00
	1120	1	002437__CU468232_00025|rep_cluster_955	1020	yes	100.00
	1121	1	002438__NC_009705_00164|rep_cluster_957	1020	yes	100.00
	1122	1	002439__AB910391_00009|rep_cluster_958	1020	yes	100.00
	1123	1	002441__NC_021231_00046|rep_cluster_959	1020	yes	100.00
	1124	1	002442__AP014954_00001|rep_cluster_959	1020	yes	100.00
	1125	1	002443__CP006922_00079|rep_cluster_959	1020	yes	100.00
	1126	1	002444__CP020359_00082|rep_cluster_959	1020	yes	100.00
	1127	1	002446__KU356480_00111|rep_cluster_960	1020	yes	100.00
	1128	1	002447__NC_002109_00002|rep_cluster_961	1020	yes	100.00
	1129	1	002448__NC_014841_00053|rep_cluster_962	1020	yes	100.00
	1130	1	002449__NC_019012_00089|rep_cluster_963	1020	yes	100.00
	1131	1	002450__CP004394_00123|rep_cluster_964	1020	yes	100.00
	1132	1	002451__CP011046_00011|rep_cluster_966	1020	yes	100.00
	1133	1	002452__AB082959|rep_cluster_967	1020	yes	100.00
	1134	1	002453__CP020445|rep_cluster_969	1020	yes	100.00
	1135	1	000081__NC_011363_00001|Inc13	1017	yes	100.00
	1136	1	001858__CP000630_00134|rep_cluster_490	1017	yes	100.00
	1137	2	002455__NC_002630_00002|rep_cluster_971	1017	yes	100.00
	1137	2	rep8a_1_EP002(pAM373)_NC002630	1017	no	100.00
	1138	1	002456__AP012553_00041|rep_cluster_972	1017	yes	100.00
	1139	1	002457__KP942676_00094|rep_cluster_973	1017	yes	100.00
	1140	1	002458__NC_007206_00012|rep_cluster_974	1017	yes	100.00
	1141	1	002459__AF447808_00011|rep_cluster_974	1017	yes	100.00
	1142	1	002460__CP015884|rep_cluster_976	1017	yes	100.00
	1143	1	002461__CP019316|rep_cluster_977	1017	yes	100.00
	1144	1	000135__NC_014107_00001|IncFII	1014	yes	100.00
	1145	1	002440__CP000729_00012|rep_cluster_958	1014	yes	100.00
	1146	2	002463__CP002494_00007|rep_cluster_980	1014	yes	100.00
	1146	2	rep9b_2_prgW(EF62pC)_CP002494	1014	no	100.00
	1147	2	002465__NC_013533_00001|rep_cluster_980	1014	yes	100.00
	1147	2	rep9b_1_prgW(pBEE99)_GU046453	1014	no	100.00
	1148	1	002466__KR262062_00008|rep_cluster_982	1014	yes	100.00
	1149	1	002467__CP009359|rep_cluster_986	1014	yes	100.00
	1150	1	002468__KY018598|rep_cluster_987	1014	yes	100.00
	1151	1	000082__NC_020289_00001|Inc13	1011	yes	100.00
	1152	1	000106__CP022118|IncFIB	1011	yes	100.00
	1153	1	000107__CP014778_00094|IncFIB	1011	yes	100.00
	1154	1	000108__NC_014107_00054|IncFIB	1011	yes	100.00
	1155	1	000109__NC_015963_00158|IncFIB	1011	yes	100.00
	1156	2	002464__NC_004671_00001|rep_cluster_980	1011	yes	100.00
	1156	2	rep9b_4_repA2(pTEF2)_AE016831	1011	no	100.00
	1157	1	002469__NC_015168_00003|rep_cluster_988	1011	yes	100.00
	1158	1	002471__CP001165_00001|rep_cluster_991	1011	yes	100.00
	1159	2	002472__AE016833_00001|rep_cluster_992	1011	yes	100.00
	1159	2	rep9a_1_repA(pAD1)_L01794	1011	no	100.00
	1160	1	002474__CP000160_00001|rep_cluster_993	1011	yes	100.00
	1161	1	002475__NC_001988_00176|rep_cluster_994	1011	yes	100.00
	1162	1	002480__NC_019220_00009|rep_cluster_995	1011	yes	100.00
	1163	1	002481__EU043115_00004|rep_cluster_996	1011	yes	100.00
	1164	1	002482__JQ418526_00004|rep_cluster_997	1011	yes	100.00
	1165	1	002483__CP018916_00050|rep_cluster_998	1011	yes	100.00
	1166	1	000222__CP010880_00038|IncX4	1008	yes	100.00
	1167	1	000235__NC_015063_00034|rep_cluster_1002	1008	yes	100.00
	1168	1	000236__NZ_FO818638_00001|rep_cluster_1003	1008	yes	100.00
	1169	1	000237__NC_006145_00001|rep_cluster_1004	1008	yes	100.00
	1170	1	000238__CP015323_00059|rep_cluster_1005	1008	yes	100.00
	1171	1	000239__CP006248_00036|rep_cluster_1006	1008	yes	100.00
	1172	1	000241__CP015043_00038|rep_cluster_1008	1008	yes	100.00
	1173	1	000243__NC_004923_00006|rep_cluster_1010	1008	yes	100.00
	1174	1	000244__GQ468939_00003|rep_cluster_1011	1008	yes	100.00
	1175	1	000245__GQ866235_00014|rep_cluster_1012	1008	yes	100.00
	1176	1	000246__KX753679_00001|rep_cluster_1012	1008	yes	100.00
	1177	1	000247__NC_014213_00028|rep_cluster_1013	1008	yes	100.00
	1178	1	000248__JN172928|rep_cluster_1014	1008	yes	100.00
	1179	1	000249__CP000835_00064|rep_cluster_1015	1008	yes	100.00
	1180	1	002409__CP001180|rep_cluster_920	1008	yes	100.00
	1181	1	002473__NZ_ASWX01000006_00065|rep_cluster_992	1008	yes	100.00
	1182	1	000223__CP022729_00007|IncX4	1005	yes	100.00
	1183	1	000250__NC_008042_00016|rep_cluster_1016	1005	yes	100.00
	1184	2	000253__NC_004562_00001|rep_cluster_1017	1005	yes	100.00
	1184	2	rep21_2_rep(pNVH01)_AJ512814	1005	no	100.00
	1185	2	000254__NC_007769_00001|rep_cluster_1017	1005	yes	100.00
	1185	2	rep21_16_rep(pLNU2)_AM184100	1005	no	100.00
	1186	2	000255__NC_007770_00001|rep_cluster_1017	1005	yes	100.00
	1186	2	rep21_18_rep(pLNU3)_AM184101	1005	no	100.00
	1187	2	000256__NC_008352_00001|rep_cluster_1017	1005	yes	100.00
	1187	2	rep21_17_rep(pLNU8)_AM399080	1005	no	100.00
	1188	2	000262__NC_007169_00002|rep_cluster_1017	1005	yes	100.00
	1188	2	rep21_25_rep(pSHaeA)_AP006717	1005	no	100.00
	1189	1	000264__NC_017336_00001|rep_cluster_1017	1005	yes	100.00
	1190	2	000265__NC_019146_00001|rep_cluster_1017	1005	yes	100.00
	1190	2	rep21_28_rep(pUR5425)_JQ861958	1005	no	100.00
	1191	2	000268__U32369_00002|rep_cluster_1018	1005	yes	100.00
	1191	2	rep22_1b_repB(pAMalpha1)_AF503772	1005	no	100.00
	1192	1	000269__AB646744_00001|rep_cluster_1019	1005	yes	100.00
	1193	1	000271__NC_015955_00447|rep_cluster_1020	1005	yes	100.00
	1194	1	000272__CP000467_00004|rep_cluster_1021	1005	yes	100.00
	1195	1	000273__KT937281_00001|rep_cluster_1022	1005	yes	100.00
	1196	1	000274__JF268689_00001|rep_cluster_1023	1005	yes	100.00
	1197	1	000275__CP015602|rep_cluster_1024	1005	yes	100.00
	1198	1	000088__AP009488_00001|Inc4	1002	yes	100.00
	1199	1	000208__NC_020123_00061|IncT	1002	yes	100.00
	1200	2	000276__CP002493_00001|rep_cluster_1027	1002	yes	100.00
	1200	2	rep9c_4_prgW(EF62pB)_CP002493	1002	no	100.00
	1201	1	000277__KT290268_00005|rep_cluster_1027	1002	yes	100.00
	1202	2	000260__GQ900396|rep_cluster_1017	999	yes	100.00
	1202	2	rep21_1_rep(pWBG754)_GQ900396	999	no	100.00
	1203	1	000278__CP000265_00055|rep_cluster_1029	999	yes	100.00
	1204	1	000280__AP017383_00001|rep_cluster_1030	999	yes	100.00
	1205	1	000281__CP014237_00026|rep_cluster_1031	999	yes	100.00
	1206	1	000282__KP670395_00022|rep_cluster_1032	999	yes	100.00
	1207	1	000283__CP015094_00006|rep_cluster_1033	999	yes	100.00
	1208	1	000284__LC075345|rep_cluster_1039	999	yes	100.00
	1209	1	000286__CP019145|rep_cluster_1041	999	yes	100.00
	1210	1	000287__CP014843|rep_cluster_1042	999	yes	100.00
	1211	2	000257__NC_005020_00001|rep_cluster_1017	996	yes	100.00
	1211	2	rep21_12_rep(pKH3)_AF151117	996	no	100.00
	1212	2	000258__NC_013297_00004|rep_cluster_1017	996	yes	100.00
	1212	2	rep21_22_CDS1(pUSA01)_NC007790	996	no	100.00
	1213	2	000259__NC_013375_00001|rep_cluster_1017	996	yes	100.00
	1213	2	rep21_9_rep(pKH12)_EU168704	996	no	100.00
	1214	2	000266__NC_022227_00004|rep_cluster_1017	996	yes	100.00
	1214	2	rep21_24_rep(CN1_plasmid2)_NC_022227	996	no	100.00
	1215	1	000288__CP012538_00005|rep_cluster_1044	996	yes	100.00
	1216	1	000289__CP002405_00278|rep_cluster_1045	996	yes	100.00
	1217	1	002324__CP013491_00052|rep_cluster_841	996	yes	100.00
	1218	1	000056__AP012049_00002|Inc13	993	yes	100.00
	1219	1	000290__NC_019186_00001|rep_cluster_1046	993	yes	100.00
	1220	1	000291__CP012537_00001|rep_cluster_1049	993	yes	100.00
	1221	1	000292__KC734561_00001|rep_cluster_1049	993	yes	100.00
	1222	1	000294__NC_013092_00007|rep_cluster_1050	993	yes	100.00
	1223	1	000295__NC_015461_00001|rep_cluster_1051	993	yes	100.00
	1224	1	000296__CP016313_00226|rep_cluster_1052	993	yes	100.00
	1225	1	000297__CP012510_00043|rep_cluster_1053	993	yes	100.00
	1226	1	000298__CP012417_00033|rep_cluster_1053	993	yes	100.00
	1227	1	002396__JQ348845_00002|rep_cluster_911	993	yes	100.00
	1228	1	000299__NZ_CP013047_00062|rep_cluster_1057	990	yes	100.00
	1229	1	000300__NC_008499_00039|rep_cluster_1058	990	yes	100.00
	1230	1	000301__CP012531_00001|rep_cluster_1059	990	yes	100.00
	1231	1	000302__JQ245704_00001|rep_cluster_1059	990	yes	100.00
	1232	1	000304__CP016416_00137|rep_cluster_1060	990	yes	100.00
	1233	1	000305__NC_010872_00007|rep_cluster_1061	990	yes	100.00
	1234	1	000307__NC_019387_00081|rep_cluster_1062	990	yes	100.00
	1235	1	001616__CP001302_00028|rep_cluster_307	990	yes	100.00
	1236	1	000057__AB040121_00003|Inc13	987	yes	100.00
	1237	1	000157__HM756641_00003|IncP	987	yes	100.00
	1238	1	000308__NC_007641_00030|rep_cluster_1063	987	yes	100.00
	1239	1	000309__NZ_CP009710_00009|rep_cluster_1066	987	yes	100.00
	1240	1	000310__NC_017060_00291|rep_cluster_1067	987	yes	100.00
	1241	1	000311__KT334397_00001|rep_cluster_1068	987	yes	100.00
	1242	1	000314__AY301065_00004|rep_cluster_1069	987	yes	100.00
	1243	1	000316__KT334398_00001|rep_cluster_1069	987	yes	100.00
	1244	2	000318__NC_005010_00009|rep_cluster_1070	984	yes	100.00
	1244	2	rep11b_1_repA(pEF1071)_AF164559	984	no	100.00
	1245	1	000319__CP019146_00009|rep_cluster_1071	984	yes	100.00
	1246	1	000321__KX528687_00080|rep_cluster_1072	984	yes	100.00
	1247	1	000322__AP009487|rep_cluster_1074	983	yes	100.00
	1248	1	000323__AY300023_00001|rep_cluster_1075	981	yes	100.00
	1249	1	000324__CP004356_00036|rep_cluster_1076	981	yes	100.00
	1250	2	000325__NC_017023_00001|rep_cluster_1077	981	yes	100.00
	1250	2	repUS57_1_rep(AUS0004p2)_CP003353	981	no	100.00
	1251	1	000330__NC_011605_00001|rep_cluster_1078	981	yes	100.00
	1252	1	000332__CP002533_00005|rep_cluster_1079	981	yes	100.00
	1253	1	000334__EU707943_00001|rep_cluster_1080	981	yes	100.00
	1254	1	000335__NC_009444_00070|rep_cluster_1081	981	yes	100.00
	1255	1	000336__KJ830768_00009|rep_cluster_1085	981	yes	100.00
	1256	1	000337__NC_013358|rep_cluster_1087	981	yes	100.00
	1257	1	000338__NC_021819|rep_cluster_1088	981	yes	100.00
	1258	1	000341__CP001813_00123|rep_cluster_1089	981	yes	100.00
	1259	1	000095__NZ_CP014273_00094|IncFIB	978	yes	100.00
	1260	1	000096__NC_019117_00097|IncFIB	978	yes	100.00
	1261	1	000158__KX966395_00001|IncP	978	yes	100.00
	1262	1	000343__NC_015509_00001|rep_cluster_1092	978	yes	100.00
	1263	1	000344__CP019211_00003|rep_cluster_1093	978	yes	100.00
	1264	1	000347__AY513488_00002|rep_cluster_1094	978	yes	100.00
	1265	1	000348__CP000451_00025|rep_cluster_1095	978	yes	100.00
	1266	1	000349__CP012532_00001|rep_cluster_1096	978	yes	100.00
	1267	1	000350__EU818711_00002|rep_cluster_1097	978	yes	100.00
	1268	1	000352__GQ866234_00003|rep_cluster_1098	978	yes	100.00
	1269	1	000353__NC_004834_00001|rep_cluster_1099	978	yes	100.00
	1270	1	000354__NC_018978_00001|rep_cluster_1099	978	yes	100.00
	1271	1	000357__NC_016592_00103|rep_cluster_1100	978	yes	100.00
	1272	1	000358__KM659096_00002|rep_cluster_1101	978	yes	100.00
	1273	1	000315__CP022180_00010|rep_cluster_1069	975	yes	100.00
	1274	1	000360__NC_014367_00001|rep_cluster_1102	975	yes	100.00
	1275	1	000361__CP001773_00001|rep_cluster_1103	975	yes	100.00
	1276	1	000362__CP006589_00003|rep_cluster_1104	975	yes	100.00
	1277	1	000363__CP010057_00026|rep_cluster_1105	975	yes	100.00
	1278	1	000364__CP001879_00160|rep_cluster_1106	975	yes	100.00
	1279	1	000365__CP007214_00004|rep_cluster_1107	975	yes	100.00
	1280	1	000213__AM901564_00031|IncW	972	yes	100.00
	1281	1	000359__AB024514_00001|rep_cluster_1102	972	yes	100.00
	1282	1	000366__NC_006298_00003|rep_cluster_1108	972	yes	100.00
	1283	2	000369__CP003673_00018|rep_cluster_1110	972	yes	100.00
	1283	2	rep19c_2_rep(pvSw4)_CP003673	972	no	100.00
	1284	1	000370__CP016859_00043|rep_cluster_1110	972	yes	100.00
	1285	2	000371__DQ390456_00046|rep_cluster_1110	972	yes	100.00
	1285	2	rep19c_1_CDS45(pLEW6932)_NC009130	972	no	100.00
	1286	1	000372__CP001770_00019|rep_cluster_1111	972	yes	100.00
	1287	1	000373__FP565813_00053|rep_cluster_1112	972	yes	100.00
	1288	1	000374__CP010826_00070|rep_cluster_1113	972	yes	100.00
	1289	1	000375__CP015879_00037|rep_cluster_1115	972	yes	100.00
	1290	1	000159__NC_003411_00007|IncP	969	yes	100.00
	1291	1	000345__KY595963_00001|rep_cluster_1093	969	yes	100.00
	1292	2	000346__KY595969_00008|rep_cluster_1093	969	yes	100.00
	1292	2	rep18b_1_BO23315710(pE1p13)_CP018068	969	no	100.00
	1293	2	000368__GQ900452_00020|rep_cluster_1110	969	yes	100.00
	1293	2	rep19b_1_repA(SAP105A)_GQ900452	969	no	100.00
	1294	2	000376__NC_008350_00002|rep_cluster_1117	969	yes	100.00
	1294	2	repUS60_1_ORF2(pSpnP1)_AM279674	969	no	100.00
	1295	1	000395__NC_023313_00001|rep_cluster_1118	969	yes	100.00
	1296	1	000396__NC_001732_00058|rep_cluster_1119	969	yes	100.00
	1297	1	000398__NC_021669_00004|rep_cluster_1120	969	yes	100.00
	1298	1	000399__NC_017588_00237|rep_cluster_1121	969	yes	100.00
	1299	1	000400__NC_010335_00089|rep_cluster_1122	969	yes	100.00
	1300	1	000401__CP015279_00031|rep_cluster_1123	969	yes	100.00
	1301	1	000402__CP014419|rep_cluster_1124	969	yes	100.00
	1302	1	000403__CP016484|rep_cluster_1125	969	yes	100.00
	1303	1	000058__CP000643_00001|Inc13	966	yes	100.00
	1304	1	000405__CP012536_00001|rep_cluster_1127	966	yes	100.00
	1305	1	000406__CP012539_00001|rep_cluster_1128	966	yes	100.00
	1306	1	000407__CP012707_00011|rep_cluster_1129	966	yes	100.00
	1307	2	000409__NC_019011_00001|rep_cluster_1130	966	yes	100.00
	1307	2	repUS21_1_rep(pWBG764)_GQ900468	966	no	100.00
	1308	1	000411__CP009572_00032|rep_cluster_1131	966	yes	100.00
	1309	1	000412__CP013613_00024|rep_cluster_1132	966	yes	100.00
	1310	1	000339__CP006057|rep_cluster_1088	963	yes	100.00
	1311	1	000340__KU353730|rep_cluster_1088	963	yes	100.00
	1312	1	000413__KX957972|rep_cluster_1134	963	yes	100.00
	1313	1	000414__NC_002522_00006|rep_cluster_1135	963	yes	100.00
	1314	2	000415__NC_005021_00001|rep_cluster_1136	963	yes	100.00
	1314	2	rep36_3_rep(pSMB1)_AF047385	963	no	100.00
	1315	1	000416__LN907829_00022|rep_cluster_1138	963	yes	100.00
	1316	1	000417__GQ395338_00004|rep_cluster_1139	963	yes	100.00
	1317	1	000419__CP004363_00026|rep_cluster_1140	963	yes	100.00
	1318	1	000059__FN394966_00002|Inc13	960	yes	100.00
	1319	1	000420__KR230047_00004|rep_cluster_1142	960	yes	100.00
	1320	2	000421__NC_013320_00022|rep_cluster_1142	960	yes	100.00
	1320	2	rep15_1_repA(pLW043)_AE017171	960	no	100.00
	1321	1	000422__NC_004770_00001|rep_cluster_1143	960	yes	100.00
	1322	1	000423__CP001775_00009|rep_cluster_1144	960	yes	100.00
	1323	1	000424__NC_009796_00001|rep_cluster_1145	960	yes	100.00
	1324	2	000425__NC_003201_00001|rep_cluster_1146	960	yes	100.00
	1324	2	repUS8_1_ORF1(pOg32)_LOPPOG32	960	no	100.00
	1325	1	000426__CP012867_00005|rep_cluster_1148	960	yes	100.00
	1326	1	000427__GU811235_00024|rep_cluster_1149	960	yes	100.00
	1327	1	000430__CP020850|rep_cluster_1150	960	yes	100.00
	1328	1	000432__CP013284|rep_cluster_1151	960	yes	100.00
	1329	1	000060__JX174167_00003|Inc13	957	yes	100.00
	1330	1	000431__CP015256|rep_cluster_1151	957	yes	100.00
	1331	1	000433__CP002796_00002|rep_cluster_1152	957	yes	100.00
	1332	1	000434__KX426231_00005|rep_cluster_1154	957	yes	100.00
	1333	1	000435__NC_009344_00001|rep_cluster_1155	957	yes	100.00
	1334	1	000436__NC_002143_00004|rep_cluster_1156	957	yes	100.00
	1335	1	000437__KT351737_00006|rep_cluster_1159	957	yes	100.00
	1336	1	000440__KX832926_00001|rep_cluster_1160	957	yes	100.00
	1337	1	000443__JX202562|rep_cluster_1161	957	yes	100.00
	1338	1	002153__AB370335_00002|rep_cluster_689	957	yes	100.00
	1339	1	002156__NC_010914_00001|rep_cluster_689	957	yes	100.00
	1340	1	002157__NC_011136_00001|rep_cluster_689	957	yes	100.00
	1341	1	000110__NC_019126_00046|IncFII	954	yes	100.00
	1342	1	000160__CU468128_00001|IncP	954	yes	100.00
	1343	1	000444__AF244084_00005|rep_cluster_1164	954	yes	100.00
	1344	1	000445__CP010910_00001|rep_cluster_1165	954	yes	100.00
	1345	1	000446__CP012709_00010|rep_cluster_1166	954	yes	100.00
	1346	1	000447__KY486775_00003|rep_cluster_1167	954	yes	100.00
	1347	1	000448__CP012705_00001|rep_cluster_1168	954	yes	100.00
	1348	1	002154__CP003139_00001|rep_cluster_689	954	yes	100.00
	1349	1	000451__CP017579|rep_cluster_1170	953	yes	100.00
	1350	1	000452__NC_010401_00001|rep_cluster_1171	951	yes	100.00
	1351	1	000453__KU549174_00001|rep_cluster_1172	951	yes	100.00
	1352	1	000454__KY202458_00008|rep_cluster_1172	951	yes	100.00
	1353	1	000455__AF024666_00026|rep_cluster_1173	951	yes	100.00
	1354	1	000456__NC_004980_00002|rep_cluster_1174	951	yes	100.00
	1355	1	000457__KX426230_00013|rep_cluster_1175	951	yes	100.00
	1356	1	000458__NC_015695_00023|rep_cluster_1176	951	yes	100.00
	1357	1	000459__NC_021662_00004|rep_cluster_1177	951	yes	100.00
	1358	1	000460__AF056207_00007|rep_cluster_1178	951	yes	100.00
	1359	1	000461__NC_009129_00017|rep_cluster_1179	951	yes	100.00
	1360	1	000463__CP002964_00029|rep_cluster_1180	951	yes	100.00
	1361	1	000464__CP009113_00010|rep_cluster_1181	951	yes	100.00
	1362	1	000465__AP011118_00004|rep_cluster_1181	951	yes	100.00
	1363	1	000466__KM659092_00003|rep_cluster_1182	951	yes	100.00
	1364	1	000467__KC170278_00001|rep_cluster_1183	951	yes	100.00
	1365	1	000062__NC_019696_00002|Inc13	948	yes	100.00
	1366	1	000320__KT965092_00001|rep_cluster_1072	948	yes	100.00
	1367	2	000389__NC_002093_00001|rep_cluster_1118	948	yes	100.00
	1367	2	rep7a_2_repL(pLUG10)_SLU74623	948	no	100.00
	1368	1	000468__NC_021920_00013|rep_cluster_1185	948	yes	100.00
	1369	1	000469__NC_007068_00002|rep_cluster_1186	948	yes	100.00
	1370	2	000471__NC_004532_00002|rep_cluster_1187	948	yes	100.00
	1370	2	repUS63_1_rep(pTE44)_AY082384	948	no	100.00
	1371	2	000472__NC_004747_00002|rep_cluster_1188	948	yes	100.00
	1371	2	rep37_3_rep(pND103)_AY250830	948	no	100.00
	1372	1	000475__CP015148_00005|rep_cluster_1189	948	yes	100.00
	1373	1	000476__CP020001_00006|rep_cluster_1189	948	yes	100.00
	1374	1	000478__CP018944_00014|rep_cluster_1190	948	yes	100.00
	1375	1	000479__JQ245700_00001|rep_cluster_1191	948	yes	100.00
	1376	1	000480__LN554850_00001|rep_cluster_1192	948	yes	100.00
	1377	1	000481__NZ_ALIR01000019_00012|rep_cluster_1193	948	yes	100.00
	1378	1	000482__JQ245699_00001|rep_cluster_1194	948	yes	100.00
	1379	1	000483__CP010949_00006|rep_cluster_1195	948	yes	100.00
	1380	1	002104__JQ245701_00001|rep_cluster_648	948	yes	100.00
	1381	1	000063__EF452232_00003|Inc13	945	yes	100.00
	1382	2	000326__NC_013394_00005|rep_cluster_1078	945	yes	100.00
	1382	2	rep7b_4_SAP109B006(pSK103)_GQ900463	945	no	100.00
	1383	2	000327__NC_005243|rep_cluster_1078	945	yes	100.00
	1383	2	rep7b_1_repJ(pC223)_NC_005243	945	no	100.00
	1384	1	000329__KM276080_00001|rep_cluster_1078	945	yes	100.00
	1385	2	000377__NC_001763_00002|rep_cluster_1118	945	yes	100.00
	1385	2	rep7a_13_CDS1(plasmidJ3358)_U36910	945	no	100.00
	1386	2	000378__NC_007791_00004|rep_cluster_1118	945	yes	100.00
	1386	2	rep7a_14_CDS3(pUSA02)_NC007791	945	no	100.00
	1387	2	000379__NC_013452_00003|rep_cluster_1118	945	yes	100.00
	1387	2	rep7a_16_repC(Cassette)_AB037671	945	no	100.00
	1388	2	000384__AF093750_00001|rep_cluster_1118	945	yes	100.00
	1388	2	rep7de_1_rep(pACK6)_AF093750	945	no	100.00
	1389	1	000385__CP016074_00003|rep_cluster_1118	945	yes	100.00
	1390	1	000386__HG803547_00001|rep_cluster_1118	945	yes	100.00
	1391	1	000388__LC012933_00001|rep_cluster_1118	945	yes	100.00
	1392	2	000391__NC_005564_00006|rep_cluster_1118	945	yes	100.00
	1392	2	rep7a_17_CDS4(pS194)_NC005564	945	no	100.00
	1393	2	000392__NC_013336_00002|rep_cluster_1118	945	yes	100.00
	1393	2	rep7a_11_rep(SAP060B)_GQ900417	945	no	100.00
	1394	2	000474__NC_019232_00001|rep_cluster_1188	945	yes	100.00
	1394	2	rep37_1_repA(pK1002C2)_HM050421	945	no	100.00
	1395	2	000484__AB570326_00006|rep_cluster_1197	945	yes	100.00
	1395	2	rep11a_1_repA(pB82)_AB178871	945	no	100.00
	1396	1	000486__KJ680225_00015|rep_cluster_1198	945	yes	100.00
	1397	1	000487__NC_004811_00003|rep_cluster_1199	945	yes	100.00
	1398	1	000490__NC_008760_00092|rep_cluster_1200	945	yes	100.00
	1399	1	000491__CP009917|rep_cluster_1201	945	yes	100.00
	1400	1	000492__KC019311_00003|rep_cluster_1202	945	yes	100.00
	1401	1	000111__NZ_CP011595_00114|IncFII	942	yes	100.00
	1402	1	000493__NC_014842_00103|rep_cluster_1203	942	yes	100.00
	1403	1	000494__NC_012552_00002|rep_cluster_1204	942	yes	100.00
	1404	2	000495__NC_022076_00001|rep_cluster_1205	942	yes	100.00
	1404	2	repUS61_1_repA(pA996)_KC895877	942	no	100.00
	1405	1	000496__AY232670_00006|rep_cluster_1206	942	yes	100.00
	1406	1	000497__CP012534_00001|rep_cluster_1207	942	yes	100.00
	1407	1	000498__CP016898_00016|rep_cluster_1208	942	yes	100.00
	1408	1	000499__CP010885_00115|rep_cluster_1209	942	yes	100.00
	1409	1	000500__CP007006_00009|rep_cluster_1209	942	yes	100.00
	1410	1	000501__NC_008537_00141|rep_cluster_1210	942	yes	100.00
	1411	1	000502__NC_014155_00023|rep_cluster_1211	942	yes	100.00
	1412	1	000503__CP002966_00008|rep_cluster_1212	942	yes	100.00
	1413	1	000504__JX847602|rep_cluster_1213	942	yes	100.00
	1414	2	000328__EU930825_00001|rep_cluster_1078	939	yes	100.00
	1414	2	rep7a_19_rep(pACK4)_EU930825	939	no	100.00
	1415	1	000505__JQ065022_00001|rep_cluster_1214	939	yes	100.00
	1416	2	000509__NC_016643_00001|rep_cluster_1215	939	yes	100.00
	1416	2	rep20_14_repA(pSSAP2)_HE616681	939	no	100.00
	1417	1	000510__LN866850_00038|rep_cluster_1216	939	yes	100.00
	1418	1	000511__NC_001757_00002|rep_cluster_1217	939	yes	100.00
	1419	1	000512__CP014652_00146|rep_cluster_1218	939	yes	100.00
	1420	1	000514__CP015147_00001|rep_cluster_1219	939	yes	100.00
	1421	1	000516__KX832928_00016|rep_cluster_1220	939	yes	100.00
	1422	1	000517__CP008919_00003|rep_cluster_1220	939	yes	100.00
	1423	1	000518__NC_019293_00001|rep_cluster_1221	939	yes	100.00
	1424	1	000519__CP000535_00019|rep_cluster_1222	939	yes	100.00
	1425	1	000520__CP010352_00002|rep_cluster_1223	939	yes	100.00
	1426	1	000521__CP018921|rep_cluster_1224	939	yes	100.00
	1427	1	000522__CP015587|rep_cluster_1225	939	yes	100.00
	1428	1	000064__NC_019756_00006|Inc13	936	yes	100.00
	1429	2	000381__X02529_00004|rep_cluster_1118	936	yes	100.00
	1429	2	rep7a_5_repD(pTZ4)_NC010111	936	no	100.00
	1430	1	000387__KM276082_00001|rep_cluster_1118	936	yes	100.00
	1431	1	000393__NC_019961_00001|rep_cluster_1118	936	yes	100.00
	1432	1	000410__CP010837_00026|rep_cluster_1131	936	yes	100.00
	1433	2	000473__NC_005098_00001|rep_cluster_1188	936	yes	100.00
	1433	2	rep37_2_repA(pt38)_AJ566638	936	no	100.00
	1434	2	000507__AE015933_00005|rep_cluster_1215	936	yes	100.00
	1434	2	rep20_11_repA(VRSAp)_AP003367	936	no	100.00
	1435	2	000508__GQ900453_00001|rep_cluster_1215	936	yes	100.00
	1435	2	rep20_12_repA(SAP105B)_GQ900453	936	no	100.00
	1436	1	000523__LT594096_00001|rep_cluster_1226	936	yes	100.00
	1437	1	000524__NC_016746_00006|rep_cluster_1228	936	yes	100.00
	1438	1	000525__CP006247_00002|rep_cluster_1229	936	yes	100.00
	1439	1	000527__CP015627_00001|rep_cluster_1230	936	yes	100.00
	1440	1	000530__NC_010626_00002|rep_cluster_1230	936	yes	100.00
	1441	1	000531__CP010055_00164|rep_cluster_1231	936	yes	100.00
	1442	1	000536__CP010326_00244|rep_cluster_1232	936	yes	100.00
	1443	1	000539__KY704308_00001|rep_cluster_1233	936	yes	100.00
	1444	1	000540__CP010356_00002|rep_cluster_1233	936	yes	100.00
	1445	1	000541__DQ278485_00001|rep_cluster_1233	936	yes	100.00
	1446	1	000542__CP014946_00001|rep_cluster_1234	936	yes	100.00
	1447	1	000543__CP016891_00197|rep_cluster_1235	936	yes	100.00
	1448	1	000544__FJ613505_00004|rep_cluster_1236	936	yes	100.00
	1449	1	000545__FN691998_00025|rep_cluster_1237	936	yes	100.00
	1450	1	000546__CP000690_00166|rep_cluster_1239	936	yes	100.00
	1451	1	000548__CP007792_00075|rep_cluster_1240	936	yes	100.00
	1452	1	000549__CP010357_00004|rep_cluster_1241	936	yes	100.00
	1453	1	000550__KC170283|rep_cluster_1242	936	yes	100.00
	1454	1	001556__CP001238_00029|rep_cluster_280	936	yes	100.00
	1455	2	000390__NC_002096_00001|rep_cluster_1118	933	yes	100.00
	1455	2	rep7a_7_rep(pKH7)_NC002096	933	no	100.00
	1456	1	000513__CU468233_00001|rep_cluster_1219	933	yes	100.00
	1457	1	000551__NC_023145_00001|rep_cluster_1243	933	yes	100.00
	1458	1	000552__NC_021528_00011|rep_cluster_1244	933	yes	100.00
	1459	1	000553__CP007143_00009|rep_cluster_1245	933	yes	100.00
	1460	1	000554__CP016311_00014|rep_cluster_1246	933	yes	100.00
	1461	1	000555__CP019152_00006|rep_cluster_1247	933	yes	100.00
	1462	1	000556__FP475957_00005|rep_cluster_1248	933	yes	100.00
	1463	1	000557__AB158402|rep_cluster_1249	933	yes	100.00
	1464	1	000559__NC_004900_00006|rep_cluster_1250	933	yes	100.00
	1465	1	000560__NC_009453_00093|rep_cluster_1251	933	yes	100.00
	1466	1	000561__NC_003904_00005|rep_cluster_1252	933	yes	100.00
	1467	1	001768__NZ_CM002272_00003|rep_cluster_43	933	yes	100.00
	1468	1	000252__KP702950_00017|rep_cluster_1017	930	yes	100.00
	1469	1	000404__NC_021668_00018|rep_cluster_1127	930	yes	100.00
	1470	1	000532__NC_014258_00502|rep_cluster_1232	930	yes	100.00
	1471	1	000533__NC_014838_00038|rep_cluster_1232	930	yes	100.00
	1472	1	000534__NZ_CM003471_00551|rep_cluster_1232	930	yes	100.00
	1473	1	000535__NZ_CP014127_00101|rep_cluster_1232	930	yes	100.00
	1474	1	000537__CP014208_00063|rep_cluster_1232	930	yes	100.00
	1475	1	000538__CP016890_00463|rep_cluster_1232	930	yes	100.00
	1476	1	000562__KT346360_00001|rep_cluster_1254	930	yes	100.00
	1477	1	000565__CP002462_00034|rep_cluster_1255	930	yes	100.00
	1478	2	000567__NC_011522_00012|rep_cluster_1256	930	yes	100.00
	1478	2	rep5b_2_rep(pRJ6)_AF241888	930	no	100.00
	1479	2	000569__NC_020165_00005|rep_cluster_1257	930	yes	100.00
	1479	2	rep7a_1_CDS11947(pSZ4)_CP003669	930	no	100.00
	1480	1	000570__CP012530_00001|rep_cluster_1258	930	yes	100.00
	1481	1	000571__CP015620_00012|rep_cluster_1259	930	yes	100.00
	1482	1	000572__JX101641_00001|rep_cluster_1260	930	yes	100.00
	1483	1	000573__KJ616406_00008|rep_cluster_1261	930	yes	100.00
	1484	1	000574__NC_002130_00004|rep_cluster_1262	930	yes	100.00
	1485	1	000576__NC_017553_00001|rep_cluster_1263	930	yes	100.00
	1486	1	000578__NZ_LN907828_00355|rep_cluster_1264	930	yes	100.00
	1487	1	000579__CP010353_00004|rep_cluster_1265	930	yes	100.00
	1488	1	000580__CP019151_00005|rep_cluster_1265	930	yes	100.00
	1489	1	000581__CP011953_00002|rep_cluster_1267	930	yes	100.00
	1490	1	000582__NC_021250_00072|rep_cluster_1269	930	yes	100.00
	1491	1	000585__CP001897_00121|rep_cluster_1270	930	yes	100.00
	1492	1	000586__NC_019690_00034|rep_cluster_1271	927	yes	100.00
	1493	1	000587__NC_002094_00003|rep_cluster_1272	927	yes	100.00
	1494	1	000588__CP001777_00005|rep_cluster_1274	927	yes	100.00
	1495	1	000589__CP012644_00052|rep_cluster_1275	927	yes	100.00
	1496	1	000590__CP018142_00007|rep_cluster_1276	927	yes	100.00
	1497	1	000591__KY930475_00002|rep_cluster_1277	927	yes	100.00
	1498	1	000592__CP019149_00001|rep_cluster_1278	927	yes	100.00
	1499	1	000593__KY018597|rep_cluster_1279	927	yes	100.00
	1500	1	000470__NC_021876_00001|rep_cluster_1186	924	yes	100.00
	1501	2	000528__EF537646_00002|rep_cluster_1230	924	yes	100.00
	1501	2	rep13_3_rep(pWBG1773)_EF537646	924	no	100.00
	1502	2	000529__NC_007768_00001|rep_cluster_1230	924	yes	100.00
	1502	2	rep13_6_rep(pLNU1)_AM184099	924	no	100.00
	1503	1	000563__CP015621_00010|rep_cluster_1254	924	yes	100.00
	1504	1	000595__CU468231_00001|rep_cluster_1280	924	yes	100.00
	1505	2	000596__HQ170521_00001|rep_cluster_1281	924	yes	100.00
	1505	2	rep13_10_ORF1(pACK5)_HQ170521	924	no	100.00
	1506	2	000597__NC_005054_00023|rep_cluster_1281	924	yes	100.00
	1506	2	rep13_13_repRC(pSK41)_AF051917	924	no	100.00
	1507	2	000598__NC_005208_00002|rep_cluster_1281	924	yes	100.00
	1507	2	rep13_14_rep(pPI2)_AB125342	924	no	100.00
	1508	1	000599__KX426232_00098|rep_cluster_1282	924	yes	100.00
	1509	1	000600__CP015619_00017|rep_cluster_1282	924	yes	100.00
	1510	1	000601__CP016900_00006|rep_cluster_1283	924	yes	100.00
	1511	1	000602__DQ278486_00001|rep_cluster_1283	924	yes	100.00
	1512	1	000603__KX426228_00015|rep_cluster_1285	924	yes	100.00
	1513	1	000604__NC_014466_00005|rep_cluster_1286	924	yes	100.00
	1514	1	000605__CP003927_00025|rep_cluster_1287	924	yes	100.00
	1515	1	000606__CP021511_00156|rep_cluster_1288	924	yes	100.00
	1516	1	000607__CP000620_00033|rep_cluster_1289	924	yes	100.00
	1517	1	000608__CP010959_00011|rep_cluster_1290	924	yes	100.00
	1518	1	000609__KY595964_00004|rep_cluster_1291	924	yes	100.00
	1519	1	000610__NC_001755_00001|rep_cluster_1293	924	yes	100.00
	1520	1	000611__NC_012003|rep_cluster_1294	924	yes	100.00
	1521	1	000613__CP014682|rep_cluster_1295	924	yes	100.00
	1522	1	001845__NC_005567|rep_cluster_485	924	yes	100.00
	1523	1	000065__NC_013091_00003|Inc13	921	yes	100.00
	1524	2	000383__AE015931_00004|rep_cluster_1118	921	yes	100.00
	1524	2	rep7a_20_SEp203(pSE12228p02)_AE015931	921	no	100.00
	1525	1	000614__NZ_CP009994_00039|rep_cluster_1297	921	yes	100.00
	1526	1	000615__HQ259051_00002|rep_cluster_1298	921	yes	100.00
	1527	1	000616__NC_019233_00001|rep_cluster_1299	921	yes	100.00
	1528	2	000618__NC_007165_00001|rep_cluster_1300	921	yes	100.00
	1528	2	rep13_12_rep49(pSW174)_AM040729	921	no	100.00
	1529	1	000619__CP010420_00031|rep_cluster_1301	921	yes	100.00
	1530	2	000620__GQ900462|rep_cluster_1302	921	yes	100.00
	1530	2	repUS9_1_rep(pSK1)_AF203376	921	no	100.00
	1531	1	000219__NC_005923_00001|IncX2	918	yes	100.00
	1532	1	000621__CP009126_00005|rep_cluster_1304	918	yes	100.00
	1533	1	000622__NZ_ALII01000019_00004|rep_cluster_1306	918	yes	100.00
	1534	1	000623__NZ_ALIR01000018_00007|rep_cluster_1306	918	yes	100.00
	1535	1	000624__AM947676|rep_cluster_1307	918	yes	100.00
	1536	1	000625__KX443392|rep_cluster_1307	918	yes	100.00
	1537	1	000626__NC_005325_00001|rep_cluster_1308	918	yes	100.00
	1538	1	000627__CP002862_00071|rep_cluster_1309	918	yes	100.00
	1539	1	000628__CP000005_00030|rep_cluster_1310	918	yes	100.00
	1540	1	000629__CP007256_00012|rep_cluster_1311	918	yes	100.00
	1541	1	000630__CP003762_00110|rep_cluster_1311	918	yes	100.00
	1542	1	000631__CP016441|rep_cluster_1312	918	yes	100.00
	1543	1	000632__NC_014653_00050|rep_cluster_1313	915	yes	100.00
	1544	1	000633__CP019939_00001|rep_cluster_1315	915	yes	100.00
	1545	1	000634__NC_006969_00003|rep_cluster_1316	915	yes	100.00
	1546	1	000635__AY312585|rep_cluster_1317	915	yes	100.00
	1547	1	000506__CP012711_00005|rep_cluster_1214	912	yes	100.00
	1548	1	000637__CP004038_00178|rep_cluster_1319	912	yes	100.00
	1549	1	000639__NC_015053_00005|rep_cluster_1320	912	yes	100.00
	1550	1	000640__CP001716_00040|rep_cluster_1321	912	yes	100.00
	1551	1	000641__NZ_CM000959_00627|rep_cluster_1322	912	yes	100.00
	1552	1	000642__JX548317|rep_cluster_1323	912	yes	100.00
	1553	1	000001__EU090225_00001|ColRNAI_rep_cluster_1291	909	yes	100.00
	1554	1	000643__NC_019340_00005|rep_cluster_1324	909	yes	100.00
	1555	1	000644__CP010416_00003|rep_cluster_1325	909	yes	100.00
	1556	1	000647__CP018212_00009|rep_cluster_1328	909	yes	100.00
	1557	1	000649__CP019446|rep_cluster_1330	909	yes	100.00
	1558	1	000650__CP004847_00158|rep_cluster_1331	909	yes	100.00
	1559	1	000651__CP022170_00116|rep_cluster_1332	909	yes	100.00
	1560	1	000652__NC_008823_00004|rep_cluster_1333	906	yes	100.00
	1561	1	000653__AP010873_00001|rep_cluster_1334	906	yes	100.00
	1562	1	000654__AP012161_00001|rep_cluster_1336	906	yes	100.00
	1563	1	000655__CP021469_00028|rep_cluster_1336	906	yes	100.00
	1564	1	000656__HF677572_00019|rep_cluster_1336	906	yes	100.00
	1565	1	000657__AP009490_00002|rep_cluster_1337	906	yes	100.00
	1566	1	000658__CP002155|rep_cluster_1340	906	yes	100.00
	1567	1	002085__KR152226_00056|rep_cluster_635	906	yes	100.00
	1568	1	002087__KJ599675_00063|rep_cluster_635	906	yes	100.00
	1569	1	002428__NC_022881_00001|rep_cluster_943	906	yes	100.00
	1570	2	000645__CP005943_00041|rep_cluster_1328	903	yes	100.00
	1570	2	rep38_2_repA(LBPp1)_CP005943	903	no	100.00
	1571	1	000659__CP018222_00087|rep_cluster_1341	903	yes	100.00
	1572	1	000660__HG796361_00001|rep_cluster_1342	903	yes	100.00
	1573	1	000661__NC_006425_00045|rep_cluster_1343	903	yes	100.00
	1574	1	000662__NC_015693_00053|rep_cluster_1344	903	yes	100.00
	1575	1	000663__EU574928_00010|rep_cluster_1345	903	yes	100.00
	1576	1	000664__NC_019337_00027|rep_cluster_1346	903	yes	100.00
	1577	1	000665__CP002484_00046|rep_cluster_1347	903	yes	100.00
	1578	1	000032__KF697252_00001|Inc10	900	yes	100.00
	1579	1	000666__NC_011185_00037|rep_cluster_1348	900	yes	100.00
	1580	1	000668__CP012556_00023|rep_cluster_1350	900	yes	100.00
	1581	1	000672__NC_015066_00002|rep_cluster_1351	900	yes	100.00
	1582	1	000673__KF577590_00063|rep_cluster_1353	900	yes	100.00
	1583	1	000674__CP009441|rep_cluster_1355	900	yes	100.00
	1584	1	000097__NC_025166_00051|IncFIB	897	yes	100.00
	1585	1	000675__KF577591_00050|rep_cluster_1356	897	yes	100.00
	1586	1	000676__CU468233_00017|rep_cluster_1357	897	yes	100.00
	1587	1	000677__AF401314_00013|rep_cluster_1359	897	yes	100.00
	1588	1	000679__CP010911_00001|rep_cluster_1360	897	yes	100.00
	1589	1	000680__CP003469_00001|rep_cluster_1361	897	yes	100.00
	1590	1	000681__CP020080_00114|rep_cluster_1362	897	yes	100.00
	1591	1	000113__CP022035|IncFII	894	yes	100.00
	1592	1	000204__CP008701_00115|IncR	894	yes	100.00
	1593	1	000669__NC_004252_00011|rep_cluster_1351	894	yes	100.00
	1594	1	000670__NC_004943_00002|rep_cluster_1351	894	yes	100.00
	1595	1	000682__CU468232_00001|rep_cluster_1364	894	yes	100.00
	1596	1	000685__NC_011030_00002|rep_cluster_1366	894	yes	100.00
	1597	1	000687__KX348146_00033|rep_cluster_1367	894	yes	100.00
	1598	1	000688__CP006788_00033|rep_cluster_1368	894	yes	100.00
	1599	1	000689__LN999837_00001|rep_cluster_1369	894	yes	100.00
	1600	1	000700__NC_020451_00027|rep_cluster_1370	894	yes	100.00
	1601	1	000701__NC_021718_00105|rep_cluster_1371	894	yes	100.00
	1602	1	000702__CP022357_00001|rep_cluster_1372	894	yes	100.00
	1603	1	000220__JN935899_00001|IncX3	891	yes	100.00
	1604	1	000704__CP002646_00001|rep_cluster_1374	891	yes	100.00
	1605	1	000711__NC_010867_00005|rep_cluster_1375	891	yes	100.00
	1606	1	000713__CP016731_00001|rep_cluster_1376	891	yes	100.00
	1607	1	000714__NC_019348_00004|rep_cluster_1377	891	yes	100.00
	1608	1	000715__NC_016969_00004|rep_cluster_1377	891	yes	100.00
	1609	1	000716__CP016691_00001|rep_cluster_1378	891	yes	100.00
	1610	1	000717__KC005723|rep_cluster_1379	891	yes	100.00
	1611	1	000719__CP014146|rep_cluster_1380	891	yes	100.00
	1612	1	000150__JQ996149|IncN	888	yes	100.00
	1613	1	000612__AP009492|rep_cluster_1294	888	yes	100.00
	1614	1	000646__CP012296_00043|rep_cluster_1328	888	yes	100.00
	1615	1	000683__KY499579_00008|rep_cluster_1364	888	yes	100.00
	1616	1	000684__NC_013506_00012|rep_cluster_1364	888	yes	100.00
	1617	1	000720__NZ_CM002179_00004|rep_cluster_1381	888	yes	100.00
	1618	1	000721__JX194160_00039|rep_cluster_1382	888	yes	100.00
	1619	1	000722__NZ_CM002272_00002|rep_cluster_1383	888	yes	100.00
	1620	1	000723__CP021414_00001|rep_cluster_1385	888	yes	100.00
	1621	1	000724__CP001808_00079|rep_cluster_1386	888	yes	100.00
	1622	1	000725__CP003030_00010|rep_cluster_1386	888	yes	100.00
	1623	1	000137__CP017986_00041|IncH	885	yes	100.00
	1624	2	000138__CP021336_00001|IncH	885	yes	100.00
	1624	2	p0111_1__AP010962	885	no	100.00
	1625	1	000151__NC_019163_00001|IncN	885	yes	100.00
	1626	1	000195__NC_013728_00014|IncQ1	885	yes	100.00
	1627	1	000726__CP009882_00079|rep_cluster_1392	885	yes	100.00
	1628	1	000727__NC_015701_00007|rep_cluster_1393	885	yes	100.00
	1629	1	000728__CP009446|rep_cluster_1394	885	yes	100.00
	1630	1	000114__CP015527|IncFII	882	yes	100.00
	1631	1	000152__NZ_CP011646_00085|IncN	882	yes	100.00
	1632	1	000197__NC_016022_00001|IncQ1	882	yes	100.00
	1633	1	000712__NC_006968_00003|rep_cluster_1375	882	yes	100.00
	1634	1	000729__CP000486_00026|rep_cluster_1396	882	yes	100.00
	1635	1	000730__CP012104_00052|rep_cluster_1396	882	yes	100.00
	1636	1	000731__CP014285_00073|rep_cluster_1396	882	yes	100.00
	1637	1	000732__CP002088_00008|rep_cluster_1397	882	yes	100.00
	1638	1	000733__CP009155_00065|rep_cluster_1398	882	yes	100.00
	1639	1	000735__CP013454_00122|rep_cluster_1398	882	yes	100.00
	1640	1	000737__CP014849_00043|rep_cluster_1399	882	yes	100.00
	1641	1	000740__FO082061_00018|rep_cluster_1401	882	yes	100.00
	1642	1	000741__KJ868090_00001|rep_cluster_1402	882	yes	100.00
	1643	1	000742__JQ348844_00001|rep_cluster_1403	882	yes	100.00
	1644	1	000744__KC734560_00001|rep_cluster_1403	882	yes	100.00
	1645	1	000745__EU636993_00001|rep_cluster_1403	882	yes	100.00
	1646	1	000746__JQ245703_00001|rep_cluster_1403	882	yes	100.00
	1647	2	000747__JX275965_00004|rep_cluster_1404	882	yes	100.00
	1647	2	repUS34_1_rep(pSI01)_JX275965	882	no	100.00
	1648	1	000749__LC201957_00001|rep_cluster_1405	882	yes	100.00
	1649	1	000750__AP009491_00004|rep_cluster_1407	882	yes	100.00
	1650	1	000142__LT575492_00047|IncI1	879	yes	100.00
	1651	1	000161__KX377410_00057|IncP	879	yes	100.00
	1652	1	000202__NC_003124_00010|IncQ2	879	yes	100.00
	1653	1	000752__CP002441_00035|rep_cluster_1410	879	yes	100.00
	1654	1	000753__AP008972_00003|rep_cluster_1411	879	yes	100.00
	1655	1	000139__NC_012555_00001|IncH	876	yes	100.00
	1656	1	000203__AF325537_00008|IncQ2	876	yes	100.00
	1657	1	000636__CP009573|rep_cluster_1319	876	yes	100.00
	1658	1	000748__LC201956_00002|rep_cluster_1405	876	yes	100.00
	1659	1	000754__AB987830_00001|rep_cluster_1414	876	yes	100.00
	1660	1	000755__CP016381_00054|rep_cluster_1416	876	yes	100.00
	1661	1	000757__CP016831_00022|rep_cluster_1417	876	yes	100.00
	1662	1	000759__NC_013950_00034|rep_cluster_1418	876	yes	100.00
	1663	1	000760__CP000674|rep_cluster_1419	876	yes	100.00
	1664	1	000762__KU922118|rep_cluster_1420	876	yes	100.00
	1665	1	000763__CP021187|rep_cluster_1420	876	yes	100.00
	1666	1	000764__CP013927_00166|rep_cluster_1421	876	yes	100.00
	1667	1	000098__NZ_CP012256_00011|IncFIB	873	yes	100.00
	1668	1	000221__NC_025130_00012|IncX3	873	yes	100.00
	1669	1	000224__NC_022105_00002|IncX4	873	yes	100.00
	1670	1	000765__EU370687_00001|rep_cluster_1425	873	yes	100.00
	1671	1	000766__CP021153_00012|rep_cluster_1426	873	yes	100.00
	1672	1	000767__HG796366_00001|rep_cluster_1427	873	yes	100.00
	1673	1	000769__NC_005793_00062|rep_cluster_1431	870	yes	100.00
	1674	1	000770__GQ983559_00001|rep_cluster_1431	870	yes	100.00
	1675	1	000771__CP011275_00036|rep_cluster_1432	870	yes	100.00
	1676	1	000773__NC_022243_00001|rep_cluster_1433	870	yes	100.00
	1677	1	000774__FJ172221_00005|rep_cluster_1433	870	yes	100.00
	1678	1	000775__NC_017213|rep_cluster_1434	870	yes	100.00
	1679	1	000776__NC_019227|rep_cluster_1434	870	yes	100.00
	1680	1	000777__CP002812|rep_cluster_1435	870	yes	100.00
	1681	1	000778__CP009594|rep_cluster_1436	870	yes	100.00
	1682	1	000162__CP015601_00059|IncP	867	yes	100.00
	1683	1	000163__NC_011838_00078|IncP	867	yes	100.00
	1684	1	000207__CP025517|IncR	867	yes	100.00
	1685	1	000209__AP004237|IncT	867	yes	100.00
	1686	1	000240__CP006037_00023|rep_cluster_1006	867	yes	100.00
	1687	2	000566__JQ312422_00004|rep_cluster_1256	867	yes	100.00
	1687	2	rep5b_1_rep(pUR2355)_JQ312422	867	no	100.00
	1688	1	000756__NC_017555_00034|rep_cluster_1417	867	yes	100.00
	1689	1	000779__HG813244_00001|rep_cluster_1439	867	yes	100.00
	1690	1	000781__CP009871_00020|rep_cluster_1440	867	yes	100.00
	1691	1	000782__CP016891_00080|rep_cluster_1441	867	yes	100.00
	1692	1	000783__CP017589_00080|rep_cluster_1441	867	yes	100.00
	1693	2	000784__NC_007171_00001|rep_cluster_1442	867	yes	100.00
	1693	2	rep5e_1_rep(pSHaeC)_AP006719	867	no	100.00
	1694	1	000785__NC_014113_00026|rep_cluster_1443	867	yes	100.00
	1695	1	000786__KP987215_00001|rep_cluster_1444	867	yes	100.00
	1696	1	000787__CP010385_00030|rep_cluster_1444	867	yes	100.00
	1697	1	000788__HG983280|rep_cluster_1445	867	yes	100.00
	1698	1	000033__KF697251_00002|Inc10	864	yes	100.00
	1699	1	000201__KJ631731_00005|IncQ2	864	yes	100.00
	1700	1	000789__CP022251_00007|rep_cluster_1448	864	yes	100.00
	1701	1	000790__CP001507_00003|rep_cluster_1449	864	yes	100.00
	1702	1	000792__CP021657_00041|rep_cluster_1450	864	yes	100.00
	1703	2	000793__CP011573|rep_cluster_1451	864	yes	100.00
	1703	2	Rep_1_pKPC-2_CP011573	864	no	100.00
	1704	1	000794__CP010909_00001|rep_cluster_1453	864	yes	100.00
	1705	1	000795__AB615353|rep_cluster_1454	864	yes	100.00
	1706	1	000796__CP021191|rep_cluster_1455	864	yes	100.00
	1707	1	000797__AP008234|rep_cluster_1456	864	yes	100.00
	1708	1	000228__CP002179_00041|IncX7	861	yes	100.00
	1709	1	000230__CP009168_00001|IncY	861	yes	100.00
	1710	1	000800__CP016455_00049|rep_cluster_1461	861	yes	100.00
	1711	1	000801__NC_006842_00018|rep_cluster_1462	861	yes	100.00
	1712	1	000802__CP011515|rep_cluster_1463	861	yes	100.00
	1713	1	000803__CP013718|rep_cluster_1464	861	yes	100.00
	1714	1	000804__CP002223|rep_cluster_1465	861	yes	100.00
	1715	1	000112__CP024882|IncFII	858	yes	100.00
	1716	1	000136__AP014877_00014|IncFIIA	858	yes	100.00
	1717	1	000164__NC_022344_00310|IncP	858	yes	100.00
	1718	1	000192__AM183225_00009|IncQ1	858	yes	100.00
	1719	1	000200__CP002575_00007|IncQ2	858	yes	100.00
	1720	2	000568__NC_013380_00007|rep_cluster_1256	858	yes	100.00
	1720	2	rep5b_4_SAP106B007(SAP106B)_GQ900455	858	no	100.00
	1721	1	000709__CP009254_00003|rep_cluster_1374	858	yes	100.00
	1722	1	000805__NC_008545_00092|rep_cluster_1467	858	yes	100.00
	1723	1	000806__AP009388_00001|rep_cluster_1467	858	yes	100.00
	1724	1	000807__CP001505_00003|rep_cluster_1467	858	yes	100.00
	1725	1	000808__CP011920_00041|rep_cluster_1467	858	yes	100.00
	1726	1	000809__FO082061_00019|rep_cluster_1468	858	yes	100.00
	1727	1	000810__KX353852_00003|rep_cluster_1469	858	yes	100.00
	1728	1	000812__AF492591_00003|rep_cluster_1470	858	yes	100.00
	1729	1	000206__KY689238_00001|IncR	855	yes	100.00
	1730	1	000229__AM942760_00001|IncX8	855	yes	100.00
	1731	1	000813__CP009629_00121|rep_cluster_1474	855	yes	100.00
	1732	1	000814__CP016903_00001|rep_cluster_1475	855	yes	100.00
	1733	1	000815__CP017564_00040|rep_cluster_1476	855	yes	100.00
	1734	1	000816__HG796800_00002|rep_cluster_1477	855	yes	100.00
	1735	1	000817__NC_020131_00009|rep_cluster_1478	855	yes	100.00
	1736	1	000818__CP013300_00012|rep_cluster_1479	855	yes	100.00
	1737	1	000819__GQ900376_00002|rep_cluster_1480	855	yes	100.00
	1738	1	000671__NC_006843_00002|rep_cluster_1351	852	yes	100.00
	1739	1	000703__AP001071_00001|rep_cluster_1374	852	yes	100.00
	1740	1	000707__CP002649_00001|rep_cluster_1374	852	yes	100.00
	1741	1	000708__CP002698_00001|rep_cluster_1374	852	yes	100.00
	1742	1	000821__CP020740_00100|rep_cluster_1483	852	yes	100.00
	1743	1	000822__KM659089_00001|rep_cluster_1484	852	yes	100.00
	1744	1	000823__NC_003458_00004|rep_cluster_1485	849	yes	100.00
	1745	1	000824__CP021150_00027|rep_cluster_1486	849	yes	100.00
	1746	1	000225__CP011639_00001|IncX5	846	yes	100.00
	1747	1	000267__NC_021513_00007|rep_cluster_1018	846	yes	100.00
	1748	1	000827__CP000755_00011|rep_cluster_1488	846	yes	100.00
	1749	1	000828__AY438025_00002|rep_cluster_1489	846	yes	100.00
	1750	1	000198__KU644673_00005|IncQ1	843	yes	100.00
	1751	2	000263__NC_013392_00001|rep_cluster_1017	843	yes	100.00
	1751	2	rep21_15_SAP108D001(SAP108D)_GQ900461	843	no	100.00
	1752	1	000705__NC_001911_00001|rep_cluster_1374	843	yes	100.00
	1753	1	000706__NC_019187_00001|rep_cluster_1374	843	yes	100.00
	1754	1	000829__NC_001787_00002|rep_cluster_1491	843	yes	100.00
	1755	1	000830__CP014312_00025|rep_cluster_1493	843	yes	100.00
	1756	1	000831__CP016309_00099|rep_cluster_1494	843	yes	100.00
	1757	1	000832__NC_008758_00034|rep_cluster_1495	843	yes	100.00
	1758	1	000833__HM560026_00001|rep_cluster_1496	843	yes	100.00
	1759	1	000834__KM659097_00001|rep_cluster_1497	843	yes	100.00
	1760	1	000835__CP002564|rep_cluster_1498	843	yes	100.00
	1761	1	000191__AB109805_00009|IncQ1	840	yes	100.00
	1762	1	000194__NC_012006_00002|IncQ1	840	yes	100.00
	1763	1	000196__Z74787_00004|IncQ1	840	yes	100.00
	1764	1	000199__NC_008764_00002|IncQ1	840	yes	100.00
	1765	2	000394__NC_020237_00001|rep_cluster_1118	840	yes	100.00
	1765	2	rep7a_3_rep(pSTE1)_HE662694	840	no	100.00
	1766	1	000825__CP009849_00015|rep_cluster_1486	840	yes	100.00
	1767	1	000826__CP011408_00048|rep_cluster_1486	840	yes	100.00
	1768	1	000838__CP014638_00015|rep_cluster_1500	840	yes	100.00
	1769	1	000839__CP009358_00041|rep_cluster_1501	840	yes	100.00
	1770	1	000840__CP014746|rep_cluster_1502	840	yes	100.00
	1771	1	000841__CP007184|rep_cluster_1502	840	yes	100.00
	1772	1	000842__CP013734|rep_cluster_1502	840	yes	100.00
	1773	1	000845__DQ489740|rep_cluster_1503	840	yes	100.00
	1774	1	000141__LT575491_00117|IncI1	837	yes	100.00
	1775	1	000843__CP000550|rep_cluster_1502	837	yes	100.00
	1776	1	000846__CP000827_00068|rep_cluster_1504	837	yes	100.00
	1777	1	000847__HQ624979_00002|rep_cluster_1505	837	yes	100.00
	1778	1	000848__KX832927|rep_cluster_1506	837	yes	100.00
	1779	1	000849__CP001718_00007|rep_cluster_1507	834	yes	100.00
	1780	1	000850__CP010417_00012|rep_cluster_1508	834	yes	100.00
	1781	1	000851__CP002602_00003|rep_cluster_1509	834	yes	100.00
	1782	1	000853__DQ489737_00007|rep_cluster_1510	834	yes	100.00
	1783	1	000854__NC_016820_00014|rep_cluster_1510	834	yes	100.00
	1784	1	000855__CP012277|rep_cluster_1511	834	yes	100.00
	1785	1	000856__CP014675|rep_cluster_1513	834	yes	100.00
	1786	1	000857__NC_007901_00051|rep_cluster_1514	831	yes	100.00
	1787	1	000858__CP002413_00012|rep_cluster_1515	831	yes	100.00
	1788	1	000859__CP007510_00002|rep_cluster_1516	831	yes	100.00
	1789	1	000860__NC_015219_00014|rep_cluster_1518	831	yes	100.00
	1790	1	000861__DQ366035|rep_cluster_1519	831	yes	100.00
	1791	1	000862__LN835295|rep_cluster_1519	831	yes	100.00
	1792	1	000874__CP000042|rep_cluster_1520	831	yes	100.00
	1793	1	000875__NC_002518|rep_cluster_1521	831	yes	100.00
	1794	1	000863__AB604032|rep_cluster_1519	828	yes	100.00
	1795	1	000876__NC_009926_00214|rep_cluster_1522	828	yes	100.00
	1796	2	000877__NC_002799_00001|rep_cluster_1523	828	yes	100.00
	1796	2	rep4a_1_repB(pCRL2911)_NC002799	828	no	100.00
	1797	1	000879__AP007211_00061|rep_cluster_1524	828	yes	100.00
	1798	1	000880__CP009655_00007|rep_cluster_1525	828	yes	100.00
	1799	1	000881__NC_003425_00001|rep_cluster_1526	828	yes	100.00
	1800	1	000882__CP012005_00092|rep_cluster_1527	828	yes	100.00
	1801	1	000883__NC_010614_00085|rep_cluster_1528	828	yes	100.00
	1802	1	000884__NC_015920_00029|rep_cluster_1529	828	yes	100.00
	1803	1	000885__NC_017412_00032|rep_cluster_1529	828	yes	100.00
	1804	1	000886__CP001420_00032|rep_cluster_1529	828	yes	100.00
	1805	1	000887__NC_012502_00032|rep_cluster_1529	828	yes	100.00
	1806	1	000888__NC_017419_00034|rep_cluster_1529	828	yes	100.00
	1807	1	000889__CP001443_00029|rep_cluster_1529	828	yes	100.00
	1808	1	000893__HM560028_00001|rep_cluster_1530	825	yes	100.00
	1809	1	000449__CP022171|rep_cluster_1169	822	yes	100.00
	1810	1	000844__CP001877|rep_cluster_1502	822	yes	100.00
	1811	1	000894__CP010801_00031|rep_cluster_1531	822	yes	100.00
	1812	1	000895__CP010819_00004|rep_cluster_1532	822	yes	100.00
	1813	1	000896__CP003951_00099|rep_cluster_1533	822	yes	100.00
	1814	1	000897__CP017584|rep_cluster_1534	822	yes	100.00
	1815	1	000898__NC_004968_00001|rep_cluster_1535	819	yes	100.00
	1816	1	000899__NZ_AOSX01000021_00196|rep_cluster_1536	819	yes	100.00
	1817	1	000900__AB855771_00213|rep_cluster_1536	819	yes	100.00
	1818	1	000901__CP001081_00207|rep_cluster_1536	819	yes	100.00
	1819	1	000902__CP004365_00195|rep_cluster_1537	819	yes	100.00
	1820	1	000903__CP011276_00014|rep_cluster_1538	819	yes	100.00
	1821	1	000904__CP011788_00001|rep_cluster_1539	819	yes	100.00
	1822	1	000907__JQ418520_00008|rep_cluster_1542	816	yes	100.00
	1823	1	000908__NC_018021_00008|rep_cluster_1543	816	yes	100.00
	1824	1	000909__NC_013224_00007|rep_cluster_1544	816	yes	100.00
	1825	1	000910__CP003365_00005|rep_cluster_1545	816	yes	100.00
	1826	1	000911__CP007808|rep_cluster_1546	816	yes	100.00
	1827	1	000912__CP002380|rep_cluster_1547	816	yes	100.00
	1828	1	000913__CP005989|rep_cluster_1548	816	yes	100.00
	1829	1	000914__CP014514|rep_cluster_1549	815	yes	100.00
	1830	1	000864__CP013039|rep_cluster_1519	813	yes	100.00
	1831	1	000865__CP019577|rep_cluster_1519	813	yes	100.00
	1832	1	000866__KT020842|rep_cluster_1519	813	yes	100.00
	1833	1	000867__CP013041|rep_cluster_1519	813	yes	100.00
	1834	1	000868__JN689217|rep_cluster_1519	813	yes	100.00
	1835	1	000869__CP013040|rep_cluster_1519	813	yes	100.00
	1836	1	000872__AB444205|rep_cluster_1519	813	yes	100.00
	1837	1	000918__AP014837_00001|rep_cluster_1550	813	yes	100.00
	1838	1	000919__CP006375_00001|rep_cluster_1551	813	yes	100.00
	1839	1	000920__NC_017791_00459|rep_cluster_1552	813	yes	100.00
	1840	1	000921__CP017832_00010|rep_cluster_1553	813	yes	100.00
	1841	1	000922__DQ322649_00028|rep_cluster_1554	813	yes	100.00
	1842	1	000923__CP000543_00038|rep_cluster_1555	813	yes	100.00
	1843	1	000870__CP019578|rep_cluster_1519	812	yes	100.00
	1844	1	000871__CP019580|rep_cluster_1519	812	yes	100.00
	1845	2	000878__NC_004947_00002|rep_cluster_1523	810	yes	100.00
	1845	2	rep4a_2_CDS3(pKC5b)_AF378372	810	no	100.00
	1846	1	000924__AY603982_00001|rep_cluster_1556	810	yes	100.00
	1847	1	000925__GU722201_00001|rep_cluster_1557	810	yes	100.00
	1848	1	000926__NC_011376_00004|rep_cluster_1558	810	yes	100.00
	1849	1	000927__CP003366_00019|rep_cluster_1559	810	yes	100.00
	1850	2	000929__NC_015876|rep_cluster_1560	810	yes	100.00
	1850	2	repUS37_1_SPPN11498(pDRPIS7493)_CP002926	810	no	100.00
	1851	1	000930__CP015221|rep_cluster_1561	810	yes	100.00
	1852	1	000931__KJ940994|rep_cluster_1562	810	yes	100.00
	1853	1	000932__HG796256_00012|rep_cluster_1563	807	yes	100.00
	1854	1	000933__HG796257_00002|rep_cluster_1564	807	yes	100.00
	1855	1	000934__KP228014_00006|rep_cluster_1565	807	yes	100.00
	1856	1	000935__CP000895_00021|rep_cluster_1566	807	yes	100.00
	1857	1	000936__CP004375_00182|rep_cluster_1566	807	yes	100.00
	1858	1	000937__NC_010394_00027|rep_cluster_1566	807	yes	100.00
	1859	1	000938__CP000659_00004|rep_cluster_1566	807	yes	100.00
	1860	1	000940__CP021472|rep_cluster_1567	807	yes	100.00
	1861	1	001746__CP016709_00001|rep_cluster_414	807	yes	100.00
	1862	1	000093__KX023259_00112|IncFIA	804	yes	100.00
	1863	1	000094__NZ_CP015070_00117|IncFIA	804	yes	100.00
	1864	1	000941__HG796336_00003|rep_cluster_1569	804	yes	100.00
	1865	1	000943__CP015327_00053|rep_cluster_1570	804	yes	100.00
	1866	1	000944__AF538869_00001|rep_cluster_1571	801	yes	100.00
	1867	1	000945__NC_017833_00031|rep_cluster_1572	801	yes	100.00
	1868	1	000946__KF652071_00027|rep_cluster_1572	801	yes	100.00
	1869	1	000947__NC_011738_00219|rep_cluster_1573	801	yes	100.00
	1870	1	000948__AB972539_00003|rep_cluster_1574	798	yes	100.00
	1871	1	000950__CP009718_00036|rep_cluster_1575	798	yes	100.00
	1872	1	000951__NC_017923_00038|rep_cluster_1576	798	yes	100.00
	1873	1	000952__NC_014159_00051|rep_cluster_1577	798	yes	100.00
	1874	1	000953__NC_001415_00025|rep_cluster_1578	798	yes	100.00
	1875	1	000954__CP012698|rep_cluster_1579	798	yes	100.00
	1876	1	000313__JN315884_00003|rep_cluster_1068	795	yes	100.00
	1877	1	000956__CP002664_00060|rep_cluster_1580	795	yes	100.00
	1878	1	000957__NC_007974_01423|rep_cluster_1581	795	yes	100.00
	1879	1	000958__NC_010889_00001|rep_cluster_1582	795	yes	100.00
	1880	1	000959__NC_001372_00007|rep_cluster_1583	795	yes	100.00
	1881	1	000960__NC_023288_00017|rep_cluster_1584	795	yes	100.00
	1882	1	000961__CP001906_00281|rep_cluster_1585	795	yes	100.00
	1883	1	000962__NC_019957_00198|rep_cluster_1586	795	yes	100.00
	1884	1	000963__HG917973_00054|rep_cluster_1588	795	yes	100.00
	1885	1	000089__NC_017258_00003|IncA/C	792	yes	100.00
	1886	1	000965__CP009319_00012|rep_cluster_1590	792	yes	100.00
	1887	1	000966__CP014582_00004|rep_cluster_1591	792	yes	100.00
	1888	1	000967__CP014483_00069|rep_cluster_1592	792	yes	100.00
	1889	1	000968__NC_010938_00001|rep_cluster_1593	792	yes	100.00
	1890	1	000969__NC_009660_00013|rep_cluster_1594	792	yes	100.00
	1891	1	000970__NC_014763|rep_cluster_1595	792	yes	100.00
	1892	1	000971__GU228572|rep_cluster_1596	792	yes	100.00
	1893	1	000972__NC_021240_00001|rep_cluster_1598	789	yes	100.00
	1894	1	000973__CP000756_00011|rep_cluster_1599	789	yes	100.00
	1895	1	000984__GU722200_00001|rep_cluster_1600	789	yes	100.00
	1896	1	000985__HG803186_00080|rep_cluster_1601	789	yes	100.00
	1897	1	000986__NC_011730_00016|rep_cluster_1603	789	yes	100.00
	1898	1	000987__CP003635_00008|rep_cluster_1604	789	yes	100.00
	1899	1	000988__CP011296_00196|rep_cluster_1605	789	yes	100.00
	1900	1	000989__CP003055|rep_cluster_1606	789	yes	100.00
	1901	1	000990__NC_021225|rep_cluster_1607	789	yes	100.00
	1902	1	000991__CP006814|rep_cluster_1608	789	yes	100.00
	1903	1	000992__CP015341_00036|rep_cluster_1609	786	yes	100.00
	1904	1	000994__CP006016_00010|rep_cluster_1610	786	yes	100.00
[truncated: 629 more rows]

## Sheet: MOBtyper_PlasmidFinder
	cluster_id	cluster_length	MOB-typer Replicon	PlasmidFinder Replicon
	344	1	001642__KM406416_00072|rep_cluster_329
	345	1	001644__DQ103758_00002|rep_cluster_330
	346	1	001645__CP017753|rep_cluster_331
	347	1	002036__CP022410_00002|rep_cluster_60
	340	1	001636__KM659912_00001|rep_cluster_323
	341	1	001639__FN357112_00004|rep_cluster_324
	342	1	001640__KX118105_00047|rep_cluster_327
	343	1	001641__KT901798_00004|rep_cluster_328
	348	1	002037__HM125987_00001|rep_cluster_60
	349	1	001625__CP000434|rep_cluster_313
	1653	1	000752__CP002441_00035|rep_cluster_1410
	2318	1	000168__NC_021210_00003|IncP
	2319	1	001374__CP004361|rep_cluster_1934
	2316	1	001372__CP015178|rep_cluster_1931
	2317	1	001373__NC_016793|rep_cluster_1931
	2314	1	001327__CP007622|rep_cluster_1892
	2315	1	001371__NC_009035|rep_cluster_1930
	2312	1	001368__NC_022074_00001|rep_cluster_1929
	2313	1	000154__NZ_CP009853|IncN
	2310	1	001366__KM659095|rep_cluster_1927
	2311	1	001367__CP009963|rep_cluster_1928
	298	1	001592__CP006970_00002|rep_cluster_288
	299	1	001593__CP016369_00002|rep_cluster_288
	296	1	001587__CP011000_00001|rep_cluster_287
	297	1	001591__CP002978_00062|rep_cluster_288
	294	1	001583__NC_016936_00022|rep_cluster_286
	295	1	001585__CP000741_00153|rep_cluster_287
	292	1	001568__NC_004632_00001|rep_cluster_283
	293	1	001582__CP002852_00016|rep_cluster_284
	290	1	002034__AP011944_00001|rep_cluster_60
	291	1	001558__HQ128580_00001|rep_cluster_282
	2147	1	001231__NC_019784_00002|rep_cluster_1812
	270	1	000170__CP003072_00011|IncP
	271	1	001507__CP010990_00226|rep_cluster_235
	272	1	001540__CP014236_00025|rep_cluster_263
	273	1	001541__CP015439_00060|rep_cluster_264
	274	1	001542__CP004355|rep_cluster_265
	275	1	001512__NC_014031_00001|rep_cluster_237
	276	1	001544__CP002195|rep_cluster_267
	277	1	001545__CP007609|rep_cluster_268
	278	1	001546__FN429766|rep_cluster_269
	279	1	000211__KU963389_00011|IncU
	1780	1	000850__CP010417_00012|rep_cluster_1508
	2146	1	000798__U12689_00001|rep_cluster_146
	2268	1	001333__NC_013952_00002|rep_cluster_1897
	2269	1	001336__HG796577_00001|rep_cluster_1900
	2263	1	001331__HG796826_00001|rep_cluster_1896
	2260	1	001330__CP009719|rep_cluster_1895
	2261	1	000003__NC_002119_00001|ColRNAI_rep_cluster_1857
	2266	1	001829__CP006710|rep_cluster_475
	2267	1	000115__CP020905_00046|IncFII
	2264	1	001332__JX846826_00002|rep_cluster_1897
	2265	1	001334__AB022096|rep_cluster_1899
	2442	1	000564__CP005947_00004|rep_cluster_1255
	2443	1	001465__CP007568|rep_cluster_2037
	2441	1	000261__GQ900456|rep_cluster_1017
	1781	1	000851__CP002602_00003|rep_cluster_1509
	2444	1	001464__CP014988|rep_cluster_2031
	2189	1	001265__HG796462_00001|rep_cluster_1839
	108	1	001477__AP018315_00084|rep_cluster_21
	109	1	001489__NC_014409_00001|rep_cluster_22
	102	1	001221__NC_018878_00711|rep_cluster_18
	103	1	001222__CP008815_00027|rep_cluster_180
	100	1	001206__CP002537|rep_cluster_178
	101	1	001216__NC_014642|rep_cluster_179
	106	1	001266__CP006684_00001|rep_cluster_184
	107	1	001436__NC_015632_00002|rep_cluster_20
	104	1	001230__NC_018223_00001|rep_cluster_181
	2046	1	001145__CP015380|rep_cluster_1729
	2047	1	001147__KY498026_00007|rep_cluster_1730
	2044	1	001143__CP011457_00058|rep_cluster_1727
	2045	1	001144__NC_019428_00021|rep_cluster_1727
	2042	1	001141__NC_019367_00001|rep_cluster_1725
	2043	1	001142__CP003649_00001|rep_cluster_1726
	2040	1	001139__KC542384_00001|rep_cluster_1723
	2041	1	001140__KT351736_00003|rep_cluster_1724
	2048	1	001148__NC_019773_00001|rep_cluster_1731
	2049	1	001149__JQ418529|rep_cluster_1732
	1372	1	000475__CP015148_00005|rep_cluster_1189
	2038	1	000351__HG796775_00008|rep_cluster_1097
	1001	1	002326__CP007002|rep_cluster_843
	1210	1	000287__CP014843|rep_cluster_1042
	1375	1	000479__JQ245700_00001|rep_cluster_1191
	1655	1	000139__NC_012555_00001|IncH
	1374	1	000478__CP018944_00014|rep_cluster_1190
	99	1	001190__AP009485_00017|rep_cluster_177
	98	1	001177__CP007063_00001|rep_cluster_176
	91	1	001108__EF564599|rep_cluster_17
	90	1	001091__NC_009841_00034|rep_cluster_169
	93	1	001119__CP011274|rep_cluster_171
	92	1	001109__CP009639|rep_cluster_170
	95	1	001134__CP003145_00001|rep_cluster_172
	94	1	001133__AB370337_00055|rep_cluster_172
	97	1	001158__CP003136|rep_cluster_174
	96	1	001146__CP013001_00145|rep_cluster_173
	1623	1	000137__CP017986_00041|IncH
	1622	1	000725__CP003030_00010|rep_cluster_1386
	1621	1	000724__CP001808_00079|rep_cluster_1386
	1620	1	000723__CP021414_00001|rep_cluster_1385
	1627	1	000726__CP009882_00079|rep_cluster_1392
	1626	1	000195__NC_013728_00014|IncQ1
	1625	1	000151__NC_019163_00001|IncN
	1999	1	001100__CP000907_00016|rep_cluster_1698
	1998	1	000710__NC_001910_00001|rep_cluster_1374
	1629	1	000728__CP009446|rep_cluster_1394
	1377	1	000481__NZ_ALIR01000019_00012|rep_cluster_1193
	559	1	001586__CP006988_00383|rep_cluster_287
	558	1	001584__CP013587_00411|rep_cluster_287
	555	1	001867__CP015742|rep_cluster_497
	554	1	001866__CP015743|rep_cluster_497
	557	1	001869__CP001018_00013|rep_cluster_499
	556	1	001868__CP002787|rep_cluster_498
	551	1	001863__CP000470_00108|rep_cluster_493
	550	1	001862__CP003935_00001|rep_cluster_492
	553	1	001865__CP015746|rep_cluster_496
	552	1	001864__NC_015728_00001|rep_cluster_494
	1439	1	000527__CP015627_00001|rep_cluster_1230
	1199	1	000208__NC_020123_00061|IncT
	1198	1	000088__AP009488_00001|Inc4
	1193	1	000271__NC_015955_00447|rep_cluster_1020
	1192	1	000269__AB646744_00001|rep_cluster_1019
	1195	1	000273__KT937281_00001|rep_cluster_1022
	1194	1	000272__CP000467_00004|rep_cluster_1021
	1197	1	000275__CP015602|rep_cluster_1024
	1196	1	000274__JF268689_00001|rep_cluster_1023
	1759	1	000834__KM659097_00001|rep_cluster_1497
	1758	1	000833__HM560026_00001|rep_cluster_1496
	1757	1	000832__NC_008758_00034|rep_cluster_1495
	1756	1	000831__CP016309_00099|rep_cluster_1494
	1755	1	000830__CP014312_00025|rep_cluster_1493
	1754	1	000829__NC_001787_00002|rep_cluster_1491
	1753	1	000706__NC_019187_00001|rep_cluster_1374
	1752	1	000705__NC_001911_00001|rep_cluster_1374
	1750	1	000198__KU644673_00005|IncQ1
	1177	1	000247__NC_014213_00028|rep_cluster_1013
	1176	1	000246__KX753679_00001|rep_cluster_1012
	1175	1	000245__GQ866235_00014|rep_cluster_1012
	1174	1	000244__GQ468939_00003|rep_cluster_1011
	1173	1	000243__NC_004923_00006|rep_cluster_1010
	1172	1	000241__CP015043_00038|rep_cluster_1008
	1171	1	000239__CP006248_00036|rep_cluster_1006
	1170	1	000238__CP015323_00059|rep_cluster_1005
	1179	1	000249__CP000835_00064|rep_cluster_1015
	1178	1	000248__JN172928|rep_cluster_1014
	511	1	001803__AF159249|rep_cluster_457
	510	1	000179__NC_001735_00020|IncP
	513	1	001816__CP020332_00070|rep_cluster_467
	1284	1	000370__CP016859_00043|rep_cluster_1110
	1287	1	000373__FP565813_00053|rep_cluster_1112
	512	1	001815__LN679999_00011|rep_cluster_466
	1281	1	000359__AB024514_00001|rep_cluster_1102
	1280	1	000213__AM901564_00031|IncW
	1282	1	000366__NC_006298_00003|rep_cluster_1108
	1003	1	002328__CP009637|rep_cluster_845
	879	1	000092__CP025470|IncA/C2
	1289	1	000375__CP015879_00037|rep_cluster_1115
	1288	1	000374__CP010826_00070|rep_cluster_1113
	514	1	001817__NC_019313_00140|rep_cluster_468
	1579	1	000666__NC_011185_00037|rep_cluster_1348
	1578	1	000032__KF697252_00001|Inc10
	689	1	002058__NC_022877_00028|rep_cluster_612
	688	1	002057__CP022419_00196|rep_cluster_611
	685	1	002052__CP015089_00076|rep_cluster_608
	684	1	002051__CP006655_00003|rep_cluster_607
	687	1	002055__CP014801_00066|rep_cluster_610
	686	1	002053__NC_020907_00001|rep_cluster_609
	681	1	002048__CP020332_00001|rep_cluster_605
	680	1	002047__CP021133_00034|rep_cluster_604
	683	1	002050__NC_019362_00001|rep_cluster_606
	682	1	002049__NC_007490_00051|rep_cluster_605
	458	1	001754__CP009356_00110|rep_cluster_419
	1226	1	000298__CP012417_00033|rep_cluster_1053
	621	1	001943__AP018277_00006|rep_cluster_555
	873	1	002177__CP014900|rep_cluster_707
	1224	1	000296__CP016313_00226|rep_cluster_1052
	1223	1	000295__NC_015461_00001|rep_cluster_1051
	1222	1	000294__NC_013092_00007|rep_cluster_1050
	1221	1	000292__KC734561_00001|rep_cluster_1049
	1220	1	000291__CP012537_00001|rep_cluster_1049
	407	1	001694__NC_018291_00001|rep_cluster_377
	406	1	001693__NC_015741_00001|rep_cluster_376
	405	1	001692__AB270530|rep_cluster_374
	404	1	001691__NC_002033_00029|rep_cluster_373
	403	1	001690__NC_012983_00018|rep_cluster_372
	402	1	001672__KY503036_00033|rep_cluster_356
	401	1	001689__CP001647|rep_cluster_371
	400	1	001684__NC_007489_00081|rep_cluster_369
	1379	1	000483__CP010949_00006|rep_cluster_1195
	1378	1	000482__JQ245699_00001|rep_cluster_1194
	1342	1	000160__CU468128_00001|IncP
	409	1	001696__NC_023138_00003|rep_cluster_377
	408	1	001695__CP002973_00001|rep_cluster_377
	453	1	001750__LC155906_00019|rep_cluster_416
	454	1	001751__NZ_AMBZ01000024_00001|rep_cluster_417
	2148	1	001232__NC_019796_00002|rep_cluster_1812
	455	1	001634__NC_006463_00001|rep_cluster_323
	1346	1	000447__KY486775_00003|rep_cluster_1167
	1347	1	000448__CP012705_00001|rep_cluster_1168
	379	1	001571__KY362367_00001|rep_cluster_283
	378	1	001570__NC_002759_00001|rep_cluster_283
	371	1	001561__NC_007275_00001|rep_cluster_283
	370	1	001669__CP014276|rep_cluster_354
	373	1	001564__CP006257_00001|rep_cluster_283
	372	1	001562__AY342395_00001|rep_cluster_283
	375	1	001566__JQ418525_00006|rep_cluster_283
	374	1	001565__CP011973_00050|rep_cluster_283
	377	1	001569__KY362366_00001|rep_cluster_283
	376	1	001567__AE016855_00001|rep_cluster_283
	2295	1	001354__JQ664550_00001|rep_cluster_1914
	393	1	001676__NC_022043_00002|rep_cluster_360
	392	1	001674__CP011000_00218|rep_cluster_359
	391	1	001574__NC_005918_00001|rep_cluster_283
	390	1	001673__CP019036_00040|rep_cluster_357
	397	1	001677__NC_009431_00080|rep_cluster_361
	396	1	001681__CP009321|rep_cluster_364
	395	1	001680__CP009219|rep_cluster_362
	394	1	001679__CP015097_00047|rep_cluster_361
	399	1	001683__CP019641_00151|rep_cluster_367
	398	1	001682__CP012859_00004|rep_cluster_366
	895	1	001784__AP017625|rep_cluster_441
	2309	1	000013__DQ995351_00001|ColRNAI_rep_cluster_1885
	2308	1	001358__NZ_CM002286_00126|rep_cluster_1916
	2301	1	001360__NC_004933_00006|rep_cluster_1921
	2300	1	001359__CP000522_00002|rep_cluster_1919
	2303	1	001362__NZ_CM001019_00796|rep_cluster_1922
	2302	1	001361__NC_022001_00018|rep_cluster_1921
	2305	1	001364__CP002856|rep_cluster_1924
	2304	1	001363__HE805918|rep_cluster_1923
	2307	1	001244__NC_011223_00012|rep_cluster_1825
	2306	1	001365__CP017576|rep_cluster_1925
	245	1	001513__CP010587_00071|rep_cluster_237
	244	1	001511__KJ850907_00001|rep_cluster_236
	247	1	001515__KF640086|rep_cluster_239
	246	1	001514__NC_012780_00416|rep_cluster_238
	241	1	001503__FN429765|rep_cluster_233
	240	1	001502__CP007516|rep_cluster_232
	243	1	001509__CP012183_00076|rep_cluster_235
	242	1	001506__AP012039|rep_cluster_234
	249	1	001518__NC_015598|rep_cluster_241
	2275	1	000594__NZ_AFDL01000005_00001|rep_cluster_1280
	2274	1	001340__NC_009474|rep_cluster_1905
	2277	1	001341__NC_013277_00009|rep_cluster_1906
	2271	1	001338__CP015618_00014|rep_cluster_1902
	2270	1	001337__NC_013783_00002|rep_cluster_1901
	2273	1	001339__KY202458_00009|rep_cluster_1903
	2279	1	001343__AB237655|rep_cluster_1907
	2278	1	001342__AF491307|rep_cluster_1907
	2198	1	001270__JX294732_00002|rep_cluster_1846
	2459	1	002112__CP023297|rep_cluster_657
	2458	1	000306__DQ268764|rep_cluster_1061
	2457	1	000028__KP099552|ColRNAI_rep_cluster_1998
	2451	1	001468__CP004401|rep_cluster_2042
	2453	1	001470__NC_011867_00027|rep_cluster_2045
	2452	1	001469__CP001017_00055|rep_cluster_2043
	179	1	002349__CP015204_00037|rep_cluster_87
	178	1	002340__CP019949_00063|rep_cluster_86
	177	1	002332__NC_003099|rep_cluster_85
	176	1	002331__AB208028|rep_cluster_85
	175	1	002321__AY172687_00015|rep_cluster_84
	174	1	002309__NC_010998_00296|rep_cluster_83
	173	1	002301__CP014607_00003|rep_cluster_82
	172	1	002294__CP015013|rep_cluster_81
	171	1	002282__NC_007974_01168|rep_cluster_80
	170	1	002281__CP020456_00074|rep_cluster_8
	2051	1	001151__LN866850_00037|rep_cluster_1733
	2053	1	001153__NC_003273_00063|rep_cluster_1735
	2052	1	001152__CP006251_00063|rep_cluster_1734
	2055	1	001155__CP012856_00013|rep_cluster_1737
	2054	1	001154__CP022465_00023|rep_cluster_1736
	2057	1	001826__KX686749|rep_cluster_475
	1503	1	000563__CP015621_00010|rep_cluster_1254
	2059	1	000575__AF048718_00009|rep_cluster_1262
	1500	1	000470__NC_021876_00001|rep_cluster_1186
	1504	1	000595__CU468231_00001|rep_cluster_1280
	1227	1	002396__JQ348845_00002|rep_cluster_911
	1977	1	001079__NC_019677_00107|rep_cluster_1678
	1976	1	001078__NC_008607_00175|rep_cluster_1677
	659	1	002015__EF066650_00001|rep_cluster_590
	1975	1	001077__CP021363_00185|rep_cluster_1676
	1365	1	000062__NC_019696_00002|Inc13
	1974	1	000949__CP007625_00025|rep_cluster_1575
	1973	1	001076__CP016798|rep_cluster_1675
	1972	1	001075__JQ418527_00044|rep_cluster_1674
	1971	1	001074__CP010866_00001|rep_cluster_1673
	1970	1	001073__NC_003240_00086|rep_cluster_1671
	1968	1	001070__CP004122_00001|rep_cluster_1669
	1969	1	001072__KJ410765_00001|rep_cluster_1670
	1618	1	000721__JX194160_00039|rep_cluster_1382
	1619	1	000722__NZ_CM002272_00002|rep_cluster_1383
	1616	1	000684__NC_013506_00012|rep_cluster_1364
	1617	1	000720__NZ_CM002179_00004|rep_cluster_1381
	1614	1	000646__CP012296_00043|rep_cluster_1328
	1615	1	000683__KY499579_00008|rep_cluster_1364
	1612	1	000150__JQ996149|IncN
	1613	1	000612__AP009492|rep_cluster_1294
	1610	1	000717__KC005723|rep_cluster_1379
	1611	1	000719__CP014146|rep_cluster_1380
	1985	1	001087__CP011404_00139|rep_cluster_1685
	1768	1	000838__CP014638_00015|rep_cluster_1500
	1769	1	000839__CP009358_00041|rep_cluster_1501
	1762	1	000194__NC_012006_00002|IncQ1
	1763	1	000196__Z74787_00004|IncQ1
	1760	1	000835__CP002564|rep_cluster_1498
	1761	1	000191__AB109805_00009|IncQ1
	1766	1	000825__CP009849_00015|rep_cluster_1486
	1767	1	000826__CP011408_00048|rep_cluster_1486
	1764	1	000199__NC_008764_00002|IncQ1
	1142	1	002460__CP015884|rep_cluster_976
	1143	1	002461__CP019316|rep_cluster_977
	1140	1	002458__NC_007206_00012|rep_cluster_974
	1141	1	002459__AF447808_00011|rep_cluster_974
	1144	1	000135__NC_014107_00001|IncFII
	1145	1	002440__CP000729_00012|rep_cluster_958
	1148	1	002466__KR262062_00008|rep_cluster_982
	1149	1	002467__CP009359|rep_cluster_986
	692	1	002062__CP017423_00106|rep_cluster_614
	693	1	002063__CP012161_00001|rep_cluster_615
	690	1	002059__CP015092_00011|rep_cluster_613
	691	1	002061__CP022420_00034|rep_cluster_613
	696	1	002067__AB169976_00026|rep_cluster_618
	697	1	002068__CP002368_00001|rep_cluster_619
	694	1	002021__JX668988|rep_cluster_594
	695	1	002066__NC_020243_00001|rep_cluster_617
	698	1	002070__EF107516_00071|rep_cluster_620
	699	1	002071__NC_010368_00225|rep_cluster_621
	1548	1	000637__CP004038_00178|rep_cluster_1319
	1549	1	000639__NC_015053_00005|rep_cluster_1320
	542	1	001025__CP018936_00008|rep_cluster_163
	543	1	001850__CP001980_00156|rep_cluster_487
	540	1	001847__CP000765|rep_cluster_485
	541	1	000100__NZ_CP016161_00012|IncFIB
	546	1	001857__NC_015258_00066|rep_cluster_490
	547	1	001859__NC_011991_00001|rep_cluster_491
	544	1	001851__KY515226|rep_cluster_488
	545	1	001856__NC_002147_00021|rep_cluster_490
	548	1	001860__NC_019313_00001|rep_cluster_492
	549	1	001861__CP002784_00283|rep_cluster_492
	1782	1	000853__DQ489737_00007|rep_cluster_1510
	1783	1	000854__NC_016820_00014|rep_cluster_1510
	1784	1	000855__CP012277|rep_cluster_1511
	1785	1	000856__CP014675|rep_cluster_1513
	1786	1	000857__NC_007901_00051|rep_cluster_1514
	2388	1	000442__CP021855_00014|rep_cluster_1160
	1787	1	000858__CP002413_00012|rep_cluster_1515
	414	1	001703__CP017756|rep_cluster_381
	415	1	001704__CP009433|rep_cluster_382
	416	1	001705__CP019317|rep_cluster_383
	417	1	001563__AY603980_00001|rep_cluster_283
	410	1	001697__CP016365_00002|rep_cluster_377
	411	1	001698__CP015095_00040|rep_cluster_378
	412	1	001701__AB479508|rep_cluster_380
	413	1	001702__NC_006903|rep_cluster_380
	1384	1	000329__KM276080_00001|rep_cluster_1078
	418	1	001573__FR820585_00001|rep_cluster_283
	419	1	001706__AY150274_00003|rep_cluster_384
	368	1	001667__CP021214|rep_cluster_352
	369	1	001668__CP013069|rep_cluster_353
	366	1	001664__CP006255_00026|rep_cluster_349
	367	1	001666__KF501372|rep_cluster_350
	364	1	001662__NC_010124|rep_cluster_347
	365	1	001663__NC_012527|rep_cluster_348
	362	1	001660__NC_020050_00023|rep_cluster_345
	363	1	001661__CP018172|rep_cluster_346
	360	1	001658__HM560024|rep_cluster_343
	361	1	001659__CP017449_00073|rep_cluster_344
	380	1	001572__KY362372_00001|rep_cluster_283
	381	1	001575__FR820586_00001|rep_cluster_283
	382	1	001576__KY362368_00001|rep_cluster_283
	383	1	001577__KY362373_00001|rep_cluster_283
	384	1	001578__CP000059_00001|rep_cluster_283
	385	1	001579__CP007015_00037|rep_cluster_283
	386	1	001580__KY362369_00001|rep_cluster_283
	387	1	001581__FR820587_00001|rep_cluster_283
	388	1	001670__CP002577_00032|rep_cluster_355
	389	1	001671__JQ418536_00005|rep_cluster_356
	2190	1	001249__NC_019248_00020|rep_cluster_1829
	2191	1	001250__HG969193_00001|rep_cluster_1829
	258	1	001526__AB905437_00009|rep_cluster_249
	2194	1	000049__CP003478_00002|Inc11
	2195	1	000050__NC_004930_00003|Inc11
	2196	1	000214__CP002795_00001|IncW
	2197	1	001269__CP018336_00025|rep_cluster_1845
	252	1	001521__CP015269_00016|rep_cluster_244
	253	1	001522__CP003081_00185|rep_cluster_245
	250	1	001519__CP016197_00059|rep_cluster_242
	251	1	001520__CP022237_00001|rep_cluster_243
	256	1	001524__NC_015511_00094|rep_cluster_246
	257	1	001525__CP000657_00312|rep_cluster_248
	254	1	001523__CP015597_00060|rep_cluster_245
	255	1	001496__NC_022044_00002|rep_cluster_229
	2200	1	001272__CP014288|rep_cluster_1848
	2201	1	001273__EU362918|rep_cluster_1848
	2203	1	000205__KY270852_00193|IncR
	2204	1	001276__CP012105|rep_cluster_1850
	2205	1	001277__CP009345|rep_cluster_1850
	2206	1	001278__CP009647|rep_cluster_1850
	2207	1	001280__CP016792|rep_cluster_1852
	2208	1	001281__CP007767_00020|rep_cluster_1853
	2209	1	001282__NC_012040_00034|rep_cluster_1853
	1679	1	000776__NC_019227|rep_cluster_1434
	2428	1	000128__CP023916|IncFII
	2429	1	000126__FO834904|IncFII
	2400	1	001444__AB119526_00004|rep_cluster_2007
	2420	1	001460__CP015000|rep_cluster_2025
	2421	1	001386__NC_017239_00027|rep_cluster_1945
	2422	1	001455__CP013181|rep_cluster_2020
	2423	1	000129__CP018340|IncFII
	2424	1	000130__CP023489|IncFII
	1849	1	000927__CP003366_00019|rep_cluster_1559
	2426	1	000132__HG969996|IncFII
	2427	1	000019__CP000651_00005|ColRNAI_rep_cluster_1987
	2432	1	002318__AP018315_00061|rep_cluster_838
	1848	1	000926__NC_011376_00004|rep_cluster_1558
	168	1	002249__NC_018683_00067|rep_cluster_77
	169	1	002257__FN429768_00006|rep_cluster_78
	164	1	002202__CR377818_00048|rep_cluster_73
	165	1	002217__CP007048_00278|rep_cluster_74
	166	1	002227__CP016481_00030|rep_cluster_75
	167	1	002237__NC_009429_00391|rep_cluster_76
	160	1	002166__NC_007950_00121|rep_cluster_7
	161	1	002167__CP000392_00009|rep_cluster_70
	162	1	002184__CP000645_00071|rep_cluster_71
	163	1	002185__CP013966_00010|rep_cluster_71
	1842	1	000923__CP000543_00038|rep_cluster_1555
	1841	1	000922__DQ322649_00028|rep_cluster_1554
	1840	1	000921__CP017832_00010|rep_cluster_1553
	678	1	001846__NC_009673|rep_cluster_485
	679	1	001890__NC_015861_00001|rep_cluster_516
	1814	1	000897__CP017584|rep_cluster_1534
	1815	1	000898__NC_004968_00001|rep_cluster_1535
	1816	1	000899__NZ_AOSX01000021_00196|rep_cluster_1536
	1817	1	000900__AB855771_00213|rep_cluster_1536
	1810	1	000844__CP001877|rep_cluster_1502
	1811	1	000894__CP010801_00031|rep_cluster_1531
	1812	1	000895__CP010819_00004|rep_cluster_1532
	1813	1	000896__CP003951_00099|rep_cluster_1533
	1818	1	000901__CP001081_00207|rep_cluster_1536
	1819	1	000902__CP004365_00195|rep_cluster_1537
	670	1	002030__NC_009429_00614|rep_cluster_598
	671	1	002031__CP000833_00097|rep_cluster_599
	1609	1	000716__CP016691_00001|rep_cluster_1378
	1608	1	000715__NC_016969_00004|rep_cluster_1377
	1979	1	000165__AB453229|IncP
	1978	1	001080__CP011383_00044|rep_cluster_1679
	1601	1	000701__NC_021718_00105|rep_cluster_1371
	1600	1	000700__NC_020451_00027|rep_cluster_1370
	1603	1	000220__JN935899_00001|IncX3
	1602	1	000702__CP022357_00001|rep_cluster_1372
	1605	1	000711__NC_010867_00005|rep_cluster_1375
	1604	1	000704__CP002646_00001|rep_cluster_1374
	1607	1	000714__NC_019348_00004|rep_cluster_1377
	1606	1	000713__CP016731_00001|rep_cluster_1376
	809	1	002163__CP004038_00121|rep_cluster_697
	808	1	000185__NC_021918_00003|IncP
	803	1	002160__NC_010333_00051|rep_cluster_691
	802	1	002141__HQ332527|rep_cluster_674
	801	1	002140__HQ332530|rep_cluster_674
	800	1	002139__AB480166|rep_cluster_674
	807	1	000184__CP003381_00006|IncP
	806	1	000183__CP001979_00003|IncP
	805	1	002162__CP006993|rep_cluster_695
	804	1	002161__CP009453|rep_cluster_694
	1775	1	000843__CP000550|rep_cluster_1502
	1774	1	000141__LT575491_00117|IncI1
	1777	1	000847__HQ624979_00002|rep_cluster_1505
	1776	1	000846__CP000827_00068|rep_cluster_1504
	1771	1	000841__CP007184|rep_cluster_1502
	1770	1	000840__CP014746|rep_cluster_1502
	1773	1	000845__DQ489740|rep_cluster_1503
	1772	1	000842__CP013734|rep_cluster_1502
	1779	1	000849__CP001718_00007|rep_cluster_1507
	1778	1	000848__KX832927|rep_cluster_1506
	608	1	001913__CP016462_00028|rep_cluster_542
	1158	1	002471__CP001165_00001|rep_cluster_991
	1155	1	000109__NC_015963_00158|IncFIB
	1154	1	000108__NC_014107_00054|IncFIB
	1157	1	002469__NC_015168_00003|rep_cluster_988
	1151	1	000082__NC_020289_00001|Inc13
	1150	1	002468__KY018598|rep_cluster_987
	1153	1	000107__CP014778_00094|IncFIB
	1152	1	000106__CP022118|IncFIB
	1555	1	000644__CP010416_00003|rep_cluster_1325
	1554	1	000643__NC_019340_00005|rep_cluster_1324
	1551	1	000641__NZ_CM000959_00627|rep_cluster_1322
	1550	1	000640__CP001716_00040|rep_cluster_1321
	1553	1	000001__EU090225_00001|ColRNAI_rep_cluster_1291
	1552	1	000642__JX548317|rep_cluster_1323
	59	1	000837__AB183714_00060|rep_cluster_150
	58	1	000836__NC_021913_00326|rep_cluster_15
	1557	1	000649__CP019446|rep_cluster_1330
	1556	1	000647__CP018212_00009|rep_cluster_1328
	55	1	000791__AP011530_00235|rep_cluster_145
	54	1	000780__NC_001476_00003|rep_cluster_144
	57	1	000811__CP021747_00043|rep_cluster_147
	56	1	000799__CP002337_00001|rep_cluster_146
	51	1	000751__NC_020061_00024|rep_cluster_141
	50	1	000739__NC_017957_00020|rep_cluster_140
	53	1	000768__CP007791_00001|rep_cluster_143
	52	1	000761__HE984299_00008|rep_cluster_142
	537	1	001841__CP013379|rep_cluster_483
	536	1	001840__JX101642|rep_cluster_482
	535	1	001839__KT325596|rep_cluster_481
	534	1	001838__CP015747|rep_cluster_480
	533	1	001836__CP022370_00038|rep_cluster_479
	532	1	001835__NC_010115_00029|rep_cluster_478
	531	1	001834__NC_002118_00003|rep_cluster_478
	530	1	001833__NC_011526_00036|rep_cluster_478
	539	1	001844__CP010580|rep_cluster_484
	538	1	001843__CP001170|rep_cluster_484
	1558	1	000650__CP004847_00158|rep_cluster_1331
	429	1	001716__CP003986_00014|rep_cluster_391
	428	1	002033__AF056496_00001|rep_cluster_60
	1399	1	000491__CP009917|rep_cluster_1201
	1398	1	000490__NC_008760_00092|rep_cluster_1200
	421	1	001709__CP018875|rep_cluster_385
	420	1	001708__CP018876|rep_cluster_385
	423	1	000983__CP010871_00127|rep_cluster_160
	422	1	001710__CP018877|rep_cluster_385
	425	1	001712__AB600171|rep_cluster_388
	424	1	001711__CP013925_00062|rep_cluster_386
	427	1	001715__GQ131302|rep_cluster_390
	426	1	001713__CP016621|rep_cluster_389
	853	1	002219__AP006842|rep_cluster_741
	2183	1	001260__CP012108|rep_cluster_1836
	2182	1	001259__CP005093|rep_cluster_1833
	2181	1	001258__CP006865|rep_cluster_1832
	2180	1	001257__CP001168|rep_cluster_1832
	2187	1	001181__NC_014163_00001|rep_cluster_1762
	2186	1	001263__HE611647|rep_cluster_1837
	229	1	001487__FO082821_00128|rep_cluster_218
	228	1	001486__NC_002806_00004|rep_cluster_217
	227	1	001485__CP006726|rep_cluster_216
	226	1	001483__CP009154_00049|rep_cluster_215
	225	1	001482__CP016942_00095|rep_cluster_214
	224	1	001481__CP012941|rep_cluster_213
	223	1	001480__CP009218_00001|rep_cluster_212
	222	1	001479__KX982171_00001|rep_cluster_211
	221	1	001478__CP018385_00156|rep_cluster_210
	220	1	001476__NC_010243_00004|rep_cluster_209
	2213	1	001287__HG796313_00005|rep_cluster_1856
	2216	1	000119__MF133496_00001|IncFII
	2215	1	001289__CP001265_00001|rep_cluster_1858
	2214	1	001288__NC_011647|rep_cluster_1857
	2219	1	001296__NC_006399_00002|rep_cluster_1861
	2218	1	001293__NC_019787_00002|rep_cluster_1860
	2230	1	001306__NC_012109_00028|rep_cluster_1872
	151	1	002039__KM583810_00001|rep_cluster_60
	150	1	002035__AY267368_00001|rep_cluster_60
	153	1	002041__KM583820_00001|rep_cluster_60
	152	1	002040__KM583813_00001|rep_cluster_60
	155	1	002093__AF109691_00007|rep_cluster_64
	154	1	002054__CP006373_00022|rep_cluster_61
	157	1	002106__CP001646_00327|rep_cluster_65
	156	1	002094__CP002342_00006|rep_cluster_64
	159	1	002158__CP001741_00010|rep_cluster_69
	158	1	002129__NC_016586_00071|rep_cluster_67
	2431	1	001462__AY943952_00035|rep_cluster_2030
	2430	1	000127__CP009275|IncFII
	2435	1	001463__CP014988|rep_cluster_2031
	2236	1	001312__DQ186900|rep_cluster_1876
	2199	1	001271__CP016078|rep_cluster_1847
	1807	1	000889__CP001443_00029|rep_cluster_1529
	1806	1	000888__NC_017419_00034|rep_cluster_1529
	1805	1	000887__NC_012502_00032|rep_cluster_1529
	1804	1	000886__CP001420_00032|rep_cluster_1529
	1803	1	000885__NC_017412_00032|rep_cluster_1529
	1802	1	000884__NC_015920_00029|rep_cluster_1529
	1801	1	000883__NC_010614_00085|rep_cluster_1528
	1800	1	000882__CP012005_00092|rep_cluster_1527
	1809	1	000449__CP022171|rep_cluster_1169
	1808	1	000893__HM560028_00001|rep_cluster_1530
	1948	1	001049__CP014333_00031|rep_cluster_1650
	1544	1	000633__CP019939_00001|rep_cluster_1315
	1525	1	000614__NZ_CP009994_00039|rep_cluster_1297
	1942	1	001043__CP001803_00020|rep_cluster_1643
	1943	1	001044__CP011157_00032|rep_cluster_1645
	1940	1	001041__NC_019354_00001|rep_cluster_1640
	1941	1	001042__NC_003270_00027|rep_cluster_1642
	1946	1	001047__KX364409|rep_cluster_1648
	1526	1	000615__HQ259051_00002|rep_cluster_1298
	1944	1	001045__NC_013518_00021|rep_cluster_1646
	1945	1	001046__NC_010631_00020|rep_cluster_1647
	818	1	002133__NC_003353|rep_cluster_674
	1527	1	000616__NC_019233_00001|rep_cluster_1299
	810	1	002164__HG813238_00001|rep_cluster_698
	811	1	002165__NC_009713_00001|rep_cluster_699
	812	1	002168__DQ318776|rep_cluster_701
	813	1	000068__KC255223_00002|Inc13
	814	1	002136__CP000065|rep_cluster_674
	815	1	002169__NC_014839_00262|rep_cluster_703
	816	1	002171__CP009038|rep_cluster_704
	817	1	002172__NC_015165|rep_cluster_705
	1545	1	000634__NC_006969_00003|rep_cluster_1316
	1522	1	001845__NC_005567|rep_cluster_485
	1990	1	001092__NC_015512_00101|rep_cluster_1690
	1523	1	000065__NC_013091_00003|Inc13
	1993	1	001095__JX194161_00006|rep_cluster_1694
	1490	1	000582__NC_021250_00072|rep_cluster_1269
	1397	1	000487__NC_004811_00003|rep_cluster_1199
	1492	1	000586__NC_019690_00034|rep_cluster_1271
	1493	1	000587__NC_002094_00003|rep_cluster_1272
	1494	1	000588__CP001777_00005|rep_cluster_1274
	1495	1	000589__CP012644_00052|rep_cluster_1275
	1496	1	000590__CP018142_00007|rep_cluster_1276
	1396	1	000486__KJ680225_00015|rep_cluster_1198
	1498	1	000592__CP019149_00001|rep_cluster_1278
	1499	1	000593__KY018597|rep_cluster_1279
	1994	1	001096__NC_019763_00028|rep_cluster_1695
	1700	1	000789__CP022251_00007|rep_cluster_1448
	1701	1	000790__CP001507_00003|rep_cluster_1449
	1702	1	000792__CP021657_00041|rep_cluster_1450
	1704	1	000794__CP010909_00001|rep_cluster_1453
	1705	1	000795__AB615353|rep_cluster_1454
	1706	1	000796__CP021191|rep_cluster_1455
	1707	1	000797__AP008234|rep_cluster_1456
	1708	1	000228__CP002179_00041|IncX7
	1996	1	001098__CP003661_00081|rep_cluster_1696
	1391	1	000388__LC012933_00001|rep_cluster_1118
	1390	1	000386__HG803547_00001|rep_cluster_1118
	1128	1	002447__NC_002109_00002|rep_cluster_961
	1129	1	002448__NC_014841_00053|rep_cluster_962
	1628	1	000727__NC_015701_00007|rep_cluster_1393
	1120	1	002437__CU468232_00025|rep_cluster_955
	1121	1	002438__NC_009705_00164|rep_cluster_957
	1122	1	002439__AB910391_00009|rep_cluster_958
	1123	1	002441__NC_021231_00046|rep_cluster_959
	1124	1	002442__AP014954_00001|rep_cluster_959
	1125	1	002443__CP006922_00079|rep_cluster_959
	1126	1	002444__CP020359_00082|rep_cluster_959
	1127	1	002446__KU356480_00111|rep_cluster_960
	524	1	001831__CP002603_00001|rep_cluster_477
	525	1	001763__NC_003922_00014|rep_cluster_429
	526	1	001764__NC_014154_00037|rep_cluster_429
	527	1	001766__CP022425_00015|rep_cluster_429
	520	1	001823__CP000320_00270|rep_cluster_472
	521	1	001824__KU140623_00001|rep_cluster_473
	522	1	001828__CP007750|rep_cluster_475
	523	1	001830__CP003074|rep_cluster_476
	1014	1	002336__CP021189_00011|rep_cluster_855
	1015	1	002337__CP001343_00126|rep_cluster_856
	1016	1	002338__CP000105_00012|rep_cluster_857
	1017	1	002339__CP013487_00075|rep_cluster_858
	528	1	001767__KR106190_00002|rep_cluster_429
	529	1	001832__NC_009726_00050|rep_cluster_478
	1012	1	002334__CP007768_00001|rep_cluster_851
	1013	1	002335__EF050075_00003|rep_cluster_853
	1234	1	000307__NC_019387_00081|rep_cluster_1062
	1235	1	001616__CP001302_00028|rep_cluster_307
	1236	1	000057__AB040121_00003|Inc13
	1237	1	000157__HM756641_00003|IncP
	1230	1	000301__CP012531_00001|rep_cluster_1059
	1231	1	000302__JQ245704_00001|rep_cluster_1059
	1232	1	000304__CP016416_00137|rep_cluster_1060
	1233	1	000305__NC_010872_00007|rep_cluster_1061
	1238	1	000308__NC_007641_00030|rep_cluster_1063
	1239	1	000309__NZ_CP009710_00009|rep_cluster_1066
	438	1	001678__CP014797_00102|rep_cluster_361
	439	1	001724__KU254577|rep_cluster_402
	436	1	001721__NC_010724_00008|rep_cluster_399
	437	1	001638__CP016314_00011|rep_cluster_323
	434	1	001720__CP003962|rep_cluster_398
	435	1	001707__CP001986|rep_cluster_385
	432	1	001718__NC_018580|rep_cluster_394
	433	1	001719__AF129811_00012|rep_cluster_396
	430	1	001717__CP019309|rep_cluster_392
	431	1	002038__KM583808_00001|rep_cluster_60
	1967	1	001069__CP003204_00001|rep_cluster_1668
	1960	1	001062__NC_019727_00006|rep_cluster_1660
	1961	1	001063__CP001303_00032|rep_cluster_1662
	2464	1	001471__CP014147|rep_cluster_2046
	2465	1	002178__NC_021518|rep_cluster_707
	2466	1	001385__CP015174|rep_cluster_1944
	238	1	001498__CP002694_00046|rep_cluster_230
	239	1	001501__CP012662_00089|rep_cluster_231
	234	1	001493__CP010887_00004|rep_cluster_225
	235	1	001494__CP011808|rep_cluster_226
	236	1	000169__CP016835_00012|IncP
	237	1	001495__KP294352_00004|rep_cluster_229
	230	1	001488__NC_016591|rep_cluster_219
	231	1	001490__CP020883_00020|rep_cluster_220
	232	1	001491__CP008939_00060|rep_cluster_223
	233	1	001492__KC170285_00001|rep_cluster_224
	2462	1	002478__CP010894|rep_cluster_995
	2228	1	001304__CP020482_00001|rep_cluster_1870
	2229	1	001305__CP016703_00001|rep_cluster_1871
	2226	1	001302__CP007624|rep_cluster_1869
	2224	1	001300__HG796374_00002|rep_cluster_1867
	2225	1	001301__NC_005026_00002|rep_cluster_1868
	2222	1	001298__CP002486|rep_cluster_1863
	2223	1	001299__NC_008765_00039|rep_cluster_1864
	2220	1	001297__CP013423|rep_cluster_1862
	2221	1	000380__CP013622_00005|rep_cluster_1118
	1	1	000231__CP011772_00108|rep_cluster_0
	146	1	001961__NC_012811_01018|rep_cluster_56
	147	1	001968__NC_019972_00156|rep_cluster_57
	144	1	001911__CP006015|rep_cluster_54
	145	1	001922__NZ_CM001476_00023|rep_cluster_55
	142	1	001883__CP009921_00117|rep_cluster_51
	143	1	001894__CP020898_00006|rep_cluster_52
	140	1	001870__KT751091|rep_cluster_5
	141	1	001871__HF570055|rep_cluster_50
	2468	1	002207__CP006249|rep_cluster_731
	148	1	001985__AY312234_00001|rep_cluster_58
	149	1	002014__DQ295022_00001|rep_cluster_59
	2088	1	000155__CP018649|IncN
	2089	1	001179__CP003052_00048|rep_cluster_1761
	2082	1	001174__CP008900_00024|rep_cluster_1756
	2083	1	001175__CP017268_00002|rep_cluster_1757
	2080	1	001173__CP007144_00192|rep_cluster_1754
	2081	1	000061__NC_014919_00001|Inc13
	2086	1	001178__CP006640_00046|rep_cluster_1760
	2087	1	000153__NC_019087_00001|IncN
	2084	1	002383__CP017575|rep_cluster_899
	2085	1	001176__HE610506_00001|rep_cluster_1759
	1832	1	000866__KT020842|rep_cluster_1519
	1833	1	000867__CP013041|rep_cluster_1519
	1830	1	000864__CP013039|rep_cluster_1519
	1831	1	000865__CP019577|rep_cluster_1519
	1836	1	000872__AB444205|rep_cluster_1519
	1837	1	000918__AP014837_00001|rep_cluster_1550
	1834	1	000868__JN689217|rep_cluster_1519
	1835	1	000869__CP013040|rep_cluster_1519
	1838	1	000919__CP006375_00001|rep_cluster_1551
	1839	1	000920__NC_017791_00459|rep_cluster_1552
	939	1	001946__KX138410|rep_cluster_556
	938	1	001945__AF142640|rep_cluster_556
	2150	1	001234__NC_010888_00004|rep_cluster_1814
	2152	1	001235__NC_011667_00033|rep_cluster_1815
	2153	1	001236__CP001105|rep_cluster_1817
	933	1	001933__KF278750|rep_cluster_554
	932	1	001932__CP016742|rep_cluster_554
	931	1	001931__DQ089807|rep_cluster_554
	930	1	001930__HG974440|rep_cluster_554
	937	1	001944__MF150537|rep_cluster_556
	936	1	001936__L02920|rep_cluster_554
	935	1	001935__KM007159|rep_cluster_554
	934	1	001934__CP016705|rep_cluster_554
	1955	1	001056__CP000126_00016|rep_cluster_1655
	1954	1	001055__NC_013958_00038|rep_cluster_1655
	1957	1	001058__CP000120_00023|rep_cluster_1657
	1956	1	001057__CP015616_00173|rep_cluster_1656
	1951	1	001052__NC_007111_00004|rep_cluster_1653
	1950	1	001051__NC_011368_00329|rep_cluster_1652
	1953	1	001054__CP001728_00030|rep_cluster_1654
	1952	1	001053__GQ329881_00004|rep_cluster_1653
	1959	1	001060__HG422566_00001|rep_cluster_1659
	1958	1	001059__CP002539_00030|rep_cluster_1658
	829	1	002192__CP012710_00003|rep_cluster_719
	828	1	002191__CP004359_00001|rep_cluster_718
	825	1	001686__AP018208_00027|rep_cluster_37
	824	1	002188__NC_022348|rep_cluster_716
	827	1	002190__JQ432563_00001|rep_cluster_717
	826	1	002189__AM157767_00028|rep_cluster_717
	821	1	002183__CP011054_00192|rep_cluster_709
	820	1	002175__NC_017468_00016|rep_cluster_707
	823	1	002187__CP012509|rep_cluster_715
	822	1	002186__CP011594_00108|rep_cluster_711
	1536	1	000625__KX443392|rep_cluster_1307
	2409	1	001449__EU596446|rep_cluster_2013
	1483	1	000573__KJ616406_00008|rep_cluster_1261
	1482	1	000572__JX101641_00001|rep_cluster_1260
	1481	1	000571__CP015620_00012|rep_cluster_1259
	1480	1	000570__CP012530_00001|rep_cluster_1258
	1487	1	000579__CP010353_00004|rep_cluster_1265
	1486	1	000578__NZ_LN907828_00355|rep_cluster_1264
	1485	1	000576__NC_017553_00001|rep_cluster_1263
	1484	1	000574__NC_002130_00004|rep_cluster_1262
	1489	1	000581__CP011953_00002|rep_cluster_1267
	1488	1	000580__CP019151_00005|rep_cluster_1265
	797	1	002135__HQ332529|rep_cluster_674
	796	1	002134__HQ332528|rep_cluster_674
	795	1	002025__DQ318777|rep_cluster_594
	794	1	000067__CP000715_00002|Inc13
	793	1	002159__JN872565|rep_cluster_690
	792	1	002155__NC_001370_00001|rep_cluster_689
	791	1	002152__NC_019906_00045|rep_cluster_688
	790	1	002150__AM236083_00122|rep_cluster_685
	1719	1	000200__CP002575_00007|IncQ2
	1718	1	000192__AM183225_00009|IncQ1
	2413	1	001438__CP000646|rep_cluster_2001
	799	1	002138__AB479514|rep_cluster_674
	798	1	002137__AB479515|rep_cluster_674
	1270	1	000354__NC_018978_00001|rep_cluster_1099
	2412	1	001452__CP018916_00032|rep_cluster_2016
	1271	1	000357__NC_016592_00103|rep_cluster_1100
	2415	1	001454__CP021655|rep_cluster_2020
	1272	1	000358__KM659096_00002|rep_cluster_1101
	2414	1	001439__KY555070|rep_cluster_2001
	1139	1	002457__KP942676_00094|rep_cluster_973
	1138	1	002456__AP012553_00041|rep_cluster_972
	2417	1	001457__CP022173|rep_cluster_2022
	1133	1	002452__AB082959|rep_cluster_967
	1132	1	002451__CP011046_00011|rep_cluster_966
	1131	1	002450__CP004394_00123|rep_cluster_964
	1130	1	002449__NC_019012_00089|rep_cluster_963
	1136	1	001858__CP000630_00134|rep_cluster_490
	1135	1	000081__NC_011363_00001|Inc13
	1134	1	002453__CP020445|rep_cluster_969
	2419	1	001459__CP010948|rep_cluster_2023
	1276	1	000362__CP006589_00003|rep_cluster_1104
	2418	1	001458__KJ631729|rep_cluster_2022
	1277	1	000363__CP010057_00026|rep_cluster_1105
	519	1	001822__CP006987_00215|rep_cluster_471
	518	1	001821__NC_018682_00001|rep_cluster_471
	2149	1	001233__CP002044|rep_cluster_1813
	1009	1	002329__NC_021992_00012|rep_cluster_848
	1008	1	000189__NC_010123_00010|IncP
	1007	1	000148__NC_021488_00028|IncL/M
	1006	1	000105__NC_011917_00001|IncFIB
	1005	1	000103__CP010244_00032|IncFIB
	1004	1	000102__NC_003385_00128|IncFIB
	515	1	001818__CP002823_00001|rep_cluster_470
	1002	1	002327__NC_014750|rep_cluster_844
	517	1	001820__CP013523_00221|rep_cluster_471
	1000	1	002325__NC_015319_00029|rep_cluster_842
	623	1	001953__CP013250_00105|rep_cluster_557
	622	1	001952__CP012651_00006|rep_cluster_556
	1225	1	000297__CP012510_00043|rep_cluster_1053
	620	1	001939__AJ550509_00002|rep_cluster_554
	627	1	001957__NC_016905_00028|rep_cluster_559
	626	1	001956__NC_011664_00038|rep_cluster_559
	625	1	001955__AF416331_00126|rep_cluster_558
	624	1	001954__CP015042_00026|rep_cluster_558
	629	1	001959__CP000892_00023|rep_cluster_559
	628	1	001958__CP002768_00010|rep_cluster_559
	1229	1	000300__NC_008499_00039|rep_cluster_1058
	1228	1	000299__NZ_CP013047_00062|rep_cluster_1057
	1535	1	000624__AM947676|rep_cluster_1307
	2	1	000232__CP012429|rep_cluster_1
	1286	1	000372__CP001770_00019|rep_cluster_1111
	11	1	000317__KT897275_00119|rep_cluster_107
	10	1	000303__CP017103_00009|rep_cluster_106
	13	1	000342__AY034092_00034|rep_cluster_109
	12	1	000333__NZ_AQHN01000096_00085|rep_cluster_108
	15	1	000356__NC_018889_00001|rep_cluster_110
	14	1	000355__NC_001811_00002|rep_cluster_11
	17	1	000397__NC_021911_00127|rep_cluster_112
	16	1	000367__CP006878_00007|rep_cluster_111
	19	1	000418__LN890333_00003|rep_cluster_114
	18	1	000408__LN614829_00012|rep_cluster_113
	2382	1	000080__FN554922_00002|Inc13
	1534	1	000623__NZ_ALIR01000018_00007|rep_cluster_1306
	201	1	001346__CP011014|rep_cluster_191
	200	1	001335__AP009486_00072|rep_cluster_190
	203	1	001370__EF407946|rep_cluster_193
	202	1	001608__NC_010177|rep_cluster_30
	205	1	001394__CP003750_00005|rep_cluster_195
	204	1	001380__NC_002149_00011|rep_cluster_194
	207	1	001411__NZ_AVAB01000114_00033|rep_cluster_197
	206	1	001403__CP012190_00058|rep_cluster_196
	209	1	001429__CP020429|rep_cluster_199
	208	1	001420__CP001169_00004|rep_cluster_198
	1573	1	000661__NC_006425_00045|rep_cluster_1343
	1572	1	000660__HG796361_00001|rep_cluster_1342
	1571	1	000659__CP018222_00087|rep_cluster_1341
	2239	1	001313__HG796288_00007|rep_cluster_1878
	2238	1	000053__NC_002798_00004|Inc11
	2231	1	002399__NC_008388_00019|rep_cluster_914
	1577	1	000665__CP002484_00046|rep_cluster_1347
	2233	1	001309__NC_019786_00002|rep_cluster_1873
	2232	1	001308__NC_002569_00001|rep_cluster_1873
	2235	1	001311__EU715370_00012|rep_cluster_1875
	2234	1	001310__NC_010114_00016|rep_cluster_1874
	2237	1	000052__NC_004985_00004|Inc11
	1576	1	000664__NC_019337_00027|rep_cluster_1346
	1575	1	000663__EU574928_00010|rep_cluster_1345
	1574	1	000662__NC_015693_00053|rep_cluster_1344
	2185	1	001262__CP009690|rep_cluster_1836
	2184	1	001261__EU362917|rep_cluster_1836
	2095	1	001185__NC_014936_00001|rep_cluster_1766
	2094	1	001184__CP016208_00004|rep_cluster_1765
	2097	1	000116__CP022119_00033|IncFII
	2096	1	001188__CP010004|rep_cluster_1767
	2091	1	001182__KY595965_00001|rep_cluster_1763
	2090	1	001180__NC_001843_00001|rep_cluster_1762
	2093	1	001183__CP011413_00018|rep_cluster_1764
	2092	1	000251__CP007673_00019|rep_cluster_1017
	2099	1	001189__NC_014627_00002|rep_cluster_1769
	2098	1	000117__EU383016_00001|IncFII
	2188	1	001264__NC_002099_00003|rep_cluster_1838
	1829	1	000914__CP014514|rep_cluster_1549
	1828	1	000913__CP005989|rep_cluster_1548
	1825	1	000910__CP003365_00005|rep_cluster_1545
	1824	1	000909__NC_013224_00007|rep_cluster_1544
	1827	1	000912__CP002380|rep_cluster_1547
	1826	1	000911__CP007808|rep_cluster_1546
	1821	1	000904__CP011788_00001|rep_cluster_1539
	1820	1	000903__CP011276_00014|rep_cluster_1538
	1823	1	000908__NC_018021_00008|rep_cluster_1543
	1822	1	000907__JQ418520_00008|rep_cluster_1542
	928	1	001741__X96948|rep_cluster_414
	929	1	001742__CP016744|rep_cluster_414
	2144	1	000039__EU555173_00002|Inc11
	2143	1	001229__KT389472_00001|rep_cluster_1809
	2142	1	001228__CP013462_00011|rep_cluster_1808
	2141	1	000037__LM651913_00001|Inc11
	2140	1	001227__CP007798_00001|rep_cluster_1806
	920	1	002264__NZ_CP013914_00011|rep_cluster_787
	921	1	002265__AP018300_00028|rep_cluster_788
	922	1	002266__CP002436_00195|rep_cluster_789
	923	1	002267__CP006727|rep_cluster_792
	924	1	001929__CP016741|rep_cluster_554
	925	1	000144__CP015838_00058|IncI1
	926	1	000145__HE610900_00001|IncI1
	927	1	001740__U35629|rep_cluster_414
	2411	1	001451__CP003042|rep_cluster_2015
	1920	1	001013__CP011480_00162|rep_cluster_1623
	1921	1	001014__LK031773_00061|rep_cluster_1624
	1922	1	001015__KT223766_00007|rep_cluster_1625
	1923	1	000312__NC_016849_00003|rep_cluster_1068
	1924	1	001016__AP008933_00001|rep_cluster_1626
	1925	1	001017__NC_013543_00012|rep_cluster_1628
	1926	1	001018__AP012543_00001|rep_cluster_1629
	1927	1	001019__KF986324_00005|rep_cluster_1629
	1928	1	001027__NC_022358_00001|rep_cluster_1630
	1929	1	001028__NC_018635_00003|rep_cluster_1631
	832	1	002194__NC_005242_00020|rep_cluster_721
	833	1	002195__KJ830769_00008|rep_cluster_722
	830	1	002193__AP010660|rep_cluster_720
	831	1	002176__NZ_AVAB01000114_00021|rep_cluster_707
	836	1	002198__NC_009670_00103|rep_cluster_725
	837	1	002199__JQ621947|rep_cluster_727
	834	1	002196__AY862436_00007|rep_cluster_723
	835	1	002197__KM659090_00001|rep_cluster_724
	838	1	002200__NC_009507_00183|rep_cluster_728
	839	1	002201__DQ925488_00013|rep_cluster_729
	3	1	000233__NC_017958_00054|rep_cluster_10
	1986	1	001088__CP014640_00004|rep_cluster_1686
	1987	1	001089__CP008938_00012|rep_cluster_1687
	1532	1	000621__CP009126_00005|rep_cluster_1304
	784	1	002146__NC_009669_00080|rep_cluster_678
	785	1	001917__CP009295_00001|rep_cluster_545
	786	1	002147__AF085719_00006|rep_cluster_680
	787	1	002148__CP012203_00039|rep_cluster_681
	780	1	002060__CP016367_00001|rep_cluster_613
	781	1	002143__CP000944_00020|rep_cluster_675
	782	1	002144__CP001639_00020|rep_cluster_676
	783	1	002145__HG796773_00006|rep_cluster_677
	1726	1	000809__FO082061_00019|rep_cluster_1468
	1727	1	000810__KX353852_00003|rep_cluster_1469
	1724	1	000807__CP001505_00003|rep_cluster_1467
	1725	1	000808__CP011920_00041|rep_cluster_1467
	788	1	002149__CP001512|rep_cluster_684
	789	1	002151__AY178757|rep_cluster_687
	1721	1	000709__CP009254_00003|rep_cluster_1374
	60	1	000852__NC_010900_00002|rep_cluster_151
	61	1	000873__CP002851_00012|rep_cluster_152
	62	1	000892__AB611033_00005|rep_cluster_153
	63	1	000905__NC_011561_00001|rep_cluster_154
	64	1	000906__AP010659_00001|rep_cluster_154
	65	1	000915__CP001784_00003|rep_cluster_155
	66	1	000916__KC206006_00010|rep_cluster_155
	67	1	000917__KX149096_00023|rep_cluster_155
	68	1	000928__KR071788_00051|rep_cluster_156
	69	1	000942__CP001231_00058|rep_cluster_157
	1588	1	000679__CP010911_00001|rep_cluster_1360
	1589	1	000680__CP003469_00001|rep_cluster_1361
	1582	1	000673__KF577590_00063|rep_cluster_1353
	1583	1	000674__CP009441|rep_cluster_1355
	1580	1	000668__CP012556_00023|rep_cluster_1350
	1581	1	000672__NC_015066_00002|rep_cluster_1351
	1586	1	000676__CU468233_00017|rep_cluster_1357
	1373	1	000476__CP020001_00006|rep_cluster_1189
	1584	1	000097__NC_025166_00051|IncFIB
	1585	1	000675__KF577591_00050|rep_cluster_1356
	2433	1	000124__KP125893_00142|IncFII
	1038	1	002358__NC_017965_00046|rep_cluster_879
	1039	1	002360__NC_014832_00001|rep_cluster_881
	508	1	000177__AB237782_00014|IncP
	509	1	000178__JX469829_00001|IncP
	1032	1	002355__CP015699_00010|rep_cluster_876
	507	1	000175__JQ004408_00022|IncP
	1030	1	002353__NC_012219_00060|rep_cluster_873
	505	1	001813__CP010016|rep_cluster_465
	502	1	001810__CP013005_00006|rep_cluster_461
	503	1	001811__CP013007_00019|rep_cluster_461
	500	1	001806__CP020436_00025|rep_cluster_459
	501	1	001809__CP000619_00074|rep_cluster_460
	632	1	001963__CP022418_00240|rep_cluster_562
	633	1	001964__CP009620_00002|rep_cluster_564
	1216	1	000289__CP002405_00278|rep_cluster_1045
	1217	1	002324__CP013491_00052|rep_cluster_841
	636	1	001927__CP016451_00026|rep_cluster_553
	637	1	001967__CP001880_00065|rep_cluster_569
	638	1	001972__KC954773_00009|rep_cluster_570
	639	1	001973__NC_010901_00064|rep_cluster_571
	1218	1	000056__AP012049_00002|Inc13
	1219	1	000290__NC_019186_00001|rep_cluster_1046
	2416	1	001456__CP010950|rep_cluster_2021
	465	1	001761__KF840720_00014|rep_cluster_428
	1728	1	000812__AF492591_00003|rep_cluster_1470
	1729	1	000206__KY689238_00001|IncR
	1106	1	000078__NC_005308_00008|Inc13
	1107	1	000133__NC_008791_00085|IncFII
	1104	1	002424__AF359574|rep_cluster_940
	1105	1	000077__AJ577854_00009|Inc13
	1102	1	002422__NC_012528_00290|rep_cluster_937
	1103	1	002423__AB256957_00002|rep_cluster_938
	1458	1	000552__NC_021528_00011|rep_cluster_1244
	1459	1	000553__CP007143_00009|rep_cluster_1245
	1108	1	002426__CP019212_00001|rep_cluster_943
	1109	1	002427__EU327398_00006|rep_cluster_943
	1722	1	000805__NC_008545_00092|rep_cluster_1467
	1723	1	000806__AP009388_00001|rep_cluster_1467
	1897	1	000986__NC_011730_00016|rep_cluster_1603
	1891	1	000970__NC_014763|rep_cluster_1595
	2136	1	000166__KC542382_00002|IncP
	2137	1	000758__KY930324_00001|rep_cluster_1418
	216	1	001467__CP012574|rep_cluster_204
	217	1	001472__NZ_ADWW01000012_00054|rep_cluster_205
	214	1	001461__KF998104_00001|rep_cluster_203
	215	1	001466__CP011044|rep_cluster_204
	212	1	001445__CP007515|rep_cluster_201
	213	1	001453__CP021083|rep_cluster_202
	210	1	001430__CP015284|rep_cluster_199
	211	1	001437__CP002348_00026|rep_cluster_200
	218	1	001474__AY172684_00002|rep_cluster_207
	219	1	001475__EF495198_00004|rep_cluster_208
	2138	1	001225__CP009851_00013|rep_cluster_1804
	2139	1	001226__CP017910_00014|rep_cluster_1805
	4	1	000234__CP019796_00036|rep_cluster_100
	2396	1	001441__KC525245|rep_cluster_2003
	2397	1	001442__CP009916_00004|rep_cluster_2005
	2394	1	001440__CP020446|rep_cluster_2002
	2395	1	000890__CP002760_00030|rep_cluster_1529
	2392	1	001435__CP020606_00014|rep_cluster_1998
	2393	1	000017__JX514065|ColRNAI_rep_cluster_1956
	2390	1	001434__CP017026|rep_cluster_1994
	2391	1	001290__CP001532_00001|rep_cluster_1858
	2398	1	000382__CP017110|rep_cluster_1118
	2399	1	001443__CP003893|rep_cluster_2006
	1858	1	000937__NC_010394_00027|rep_cluster_1566
	1859	1	000938__CP000659_00004|rep_cluster_1566
	1851	1	000930__CP015221|rep_cluster_1561
	1852	1	000931__KJ940994|rep_cluster_1562
	1853	1	000932__HG796256_00012|rep_cluster_1563
	1854	1	000933__HG796257_00002|rep_cluster_1564
	1855	1	000934__KP228014_00006|rep_cluster_1565
	1856	1	000935__CP000895_00021|rep_cluster_1566
	1857	1	000936__CP004375_00182|rep_cluster_1566
	2172	1	001251__CP019790_00012|rep_cluster_1829
	2173	1	001253__CP007623|rep_cluster_1830
	2170	1	001246__NC_008246_00008|rep_cluster_1826
	2171	1	001247__NC_010875_00002|rep_cluster_1827
	919	1	002119__FJ685617|rep_cluster_660
	918	1	002118__AF001314|rep_cluster_660
	2174	1	001254__CP000044|rep_cluster_1830
	2175	1	001255__CP003189|rep_cluster_1830
	915	1	001937__CP016710|rep_cluster_554
	914	1	001739__AF306799|rep_cluster_414
	917	1	002117__AP017399|rep_cluster_660
	916	1	002116__HE651325|rep_cluster_660
	911	1	002263__DQ787205|rep_cluster_785
	910	1	002262__CP020476_00032|rep_cluster_784
	913	1	001656__HM021331|rep_cluster_342
	912	1	000091__NZ_CP006665|IncA/C2
	1933	1	001033__NC_019746_00042|rep_cluster_1633
	1932	1	001032__CP006572_00009|rep_cluster_1632
	1931	1	001031__CP003816_00006|rep_cluster_1631
	1930	1	001029__NC_018640_00007|rep_cluster_1631
	1937	1	001037__KU896918|rep_cluster_1637
	1936	1	001036__CP012595|rep_cluster_1636
	1935	1	001035__NC_007900_00007|rep_cluster_1635
	1934	1	001034__Z50864_00005|rep_cluster_1634
	1939	1	001040__AB588177_00001|rep_cluster_1640
	1938	1	001038__NC_003846_00008|rep_cluster_1639
	847	1	002211__NC_010606_00001|rep_cluster_734
	846	1	002208__NC_015221_00037|rep_cluster_732
	845	1	002170__CP014678|rep_cluster_704
	844	1	002210__KJ598491_00091|rep_cluster_733
	843	1	002209__CP002553_00051|rep_cluster_732
	842	1	002206__JX416329_00023|rep_cluster_731
	841	1	002205__JX416328_00018|rep_cluster_731
	840	1	002203__CP009293_00001|rep_cluster_730
	849	1	002213__CP005090_00001|rep_cluster_736
	848	1	002212__CP002975_00001|rep_cluster_735
	2406	1	001446__LN774771_00005|rep_cluster_2011
	663	1	002020__CP007070_00014|rep_cluster_593
	1587	1	000677__AF401314_00013|rep_cluster_1359
	2407	1	001447__CP010016|rep_cluster_2012
	1739	1	000703__AP001071_00001|rep_cluster_1374
	1738	1	000671__NC_006843_00002|rep_cluster_1351
	1731	1	000813__CP009629_00121|rep_cluster_1474
	1730	1	000229__AM942760_00001|IncX8
	1733	1	000815__CP017564_00040|rep_cluster_1476
	1732	1	000814__CP016903_00001|rep_cluster_1475
	662	1	002018__CP017102_00131|rep_cluster_592
	1734	1	000816__HG796800_00002|rep_cluster_1477
	1737	1	000819__GQ900376_00002|rep_cluster_1480
	1736	1	000818__CP013300_00012|rep_cluster_1479
	753	1	002004__CP012874_00043|rep_cluster_589
	752	1	002003__CP002900_00004|rep_cluster_589
	751	1	002002__CP001753_00010|rep_cluster_589
	750	1	002000__NC_016828_00016|rep_cluster_589
	757	1	002008__CP016601_00007|rep_cluster_589
	756	1	002007__CP015248_00002|rep_cluster_589
	755	1	002006__CP014614_00004|rep_cluster_589
	754	1	002005__CP012876_00012|rep_cluster_589
	759	1	002010__CP020733_00013|rep_cluster_589
	758	1	002009__CP018764_00014|rep_cluster_589
	1595	1	000682__CU468232_00001|rep_cluster_1364
	506	1	001814__CP013436|rep_cluster_465
	1597	1	000687__KX348146_00033|rep_cluster_1367
	1596	1	000685__NC_011030_00002|rep_cluster_1366
	1591	1	000113__CP022035|IncFII
	1590	1	000681__CP020080_00114|rep_cluster_1362
	1593	1	000669__NC_004252_00011|rep_cluster_1351
	1033	1	002356__CP013482|rep_cluster_877
	1599	1	000689__LN999837_00001|rep_cluster_1369
	504	1	001812__CP017939|rep_cluster_463
	1025	1	002347__CP001920_00047|rep_cluster_867
	1024	1	002346__NC_009966_00001|rep_cluster_866
	1027	1	002350__DQ859906|rep_cluster_870
	1031	1	002354__AY858987_00013|rep_cluster_874
	1020	1	002011__CP020734_00001|rep_cluster_589
	1023	1	002345__NC_016819_00008|rep_cluster_865
	1022	1	002344__NC_006139_00002|rep_cluster_864
	1036	1	001700__AB479513|rep_cluster_380
	1029	1	002352__HG796364_00001|rep_cluster_872
	1028	1	002351__CU468130_00001|rep_cluster_871
	1037	1	001787__GU066867|rep_cluster_444
	1034	1	002357__CP017375|rep_cluster_878
	1035	1	000070__AF030624_00001|Inc13
	605	1	001910__CP006971|rep_cluster_538
	604	1	001909__CP011038_00001|rep_cluster_537
	607	1	001912__AP017656_00001|rep_cluster_541
	606	1	001738__NC_017495_00001|rep_cluster_414
	601	1	001906__CP006372_00001|rep_cluster_533
	600	1	001905__NC_009427_00189|rep_cluster_531
	603	1	001908__CP002398_00070|rep_cluster_535
	602	1	001907__CP000748_00003|rep_cluster_534
	1205	1	000281__CP014237_00026|rep_cluster_1031
	1204	1	000280__AP017383_00001|rep_cluster_1030
	1207	1	000283__CP015094_00006|rep_cluster_1033
	1206	1	000282__KP670395_00022|rep_cluster_1032
	609	1	001914__CP012701_00002|rep_cluster_542
	1203	1	000278__CP000265_00055|rep_cluster_1029
	634	1	001965__CP012664_00035|rep_cluster_565
	635	1	001966__CP014598|rep_cluster_567
	1215	1	000288__CP012538_00005|rep_cluster_1044
	1111	1	002430__NC_015592_00083|rep_cluster_946
	1110	1	002429__CP000317_00150|rep_cluster_944
	1113	1	002432__JQ782192|rep_cluster_949
	1112	1	002431__CP001054_00163|rep_cluster_948
	1115	1	002435__CP022516|rep_cluster_952
	1114	1	002434__CP017855|rep_cluster_950
	1117	1	000134__CP000654_00138|IncFII
	464	1	001760__CP023412|rep_cluster_427
	1119	1	002436__NC_012529_00118|rep_cluster_954
	1118	1	001849__CP001178|rep_cluster_485
	467	1	001765__CP013005_00025|rep_cluster_429
	1449	1	000545__FN691998_00025|rep_cluster_1237
	1448	1	000544__FJ613505_00004|rep_cluster_1236
	466	1	001762__CP010893_00030|rep_cluster_428
	1357	1	000459__NC_021662_00004|rep_cluster_1177
	460	1	001757__CP003631_00084|rep_cluster_421
	1355	1	000457__KX426230_00013|rep_cluster_1175
	489	1	001795__CP003256_00002|rep_cluster_451
	488	1	001794__CP017254|rep_cluster_450
	487	1	001792__CP014169|rep_cluster_449
	486	1	001791__NC_007617_00006|rep_cluster_447
	485	1	001790__NC_007762_00218|rep_cluster_446
	1354	1	000456__NC_004980_00002|rep_cluster_1174
	483	1	001788__NC_013448|rep_cluster_444
	482	1	001786__CP009584_00002|rep_cluster_443
	481	1	001785__NC_019385_00002|rep_cluster_443
	480	1	000174__JN106175_00001|IncP
	199	1	000087__LN774770_00013|Inc18
	198	1	000086__KY579372_00014|Inc18
	195	1	001303__KP342511_00013|rep_cluster_187
	191	1	002470__NC_014633_00764|rep_cluster_99
	190	1	002462__CP004016_00044|rep_cluster_98
	193	1	001291__CP014580|rep_cluster_186
	192	1	001275__NC_022883_00027|rep_cluster_185
	2408	1	001448__NC_021504|rep_cluster_2013
	1454	1	001556__CP001238_00029|rep_cluster_280
	1456	1	000513__CU468233_00001|rep_cluster_1219
	2381	1	001427__CP011023_00036|rep_cluster_1988
	2380	1	000146__KP017243_00001|IncI1
	2383	1	001200__CP018980_00001|rep_cluster_1778
	1457	1	000551__NC_023145_00001|rep_cluster_1243
	2385	1	002182__CP018327|rep_cluster_707
	2384	1	001428__NZ_CM001468_00049|rep_cluster_1989
	2387	1	001432__CP003102|rep_cluster_1992
	2386	1	001431__CP018733|rep_cluster_1991
	2389	1	001433__NC_006868|rep_cluster_1993
	1450	1	000546__CP000690_00166|rep_cluster_1239
	1451	1	000548__CP007792_00075|rep_cluster_1240
	1452	1	000549__CP010357_00004|rep_cluster_1241
	1453	1	000550__KC170283|rep_cluster_1242
	1949	1	001050__HE792893_00004|rep_cluster_1651
	2007	1	001110__CP014767_00063|rep_cluster_1700
	902	1	002252__AP018239_00044|rep_cluster_776
	903	1	002253__AP018266_00015|rep_cluster_776
	900	1	000187__AP003017_00244|IncP
	901	1	002244__NC_013327_00008|rep_cluster_765
	906	1	002256__CP015757|rep_cluster_779
	907	1	002258__EF407947|rep_cluster_780
	904	1	002254__JQ432564_00001|rep_cluster_777
	905	1	002255__CP003044_00001|rep_cluster_778
	1843	1	000870__CP019578|rep_cluster_1519
	1511	1	000602__DQ278486_00001|rep_cluster_1283
	908	1	002260__CP010418_00002|rep_cluster_782
	909	1	002261__LN735562_00001|rep_cluster_783
	1847	1	000925__GU722201_00001|rep_cluster_1557
	1846	1	000924__AY603982_00001|rep_cluster_1556
	1844	1	000871__CP019580|rep_cluster_1519
	2169	1	001245__JN084214_00002|rep_cluster_1825
	2168	1	001187__CP010004|rep_cluster_1767
	2164	1	001241__NC_011316_00001|rep_cluster_1822
	2167	1	001186__CP009635|rep_cluster_1767
	2166	1	001243__CP009918|rep_cluster_1824
	2161	1	000040__GU363552_00003|Inc11
	2160	1	001240__CP013281|rep_cluster_1821
	2163	1	000042__NC_011798_00002|Inc11
	2162	1	000041__NC_006376_00001|Inc11
	1947	1	001048__NC_010078_00001|rep_cluster_1649
	1908	1	000998__AB086443|rep_cluster_1614
	1909	1	000999__CP000856_00176|rep_cluster_1615
	1906	1	000996__NC_017286_00001|rep_cluster_1612
	1907	1	000997__CP001984|rep_cluster_1613
	1904	1	000994__CP006016_00010|rep_cluster_1610
	1905	1	000995__CP022581_00052|rep_cluster_1611
	1902	1	000991__CP006814|rep_cluster_1608
	1903	1	000992__CP015341_00036|rep_cluster_1609
	1900	1	000989__CP003055|rep_cluster_1606
	1901	1	000990__NC_021225|rep_cluster_1607
	854	1	001991__KC935372|rep_cluster_585
	855	1	002220__NC_022111_01367|rep_cluster_742
	856	1	002221__NC_021212_00002|rep_cluster_743
	857	1	002222__KC170282_00001|rep_cluster_744
	850	1	002215__CP013976_00087|rep_cluster_737
	851	1	002216__CP001090_00037|rep_cluster_739
	852	1	002218__EU149765|rep_cluster_740
	819	1	002173__CP003562_00051|rep_cluster_706
	858	1	002223__CP020440|rep_cluster_746
	859	1	002224__KM659098|rep_cluster_747
	6	1	000270__FR667693_00001|rep_cluster_102
	2463	1	002479__CP002576|rep_cluster_995
	740	1	002114__GU198194|rep_cluster_659
	741	1	001747__HM021326_00001|rep_cluster_414
	744	1	002121__KP984530_00005|rep_cluster_662
	745	1	002122__CR626928|rep_cluster_663
	746	1	001942__KF278750_00001|rep_cluster_554
	747	1	001995__LN890334_00001|rep_cluster_589
	749	1	001998__NC_014132_00002|rep_cluster_589
	1798	1	000880__CP009655_00007|rep_cluster_1525
	1050	1	002373__CP014238_00040|rep_cluster_892
	1052	1	002375__NC_007615_00019|rep_cluster_894
	1053	1	002378__KF192842_00001|rep_cluster_896
	1054	1	002380__CP007124_00056|rep_cluster_898
	1055	1	002381__CP001908|rep_cluster_899
	1056	1	002382__CP003758|rep_cluster_899
	1057	1	000071__AB125215_00001|Inc13
	1058	1	002376__NC_008050_00001|rep_cluster_896
	1059	1	002377__NC_008438_00001|rep_cluster_896
	1696	1	000787__CP010385_00030|rep_cluster_1444
	1697	1	000788__HG983280|rep_cluster_1445
	1694	1	000785__NC_014113_00026|rep_cluster_1443
	1695	1	000786__KP987215_00001|rep_cluster_1444
	1692	1	000783__CP017589_00080|rep_cluster_1441
	1690	1	000781__CP009871_00020|rep_cluster_1440
	1691	1	000782__CP016891_00080|rep_cluster_1441
	1791	1	000862__LN835295|rep_cluster_1519
	1698	1	000033__KF697251_00002|Inc10
	1699	1	000201__KJ631731_00005|IncQ2
	1278	1	000364__CP001879_00160|rep_cluster_1106
	1279	1	000365__CP007214_00004|rep_cluster_1107
	618	1	001499__CP010872_00075|rep_cluster_231
	619	1	001926__NC_011984_00001|rep_cluster_553
	612	1	001919__CP010859_00001|rep_cluster_547
	613	1	001920__NC_014035_00107|rep_cluster_548
	610	1	001916__CP009293_00342|rep_cluster_543
	611	1	001918__NC_013545_00001|rep_cluster_546
	616	1	001924__CP015040_00053|rep_cluster_551
	617	1	001925__CP000389_00095|rep_cluster_552
	614	1	001921__NC_019364_00002|rep_cluster_549
	615	1	001923__CP009123_00132|rep_cluster_550
	1795	1	000876__NC_009926_00214|rep_cluster_1522
	1794	1	000863__AB604032|rep_cluster_1519
	1491	1	000585__CP001897_00121|rep_cluster_1270
	1472	1	000534__NZ_CM003471_00551|rep_cluster_1232
	1473	1	000535__NZ_CP014127_00101|rep_cluster_1232
	1470	1	000532__NC_014258_00502|rep_cluster_1232
	1471	1	000533__NC_014838_00038|rep_cluster_1232
	1476	1	000562__KT346360_00001|rep_cluster_1254
	1477	1	000565__CP002462_00034|rep_cluster_1255
	1474	1	000537__CP014208_00063|rep_cluster_1232
	1475	1	000538__CP016890_00463|rep_cluster_1232
	1304	1	000405__CP012536_00001|rep_cluster_1127
	1305	1	000406__CP012539_00001|rep_cluster_1128
	1306	1	000407__CP012707_00011|rep_cluster_1129
	1300	1	000401__CP015279_00031|rep_cluster_1123
	1301	1	000402__CP014419|rep_cluster_1124
	1302	1	000403__CP016484|rep_cluster_1125
	1303	1	000058__CP000643_00001|Inc13
	1497	1	000591__KY930475_00002|rep_cluster_1277
	1308	1	000411__CP009572_00032|rep_cluster_1131
	1309	1	000412__CP013613_00024|rep_cluster_1132
	498	1	000181__NC_007353_00037|IncP
	499	1	001589__NC_021910_00259|rep_cluster_287
	494	1	001800__NC_010370_00024|rep_cluster_455
	495	1	001801__CP017148|rep_cluster_456
	496	1	001802__AF022647|rep_cluster_457
	497	1	000180__NC_006830_00001|IncP
	490	1	001796__CP000515_00073|rep_cluster_452
	491	1	001797__NC_017077_00004|rep_cluster_453
	492	1	001798__NC_009516_00002|rep_cluster_454
	493	1	001799__CP011628_00002|rep_cluster_455
	24	1	000462__CP000808_00019|rep_cluster_118
	25	1	000477__NC_010997_00867|rep_cluster_119
	26	1	000488__NZ_CM001019_00797|rep_cluster_12
	27	1	000489__NC_005241_00146|rep_cluster_120
	20	1	000428__CP020607|rep_cluster_115
	21	1	000429__CP016732|rep_cluster_115
	22	1	000439__CP021807_00145|rep_cluster_116
	23	1	000450__AP015031_00224|rep_cluster_117
	28	1	000515__AP017917_00001|rep_cluster_122
	29	1	000526__AP017919_00001|rep_cluster_123
	1875	1	000954__CP012698|rep_cluster_1579
	1709	1	000230__CP009168_00001|IncY
	7	1	000279__NC_019761_00001|rep_cluster_103
	1879	1	000958__NC_010889_00001|rep_cluster_1582
	2288	1	001351__AB972538|rep_cluster_1911
	2289	1	001352__CP009349|rep_cluster_1912
	2280	1	001344__NC_015189|rep_cluster_1908
	2281	1	000149__KU530222|IncL/M
	2282	1	001324__CP009965|rep_cluster_1892
	2283	1	000171__KX912255_00001|IncP
	2284	1	001325__CP009645|rep_cluster_1892
	2285	1	001345__CP001167|rep_cluster_1909
	2286	1	000210__KF623109_00045|IncU
	2287	1	001350__NZ_CM001017_00157|rep_cluster_1910
	972	1	000101__NZ_CP012345_00042|IncFIB
	2056	1	001156__CP015353|rep_cluster_1738
	2378	1	001425__CP022092|rep_cluster_1986
	2379	1	001426__CP021170_00085|rep_cluster_1987
	2374	1	001422__NC_019204_00002|rep_cluster_1981
	2375	1	001423__CP003991|rep_cluster_1982
	2377	1	001424__CP003019|rep_cluster_1985
	2370	1	001418__EU784088|rep_cluster_1977
	2371	1	001419__KY513280|rep_cluster_1978
	2373	1	001421__NC_018509_00250|rep_cluster_1980
	1087	1	001508__CP011869_00107|rep_cluster_235
	1085	1	000190__NC_002098_00005|IncP
	1876	1	000313__JN315884_00003|rep_cluster_1068
	1877	1	000956__CP002664_00060|rep_cluster_1580
	1874	1	000953__NC_001415_00025|rep_cluster_1578
	1084	1	000147__CP006264_00003|IncI2
	1872	1	000951__NC_017923_00038|rep_cluster_1576
	1873	1	000952__NC_014159_00051|rep_cluster_1577
	1870	1	000948__AB972539_00003|rep_cluster_1574
	1871	1	000950__CP009718_00036|rep_cluster_1575
	1083	1	000072__NC_017072_00001|Inc13
	1878	1	000957__NC_007974_01423|rep_cluster_1581
	1082	1	002414__CP011053_00245|rep_cluster_924
	977	1	002302__CP017783|rep_cluster_820
	976	1	002300__CP001717_00035|rep_cluster_818
	975	1	002299__NC_021722_00001|rep_cluster_816
	974	1	002298__JQ696952|rep_cluster_814
	973	1	002297__NC_020250|rep_cluster_814
	1081	1	002413__CP012863_00026|rep_cluster_923
	971	1	002296__CP018790_00001|rep_cluster_811
	970	1	002295__CP016354_00165|rep_cluster_810
	1080	1	002412__CP014800_00008|rep_cluster_922
	979	1	002303__CP007602_00059|rep_cluster_822
	978	1	000188__NC_013973_00002|IncP
	182	1	002384__CP011506_00033|rep_cluster_9
	183	1	002385__NC_022111_00798|rep_cluster_90
	180	1	002359__NC_001732_00046|rep_cluster_88
	181	1	002370__NC_020050_00290|rep_cluster_89
	186	1	002416__CP002485_00066|rep_cluster_93
	187	1	002433__NC_006569_00083|rep_cluster_95
	184	1	002394__CP019604_00150|rep_cluster_91
	185	1	002408__CP020435_00016|rep_cluster_92
	2110	1	001208__HG796830_00003|rep_cluster_1781
	2111	1	001209__KJ940992_00001|rep_cluster_1782
	188	1	002445__CP022670_00071|rep_cluster_96
	189	1	002454__CP019345_00012|rep_cluster_97
	2114	1	001198__NC_010486_00001|rep_cluster_1778
	2115	1	001199__DQ995352_00003|rep_cluster_1778
	2116	1	001211__AP017616_00002|rep_cluster_1785
	1559	1	000651__CP022170_00116|rep_cluster_1332
	1919	1	001012__NC_019752_00032|rep_cluster_1622
	1918	1	001010__NC_018979_00032|rep_cluster_1621
	1464	1	000559__NC_004900_00006|rep_cluster_1250
	1911	1	001001__AB244976_00001|rep_cluster_1617
	1910	1	001000__CP001109_00001|rep_cluster_1616
	1913	1	001003__CP001898_00051|rep_cluster_1619
	1912	1	001002__NC_015261_00002|rep_cluster_1618
	1915	1	001006__NC_017396_00032|rep_cluster_1621
	1914	1	001005__HG796357_00001|rep_cluster_1620
	1917	1	001009__CP001516_00040|rep_cluster_1621
	1916	1	001007__CP001200_00032|rep_cluster_1621
	869	1	002023__JX668989|rep_cluster_594
	868	1	002022__JF827298|rep_cluster_594
	2113	1	000118__KJ958926_00047|IncFII
	861	1	002226__CP000631_00106|rep_cluster_749
	860	1	002225__AP012036_00001|rep_cluster_748
	863	1	001783__NC_019018|rep_cluster_441
	862	1	001500__CP004396_00001|rep_cluster_231
	865	1	002230__NC_019017|rep_cluster_751
	864	1	002229__CP019324|rep_cluster_750
	867	1	001978__CP015270|rep_cluster_578
	866	1	000069__NC_017670_00001|Inc13
	2024	1	001125__AP013034_00001|rep_cluster_1713
	2025	1	001126__NC_006872_00017|rep_cluster_1713
	2026	1	001127__CP001293_00160|rep_cluster_1714
	2027	1	001128__NC_019750_00016|rep_cluster_1715
	2020	1	001121__LN713927_00071|rep_cluster_1711
	2021	1	001122__FP885890_00020|rep_cluster_1712
	2022	1	001123__NC_003042_00001|rep_cluster_1713
	2023	1	001124__AP013033_00001|rep_cluster_1713
	2117	1	001212__CP010366_00001|rep_cluster_1785
	2028	1	001129__CP003595_00049|rep_cluster_1716
	2029	1	001130__KC733807_00005|rep_cluster_1717
	883	1	002239__CP000149_00001|rep_cluster_761
	882	1	002238__CP018795_00001|rep_cluster_760
	881	1	002236__JQ418524_00004|rep_cluster_759
	880	1	002089__CP016366_00001|rep_cluster_636
	887	1	000212__CP012556_00176|IncU
	886	1	002242__CP012254|rep_cluster_763
	885	1	002241__CP019879|rep_cluster_762
	884	1	002240__CP011123|rep_cluster_762
	889	1	002243__GQ900389_00041|rep_cluster_765
	888	1	002214__JN180627_00016|rep_cluster_736
	775	1	002130__CP016542_00008|rep_cluster_671
	774	1	002099__CP013660_00011|rep_cluster_644
	777	1	002132__U73041_00014|rep_cluster_673
	776	1	002131__CP020032_00014|rep_cluster_672
	771	1	000182__CP002151_00001|IncP
	770	1	002124__CP016717_00001|rep_cluster_664
	773	1	002082__CP016686_00001|rep_cluster_633
	772	1	001940__CP020608_00001|rep_cluster_554
	779	1	001969__NC_019436_00001|rep_cluster_570
	778	1	002142__CP000063|rep_cluster_674
	77	1	000979__CP003343|rep_cluster_16
	76	1	000978__CP010970|rep_cluster_16
	75	1	000977__CP015014|rep_cluster_16
	74	1	000976__CP012421|rep_cluster_16
	73	1	000975__CP003336|rep_cluster_16
	72	1	000974__NC_017055|rep_cluster_16
	71	1	000964__AF052650|rep_cluster_159
	70	1	000955__CP014311_00149|rep_cluster_158
	79	1	000993__CP000877_00051|rep_cluster_161
	78	1	000981__CP022543_00056|rep_cluster_160
	1043	1	002364__CP020003|rep_cluster_887
	1042	1	002363__CP014527|rep_cluster_886
	1041	1	002362__CP000476_00145|rep_cluster_884
	1040	1	002361__CP000666_00015|rep_cluster_882
	1047	1	002367__KP842560_00021|rep_cluster_889
	1045	1	002365__NC_010908_00001|rep_cluster_888
	1044	1	002064__CP001909_00007|rep_cluster_617
	1049	1	002372__CP009363_00012|rep_cluster_891
	1048	1	002371__CP002662_00002|rep_cluster_890
	1681	1	000778__CP009594|rep_cluster_1436
	1680	1	000777__CP002812|rep_cluster_1435
	1683	1	000163__NC_011838_00078|IncP
	1682	1	000162__CP015601_00059|IncP
	1685	1	000209__AP004237|IncT
	1684	1	000207__CP025517|IncR
	1686	1	000240__CP006037_00023|rep_cluster_1006
	1689	1	000779__HG813244_00001|rep_cluster_1439
	1688	1	000756__NC_017555_00034|rep_cluster_1417
	1269	1	000353__NC_004834_00001|rep_cluster_1099
	1268	1	000352__GQ866234_00003|rep_cluster_1098
	669	1	002019__JX683454_00001|rep_cluster_592
	668	1	001646__NC_006466|rep_cluster_332
	667	1	002029__NC_015704|rep_cluster_597
	1262	1	000343__NC_015509_00001|rep_cluster_1092
	665	1	002027__CP001812|rep_cluster_595
	664	1	002024__JN835187|rep_cluster_594
	1267	1	000350__EU818711_00002|rep_cluster_1097
	1266	1	000349__CP012532_00001|rep_cluster_1096
	1265	1	000348__CP000451_00025|rep_cluster_1095
	1264	1	000347__AY513488_00002|rep_cluster_1094
	1469	1	000404__NC_021668_00018|rep_cluster_1127
	1468	1	000252__KP702950_00017|rep_cluster_1017
	1465	1	000560__NC_009453_00093|rep_cluster_1251
	1018	1	002341__CP014797_00155|rep_cluster_861
	1467	1	001768__NZ_CM002272_00003|rep_cluster_43
	1466	1	000561__NC_003904_00005|rep_cluster_1252
	1461	1	000555__CP019152_00006|rep_cluster_1247
	1460	1	000554__CP016311_00014|rep_cluster_1246
	1463	1	000557__AB158402|rep_cluster_1249
	1019	1	002342__NC_017580|rep_cluster_862
	1317	1	000419__CP004363_00026|rep_cluster_1140
	1316	1	000417__GQ395338_00004|rep_cluster_1139
	1315	1	000416__LN907829_00022|rep_cluster_1138
	1313	1	000414__NC_002522_00006|rep_cluster_1135
	1312	1	000413__KX957972|rep_cluster_1134
	1311	1	000340__KU353730|rep_cluster_1088
	1310	1	000339__CP006057|rep_cluster_1088
	1319	1	000420__KR230047_00004|rep_cluster_1142
	1318	1	000059__FN394966_00002|Inc13
	2460	1	002476__KY207297|rep_cluster_995
	1010	1	002330__NC_009351_00001|rep_cluster_849
	1011	1	002333__NC_017475_00030|rep_cluster_850
	319	1	000982__CP020475_00102|rep_cluster_160
	318	1	000980__NC_009955_00156|rep_cluster_160
	313	1	001603__JQ340175|rep_cluster_295
	312	1	001505__AP012038|rep_cluster_234
	311	1	000173__NC_007100_00053|IncP
	310	1	001602__NC_013509_00025|rep_cluster_294
	317	1	001610__CP004032_00089|rep_cluster_300
	316	1	001606__CP001786_00012|rep_cluster_298
	315	1	001605__NC_008342_00036|rep_cluster_297
	314	1	001604__CP000691|rep_cluster_296
	1335	1	000437__KT351737_00006|rep_cluster_1159
	1334	1	000436__NC_002143_00004|rep_cluster_1156
	1337	1	000443__JX202562|rep_cluster_1161
	1336	1	000440__KX832926_00001|rep_cluster_1160
	2322	1	001377__CP017833|rep_cluster_1936
	1331	1	000433__CP002796_00002|rep_cluster_1152
	1330	1	000431__CP015256|rep_cluster_1151
	1333	1	000435__NC_009344_00001|rep_cluster_1155
	1332	1	000434__KX426231_00005|rep_cluster_1154
	2324	1	001825__CP017030|rep_cluster_475
	630	1	001960__CP000754_00078|rep_cluster_559
	2461	1	002477__CP014066|rep_cluster_995
	2299	1	000167__AJ344068_00003|IncP
	2298	1	001357__NZ_CM002272_00184|rep_cluster_1916
	2293	1	001348__DQ322651_00009|rep_cluster_1910
	2292	1	001347__AP005645_00020|rep_cluster_1910
	2291	1	002065__NC_007203_00003|rep_cluster_617
	2290	1	001353__CP003689|rep_cluster_1913
	2297	1	001356__NZ_CM002272_00004|rep_cluster_1916
	2296	1	001355__NC_004808_00101|rep_cluster_1915
	631	1	001962__CP006651_00002|rep_cluster_560
	2294	1	001349__NC_020545_00078|rep_cluster_1910
	1521	1	000613__CP014682|rep_cluster_1295
	2369	1	001417__NZ_CM001017_00058|rep_cluster_1975
	2368	1	001416__CP003988|rep_cluster_1974
	2367	1	001415__CP006012|rep_cluster_1973
	2366	1	000891__CP002760_00031|rep_cluster_1529
	2365	1	002368__NC_021987_00004|rep_cluster_889
	2364	1	001414__NC_007713_00009|rep_cluster_1971
	2363	1	001413__NC_019297_00001|rep_cluster_1970
	2362	1	001412__NC_017092_00002|rep_cluster_1970
	2361	1	001410__CP014531_00028|rep_cluster_1968
	2360	1	001409__KX353853|rep_cluster_1967
	1861	1	001746__CP016709_00001|rep_cluster_414
	1860	1	000940__CP021472|rep_cluster_1567
	1863	1	000094__NZ_CP015070_00117|IncFIA
	1862	1	000093__KX023259_00112|IncFIA
	1865	1	000943__CP015327_00053|rep_cluster_1570
	1864	1	000941__HG796336_00003|rep_cluster_1569
	1867	1	000945__NC_017833_00031|rep_cluster_1572
	1866	1	000944__AF538869_00001|rep_cluster_1571
	1869	1	000947__NC_011738_00219|rep_cluster_1573
	1868	1	000946__KF652071_00027|rep_cluster_1572
	964	1	002288__NZ_CM003470_00143|rep_cluster_807
	965	1	002289__NZ_CP014128_00156|rep_cluster_807
	966	1	002290__CP001893_00145|rep_cluster_807
	967	1	002291__CP016892_00063|rep_cluster_807
	960	1	002275__CP016694|rep_cluster_798
	961	1	002228__CP018330|rep_cluster_750
	962	1	002279__AF242367|rep_cluster_799
	963	1	002287__NZ_CM001480_00003|rep_cluster_806
	968	1	002292__HG796334_00003|rep_cluster_808
	969	1	002293__NC_011336_00001|rep_cluster_809
	2109	1	001207__CP017011_00057|rep_cluster_1780
	2108	1	001205__CP010824|rep_cluster_1779
	2103	1	001194__CP000632|rep_cluster_1775
	2102	1	001193__NC_008608_00032|rep_cluster_1774
	2101	1	001192__HG796772_00001|rep_cluster_1773
	2100	1	001191__CP019571_00002|rep_cluster_1772
	2107	1	001201__CP010878_00001|rep_cluster_1778
	2106	1	001197__NC_016813|rep_cluster_1777
	2105	1	001196__NC_016836|rep_cluster_1776
	2104	1	001195__CP021213|rep_cluster_1776
	1560	1	000652__NC_008823_00004|rep_cluster_1333
	1241	1	000311__KT334397_00001|rep_cluster_1068
	878	1	002235__CP010006|rep_cluster_757
	1240	1	000310__NC_017060_00291|rep_cluster_1067
	876	1	002233__CP009824_00001|rep_cluster_755
	877	1	002234__CP006697_00017|rep_cluster_755
	874	1	002231__NC_014818_00045|rep_cluster_753
	875	1	002232__NC_019376_00020|rep_cluster_754
	872	1	002174__CP006038_00005|rep_cluster_707
	1243	1	000316__KT334398_00001|rep_cluster_1069
	870	1	002026__EF426473|rep_cluster_594
	871	1	002075__EF426472|rep_cluster_624
	2036	1	001827__CP007752|rep_cluster_475
	2035	1	001138__CP019742|rep_cluster_1722
	1242	1	000314__AY301065_00004|rep_cluster_1069
	2033	1	001136__CP015254|rep_cluster_1721
	2032	1	001135__CP015351|rep_cluster_1720
	2031	1	001132__CP003637_00017|rep_cluster_1719
	2030	1	001131__CP001346_00020|rep_cluster_1718
	9	1	000293__CP002601_00064|rep_cluster_105
	1245	1	000319__CP019146_00009|rep_cluster_1071
	2039	1	000743__KC734562_00001|rep_cluster_1403
	890	1	002245__CP017023|rep_cluster_766
	891	1	002246__CP002527_00272|rep_cluster_767
	892	1	002247__CP001360_00022|rep_cluster_768
	893	1	002248__CP016085_00007|rep_cluster_768
	894	1	000186__NC_014621_00248|IncP
	1247	1	000322__AP009487|rep_cluster_1074
	896	1	002250__CP003067_00077|rep_cluster_770
	897	1	002251__CP007798_00080|rep_cluster_771
	898	1	000140__HQ896493_00019|IncI1
	899	1	000143__NZ_CP003425_00008|IncI1
	646	1	001982__CP004395_00001|rep_cluster_579
	1249	1	000324__CP004356_00036|rep_cluster_1076
	648	1	001984__CP010861_00001|rep_cluster_579
	1537	1	000626__NC_005325_00001|rep_cluster_1308
	1964	1	001066__NC_019774_00003|rep_cluster_1665
	1965	1	001067__CP000457_00004|rep_cluster_1666
	1966	1	001068__CP001086_00004|rep_cluster_1667
	1788	1	000859__CP007510_00002|rep_cluster_1516
	1789	1	000860__NC_015219_00014|rep_cluster_1518
	768	1	001971__CP016721_00001|rep_cluster_570
	769	1	002115__NC_008436_00001|rep_cluster_660
	762	1	002123__AE001272_00061|rep_cluster_664
	763	1	002125__CP016535_00008|rep_cluster_665
	760	1	002012__CP021493_00020|rep_cluster_589
	761	1	002013__JN106352_00013|rep_cluster_589
	766	1	002128__NC_023147|rep_cluster_669
	767	1	001941__DQ089807_00009|rep_cluster_554
	764	1	002126__CP022237_00004|rep_cluster_666
	765	1	002127__CP016693_00001|rep_cluster_667
	1962	1	001064__CP001709|rep_cluster_1663
	1963	1	001065__CP020446|rep_cluster_1664
	1078	1	002410__CP003690|rep_cluster_920
	1079	1	002411__NZ_CM002281_00016|rep_cluster_921
	1076	1	002406__KX711616|rep_cluster_918
	1077	1	002407__CP014068|rep_cluster_919
	1074	1	002403__CP020481_00002|rep_cluster_916
	1075	1	002405__NC_016600_00026|rep_cluster_917
	1072	1	002398__CP014799_00019|rep_cluster_914
	1073	1	002400__CP004397_00001|rep_cluster_914
	1070	1	002395__NC_013387_00031|rep_cluster_910
	1071	1	002397__NC_006975_00002|rep_cluster_912
	1678	1	000775__NC_017213|rep_cluster_1434
	1561	1	000653__AP010873_00001|rep_cluster_1334
	1674	1	000770__GQ983559_00001|rep_cluster_1431
	1675	1	000771__CP011275_00036|rep_cluster_1432
	1676	1	000773__NC_022243_00001|rep_cluster_1433
	1677	1	000774__FJ172221_00005|rep_cluster_1433
	1670	1	000765__EU370687_00001|rep_cluster_1425
	1671	1	000766__CP021153_00012|rep_cluster_1426
	1672	1	000767__HG796366_00001|rep_cluster_1427
	1673	1	000769__NC_005793_00062|rep_cluster_1431
	1094	1	002419__JQ394981|rep_cluster_933
	1095	1	001848__CP020760|rep_cluster_485
	1096	1	000073__AF036712_00003|Inc13
	1097	1	000075__NC_004932_00003|Inc13
	1090	1	002404__CP017028_00001|rep_cluster_916
	1091	1	002415__NC_006822_00001|rep_cluster_928
	1092	1	002417__CP010325_00045|rep_cluster_930
	1093	1	002418__NZ_CP006570_00387|rep_cluster_931
	674	1	002043__CP013575_00124|rep_cluster_600
	675	1	002044__CP013596_00112|rep_cluster_600
	676	1	002045__CP022422_00078|rep_cluster_601
	677	1	002046__AP014659_00091|rep_cluster_602
	1098	1	000076__NZ_APAS01000019_00004|Inc13
	1099	1	001977__CP015271|rep_cluster_578
	672	1	002032__CP010870_00044|rep_cluster_599
	673	1	002042__CP013558_00107|rep_cluster_600
	1997	1	001099__NC_019777_00008|rep_cluster_1697
	1533	1	000622__NZ_ALII01000019_00004|rep_cluster_1306
	1418	1	000511__NC_001757_00002|rep_cluster_1217
	1419	1	000512__CP014652_00146|rep_cluster_1218
	1410	1	000501__NC_008537_00141|rep_cluster_1210
	1411	1	000502__NC_014155_00023|rep_cluster_1211
	1412	1	000503__CP002966_00008|rep_cluster_1212
	1413	1	000504__JX847602|rep_cluster_1213
	1415	1	000505__JQ065022_00001|rep_cluster_1214
	1417	1	000510__LN866850_00038|rep_cluster_1216
	1322	1	000423__CP001775_00009|rep_cluster_1144
	1323	1	000424__NC_009796_00001|rep_cluster_1145
	1321	1	000422__NC_004770_00001|rep_cluster_1143
	1326	1	000427__GU811235_00024|rep_cluster_1149
	1327	1	000430__CP020850|rep_cluster_1150
	1325	1	000426__CP012867_00005|rep_cluster_1148
	1328	1	000432__CP013284|rep_cluster_1151
	1329	1	000060__JX174167_00003|Inc13
	5	1	000242__NC_010996_00023|rep_cluster_101
	1531	1	000219__NC_005923_00001|IncX2
	1256	1	000337__NC_013358|rep_cluster_1087
	1257	1	000338__NC_021819|rep_cluster_1088
	1254	1	000335__NC_009444_00070|rep_cluster_1081
	1255	1	000336__KJ830768_00009|rep_cluster_1085
	1252	1	000332__CP002533_00005|rep_cluster_1079
	1253	1	000334__EU707943_00001|rep_cluster_1080
	1251	1	000330__NC_011605_00001|rep_cluster_1078
	1529	1	000619__CP010420_00031|rep_cluster_1301
	1258	1	000341__CP001813_00123|rep_cluster_1089
	1259	1	000095__NZ_CP014273_00094|IncFIB
	309	1	001601__NC_015705_00008|rep_cluster_293
	300	1	001594__CP002974_00072|rep_cluster_288
	301	1	001595__CP015841_00008|rep_cluster_289
	302	1	001597__JX101640|rep_cluster_290
	303	1	001598__CP003744_00001|rep_cluster_291
	304	1	001599__CP001274_00004|rep_cluster_292
	305	1	001600__CP001374_00026|rep_cluster_292
	306	1	001543__CP010408_00203|rep_cluster_266
	1792	1	000874__CP000042|rep_cluster_1520
	2254	1	001328__LC215275|rep_cluster_1893
	2475	1	000012__CP000801|ColRNAI_rep_cluster_1857
	2474	1	000011__X04466|ColRNAI_rep_cluster_1857
	2479	1	000010__KY807921|ColRNAI_rep_cluster_1857
	2478	1	000009__CP017845|ColRNAI_rep_cluster_1857
	470	1	001773__NC_020548_00508|rep_cluster_432
	2358	1	001407__AP014686_00158|rep_cluster_1965
	2359	1	001408__AF516904|rep_cluster_1966
	2352	1	001401__CP002486|rep_cluster_1958
	2353	1	001402__CP016088|rep_cluster_1959
	2350	1	000217__NC_019106_00041|IncX1
	2351	1	001400__NC_019219_00001|rep_cluster_1956
	2356	1	001405__JQ041633_00001|rep_cluster_1963
	2357	1	001406__CP003589|rep_cluster_1964
	2354	1	002179__NC_015603|rep_cluster_707
	2355	1	001404__NC_011377|rep_cluster_1960
	1898	1	000987__CP003635_00008|rep_cluster_1604
	1899	1	000988__CP011296_00196|rep_cluster_1605
	1894	1	000973__CP000756_00011|rep_cluster_1599
	1895	1	000984__GU722200_00001|rep_cluster_1600
	1896	1	000985__HG803186_00080|rep_cluster_1601
	1443	1	000539__KY704308_00001|rep_cluster_1233
	1890	1	000969__NC_009660_00013|rep_cluster_1594
	476	1	001778__NC_017736_00006|rep_cluster_438
	1892	1	000971__GU228572|rep_cluster_1596
	1893	1	000972__NC_021240_00001|rep_cluster_1598
	959	1	002286__CP003743_00127|rep_cluster_804
	958	1	002285__CP013486|rep_cluster_803
	2134	1	001224__CP022360_00008|rep_cluster_1801
	2135	1	002180__CP003141_00004|rep_cluster_707
	2132	1	001220__CP000445_00001|rep_cluster_1799
	2133	1	001223__KM112087_00001|rep_cluster_1800
	2130	1	001203__CP012629_00001|rep_cluster_1778
	951	1	002274__CP016747|rep_cluster_798
	950	1	002273__CP016708|rep_cluster_798
	953	1	002277__AF243383|rep_cluster_799
	952	1	002276__U26550|rep_cluster_799
	955	1	002280__CP016723|rep_cluster_799
	954	1	002278__CP002366|rep_cluster_799
	957	1	002284__CP021190|rep_cluster_802
	956	1	002283__Z22704|rep_cluster_800
	1442	1	000536__CP010326_00244|rep_cluster_1232
	477	1	001779__NC_012718_00001|rep_cluster_439
	2002	1	001103__CP010109_00012|rep_cluster_1698
	2003	1	001104__CP014487_00013|rep_cluster_1698
	2000	1	001101__CP009332_00025|rep_cluster_1698
	2001	1	001102__CP009589_00056|rep_cluster_1698
	2006	1	001107__JN225497_00005|rep_cluster_1699
	1440	1	000530__NC_010626_00002|rep_cluster_1230
	2004	1	001105__CP020750_00078|rep_cluster_1698
	2005	1	001106__CP020939_00029|rep_cluster_1698
	2008	1	001111__NC_020128_00032|rep_cluster_1701
	2009	1	001112__AY171301_00035|rep_cluster_1702
	2034	1	001137__CP004861|rep_cluster_1721
	1790	1	000861__DQ366035|rep_cluster_1519
	1263	1	000344__CP019211_00003|rep_cluster_1093
	666	1	002028__CP015523|rep_cluster_596
	1261	1	000158__KX966395_00001|IncP
	2177	1	000048__NC_016981_00002|Inc11
	1799	1	000881__NC_003425_00001|rep_cluster_1526
	1260	1	000096__NC_019117_00097|IncFIB
	719	1	002097__NC_023143_00001|rep_cluster_641
	718	1	002096__NC_010523_00001|rep_cluster_640
	717	1	002095__NC_001277_00006|rep_cluster_640
	716	1	002092__CU459140_00002|rep_cluster_639
	715	1	002069__CP003161_00001|rep_cluster_619
	714	1	002091__CP009688|rep_cluster_638
	713	1	002090__CP013108_00001|rep_cluster_637
	712	1	002088__NC_023139_00001|rep_cluster_636
	711	1	002086__LK056645_00077|rep_cluster_635
	710	1	002084__CP004394_00001|rep_cluster_634
	661	1	002017__CP007238_00110|rep_cluster_592
	660	1	002016__NC_007972_00001|rep_cluster_591
	2178	1	001248__NC_012847_00003|rep_cluster_1829
	1068	1	002393__CP001188|rep_cluster_909
	2179	1	001256__CP015729|rep_cluster_1832
	1061	1	002386__CP000718_00001|rep_cluster_901
	1060	1	002379__CP007187_00001|rep_cluster_896
	1063	1	002388__CP010908_00007|rep_cluster_903
	1062	1	002387__CP000534_00017|rep_cluster_902
	1065	1	002390__CP013915_00087|rep_cluster_904
	1064	1	002389__NC_011759_00077|rep_cluster_904
	1067	1	002392__CP003955_00009|rep_cluster_906
	1066	1	002391__CP022288_00024|rep_cluster_905
	1669	1	000224__NC_022105_00002|IncX4
	1668	1	000221__NC_025130_00012|IncX3
	1667	1	000098__NZ_CP012256_00011|IncFIB
	1666	1	000764__CP013927_00166|rep_cluster_1421
	1665	1	000763__CP021187|rep_cluster_1420
	1664	1	000762__KU922118|rep_cluster_1420
	1663	1	000760__CP000674|rep_cluster_1419
	1662	1	000759__NC_013950_00034|rep_cluster_1418
	1661	1	000757__CP016831_00022|rep_cluster_1417
	1660	1	000755__CP016381_00054|rep_cluster_1416
	591	1	001897__CP004007_00002|rep_cluster_522
	590	1	001896__CP000689_00204|rep_cluster_521
	593	1	001899__CP009547_00243|rep_cluster_523
	592	1	001898__CR628338_00002|rep_cluster_522
	595	1	001901__CP001028_00076|rep_cluster_526
	594	1	001900__CP015368_00113|rep_cluster_525
	597	1	001903__AP000581|rep_cluster_529
	596	1	001902__CP015374|rep_cluster_528
	599	1	001369__AP017921|rep_cluster_193
	598	1	001904__CP020860|rep_cluster_530
	1089	1	002402__CP007186_00001|rep_cluster_916
	1088	1	002401__AY948116_00003|rep_cluster_916
	1409	1	000500__CP007006_00009|rep_cluster_1209
	1408	1	000499__CP010885_00115|rep_cluster_1209
	1403	1	000494__NC_012552_00002|rep_cluster_1204
	1402	1	000493__NC_014842_00103|rep_cluster_1203
	1401	1	000111__NZ_CP011595_00114|IncFII
	1400	1	000492__KC019311_00003|rep_cluster_1202
	1407	1	000498__CP016898_00016|rep_cluster_1208
	1406	1	000497__CP012534_00001|rep_cluster_1207
	1405	1	000496__AY232670_00006|rep_cluster_1206
	1546	1	000635__AY312585|rep_cluster_1317
	449	1	001736__CP020895|rep_cluster_413
	448	1	001735__AP009045_00071|rep_cluster_412
	1339	1	002156__NC_010914_00001|rep_cluster_689
	1338	1	002153__AB370335_00002|rep_cluster_689
	1547	1	000506__CP012711_00005|rep_cluster_1214
	443	1	001729__CP009295_00003|rep_cluster_407
	442	1	001728__NC_022111_00069|rep_cluster_406
	441	1	001727__CP000818_00191|rep_cluster_405
	440	1	001726__CP019987_00074|rep_cluster_404
	447	1	001734__CP020458|rep_cluster_411
	446	1	001731__NC_016850_00012|rep_cluster_409
	445	1	001637__KC491194_00001|rep_cluster_323
	444	1	001730__NC_017071_00001|rep_cluster_408
	1520	1	000611__NC_012003|rep_cluster_1294
	1542	1	000631__CP016441|rep_cluster_1312
	1543	1	000632__NC_014653_00050|rep_cluster_1313
	39	1	000690__NC_017064_00003|rep_cluster_137
	38	1	000678__NZ_CM001470_00011|rep_cluster_136
	1540	1	000629__CP007256_00012|rep_cluster_1311
	33	1	000584__HM560027|rep_cluster_127
	32	1	000583__HM560029|rep_cluster_127
	31	1	000558__CP013279|rep_cluster_125
	30	1	000547__FP893246_00058|rep_cluster_124
	37	1	000667__NC_009038|rep_cluster_135
	36	1	000648__JQ004006|rep_cluster_133
	35	1	000638__CP002788_00103|rep_cluster_132
	34	1	000617__CP015735_00053|rep_cluster_13
	641	1	001975__CP004092_00108|rep_cluster_574
	640	1	001974__KR014105_00003|rep_cluster_573
	643	1	001979__CP015274|rep_cluster_578
	642	1	001976__HG916853_00001|rep_cluster_577
	645	1	001981__CP000834_00041|rep_cluster_579
	644	1	001980__CP014798_00109|rep_cluster_579
	647	1	001983__CP021432_00100|rep_cluster_579
	1246	1	000321__KX528687_00080|rep_cluster_1072
	649	1	001986__CP015008_00001|rep_cluster_580
	1248	1	000323__AY300023_00001|rep_cluster_1075
	1539	1	000628__CP000005_00030|rep_cluster_1310
	1538	1	000627__CP002862_00071|rep_cluster_1309
	339	1	001633__HM560971|rep_cluster_322
	338	1	001632__CP000420_00003|rep_cluster_321
	335	1	001628__CP001039_00129|rep_cluster_317
	334	1	001627__NZ_AMBZ01000023_00082|rep_cluster_315
	337	1	001631__CP001640|rep_cluster_320
	336	1	001629__GQ984145_00009|rep_cluster_318
	331	1	001623__NC_020920_00001|rep_cluster_312
	330	1	001622__CP007052_00001|rep_cluster_311
	333	1	001626__NC_004534_00007|rep_cluster_314
	332	1	001624__AP011117|rep_cluster_313
	1026	1	002348__CP014988|rep_cluster_869
	2118	1	001213__HM560025_00001|rep_cluster_1786
	8	1	000285__NC_007974_02015|rep_cluster_104
	2119	1	001214__CP021721_00002|rep_cluster_1787
	1462	1	000556__FP475957_00005|rep_cluster_1248
	1991	1	001093__CP005992_00012|rep_cluster_1691
	2345	1	001397__CP011928_00051|rep_cluster_1952
	2344	1	001396__CP009634|rep_cluster_1951
	2347	1	001399__NC_007960_00142|rep_cluster_1954
	2346	1	001398__CP012010|rep_cluster_1953
	2341	1	001393__HF677576|rep_cluster_1949
	2340	1	001392__CP005947_00006|rep_cluster_1948
	2343	1	001395__CP003751|rep_cluster_1950
	2342	1	000441__CP021855_00013|rep_cluster_1160
	2349	1	000216__CP009767_00121|IncX1
	2348	1	000215__KC853434_00019|IncX1
	1889	1	000968__NC_010938_00001|rep_cluster_1593
	1888	1	000967__CP014483_00069|rep_cluster_1592
	1887	1	000966__CP014582_00004|rep_cluster_1591
	1886	1	000965__CP009319_00012|rep_cluster_1590
	1885	1	000089__NC_017258_00003|IncA/C
	1884	1	000963__HG917973_00054|rep_cluster_1588
	1883	1	000962__NC_019957_00198|rep_cluster_1586
	1882	1	000961__CP001906_00281|rep_cluster_1585
	1881	1	000960__NC_023288_00017|rep_cluster_1584
	1880	1	000959__NC_001372_00007|rep_cluster_1583
	2121	1	002056__CP010856_00001|rep_cluster_610
	2120	1	001215__KJ396772|rep_cluster_1789
	2123	1	001210__CP000475_00039|rep_cluster_1783
	2122	1	000034__NC_002192_00002|Inc11
	2125	1	001218__NC_009353|rep_cluster_1792
	2124	1	001217__CP012904_00004|rep_cluster_1791
	948	1	002271__LC316980|rep_cluster_796
	949	1	002272__CP016716|rep_cluster_797
	946	1	002269__NC_008052_00001|rep_cluster_795
	947	1	002270__LC316981|rep_cluster_796
	944	1	001970__KT717888|rep_cluster_570
	945	1	002268__CP007001_00001|rep_cluster_793
	942	1	001949__JN172912|rep_cluster_556
	943	1	001950__JQ821356|rep_cluster_556
	940	1	001947__CP014892|rep_cluster_556
	941	1	001948__CP012651|rep_cluster_556
	2410	1	001450__CP015640|rep_cluster_2014
	133	1	001770__NZ_CM002286_00124|rep_cluster_43
	132	1	001769__NZ_CM002272_00183|rep_cluster_43
	131	1	001755__CP021746_00004|rep_cluster_42
	130	1	001733__CP015015|rep_cluster_41
	137	1	001837__CP019904_00024|rep_cluster_48
	136	1	001808__NC_014310_01490|rep_cluster_46
	135	1	001793__CP003258_00008|rep_cluster_45
	134	1	001780__NC_012036_00007|rep_cluster_44
	139	1	001855__CP006017|rep_cluster_49
	138	1	001854__CP002848|rep_cluster_49
	2019	1	000736__CP018396_00061|rep_cluster_1398
	2018	1	000734__CP013426_00028|rep_cluster_1398
	2015	1	001117__NC_020051_00116|rep_cluster_1708
	2014	1	001116__NC_019764_00047|rep_cluster_1707
	2017	1	001120__CP012356|rep_cluster_1710
	2016	1	001118__CP019638_00001|rep_cluster_1709
	2011	1	001113__CP011430_00070|rep_cluster_1704
	2010	1	002001__NC_022603|rep_cluster_589
	2013	1	001115__CP004031_00030|rep_cluster_1706
	2012	1	001114__NC_012851_00007|rep_cluster_1705
	1793	1	000875__NC_002518|rep_cluster_1521
	2112	1	001687__AP018209_00159|rep_cluster_37
	708	1	002081__DQ438985_00002|rep_cluster_631
	704	1	002077__CP016897|rep_cluster_626
	705	1	002078__CP015595|rep_cluster_627
	706	1	002079__CP015276|rep_cluster_628
	707	1	002080__CP006906_00209|rep_cluster_630
	700	1	002072__NC_016594_00682|rep_cluster_622
	701	1	002073__CP011481_00094|rep_cluster_623
	702	1	002074__JX668987|rep_cluster_624
	703	1	002076__CP019314|rep_cluster_625
	88	1	001071__CP006040_00008|rep_cluster_167
	89	1	001081__CP010104|rep_cluster_168
	82	1	001021__NC_002146_00042|rep_cluster_163
	83	1	001023__CP000905_00038|rep_cluster_163
	80	1	001004__CP002909_00072|rep_cluster_162
	81	1	001020__CP010087_00059|rep_cluster_163
	86	1	001039__CP009595|rep_cluster_164
	87	1	001061__CP018742_00013|rep_cluster_166
	84	1	001024__CP009640_00033|rep_cluster_163
	85	1	001026__NC_020240_00050|rep_cluster_163
	1658	1	000748__LC201956_00002|rep_cluster_1405
	1659	1	000754__AB987830_00001|rep_cluster_1414
	1652	1	000202__NC_003124_00010|IncQ2
	1650	1	000142__LT575492_00047|IncI1
	1651	1	000161__KX377410_00057|IncP
	1656	1	000203__AF325537_00008|IncQ2
	1657	1	000636__CP009573|rep_cluster_1319
	1654	1	000753__AP008972_00003|rep_cluster_1411
	1389	1	000385__CP016074_00003|rep_cluster_1118
	586	1	001892__CP022421_00013|rep_cluster_517
	587	1	001893__CP006836|rep_cluster_519
	584	1	001804__NC_018687_00027|rep_cluster_459
	585	1	001891__NC_017494_00001|rep_cluster_516
	582	1	001889__CP015740|rep_cluster_515
	583	1	001484__CP006725|rep_cluster_216
	580	1	001887__CP000762_00079|rep_cluster_513
	581	1	001888__CP015744|rep_cluster_514
	1984	1	001086__CP000234_00001|rep_cluster_1685
	588	1	001744__AF409136_00009|rep_cluster_414
	589	1	001895__AF116286_00005|rep_cluster_520
	1633	1	000712__NC_006968_00003|rep_cluster_1375
	1982	1	001084__HG796263_00002|rep_cluster_1682
	1983	1	001085__HG796812_00002|rep_cluster_1683
	1436	1	000523__LT594096_00001|rep_cluster_1226
	1437	1	000524__NC_016746_00006|rep_cluster_1228
	1432	1	000410__CP010837_00026|rep_cluster_1131
	1430	1	000387__KM276082_00001|rep_cluster_1118
	1431	1	000393__NC_019961_00001|rep_cluster_1118
	1380	1	002104__JQ245701_00001|rep_cluster_648
	1981	1	001083__HM590571_00007|rep_cluster_1681
	1438	1	000525__CP006247_00002|rep_cluster_1229
	1381	1	000063__EF452232_00003|Inc13
	1349	1	000451__CP017579|rep_cluster_1170
	1541	1	000630__CP003762_00110|rep_cluster_1311
	1348	1	002154__CP003139_00001|rep_cluster_689
	459	1	001756__CU459139_00001|rep_cluster_420
	450	1	001635__DQ058601_00005|rep_cluster_323
	451	1	001737__NC_004960_00001|rep_cluster_414
	452	1	001749__NZ_AFEU01000007_00021|rep_cluster_415
	1343	1	000444__AF244084_00005|rep_cluster_1164
	1344	1	000445__CP010910_00001|rep_cluster_1165
	1345	1	000446__CP012709_00010|rep_cluster_1166
	456	1	001752__NZ_AMBZ01000025_00001|rep_cluster_417
	656	1	001993__CP021784_00001|rep_cluster_586
	657	1	001994__LT599052_00029|rep_cluster_588
	654	1	001992__AY270152|rep_cluster_585
	655	1	000691__NC_020556_00001|rep_cluster_137
	652	1	001989__CP015091_00041|rep_cluster_583
	653	1	001990__CP018781_00250|rep_cluster_584
	650	1	001987__CP010823_00016|rep_cluster_581
	651	1	001988__KM659091_00003|rep_cluster_582
[truncated: 482 more rows]

## Sheet: Unique & Shared
MOB-typer unique sequences	MOB-Typer shared sequences	PlasmidFinder shared sequences	PlasmidFinder unique sequences
001642__KM406416_00072|rep_cluster_329	000176__U67194|IncP	IncP1_2__U67194	rep34_2_repB(pDN281)_AY995189
001644__DQ103758_00002|rep_cluster_330	000025__NC_013652|ColRNAI_rep_cluster_1994	Col(MP18)_1__NC_013652	rep26_2_repA(pLGUG1)_FR667693
001645__CP017753|rep_cluster_331	000029__DQ268764|ColRNAI_rep_cluster_1998	Col(pWES)_1__DQ268764	pSM22_1__NC_015972
002036__CP022410_00002|rep_cluster_60	000026__AY543071|ColRNAI_rep_cluster_1996	Col(IRGK)_1__AY543071	rep34_5_repB(pLS1)_M29725
001636__KM659912_00001|rep_cluster_323	000438__X01654|rep_cluster_1159	ColE10_1__X01654	IncHI2A_1__BX664015
001639__FN357112_00004|rep_cluster_324	001725__HM231165|rep_cluster_404	Col(VCM04)_1__HM231165	rep34_1_repB(pSdyT132)_DQ173493
001640__KX118105_00047|rep_cluster_327	001252__NC_010980_00001|rep_cluster_183	repUS1_2_rep(pVEF3)_AM931300	repUS59_1_rep(pSGG1)_FR824044
001641__KT901798_00004|rep_cluster_328	000138__CP021336_00001|IncH	p0111_1__AP010962	rep16_3_rep(pSaa6159)_CP002115
002037__HM125987_00001|rep_cluster_60	000268__U32369_00002|rep_cluster_1018	rep22_1b_repB(pAMalpha1)_AF503772	repUS58_1_rep371(pER371)_AF022180
001625__CP000434|rep_cluster_313	000265__NC_019146_00001|rep_cluster_1017	rep21_28_rep(pUR5425)_JQ861958	rep16_4_SAP056A024(SAP056A)_GQ900478
000752__CP002441_00035|rep_cluster_1410	000263__NC_013392_00001|rep_cluster_1017	rep21_15_SAP108D001(SAP108D)_GQ900461	rep16_1_CDS8(pSAS)_BX571858
000168__NC_021210_00003|IncP	000371__DQ390456_00046|rep_cluster_1110	rep19c_1_CDS45(pLEW6932)_NC009130	rep16_6_SAP071A015(SAP071A)_GQ900485
001374__CP004361|rep_cluster_1934	000369__CP003673_00018|rep_cluster_1110	rep19c_2_rep(pvSw4)_CP003673	rep16_7_Orf247(pBORa53)_AY917098
001372__CP015178|rep_cluster_1931	001517__CP002611|rep_cluster_240	repUS32_1_LAB5209948(plasmid2)_CP002611	rep16_2_CDS6(pSJH101)_CP000737
001373__NC_016793|rep_cluster_1931	000331__NC_019148_00002|rep_cluster_1078	rep7a_10_ORF(pKH1)_SAU38656	IncFII(pECLA)_1_pECLA_CP001919
001327__CP007622|rep_cluster_1892	000226__MF062700|IncX5	IncX5_2__MF062700.1	IncP1_3__KX377410
001371__NC_009035|rep_cluster_1930	001389__NC_007209_00001|rep_cluster_1947	rep10_5_repL(pWBG738)_DQ088624	rep7b_2_rep(pVGA)_NC011605
001368__NC_022074_00001|rep_cluster_1929	000002__NC_009781|ColRNAI_rep_cluster_1291	Col156_1__NC_009781	rep7a_21_CDS1(pCW7)_J03323
000154__NZ_CP009853|IncN	000015__JX514065|ColRNAI_rep_cluster_1956	Col3M_1__JX514065	rep7a_22_rep(pSBK203)_U35036
001366__KM659095|rep_cluster_1927	000016__NC_002144|ColRNAI_rep_cluster_1956	Col(YC)_1__NC_002144	rep7a_12_repC(pKH17)_NC010284
001367__CP009963|rep_cluster_1928	000030__JF937655|ColRNAI_rep_cluster_1999	Col(YF27601)_1__JF937655	repUS17_1_rep(pKKS825)_FN377602
001592__CP006970_00002|rep_cluster_288	000529__NC_007768_00001|rep_cluster_1230	rep13_6_rep(pLNU1)_AM184099	repUS35_1_CDS1(pKC5b)_AF378372
001593__CP016369_00002|rep_cluster_288	000485__NC_020554_00004|rep_cluster_1197	rep11c_1_repA(pAR6)_KC167328	repUS38_1_rep(pFW213)_EU685104
001587__CP011000_00001|rep_cluster_287	000528__EF537646_00002|rep_cluster_1230	rep13_3_rep(pWBG1773)_EF537646	IncFIB(pCTU1)_1_pCTU1_FN543094
001591__CP002978_00062|rep_cluster_288	000597__NC_005054_00023|rep_cluster_1281	rep13_13_repRC(pSK41)_AF051917	IncP6_1__JF785550
001583__NC_016936_00022|rep_cluster_286	000598__NC_005208_00002|rep_cluster_1281	rep13_14_rep(pPI2)_AB125342	IncQ1_1__M28829.1
001585__CP000741_00153|rep_cluster_287	000389__NC_002093_00001|rep_cluster_1118	rep7a_2_repL(pLUG10)_SLU74623	repUS12_1_rep(pUB110)_AF181950
001568__NC_004632_00001|rep_cluster_283	000596__HQ170521_00001|rep_cluster_1281	rep13_10_ORF1(pACK5)_HQ170521	repUS36_1_ORF1(pLME300)_AJ488494
001582__CP002852_00016|rep_cluster_284	000047__NC_019142_00004|Inc11	repUS51_1_rep(pCPS49)_FN806792	IncB/O/K/Z_2__GU256641
002034__AP011944_00001|rep_cluster_60	000121__CP024805|IncFII	IncFII(pAMA1167-NDM-5)_1_pAMA1167-NDM-5_CP024805.1	rep21_26_rep(pSK108)_GQ900464
001558__HQ128580_00001|rep_cluster_282	000394__NC_020237_00001|rep_cluster_1118	rep7a_3_rep(pSTE1)_HE662694	rep21_27_rep(pLNU4)_AM184102
001231__NC_019784_00002|rep_cluster_1812	002463__CP002494_00007|rep_cluster_980	rep9b_2_prgW(EF62pC)_CP002494	rep9c_2_prgW(pCF10)_AY855841
000170__CP003072_00011|IncP	002465__NC_013533_00001|rep_cluster_980	rep9b_1_prgW(pBEE99)_GU046453	rep21_14_rep(pKH21)_EU350088
001507__CP010990_00226|rep_cluster_235	000014__NC_008486|ColRNAI_rep_cluster_1885	Col(MG828)_1__NC_008486	rep9c_3_repA(pPD1)_D78016
001540__CP014236_00025|rep_cluster_263	000377__NC_001763_00002|rep_cluster_1118	rep7a_13_CDS1(plasmidJ3358)_U36910	rep1_6_repE(pTEF1)_AE016833
001541__CP015439_00060|rep_cluster_264	000378__NC_007791_00004|rep_cluster_1118	rep7a_14_CDS3(pUSA02)_NC007791	rep1_5_CDS6(pRE25)_X92945
001542__CP004355|rep_cluster_265	000379__NC_013452_00003|rep_cluster_1118	rep7a_16_repC(Cassette)_AB037671	rep1_2_repS(pSM19035)_AY357120
001512__NC_014031_00001|rep_cluster_237	000326__NC_013394_00005|rep_cluster_1078	rep7b_4_SAP109B006(pSK103)_GQ900463	rep1_3_repR(pGB354)_U83488
001544__CP002195|rep_cluster_267	000327__NC_005243|rep_cluster_1078	rep7b_1_repJ(pC223)_NC_005243	repUS70_1_repA(SAP047A)_GQ900405
001545__CP007609|rep_cluster_268	000027__NC_016841|ColRNAI_rep_cluster_1997	Col(KPHS6)_1__NC_016841	rep1_1_repE(pAMbeta)_AF007787
001546__FN429766|rep_cluster_269	000023__FJ696405|ColRNAI_rep_cluster_1992	Col(Ye4449)_1__FJ696405	rep1_4_repE(pIP816)_AM932524
000211__KU963389_00011|IncU	001528__NC_013373_00008|rep_cluster_250	repUS68_1_rep(SAP020A)_GQ900386	rep1_9_repE(pKL0018)_AB290882
000850__CP010417_00012|rep_cluster_1508	000051__FJ374272_00004|Inc11	repUS47_1_repB(pLFE1)_FJ374272	FII(pBK30683)_1__KF954760
000798__U12689_00001|rep_cluster_146	000018__JN205800|ColRNAI_rep_cluster_1965	ColKP3_1__JN205800	IncFII_1_pKP91_CP000966
001333__NC_013952_00002|rep_cluster_1897	002472__AE016833_00001|rep_cluster_992	rep9a_1_repA(pAD1)_L01794	IncFII(Y)_1_ps_CP001049
001336__HG796577_00001|rep_cluster_1900	002464__NC_004671_00001|rep_cluster_980	rep9b_4_repA2(pTEF2)_AE016831	Col(BS512)_1__NC_010656
001331__HG796826_00001|rep_cluster_1896	001286__NC_022077_00001|rep_cluster_1855	rep34_4_repB(pA852)_KC895878	IncFII(Yp)_1_Yersenia_CP000670
001330__CP009719|rep_cluster_1895	001284__NC_010096_00002|rep_cluster_1855	rep34_6_repB(pMV158)_X15669	rep5d_1_rep(pJE1)_AF051916
000003__NC_002119_00001|ColRNAI_rep_cluster_1857	001283__AF310974_00001|rep_cluster_1854	repUS50_1_CDS(p121BS)_AF310974	repUS22_1_rep(SAP015B)_GQ900502
001829__CP006710|rep_cluster_475	001285__NC_010260_00002|rep_cluster_1855	rep34_3_repB(pW2580)_AY907345	IncFIB(pB171)_1_pB171_AB024946
000115__CP020905_00046|IncFII	000022__NC_015392|ColRNAI_rep_cluster_1991	Col(SD853)_1__NC_015392	IncL/M(pOXA-48)_1_pOXA-48_JN626286
001332__JX846826_00002|rep_cluster_1897	000021__NC_011406|ColRNAI_rep_cluster_1990	Col(IMGS31)_1__NC_011406	IncFIB(S)_1__FN432031
001334__AB022096|rep_cluster_1899	001204__DQ995353|rep_cluster_1778	Col8282_1__DQ995352	rep26_4_repA(pLM5578)_CP001603
000564__CP005947_00004|rep_cluster_1255	000383__AE015931_00004|rep_cluster_1118	rep7a_20_SEp203(pSE12228p02)_AE015931	rep21_26_rep(pLUH01)_FR714928
001465__CP007568|rep_cluster_2037	000083__NC_022879_00029|Inc18	repUS28_repE(pQY182)_AP013037	repUS62_1_repA(pDN571)_AY648561
000261__GQ900456|rep_cluster_1017	000484__AB570326_00006|rep_cluster_1197	rep11a_1_repA(pB82)_AB178871	rep9c_1_repA(pTW9)_AB563188
000851__CP002602_00003|rep_cluster_1509	000474__NC_019232_00001|rep_cluster_1188	rep37_1_repA(pK1002C2)_HM050421	rep21_6_rep(pBMSa1)_AY541446
001464__CP014988|rep_cluster_2031	000392__NC_013336_00002|rep_cluster_1118	rep7a_11_rep(SAP060B)_GQ900417	rep21_19_rep(pLNU7)_AM399081
001265__HG796462_00001|rep_cluster_1839	000391__NC_005564_00006|rep_cluster_1118	rep7a_17_CDS4(pS194)_NC005564	rep27_2_repA(pSGG1)_FR824044
001477__AP018315_00084|rep_cluster_21	000031__NC_003789|ColRNAI_rep_cluster_2005	Col(MGD2)_1__NC_003789	rep20_1_ORF1(EDINA)_AP003089
001489__NC_014409_00001|rep_cluster_22	000686__NZ_CP011656_00002|rep_cluster_1367	repA_1_pKPC-2_CP013325	repUS56_1_EFA0012(pTEF1)_AE016833
001221__NC_018878_00711|rep_cluster_18	000038__AY425961_00002|Inc11	repUS53_1_repB(pJB01)_AY425961	repUS12_2_repB(SAP014A)_GQ900379
001222__CP008815_00027|rep_cluster_180	000046__NC_019252_00004|Inc11	repUS49_1_rep(pGB2001)_JF308630	IncX5_1__JX193302
001206__CP002537|rep_cluster_178	000045__NC_004958_00002|Inc11	rep35_2_ORF2(pSMQ172)_AF295100	rep20_10_repA(SAP057A)_NC013334
001216__NC_014642|rep_cluster_179	002455__NC_002630_00002|rep_cluster_971	rep8a_1_EP002(pAM373)_NC002630	rep14a_3_EFAU085p5001(AUS0085p5)_CP006625
001266__CP006684_00001|rep_cluster_184	000645__CP005943_00041|rep_cluster_1328	rep38_2_repA(LBPp1)_CP005943	rep25_2_M640p00130(J1776plasmid)_CP006612
001436__NC_015632_00002|rep_cluster_20	000043__NC_002140_00001|Inc11	repUS55_1_repB(pSSU1)_AB019522	rep19_9_repA(AP071A)_GQ900485
001230__NC_018223_00001|rep_cluster_181	000568__NC_013380_00007|rep_cluster_1256	rep5b_4_SAP106B007(SAP106B)_GQ900455	rep19_15_repA(TCH60plasmid)_CP002111
001145__CP015380|rep_cluster_1729	000024__JX133088|ColRNAI_rep_cluster_1993	ColpVC_1__JX133088	rep19_7_repA(SAP019A)_GQ900385
001147__KY498026_00007|rep_cluster_1730	000472__NC_004747_00002|rep_cluster_1188	rep37_3_rep(pND103)_AY250830	rep19_8_repA(pWBG759)_GQ900401
001143__CP011457_00058|rep_cluster_1727	000471__NC_004532_00002|rep_cluster_1187	repUS63_1_rep(pTE44)_AY082384	rep11c_3_rep(pEFR)_AF511037
001144__NC_019428_00021|rep_cluster_1727	000258__NC_013297_00004|rep_cluster_1017	rep21_22_CDS1(pUSA01)_NC007790	rep19_14_rep(pST75)_FR821778
001141__NC_019367_00001|rep_cluster_1725	000259__NC_013375_00001|rep_cluster_1017	rep21_9_rep(pKH12)_EU168704	rep19_4_rep(p18808P03)_CP002137
001142__CP003649_00001|rep_cluster_1726	002420__CP003354_00001|rep_cluster_935	rep14a_4_rep(AUS0004p3)_CP003354	rep11c_2_repA(pJS33)_EU370687
001139__KC542384_00001|rep_cluster_1723	002421__GU237136_00023|rep_cluster_936	rep23_1_rep(pPR9)_GU237136	rep19_6_ORF34(EDINA)_AP003089
001140__KT351736_00003|rep_cluster_1724	000620__GQ900462|rep_cluster_1302	repUS9_1_rep(pSK1)_AF203376	rep7a_6_SAP108C001(SAP108C)_GQ900460
001148__NC_019773_00001|rep_cluster_1731	000929__NC_015876|rep_cluster_1560	repUS37_1_SPPN11498(pDRPIS7493)_CP002926	rep8b_1_repA(pEJ97p1)_AJ49170
001149__JQ418529|rep_cluster_1732	000123__CP000858|IncFII	IncFII(S)_1__CP000858	rep19_16_rep(pSK156)_GQ900448
000475__CP015148_00005|rep_cluster_1189	002343__NC_022879_00117|rep_cluster_863	repUS71_1_repA(pQY182)_AP013037	rep19_10_rep(pWBG746)_GQ900390
000351__HG796775_00008|rep_cluster_1097	000276__CP002493_00001|rep_cluster_1027	rep9c_4_prgW(EF62pB)_CP002493	rep19_5_rep(pWBG747)_GQ900399
002326__CP007002|rep_cluster_843	000260__GQ900396|rep_cluster_1017	rep21_1_rep(pWBG754)_GQ900396	repUS12_4_repU(pSES22)_AM159501
000287__CP014843|rep_cluster_1042	000257__NC_005020_00001|rep_cluster_1017	rep21_12_rep(pKH3)_AF151117	rep14b_4_EMQU3221(pQY003)_AP013041
000479__JQ245700_00001|rep_cluster_1191	000266__NC_022227_00004|rep_cluster_1017	rep21_24_rep(CN1_plasmid2)_NC_022227	rep24b_1_rep(pWBG749)_GQ900391
000139__NC_012555_00001|IncH	001274__DQ198088_00024|rep_cluster_185	rep2_2_repR(pEF1)_DQ198088	pENTAS02_1__CP003028
000478__CP018944_00014|rep_cluster_1190	000085__NC_019213_00005|Inc18	rep1_8_repE(pWZ909)_GQ484954	pYE854_1__AM905950
001190__AP009485_00017|rep_cluster_177	000084__NC_012923_00010|Inc18	repUS27_1_repR(pBM407)_FM252033	rep2_3_repR(pQY082)_AP013038
001177__CP007063_00001|rep_cluster_176	000390__NC_002096_00001|rep_cluster_1118	rep7a_7_rep(pKH7)_NC002096	rep2_1_orf1(pRE25)_X92945
001108__EF564599|rep_cluster_17	000878__NC_004947_00002|rep_cluster_1523	rep4a_2_CDS3(pKC5b)_AF378372	repUS1_1_repE(DOp2)_CP003585
001091__NC_009841_00034|rep_cluster_169	001242__FN677368|rep_cluster_1823	repUS45_1_rep(pKKS966)_FN677368	repUS1_3_rep(pVEF1)_AM296544
001119__CP011274|rep_cluster_171	001999__NC_014133_00015|rep_cluster_589	rep31_2_LKI10596(LkipL4719)_CP001755	rep1_7_EFD32pA0001(EFD32pA)_CP003727
001109__CP009639|rep_cluster_170	002120__JN172910_00016|rep_cluster_661	repUS42_1_repB(pVF18)_JN172910	IncX4_1__CP002895
001134__CP003145_00001|rep_cluster_172	001997__NC_010469_00005|rep_cluster_589	rep31_1_LCKp400005(pLCK4)_DQ489739	IncX3(pEC14)_1_pEC14_JN935899
001133__AB370337_00055|rep_cluster_172	002374__CP004064_00076|rep_cluster_893	repUS15_2_repA(pNB2354p1)_CP004064	IncX3_1__JN247852
001158__CP003136|rep_cluster_174	000784__NC_007171_00001|rep_cluster_1442	rep5e_1_rep(pSHaeC)_AP006719	IncX2_1__JQ269335
001146__CP013001_00145|rep_cluster_173	000004__DQ298019|ColRNAI_rep_cluster_1857	ColRNAI_1__DQ298019	IncX1_1__EU370913
000137__CP017986_00041|IncH	000567__NC_011522_00012|rep_cluster_1256	rep5b_2_rep(pRJ6)_AF241888	IncX1_4__JN935898
000725__CP003030_00010|rep_cluster_1386	000569__NC_020165_00005|rep_cluster_1257	rep7a_1_CDS11947(pSZ4)_CP003669	IncFIA(HI1)_1_HI1_AF250878
000724__CP001808_00079|rep_cluster_1386	000409__NC_019011_00001|rep_cluster_1130	repUS21_1_rep(pWBG764)_GQ900468	IncX1_2__CP003417
000723__CP021414_00001|rep_cluster_1385	000793__CP011573|rep_cluster_1451	Rep_1_pKPC-2_CP011573	IncP1_1__BN000925
000726__CP009882_00079|rep_cluster_1392	001150__NC_013330_00017|rep_cluster_1733	rep16_5_SAP041A019(pWBG759)_GQ900401	IncFIC(FII)_1__AP001918
000195__NC_013728_00014|IncQ1	000218__CP001123|IncX1	IncX1_3__CP001123	rep7b_5_ORF23(pRUM)_AF507977
000151__NC_019163_00001|IncN	000120__NC_011759|IncFII	IncFII(pseudo)_1_pseudo_NC_011759	IncFII(pENTA)_1_pENTA_CP003027
001100__CP000907_00016|rep_cluster_1698	000227__KU302800_00001|IncX6	IncX6_1__KU302800	pADAP_1__AF135182
000710__NC_001910_00001|rep_cluster_1374	002366__KY595966_00031|rep_cluster_889	rep17_1_CDS29(pRUM)_AF507977	IncHI1B(R27)_1_R27_AF250878
000728__CP009446|rep_cluster_1394	000566__JQ312422_00004|rep_cluster_1256	rep5b_1_rep(pUR2355)_JQ312422	IncFII(p96A)_1_p96A_JQ418521
000481__NZ_ALIR01000019_00012|rep_cluster_1193	000415__NC_005021_00001|rep_cluster_1136	rep36_3_rep(pSMB1)_AF047385	IncHI1B(CIT)_1_pNDM-CIT_JX182975
001586__CP006988_00383|rep_cluster_287	000099__CP000784_00002|IncFIB	pESA2_1__CP000784	IncN_1__AY046276
001584__CP013587_00411|rep_cluster_287	000318__NC_005010_00009|rep_cluster_1070	rep11b_1_repA(pEF1071)_AF164559	pJARS36_1__NC_015068
001867__CP015742|rep_cluster_497	000328__EU930825_00001|rep_cluster_1078	rep7a_19_rep(pACK4)_EU930825	IncHI1A_1__AF250878
001866__CP015743|rep_cluster_497	000509__NC_016643_00001|rep_cluster_1215	rep20_14_repA(pSSAP2)_HE616681	IncFIB(Mar)_1_pNDM-Mar_JN420336
001869__CP001018_00013|rep_cluster_499	000421__NC_013320_00022|rep_cluster_1142	rep15_1_repA(pLW043)_AE017171	rep9b_3_repA(pMG2200)_AB374546
001868__CP002787|rep_cluster_498	000425__NC_003201_00001|rep_cluster_1146	repUS8_1_ORF1(pOg32)_LOPPOG32	rep14a_2_ORF1(pKQ10)_EFU01917
001863__CP000470_00108|rep_cluster_493	000325__NC_017023_00001|rep_cluster_1077	repUS57_1_rep(AUS0004p2)_CP003353	IncA/C_1__FJ705807
001862__CP003935_00001|rep_cluster_492	000618__NC_007165_00001|rep_cluster_1300	rep13_12_rep49(pSW174)_AM040729	IncA/C2_1__JN157804
001865__CP015746|rep_cluster_496	001560__NC_020237_00009|rep_cluster_282	repUS18_2_rep(pSTE1)_HE662694	IncHI1A(CIT)_1_pNDM-CIT_JX182975
001864__NC_015728_00001|rep_cluster_494	001559__KC561137_00007|rep_cluster_282	repUS18_4_rep(pSA8589)_KC561137	repUS39_1_ORF14(pSCFS1)_AJ579365
000527__CP015627_00001|rep_cluster_1230	001219__JX397875_00045|rep_cluster_1798	repA_2_pKPC-2_JX397875	rep23_2_rep(pV030)_EU366902
000208__NC_020123_00061|IncT	000044__AY033392_00002|Inc11	rep35_1_repB(pER13)_AY033392	repUS7_2_rep(pMG1)_AB206333
000088__AP009488_00001|Inc4	002369__NC_021995_00001|rep_cluster_889	rep17_3_repA(Aus0085p2)_CP006622	repUS35_1_A28412072(pvSw2)_CP003671
000271__NC_015955_00447|rep_cluster_1020	000495__NC_022076_00001|rep_cluster_1205	repUS61_1_repA(pA996)_KC895877	rep5e_2_SAP018B003(SAP018B)_GQ900384
000269__AB646744_00001|rep_cluster_1019	002083__CP016700_00001|rep_cluster_633	repUS4_1_repA(pCI2000)_AF178424	rep11b_2_repA(Plasmid)_AY063485
000273__KT937281_00001|rep_cluster_1022	000384__AF093750_00001|rep_cluster_1118	rep7de_1_rep(pACK6)_AF093750	IncFIB(pHCM2)_1_pHCM2_AL513384
000272__CP000467_00004|rep_cluster_1021	000507__AE015933_00005|rep_cluster_1215	rep20_11_repA(VRSAp)_AP003367	IncX8_1__AM942760
000275__CP015602|rep_cluster_1024	000508__GQ900453_00001|rep_cluster_1215	rep20_12_repA(SAP105B)_GQ900453	IncX7_1__NC_015054
000274__JF268689_00001|rep_cluster_1023	000473__NC_005098_00001|rep_cluster_1188	rep37_2_repA(pt38)_AJ566638	rep5a_8_SUM0001(p18809P04)_CP002146
000834__KM659097_00001|rep_cluster_1497	001753__AB125341_00033|rep_cluster_418	rep40_2_rep(pPI1)_AB125341	IncB/O/K/Z_3__GQ259888
000833__HM560026_00001|rep_cluster_1496	001390__NC_005565_00001|rep_cluster_1947	rep10_6_rep(SAP093B)_GQ900442	IncB/O/K/Z_1__CU928147
000832__NC_008758_00034|rep_cluster_1495	001391__NC_019143_00002|rep_cluster_1947	rep10_4_repL(pDLK1)_GU562624	IncB/O/K/Z_4__FN868832
000831__CP016309_00099|rep_cluster_1494	000054__HG380318_00002|Inc11	repUS16_2_repB(SAP085B)_GQ900438	IncFII(K)_1__CP000648
000830__CP014312_00025|rep_cluster_1493	002204__CP000424_00030|rep_cluster_731	repUS74_1_LSEIA15(ATCC334p1)_CP000424	IncI1_1_Alpha_AP005147
000829__NC_001787_00002|rep_cluster_1491	001161__HQ696461_00001|rep_cluster_1742	rep29_1_CDS1(pGL)_HQ696461	IncI_Gamma_1_AP011954
000706__NC_019187_00001|rep_cluster_1374	001162__CP011831_00015|rep_cluster_1742	rep29_2_EFAU085p4001(Aus0085p4)_Aus0085	rep20_4_repA(SAP102A)_GQ900496
000705__NC_001911_00001|rep_cluster_1374	000747__JX275965_00004|rep_cluster_1404	repUS34_1_rep(pSI01)_JX275965	rep37_5_repA(pER35)_AF177167
000198__KU644673_00005|IncQ1	000381__X02529_00004|rep_cluster_1118	rep7a_5_repD(pTZ4)_NC010111	rep37_4_repA(pER36)_AF177168
000247__NC_014213_00028|rep_cluster_1013	000122__JQ418538|IncFII	IncFII(p14)_1_p14_JQ418538	rep21_4_repRC(pSK41)_AF051917
000246__KX753679_00001|rep_cluster_1012	001382__NC_002132_00001|rep_cluster_1941	repUS6_1_rep(pFL1)_NC002132	rep14b_1_repA(pJS42)_EU370688
000245__GQ866235_00014|rep_cluster_1012	001329__NC_013969_00002|rep_cluster_1894	repUS19_1_rep(pDLK3)_GU562626	repUS76_1_rep(pSE12228p05)_AE015934
000244__GQ468939_00003|rep_cluster_1011	000020__CP023920|ColRNAI_rep_cluster_1987	Col440I_1__CP023920.1	rep20_8_repA(SAP063A)_GQ900418
000243__NC_004923_00006|rep_cluster_1010	000877__NC_002799_00001|rep_cluster_1523	rep4a_1_repB(pCRL2911)_NC002799	rep20_6_repA(SAP059A)_GQ900480
000241__CP015043_00038|rep_cluster_1008	000262__NC_007169_00002|rep_cluster_1017	rep21_25_rep(pSHaeA)_AP006717	rep20_15_repA(pSK67M1)_HF937104
000239__CP006248_00036|rep_cluster_1006	000255__NC_007770_00001|rep_cluster_1017	rep21_18_rep(pLNU3)_AM184101	rep20_7_repA(SAP074A)_GQ900426
000238__CP015323_00059|rep_cluster_1005	000256__NC_008352_00001|rep_cluster_1017	rep21_17_rep(pLNU8)_AM399080	rep20_9_repA(SAP055A)_GQ900414
000249__CP000835_00064|rep_cluster_1015	000253__NC_004562_00001|rep_cluster_1017	rep21_2_rep(pNVH01)_AJ512814	rep20_5_repA(pSK23)_GQ900491
000248__JN172928|rep_cluster_1014	000254__NC_007769_00001|rep_cluster_1017	rep21_16_rep(pLNU2)_AM184100	repUS5_1_CDS20(pETB)_NC003265
001803__AF159249|rep_cluster_457	000346__KY595969_00008|rep_cluster_1093	rep18b_1_BO23315710(pE1p13)_CP018068	repUS5_2_BJL6515670(pAVX)_CP017805
000179__NC_001735_00020|IncP	000368__GQ900452_00020|rep_cluster_1110	rep19b_1_repA(SAP105A)_GQ900452	rep3_3_rep(pBT9727)_CP000047
001816__CP020332_00070|rep_cluster_467	000376__NC_008350_00002|rep_cluster_1117	repUS60_1_ORF2(pSpnP1)_AM279674	rep3_2_rep165(pBMB165)_DQ242517
000370__CP016859_00043|rep_cluster_1110			rep3_4_CDS38(pOX2)_NC002146
000373__FP565813_00053|rep_cluster_1112			rep3_1_rep63A(pAW63)_BTH011655
001815__LN679999_00011|rep_cluster_466			repUS69_1_LAC30SC10845(pRKC30SC1)_CP002560
000359__AB024514_00001|rep_cluster_1102			rep12_1_CDS32(pBMB67)_DQ363750
000213__AM901564_00031|IncW			rep12_2_CDS1(plasmid)_AY278324
000366__NC_006298_00003|rep_cluster_1108			repUS26_1_EFD32pB0001(EFD32pB)_CP003728
002328__CP009637|rep_cluster_845			repUS48_1_SAP110B007(SAP110B)_GQ900466
000092__CP025470|IncA/C2			repUS3_1_repM200(pBM200)_DQ437521
000375__CP015879_00037|rep_cluster_1115			IncFII(pYVa12790)_1_pYVa12790_AY150843
000374__CP010826_00070|rep_cluster_1113			rep13_5_rep(pMC524/MBM)_AJ312056
001817__NC_019313_00140|rep_cluster_468			rep13_1_ORF(pC194)_V01277
000666__NC_011185_00037|rep_cluster_1348			IncX9_1__NC_010257
000032__KF697252_00001|Inc10			IncL/M_1__AF550415
002058__NC_022877_00028|rep_cluster_612			rep7a_8_ORF11(pRE25)_X92945
002057__CP022419_00196|rep_cluster_611			rep21_13_p020(pLGA251)_FR821780
002052__CP015089_00076|rep_cluster_608			repUS23_1_repA(SAP099B)_GQ900449
002051__CP006655_00003|rep_cluster_607			rep28_2_LBPp6g007(LBPp6)_CP005948
002055__CP014801_00066|rep_cluster_610			rep20_13_repA(p11819p97)_CP003193
002053__NC_020907_00001|rep_cluster_609			rep20_2_repA(pWBG753)_GQ900395
002048__CP020332_00001|rep_cluster_605			repUS72_1_C27008541(pKLC4)_CP003855
002047__CP021133_00034|rep_cluster_604			repUS67_1_LRI1898(pLRI01)_CP006012
002050__NC_019362_00001|rep_cluster_606			repUS15_1_repA(DO3)_CP003586
002049__NC_007490_00051|rep_cluster_605			rep17_2_repA(AUS0004p1)_CP003352
001754__CP009356_00110|rep_cluster_419			repUS31_1_ORF6(pSMQ308)_AY312234
000298__CP012417_00033|rep_cluster_1053			rep25_1_pLM330006(pLM33)_GU244485
001943__AP018277_00006|rep_cluster_555			repUS7_1_rep(pHTbeta)_AB183714
002177__CP014900|rep_cluster_707			repUS75_1_repA(8700p2)_CP002393
000296__CP016313_00226|rep_cluster_1052			rep24a_1_rep(pWBG745)_GQ900389
000295__NC_015461_00001|rep_cluster_1051			rep19_1_rep(p18811P03)_CP002143
000294__NC_013092_00007|rep_cluster_1050			repUS65_1_pli0015(pLI100)_AL592102
000292__KC734561_00001|rep_cluster_1049			repUS12_3_rep(pMSA16)_JQ246438
000291__CP012537_00001|rep_cluster_1049			rep19_11_rep(pPM1)_AB699881
001694__NC_018291_00001|rep_cluster_377			rep19_2_rep(pSA1379)_NC007931
001693__NC_015741_00001|rep_cluster_376			rep19_12_rep(pN315)_AP003139
001692__AB270530|rep_cluster_374			rep19_3_CDS20(pSJH901)_CP000704
001691__NC_002033_00029|rep_cluster_373			rep19_13_rep(pBORa53)_AY917098
001690__NC_012983_00018|rep_cluster_372			Col440II_1__CP023921.1
001672__KY503036_00033|rep_cluster_356			IncFII(Serratia)_1_Serratia_NC_009829
001689__CP001647|rep_cluster_371			IncFII(pSE11)_1_pSE11_AP009242
001684__NC_007489_00081|rep_cluster_369			IncHI2_1__BX664015
000483__CP010949_00006|rep_cluster_1195			IncI2_1__KP347127
000482__JQ245699_00001|rep_cluster_1194			IncI2_1_Delta_AP002527
000160__CU468128_00001|IncP			FIA(pBK30683)_1__KF954760
001696__NC_023138_00003|rep_cluster_377			IncFII(pCoo)_1_pCoo_CR942285
001695__CP002973_00001|rep_cluster_377			repUS2_1_repA(pBI143)_BFU30316
001750__LC155906_00019|rep_cluster_416			pEC4115_1__NC_011351
001751__NZ_AMBZ01000024_00001|rep_cluster_417			rep22_1a_repB(pUB110)_X03408
001232__NC_019796_00002|rep_cluster_1812			IncX4_2__FN543504
001634__NC_006463_00001|rep_cluster_323			rep21_20_p020(pLGA251)_FR821780
000447__KY486775_00003|rep_cluster_1167			IncFIB(AP001918)_1__AP001918
000448__CP012705_00001|rep_cluster_1168			repUS54_1_rep2(pYSI8)_EU185047
001571__KY362367_00001|rep_cluster_283			IncFIB(pCTU3)_1_pCTU3_FN543096
001570__NC_002759_00001|rep_cluster_283			repUS25_1_LMIVRS16815(pLMIV)_NZ_CM001470
001561__NC_007275_00001|rep_cluster_283			IncFIB(pENTE01)_1_pENTE01_CP000654
001669__CP014276|rep_cluster_354			IncFIB(pENTAS01)_1_pENTAS01_CP003027
001564__CP006257_00001|rep_cluster_283			IncFIB(pLF82)_1_pLF82_CU638872
001562__AY342395_00001|rep_cluster_283			IncFIB(pKPHS1)_1_pKPHS1_CP003223
001566__JQ418525_00006|rep_cluster_283			IncFIB(K)_1_Kpn3_JN233704
001565__CP011973_00050|rep_cluster_283			IncFIB(pECLA)_1_pECLA_CP001919
001569__KY362366_00001|rep_cluster_283			IncU_1__DQ401103
001567__AE016855_00001|rep_cluster_283			rep18b_2_repA(pEF418)_AF408195
001354__JQ664550_00001|rep_cluster_1914			IncHI1B_1_pNDM-MAR_JN420336
001676__NC_022043_00002|rep_cluster_360			rep10_3_pNE131p1(pNE131)_NC001390
001674__CP011000_00218|rep_cluster_359			IncN2_1__JF785549
001574__NC_005918_00001|rep_cluster_283			IncN3_1__EF219134
001673__CP019036_00040|rep_cluster_357			rep10b_1_rep(pUR2355)_JQ312422
001677__NC_009431_00080|rep_cluster_361			rep10b_3_rep(pSK3)_SAU96609
001681__CP009321|rep_cluster_364			rep10b_2_rep(pSK6)_U96610
001680__CP009219|rep_cluster_362			IncQ2_1__FJ696404
001679__CP015097_00047|rep_cluster_361			rep33_2_rep(pK214)_X92946
001683__CP019641_00151|rep_cluster_367			rep7a_4_repD(pK214)_NC009751
001682__CP012859_00004|rep_cluster_366			rep13_7_rep(pLNU9)_AM399082
001784__AP017625|rep_cluster_441			repUS44_1_ORF7(SP187)_AM040731
000013__DQ995351_00001|ColRNAI_rep_cluster_1885			rep38_1_rep(pLBUC03)_CP002655
001358__NZ_CM002286_00126|rep_cluster_1916			repUS73_1_rep(pLBUC02)_CP002654
001360__NC_004933_00006|rep_cluster_1921			rep5a_3_rep(pWBG752)_GQ900394
001359__CP000522_00002|rep_cluster_1919			rep21_3_rep(pS0385)_AM990995
001362__NZ_CM001019_00796|rep_cluster_1922			rep5a_4_rep(SAP047A)_GQ900405
001361__NC_022001_00018|rep_cluster_1921			rep5a_1_repSAP001(pN315)_AP003139
001364__CP002856|rep_cluster_1924			rep5c_1_rep(pRJ9)_AF447813
001363__HE805918|rep_cluster_1923			rep4b_1_repB(pMBB1)_EFU26268
001244__NC_011223_00012|rep_cluster_1825			rep5b_5_SAP108B006(SAP108B)_GQ900459
001365__CP017576|rep_cluster_1925			rep39_1_repA(SAP110A)_GQ900465
001513__CP010587_00071|rep_cluster_237			rep14b_3_rep(pRI1)_EU327398
001511__KJ850907_00001|rep_cluster_236			rep39_2_repA(SAP016A)_GQ900381
001515__KF640086|rep_cluster_239			rep39_3_repA(SAP045A)_GQ900402
001514__NC_012780_00416|rep_cluster_238			repUS64_1_repA(pR18)_JN601038
001503__FN429765|rep_cluster_233			rep36_1_repA(pPCS8235)_NZCM001836
001502__CP007516|rep_cluster_232			rep36_2_rep(pDP1)_AF047696
001509__CP012183_00076|rep_cluster_235			repUS24_1_rep(pZB18)_AB611033
001506__AP012039|rep_cluster_234			IncFII(pMET)_1_pMET1_EU383016
001518__NC_015598|rep_cluster_241			IncFII(pCTU2)_1_pCTU2_FN543095
000594__NZ_AFDL01000005_00001|rep_cluster_1280			IncFII(pKPX1)__AP012055
001340__NC_009474|rep_cluster_1905			IncFII(pCRY)_1_pCRY_NC_005814
001341__NC_013277_00009|rep_cluster_1906			RepA_1_pKPC-CAV1321_CP011611
001338__CP015618_00014|rep_cluster_1902			rep7a_9_repI(pGB354)_SAU83488
001337__NC_013783_00002|rep_cluster_1901			repUS46_1_SAP099B017(SAP099B)_GQ900449
001339__KY202458_00009|rep_cluster_1903			pIP32953_1__BX936400
001343__AB237655|rep_cluster_1907			rep28_1_repA(pCIS4)_CP003162
001342__AF491307|rep_cluster_1907			rep7b_3_SAP089A003(SAP089A)_GQ900440
001270__JX294732_00002|rep_cluster_1846			rep18a_1_repA(p200B)_AB158402
002112__CP023297|rep_cluster_657			rep21_5_repRC(pGO1)_FM207042
000306__DQ268764|rep_cluster_1061			IncT_1__AP004237
000028__KP099552|ColRNAI_rep_cluster_1998			rep7a_15_repC(pS0385p1)_AM990993
001468__CP004401|rep_cluster_2042			rep26_1_pli0070(pLI100)_AL592102
001470__NC_011867_00027|rep_cluster_2045			rep30_1_CDS22269(pLR581)_CP002845
001469__CP001017_00055|rep_cluster_2043			repUS20_2_rep(pCH91)_JQ619831
002349__CP015204_00037|rep_cluster_87			rep14a_1_CDS2(pEFNP1)_AB038522
002340__CP019949_00063|rep_cluster_86			rep30_2_LRI1957(pLRI03)_CP006013
002332__NC_003099|rep_cluster_85			rep7a_18_rep(pS0385p2)_AM990994
002331__AB208028|rep_cluster_85			IncY_1__K02380
002321__AY172687_00015|rep_cluster_84			rep5a_2_unknown(p21)_AF128883
002309__NC_010998_00296|rep_cluster_83			rep13_8_rep(pUR3912)_HF677199
002301__CP014607_00003|rep_cluster_82			rep13_4_rep(pKH13)_EU170347
002294__CP015013|rep_cluster_81			rep5b_3_SEp608(pSE12228p06)_AE015935
002282__NC_007974_01168|rep_cluster_80			rep27_1_rep(pSGG1)_FR824044
002281__CP020456_00074|rep_cluster_8			rep13_2_CDS39(pSSP1)_AP008935
001151__LN866850_00037|rep_cluster_1733			rep7c_1_rep(MSSA476)_BX571857
001153__NC_003273_00063|rep_cluster_1735			rep13_11_ORF9(pACK2)_HQ170520
001152__CP006251_00063|rep_cluster_1734			rep22_2_repU(pKKS825)_FN377602
001155__CP012856_00013|rep_cluster_1737			repUS40_1_repB(pE394)_KP399637
001154__CP022465_00023|rep_cluster_1736			rep32_1_pli0023(pLI100)_AL592102
001826__KX686749|rep_cluster_475			repUS43_1_CDS12738(DOp1)_CP003584
000563__CP015621_00010|rep_cluster_1254			repUS41_1_repB(PML21)_JX023543
000575__AF048718_00009|rep_cluster_1262			rep19a_1_repA(pUB101)_NC005127
000470__NC_021876_00001|rep_cluster_1186			rep33_1_rep(pSMA198)_HE613570
000595__CU468231_00001|rep_cluster_1280			repUS16_1_repF(pE194)_M17811
002396__JQ348845_00002|rep_cluster_911			rep21_11_rep(pSA1308)_AB254848
001079__NC_019677_00107|rep_cluster_1678			rep24c_1_rep(pSSAP1)_FR687301
001078__NC_008607_00175|rep_cluster_1677			pSL483_1__CP001137
002015__EF066650_00001|rep_cluster_590			rep21_7_rep(pWBG760)_GQ900473
001077__CP021363_00185|rep_cluster_1676			rep21_23_CDS1(p18811P01)_CP002144
000062__NC_019696_00002|Inc13			rep20_3_rep(pTW20)_FN433597
000949__CP007625_00025|rep_cluster_1575			repUS66_1_ORF6(pDB2011)_KC456362
001076__CP016798|rep_cluster_1675			IncW_1__EF633507
001075__JQ418527_00044|rep_cluster_1674			IncR_1__DQ449578
001074__CP010866_00001|rep_cluster_1673			IncFII(pRSB107)_1_pRSB107_AJ851089
001073__NC_003240_00086|rep_cluster_1671			IncFII_1__AY458016
001070__CP004122_00001|rep_cluster_1669			IncFII(pHN7A8)_1_pHN7A8_JN232517
001072__KJ410765_00001|rep_cluster_1670			IncFII_1_pSFO_AF401292
000721__JX194160_00039|rep_cluster_1382			IncFII(29)_1_pUTI89_CP003035
000722__NZ_CM002272_00002|rep_cluster_1383			pXuzhou21_1__CP001927
000684__NC_013506_00012|rep_cluster_1364			rep21_8_rep(SAP071A)_GQ900485
000720__NZ_CM002179_00004|rep_cluster_1381			IncFIB(pQil)_1_pQil_JN233705
000646__CP012296_00043|rep_cluster_1328			IncL/M(pMU407)_1_pMU407_U27345
000683__KY499579_00008|rep_cluster_1364			rep29_3_ORF8(pCIZ2)_DQ832184
000150__JQ996149|IncN			repUS52_1_repB(pKL0018)_AB290882
000612__AP009492|rep_cluster_1294			rep6_1_repA(pS86)_AJ223161
000717__KC005723|rep_cluster_1379			pIP31758(p153)_1_p153_CP000719
000719__CP014146|rep_cluster_1380			pIP31758(p59)_1_p59_CP000718
001087__CP011404_00139|rep_cluster_1685			rep13_9_rep(pSepCH)_AY092027
000838__CP014638_00015|rep_cluster_1500			rep10_2_CDS1(pIM13)_M13761
000839__CP009358_00041|rep_cluster_1501			IncFII(SARC14)_1_SARC14_JQ418540
000194__NC_012006_00002|IncQ1			rep19c_4_rep(pSSP2)_AP008936
000196__Z74787_00004|IncQ1			rep19c_3_rep(pETB)_AP012467
000835__CP002564|rep_cluster_1498			rep19c_5_rep(SAP108A)_GQ900458
000191__AB109805_00009|IncQ1			rep14b_2_EFAU085p6001(AUS0085p6)_CP006626
000825__CP009849_00015|rep_cluster_1486			IncFIA_1__AP001918
000826__CP011408_00048|rep_cluster_1486			rep40_1_repA(SAP106A)_GQ900454
000199__NC_008764_00002|IncQ1			repUS20_1_rep(pAVX)_CP001784
002460__CP015884|rep_cluster_976			repUS10_1_CDS25(pSSP1)_AP008935
002461__CP019316|rep_cluster_977			repUS33_1_repA(pGdh442)_AY849557
002458__NC_007206_00012|rep_cluster_974			rep32_2_repB(pVF22)_JN172912
002459__AF447808_00011|rep_cluster_974			repUS18_3_ORF2(pDB2011)_KC456362
000135__NC_014107_00001|IncFII			repUS18_1_rep(pKKS825)_FN377602
002440__CP000729_00012|rep_cluster_958			rep26_3_M643p00680(N1011Aplasmid)_CP006611
002466__KR262062_00008|rep_cluster_982
002467__CP009359|rep_cluster_986
002062__CP017423_00106|rep_cluster_614
002063__CP012161_00001|rep_cluster_615
002059__CP015092_00011|rep_cluster_613
002061__CP022420_00034|rep_cluster_613
002067__AB169976_00026|rep_cluster_618
002068__CP002368_00001|rep_cluster_619
002021__JX668988|rep_cluster_594
002066__NC_020243_00001|rep_cluster_617
002070__EF107516_00071|rep_cluster_620
002071__NC_010368_00225|rep_cluster_621
000637__CP004038_00178|rep_cluster_1319
000639__NC_015053_00005|rep_cluster_1320
001025__CP018936_00008|rep_cluster_163
001850__CP001980_00156|rep_cluster_487
001847__CP000765|rep_cluster_485
000100__NZ_CP016161_00012|IncFIB
001857__NC_015258_00066|rep_cluster_490
001859__NC_011991_00001|rep_cluster_491
001851__KY515226|rep_cluster_488
001856__NC_002147_00021|rep_cluster_490
001860__NC_019313_00001|rep_cluster_492
001861__CP002784_00283|rep_cluster_492
000853__DQ489737_00007|rep_cluster_1510
000854__NC_016820_00014|rep_cluster_1510
000855__CP012277|rep_cluster_1511
000856__CP014675|rep_cluster_1513
000857__NC_007901_00051|rep_cluster_1514
000442__CP021855_00014|rep_cluster_1160
000858__CP002413_00012|rep_cluster_1515
001703__CP017756|rep_cluster_381
001704__CP009433|rep_cluster_382
001705__CP019317|rep_cluster_383
001563__AY603980_00001|rep_cluster_283
001697__CP016365_00002|rep_cluster_377
001698__CP015095_00040|rep_cluster_378
001701__AB479508|rep_cluster_380
001702__NC_006903|rep_cluster_380
000329__KM276080_00001|rep_cluster_1078
001573__FR820585_00001|rep_cluster_283
001706__AY150274_00003|rep_cluster_384
001667__CP021214|rep_cluster_352
001668__CP013069|rep_cluster_353
001664__CP006255_00026|rep_cluster_349
001666__KF501372|rep_cluster_350
001662__NC_010124|rep_cluster_347
001663__NC_012527|rep_cluster_348
001660__NC_020050_00023|rep_cluster_345
001661__CP018172|rep_cluster_346
001658__HM560024|rep_cluster_343
001659__CP017449_00073|rep_cluster_344
001572__KY362372_00001|rep_cluster_283
001575__FR820586_00001|rep_cluster_283
001576__KY362368_00001|rep_cluster_283
001577__KY362373_00001|rep_cluster_283
001578__CP000059_00001|rep_cluster_283
001579__CP007015_00037|rep_cluster_283
001580__KY362369_00001|rep_cluster_283
001581__FR820587_00001|rep_cluster_283
001670__CP002577_00032|rep_cluster_355
001671__JQ418536_00005|rep_cluster_356
001249__NC_019248_00020|rep_cluster_1829
001250__HG969193_00001|rep_cluster_1829
001526__AB905437_00009|rep_cluster_249
000049__CP003478_00002|Inc11
000050__NC_004930_00003|Inc11
000214__CP002795_00001|IncW
001269__CP018336_00025|rep_cluster_1845
001521__CP015269_00016|rep_cluster_244
001522__CP003081_00185|rep_cluster_245
001519__CP016197_00059|rep_cluster_242
001520__CP022237_00001|rep_cluster_243
001524__NC_015511_00094|rep_cluster_246
001525__CP000657_00312|rep_cluster_248
001523__CP015597_00060|rep_cluster_245
001496__NC_022044_00002|rep_cluster_229
001272__CP014288|rep_cluster_1848
001273__EU362918|rep_cluster_1848
000205__KY270852_00193|IncR
001276__CP012105|rep_cluster_1850
001277__CP009345|rep_cluster_1850
001278__CP009647|rep_cluster_1850
001280__CP016792|rep_cluster_1852
001281__CP007767_00020|rep_cluster_1853
001282__NC_012040_00034|rep_cluster_1853
000776__NC_019227|rep_cluster_1434
000128__CP023916|IncFII
000126__FO834904|IncFII
001444__AB119526_00004|rep_cluster_2007
001460__CP015000|rep_cluster_2025
001386__NC_017239_00027|rep_cluster_1945
001455__CP013181|rep_cluster_2020
000129__CP018340|IncFII
000130__CP023489|IncFII
000927__CP003366_00019|rep_cluster_1559
000132__HG969996|IncFII
000019__CP000651_00005|ColRNAI_rep_cluster_1987
002318__AP018315_00061|rep_cluster_838
000926__NC_011376_00004|rep_cluster_1558
002249__NC_018683_00067|rep_cluster_77
002257__FN429768_00006|rep_cluster_78
002202__CR377818_00048|rep_cluster_73
002217__CP007048_00278|rep_cluster_74
002227__CP016481_00030|rep_cluster_75
002237__NC_009429_00391|rep_cluster_76
002166__NC_007950_00121|rep_cluster_7
002167__CP000392_00009|rep_cluster_70
002184__CP000645_00071|rep_cluster_71
002185__CP013966_00010|rep_cluster_71
000923__CP000543_00038|rep_cluster_1555
000922__DQ322649_00028|rep_cluster_1554
000921__CP017832_00010|rep_cluster_1553
001846__NC_009673|rep_cluster_485
001890__NC_015861_00001|rep_cluster_516
000897__CP017584|rep_cluster_1534
000898__NC_004968_00001|rep_cluster_1535
000899__NZ_AOSX01000021_00196|rep_cluster_1536
000900__AB855771_00213|rep_cluster_1536
000844__CP001877|rep_cluster_1502
000894__CP010801_00031|rep_cluster_1531
000895__CP010819_00004|rep_cluster_1532
000896__CP003951_00099|rep_cluster_1533
000901__CP001081_00207|rep_cluster_1536
000902__CP004365_00195|rep_cluster_1537
002030__NC_009429_00614|rep_cluster_598
002031__CP000833_00097|rep_cluster_599
000716__CP016691_00001|rep_cluster_1378
000715__NC_016969_00004|rep_cluster_1377
000165__AB453229|IncP
001080__CP011383_00044|rep_cluster_1679
000701__NC_021718_00105|rep_cluster_1371
000700__NC_020451_00027|rep_cluster_1370
000220__JN935899_00001|IncX3
000702__CP022357_00001|rep_cluster_1372
000711__NC_010867_00005|rep_cluster_1375
000704__CP002646_00001|rep_cluster_1374
000714__NC_019348_00004|rep_cluster_1377
000713__CP016731_00001|rep_cluster_1376
002163__CP004038_00121|rep_cluster_697
000185__NC_021918_00003|IncP
002160__NC_010333_00051|rep_cluster_691
002141__HQ332527|rep_cluster_674
002140__HQ332530|rep_cluster_674
002139__AB480166|rep_cluster_674
000184__CP003381_00006|IncP
000183__CP001979_00003|IncP
002162__CP006993|rep_cluster_695
002161__CP009453|rep_cluster_694
000843__CP000550|rep_cluster_1502
000141__LT575491_00117|IncI1
000847__HQ624979_00002|rep_cluster_1505
000846__CP000827_00068|rep_cluster_1504
000841__CP007184|rep_cluster_1502
000840__CP014746|rep_cluster_1502
000845__DQ489740|rep_cluster_1503
000842__CP013734|rep_cluster_1502
000849__CP001718_00007|rep_cluster_1507
000848__KX832927|rep_cluster_1506
001913__CP016462_00028|rep_cluster_542
002471__CP001165_00001|rep_cluster_991
000109__NC_015963_00158|IncFIB
000108__NC_014107_00054|IncFIB
002469__NC_015168_00003|rep_cluster_988
000082__NC_020289_00001|Inc13
002468__KY018598|rep_cluster_987
000107__CP014778_00094|IncFIB
000106__CP022118|IncFIB
000644__CP010416_00003|rep_cluster_1325
000643__NC_019340_00005|rep_cluster_1324
000641__NZ_CM000959_00627|rep_cluster_1322
000640__CP001716_00040|rep_cluster_1321
000001__EU090225_00001|ColRNAI_rep_cluster_1291
000642__JX548317|rep_cluster_1323
000837__AB183714_00060|rep_cluster_150
000836__NC_021913_00326|rep_cluster_15
000649__CP019446|rep_cluster_1330
000647__CP018212_00009|rep_cluster_1328
000791__AP011530_00235|rep_cluster_145
000780__NC_001476_00003|rep_cluster_144
000811__CP021747_00043|rep_cluster_147
000799__CP002337_00001|rep_cluster_146
000751__NC_020061_00024|rep_cluster_141
000739__NC_017957_00020|rep_cluster_140
000768__CP007791_00001|rep_cluster_143
000761__HE984299_00008|rep_cluster_142
001841__CP013379|rep_cluster_483
001840__JX101642|rep_cluster_482
001839__KT325596|rep_cluster_481
001838__CP015747|rep_cluster_480
001836__CP022370_00038|rep_cluster_479
001835__NC_010115_00029|rep_cluster_478
001834__NC_002118_00003|rep_cluster_478
001833__NC_011526_00036|rep_cluster_478
001844__CP010580|rep_cluster_484
001843__CP001170|rep_cluster_484
000650__CP004847_00158|rep_cluster_1331
001716__CP003986_00014|rep_cluster_391
002033__AF056496_00001|rep_cluster_60
000491__CP009917|rep_cluster_1201
000490__NC_008760_00092|rep_cluster_1200
001709__CP018875|rep_cluster_385
001708__CP018876|rep_cluster_385
000983__CP010871_00127|rep_cluster_160
001710__CP018877|rep_cluster_385
001712__AB600171|rep_cluster_388
001711__CP013925_00062|rep_cluster_386
001715__GQ131302|rep_cluster_390
001713__CP016621|rep_cluster_389
002219__AP006842|rep_cluster_741
001260__CP012108|rep_cluster_1836
001259__CP005093|rep_cluster_1833
001258__CP006865|rep_cluster_1832
001257__CP001168|rep_cluster_1832
001181__NC_014163_00001|rep_cluster_1762
001263__HE611647|rep_cluster_1837
001487__FO082821_00128|rep_cluster_218
001486__NC_002806_00004|rep_cluster_217
001485__CP006726|rep_cluster_216
001483__CP009154_00049|rep_cluster_215
001482__CP016942_00095|rep_cluster_214
001481__CP012941|rep_cluster_213
001480__CP009218_00001|rep_cluster_212
001479__KX982171_00001|rep_cluster_211
001478__CP018385_00156|rep_cluster_210
001476__NC_010243_00004|rep_cluster_209
001287__HG796313_00005|rep_cluster_1856
000119__MF133496_00001|IncFII
001289__CP001265_00001|rep_cluster_1858
001288__NC_011647|rep_cluster_1857
001296__NC_006399_00002|rep_cluster_1861
001293__NC_019787_00002|rep_cluster_1860
001306__NC_012109_00028|rep_cluster_1872
002039__KM583810_00001|rep_cluster_60
002035__AY267368_00001|rep_cluster_60
002041__KM583820_00001|rep_cluster_60
002040__KM583813_00001|rep_cluster_60
002093__AF109691_00007|rep_cluster_64
002054__CP006373_00022|rep_cluster_61
002106__CP001646_00327|rep_cluster_65
002094__CP002342_00006|rep_cluster_64
002158__CP001741_00010|rep_cluster_69
002129__NC_016586_00071|rep_cluster_67
001462__AY943952_00035|rep_cluster_2030
000127__CP009275|IncFII
001463__CP014988|rep_cluster_2031
001312__DQ186900|rep_cluster_1876
001271__CP016078|rep_cluster_1847
000889__CP001443_00029|rep_cluster_1529
000888__NC_017419_00034|rep_cluster_1529
000887__NC_012502_00032|rep_cluster_1529
000886__CP001420_00032|rep_cluster_1529
000885__NC_017412_00032|rep_cluster_1529
000884__NC_015920_00029|rep_cluster_1529
000883__NC_010614_00085|rep_cluster_1528
000882__CP012005_00092|rep_cluster_1527
000449__CP022171|rep_cluster_1169
000893__HM560028_00001|rep_cluster_1530
001049__CP014333_00031|rep_cluster_1650
000633__CP019939_00001|rep_cluster_1315
000614__NZ_CP009994_00039|rep_cluster_1297
001043__CP001803_00020|rep_cluster_1643
001044__CP011157_00032|rep_cluster_1645
001041__NC_019354_00001|rep_cluster_1640
001042__NC_003270_00027|rep_cluster_1642
001047__KX364409|rep_cluster_1648
000615__HQ259051_00002|rep_cluster_1298
001045__NC_013518_00021|rep_cluster_1646
001046__NC_010631_00020|rep_cluster_1647
002133__NC_003353|rep_cluster_674
000616__NC_019233_00001|rep_cluster_1299
002164__HG813238_00001|rep_cluster_698
002165__NC_009713_00001|rep_cluster_699
002168__DQ318776|rep_cluster_701
000068__KC255223_00002|Inc13
002136__CP000065|rep_cluster_674
002169__NC_014839_00262|rep_cluster_703
002171__CP009038|rep_cluster_704
002172__NC_015165|rep_cluster_705
000634__NC_006969_00003|rep_cluster_1316
001845__NC_005567|rep_cluster_485
001092__NC_015512_00101|rep_cluster_1690
000065__NC_013091_00003|Inc13
001095__JX194161_00006|rep_cluster_1694
000582__NC_021250_00072|rep_cluster_1269
000487__NC_004811_00003|rep_cluster_1199
000586__NC_019690_00034|rep_cluster_1271
000587__NC_002094_00003|rep_cluster_1272
000588__CP001777_00005|rep_cluster_1274
000589__CP012644_00052|rep_cluster_1275
000590__CP018142_00007|rep_cluster_1276
000486__KJ680225_00015|rep_cluster_1198
000592__CP019149_00001|rep_cluster_1278
000593__KY018597|rep_cluster_1279
001096__NC_019763_00028|rep_cluster_1695
000789__CP022251_00007|rep_cluster_1448
000790__CP001507_00003|rep_cluster_1449
000792__CP021657_00041|rep_cluster_1450
000794__CP010909_00001|rep_cluster_1453
000795__AB615353|rep_cluster_1454
000796__CP021191|rep_cluster_1455
000797__AP008234|rep_cluster_1456
000228__CP002179_00041|IncX7
001098__CP003661_00081|rep_cluster_1696
000388__LC012933_00001|rep_cluster_1118
000386__HG803547_00001|rep_cluster_1118
002447__NC_002109_00002|rep_cluster_961
002448__NC_014841_00053|rep_cluster_962
000727__NC_015701_00007|rep_cluster_1393
002437__CU468232_00025|rep_cluster_955
002438__NC_009705_00164|rep_cluster_957
002439__AB910391_00009|rep_cluster_958
002441__NC_021231_00046|rep_cluster_959
002442__AP014954_00001|rep_cluster_959
002443__CP006922_00079|rep_cluster_959
002444__CP020359_00082|rep_cluster_959
002446__KU356480_00111|rep_cluster_960
001831__CP002603_00001|rep_cluster_477
001763__NC_003922_00014|rep_cluster_429
001764__NC_014154_00037|rep_cluster_429
001766__CP022425_00015|rep_cluster_429
001823__CP000320_00270|rep_cluster_472
001824__KU140623_00001|rep_cluster_473
001828__CP007750|rep_cluster_475
001830__CP003074|rep_cluster_476
002336__CP021189_00011|rep_cluster_855
002337__CP001343_00126|rep_cluster_856
002338__CP000105_00012|rep_cluster_857
002339__CP013487_00075|rep_cluster_858
001767__KR106190_00002|rep_cluster_429
001832__NC_009726_00050|rep_cluster_478
002334__CP007768_00001|rep_cluster_851
002335__EF050075_00003|rep_cluster_853
000307__NC_019387_00081|rep_cluster_1062
001616__CP001302_00028|rep_cluster_307
000057__AB040121_00003|Inc13
000157__HM756641_00003|IncP
000301__CP012531_00001|rep_cluster_1059
000302__JQ245704_00001|rep_cluster_1059
000304__CP016416_00137|rep_cluster_1060
000305__NC_010872_00007|rep_cluster_1061
000308__NC_007641_00030|rep_cluster_1063
000309__NZ_CP009710_00009|rep_cluster_1066
001678__CP014797_00102|rep_cluster_361
001724__KU254577|rep_cluster_402
001721__NC_010724_00008|rep_cluster_399
001638__CP016314_00011|rep_cluster_323
001720__CP003962|rep_cluster_398
001707__CP001986|rep_cluster_385
001718__NC_018580|rep_cluster_394
001719__AF129811_00012|rep_cluster_396
001717__CP019309|rep_cluster_392
002038__KM583808_00001|rep_cluster_60
001069__CP003204_00001|rep_cluster_1668
001062__NC_019727_00006|rep_cluster_1660
001063__CP001303_00032|rep_cluster_1662
001471__CP014147|rep_cluster_2046
002178__NC_021518|rep_cluster_707
001385__CP015174|rep_cluster_1944
001498__CP002694_00046|rep_cluster_230
001501__CP012662_00089|rep_cluster_231
001493__CP010887_00004|rep_cluster_225
001494__CP011808|rep_cluster_226
000169__CP016835_00012|IncP
001495__KP294352_00004|rep_cluster_229
001488__NC_016591|rep_cluster_219
001490__CP020883_00020|rep_cluster_220
001491__CP008939_00060|rep_cluster_223
001492__KC170285_00001|rep_cluster_224
002478__CP010894|rep_cluster_995
001304__CP020482_00001|rep_cluster_1870
001305__CP016703_00001|rep_cluster_1871
001302__CP007624|rep_cluster_1869
001300__HG796374_00002|rep_cluster_1867
001301__NC_005026_00002|rep_cluster_1868
001298__CP002486|rep_cluster_1863
001299__NC_008765_00039|rep_cluster_1864
001297__CP013423|rep_cluster_1862
000380__CP013622_00005|rep_cluster_1118
000231__CP011772_00108|rep_cluster_0
001961__NC_012811_01018|rep_cluster_56
001968__NC_019972_00156|rep_cluster_57
001911__CP006015|rep_cluster_54
001922__NZ_CM001476_00023|rep_cluster_55
001883__CP009921_00117|rep_cluster_51
001894__CP020898_00006|rep_cluster_52
001870__KT751091|rep_cluster_5
001871__HF570055|rep_cluster_50
002207__CP006249|rep_cluster_731
001985__AY312234_00001|rep_cluster_58
002014__DQ295022_00001|rep_cluster_59
000155__CP018649|IncN
001179__CP003052_00048|rep_cluster_1761
001174__CP008900_00024|rep_cluster_1756
001175__CP017268_00002|rep_cluster_1757
001173__CP007144_00192|rep_cluster_1754
000061__NC_014919_00001|Inc13
001178__CP006640_00046|rep_cluster_1760
000153__NC_019087_00001|IncN
002383__CP017575|rep_cluster_899
001176__HE610506_00001|rep_cluster_1759
000866__KT020842|rep_cluster_1519
000867__CP013041|rep_cluster_1519
000864__CP013039|rep_cluster_1519
000865__CP019577|rep_cluster_1519
000872__AB444205|rep_cluster_1519
000918__AP014837_00001|rep_cluster_1550
000868__JN689217|rep_cluster_1519
000869__CP013040|rep_cluster_1519
000919__CP006375_00001|rep_cluster_1551
000920__NC_017791_00459|rep_cluster_1552
001946__KX138410|rep_cluster_556
001945__AF142640|rep_cluster_556
001234__NC_010888_00004|rep_cluster_1814
001235__NC_011667_00033|rep_cluster_1815
001236__CP001105|rep_cluster_1817
001933__KF278750|rep_cluster_554
001932__CP016742|rep_cluster_554
001931__DQ089807|rep_cluster_554
001930__HG974440|rep_cluster_554
001944__MF150537|rep_cluster_556
001936__L02920|rep_cluster_554
001935__KM007159|rep_cluster_554
001934__CP016705|rep_cluster_554
001056__CP000126_00016|rep_cluster_1655
001055__NC_013958_00038|rep_cluster_1655
001058__CP000120_00023|rep_cluster_1657
001057__CP015616_00173|rep_cluster_1656
001052__NC_007111_00004|rep_cluster_1653
001051__NC_011368_00329|rep_cluster_1652
001054__CP001728_00030|rep_cluster_1654
001053__GQ329881_00004|rep_cluster_1653
001060__HG422566_00001|rep_cluster_1659
001059__CP002539_00030|rep_cluster_1658
002192__CP012710_00003|rep_cluster_719
002191__CP004359_00001|rep_cluster_718
001686__AP018208_00027|rep_cluster_37
002188__NC_022348|rep_cluster_716
002190__JQ432563_00001|rep_cluster_717
002189__AM157767_00028|rep_cluster_717
002183__CP011054_00192|rep_cluster_709
002175__NC_017468_00016|rep_cluster_707
002187__CP012509|rep_cluster_715
002186__CP011594_00108|rep_cluster_711
000625__KX443392|rep_cluster_1307
001449__EU596446|rep_cluster_2013
000573__KJ616406_00008|rep_cluster_1261
000572__JX101641_00001|rep_cluster_1260
000571__CP015620_00012|rep_cluster_1259
000570__CP012530_00001|rep_cluster_1258
000579__CP010353_00004|rep_cluster_1265
000578__NZ_LN907828_00355|rep_cluster_1264
000576__NC_017553_00001|rep_cluster_1263
000574__NC_002130_00004|rep_cluster_1262
000581__CP011953_00002|rep_cluster_1267
000580__CP019151_00005|rep_cluster_1265
002135__HQ332529|rep_cluster_674
002134__HQ332528|rep_cluster_674
002025__DQ318777|rep_cluster_594
000067__CP000715_00002|Inc13
002159__JN872565|rep_cluster_690
002155__NC_001370_00001|rep_cluster_689
002152__NC_019906_00045|rep_cluster_688
002150__AM236083_00122|rep_cluster_685
000200__CP002575_00007|IncQ2
000192__AM183225_00009|IncQ1
001438__CP000646|rep_cluster_2001
002138__AB479514|rep_cluster_674
002137__AB479515|rep_cluster_674
000354__NC_018978_00001|rep_cluster_1099
001452__CP018916_00032|rep_cluster_2016
000357__NC_016592_00103|rep_cluster_1100
001454__CP021655|rep_cluster_2020
000358__KM659096_00002|rep_cluster_1101
001439__KY555070|rep_cluster_2001
002457__KP942676_00094|rep_cluster_973
002456__AP012553_00041|rep_cluster_972
001457__CP022173|rep_cluster_2022
002452__AB082959|rep_cluster_967
002451__CP011046_00011|rep_cluster_966
002450__CP004394_00123|rep_cluster_964
002449__NC_019012_00089|rep_cluster_963
001858__CP000630_00134|rep_cluster_490
000081__NC_011363_00001|Inc13
002453__CP020445|rep_cluster_969
001459__CP010948|rep_cluster_2023
000362__CP006589_00003|rep_cluster_1104
001458__KJ631729|rep_cluster_2022
000363__CP010057_00026|rep_cluster_1105
001822__CP006987_00215|rep_cluster_471
001821__NC_018682_00001|rep_cluster_471
001233__CP002044|rep_cluster_1813
002329__NC_021992_00012|rep_cluster_848
000189__NC_010123_00010|IncP
000148__NC_021488_00028|IncL/M
000105__NC_011917_00001|IncFIB
000103__CP010244_00032|IncFIB
000102__NC_003385_00128|IncFIB
001818__CP002823_00001|rep_cluster_470
002327__NC_014750|rep_cluster_844
001820__CP013523_00221|rep_cluster_471
002325__NC_015319_00029|rep_cluster_842
001953__CP013250_00105|rep_cluster_557
001952__CP012651_00006|rep_cluster_556
000297__CP012510_00043|rep_cluster_1053
001939__AJ550509_00002|rep_cluster_554
001957__NC_016905_00028|rep_cluster_559
001956__NC_011664_00038|rep_cluster_559
001955__AF416331_00126|rep_cluster_558
001954__CP015042_00026|rep_cluster_558
001959__CP000892_00023|rep_cluster_559
001958__CP002768_00010|rep_cluster_559
000300__NC_008499_00039|rep_cluster_1058
000299__NZ_CP013047_00062|rep_cluster_1057
000624__AM947676|rep_cluster_1307
000232__CP012429|rep_cluster_1
000372__CP001770_00019|rep_cluster_1111
000317__KT897275_00119|rep_cluster_107
000303__CP017103_00009|rep_cluster_106
000342__AY034092_00034|rep_cluster_109
000333__NZ_AQHN01000096_00085|rep_cluster_108
000356__NC_018889_00001|rep_cluster_110
000355__NC_001811_00002|rep_cluster_11
000397__NC_021911_00127|rep_cluster_112
000367__CP006878_00007|rep_cluster_111
000418__LN890333_00003|rep_cluster_114
000408__LN614829_00012|rep_cluster_113
000080__FN554922_00002|Inc13
000623__NZ_ALIR01000018_00007|rep_cluster_1306
001346__CP011014|rep_cluster_191
001335__AP009486_00072|rep_cluster_190
001370__EF407946|rep_cluster_193
001608__NC_010177|rep_cluster_30
001394__CP003750_00005|rep_cluster_195
001380__NC_002149_00011|rep_cluster_194
001411__NZ_AVAB01000114_00033|rep_cluster_197
001403__CP012190_00058|rep_cluster_196
001429__CP020429|rep_cluster_199
001420__CP001169_00004|rep_cluster_198
000661__NC_006425_00045|rep_cluster_1343
000660__HG796361_00001|rep_cluster_1342
000659__CP018222_00087|rep_cluster_1341
001313__HG796288_00007|rep_cluster_1878
000053__NC_002798_00004|Inc11
002399__NC_008388_00019|rep_cluster_914
000665__CP002484_00046|rep_cluster_1347
001309__NC_019786_00002|rep_cluster_1873
001308__NC_002569_00001|rep_cluster_1873
001311__EU715370_00012|rep_cluster_1875
001310__NC_010114_00016|rep_cluster_1874
000052__NC_004985_00004|Inc11
000664__NC_019337_00027|rep_cluster_1346
000663__EU574928_00010|rep_cluster_1345
000662__NC_015693_00053|rep_cluster_1344
001262__CP009690|rep_cluster_1836
001261__EU362917|rep_cluster_1836
001185__NC_014936_00001|rep_cluster_1766
001184__CP016208_00004|rep_cluster_1765
000116__CP022119_00033|IncFII
001188__CP010004|rep_cluster_1767
001182__KY595965_00001|rep_cluster_1763
001180__NC_001843_00001|rep_cluster_1762
001183__CP011413_00018|rep_cluster_1764
000251__CP007673_00019|rep_cluster_1017
001189__NC_014627_00002|rep_cluster_1769
000117__EU383016_00001|IncFII
001264__NC_002099_00003|rep_cluster_1838
000914__CP014514|rep_cluster_1549
000913__CP005989|rep_cluster_1548
000910__CP003365_00005|rep_cluster_1545
000909__NC_013224_00007|rep_cluster_1544
000912__CP002380|rep_cluster_1547
000911__CP007808|rep_cluster_1546
000904__CP011788_00001|rep_cluster_1539
000903__CP011276_00014|rep_cluster_1538
000908__NC_018021_00008|rep_cluster_1543
000907__JQ418520_00008|rep_cluster_1542
001741__X96948|rep_cluster_414
001742__CP016744|rep_cluster_414
000039__EU555173_00002|Inc11
001229__KT389472_00001|rep_cluster_1809
001228__CP013462_00011|rep_cluster_1808
000037__LM651913_00001|Inc11
001227__CP007798_00001|rep_cluster_1806
002264__NZ_CP013914_00011|rep_cluster_787
002265__AP018300_00028|rep_cluster_788
002266__CP002436_00195|rep_cluster_789
002267__CP006727|rep_cluster_792
001929__CP016741|rep_cluster_554
000144__CP015838_00058|IncI1
000145__HE610900_00001|IncI1
001740__U35629|rep_cluster_414
001451__CP003042|rep_cluster_2015
001013__CP011480_00162|rep_cluster_1623
001014__LK031773_00061|rep_cluster_1624
001015__KT223766_00007|rep_cluster_1625
000312__NC_016849_00003|rep_cluster_1068
001016__AP008933_00001|rep_cluster_1626
001017__NC_013543_00012|rep_cluster_1628
001018__AP012543_00001|rep_cluster_1629
001019__KF986324_00005|rep_cluster_1629
001027__NC_022358_00001|rep_cluster_1630
001028__NC_018635_00003|rep_cluster_1631
002194__NC_005242_00020|rep_cluster_721
002195__KJ830769_00008|rep_cluster_722
002193__AP010660|rep_cluster_720
002176__NZ_AVAB01000114_00021|rep_cluster_707
002198__NC_009670_00103|rep_cluster_725
002199__JQ621947|rep_cluster_727
002196__AY862436_00007|rep_cluster_723
002197__KM659090_00001|rep_cluster_724
002200__NC_009507_00183|rep_cluster_728
002201__DQ925488_00013|rep_cluster_729
000233__NC_017958_00054|rep_cluster_10
001088__CP014640_00004|rep_cluster_1686
001089__CP008938_00012|rep_cluster_1687
000621__CP009126_00005|rep_cluster_1304
002146__NC_009669_00080|rep_cluster_678
001917__CP009295_00001|rep_cluster_545
002147__AF085719_00006|rep_cluster_680
002148__CP012203_00039|rep_cluster_681
002060__CP016367_00001|rep_cluster_613
002143__CP000944_00020|rep_cluster_675
002144__CP001639_00020|rep_cluster_676
002145__HG796773_00006|rep_cluster_677
000809__FO082061_00019|rep_cluster_1468
000810__KX353852_00003|rep_cluster_1469
000807__CP001505_00003|rep_cluster_1467
000808__CP011920_00041|rep_cluster_1467
002149__CP001512|rep_cluster_684
002151__AY178757|rep_cluster_687
000709__CP009254_00003|rep_cluster_1374
000852__NC_010900_00002|rep_cluster_151
000873__CP002851_00012|rep_cluster_152
000892__AB611033_00005|rep_cluster_153
000905__NC_011561_00001|rep_cluster_154
000906__AP010659_00001|rep_cluster_154
000915__CP001784_00003|rep_cluster_155
000916__KC206006_00010|rep_cluster_155
000917__KX149096_00023|rep_cluster_155
000928__KR071788_00051|rep_cluster_156
000942__CP001231_00058|rep_cluster_157
000679__CP010911_00001|rep_cluster_1360
000680__CP003469_00001|rep_cluster_1361
000673__KF577590_00063|rep_cluster_1353
000674__CP009441|rep_cluster_1355
000668__CP012556_00023|rep_cluster_1350
000672__NC_015066_00002|rep_cluster_1351
000676__CU468233_00017|rep_cluster_1357
000476__CP020001_00006|rep_cluster_1189
000097__NC_025166_00051|IncFIB
000675__KF577591_00050|rep_cluster_1356
000124__KP125893_00142|IncFII
002358__NC_017965_00046|rep_cluster_879
002360__NC_014832_00001|rep_cluster_881
000177__AB237782_00014|IncP
000178__JX469829_00001|IncP
002355__CP015699_00010|rep_cluster_876
000175__JQ004408_00022|IncP
002353__NC_012219_00060|rep_cluster_873
001813__CP010016|rep_cluster_465
001810__CP013005_00006|rep_cluster_461
001811__CP013007_00019|rep_cluster_461
001806__CP020436_00025|rep_cluster_459
001809__CP000619_00074|rep_cluster_460
001963__CP022418_00240|rep_cluster_562
001964__CP009620_00002|rep_cluster_564
000289__CP002405_00278|rep_cluster_1045
002324__CP013491_00052|rep_cluster_841
001927__CP016451_00026|rep_cluster_553
001967__CP001880_00065|rep_cluster_569
001972__KC954773_00009|rep_cluster_570
001973__NC_010901_00064|rep_cluster_571
000056__AP012049_00002|Inc13
000290__NC_019186_00001|rep_cluster_1046
001456__CP010950|rep_cluster_2021
001761__KF840720_00014|rep_cluster_428
000812__AF492591_00003|rep_cluster_1470
000206__KY689238_00001|IncR
000078__NC_005308_00008|Inc13
000133__NC_008791_00085|IncFII
002424__AF359574|rep_cluster_940
000077__AJ577854_00009|Inc13
002422__NC_012528_00290|rep_cluster_937
002423__AB256957_00002|rep_cluster_938
000552__NC_021528_00011|rep_cluster_1244
000553__CP007143_00009|rep_cluster_1245
002426__CP019212_00001|rep_cluster_943
002427__EU327398_00006|rep_cluster_943
000805__NC_008545_00092|rep_cluster_1467
000806__AP009388_00001|rep_cluster_1467
000986__NC_011730_00016|rep_cluster_1603
000970__NC_014763|rep_cluster_1595
000166__KC542382_00002|IncP
000758__KY930324_00001|rep_cluster_1418
001467__CP012574|rep_cluster_204
001472__NZ_ADWW01000012_00054|rep_cluster_205
001461__KF998104_00001|rep_cluster_203
001466__CP011044|rep_cluster_204
001445__CP007515|rep_cluster_201
001453__CP021083|rep_cluster_202
001430__CP015284|rep_cluster_199
001437__CP002348_00026|rep_cluster_200
001474__AY172684_00002|rep_cluster_207
001475__EF495198_00004|rep_cluster_208
001225__CP009851_00013|rep_cluster_1804
001226__CP017910_00014|rep_cluster_1805
000234__CP019796_00036|rep_cluster_100
001441__KC525245|rep_cluster_2003
001442__CP009916_00004|rep_cluster_2005
001440__CP020446|rep_cluster_2002
000890__CP002760_00030|rep_cluster_1529
001435__CP020606_00014|rep_cluster_1998
000017__JX514065|ColRNAI_rep_cluster_1956
001434__CP017026|rep_cluster_1994
001290__CP001532_00001|rep_cluster_1858
000382__CP017110|rep_cluster_1118
001443__CP003893|rep_cluster_2006
000937__NC_010394_00027|rep_cluster_1566
000938__CP000659_00004|rep_cluster_1566
000930__CP015221|rep_cluster_1561
000931__KJ940994|rep_cluster_1562
000932__HG796256_00012|rep_cluster_1563
000933__HG796257_00002|rep_cluster_1564
000934__KP228014_00006|rep_cluster_1565
000935__CP000895_00021|rep_cluster_1566
000936__CP004375_00182|rep_cluster_1566
001251__CP019790_00012|rep_cluster_1829
001253__CP007623|rep_cluster_1830
001246__NC_008246_00008|rep_cluster_1826
001247__NC_010875_00002|rep_cluster_1827
002119__FJ685617|rep_cluster_660
002118__AF001314|rep_cluster_660
001254__CP000044|rep_cluster_1830
001255__CP003189|rep_cluster_1830
001937__CP016710|rep_cluster_554
001739__AF306799|rep_cluster_414
002117__AP017399|rep_cluster_660
002116__HE651325|rep_cluster_660
002263__DQ787205|rep_cluster_785
002262__CP020476_00032|rep_cluster_784
001656__HM021331|rep_cluster_342
000091__NZ_CP006665|IncA/C2
001033__NC_019746_00042|rep_cluster_1633
001032__CP006572_00009|rep_cluster_1632
001031__CP003816_00006|rep_cluster_1631
001029__NC_018640_00007|rep_cluster_1631
001037__KU896918|rep_cluster_1637
001036__CP012595|rep_cluster_1636
001035__NC_007900_00007|rep_cluster_1635
001034__Z50864_00005|rep_cluster_1634
001040__AB588177_00001|rep_cluster_1640
001038__NC_003846_00008|rep_cluster_1639
002211__NC_010606_00001|rep_cluster_734
002208__NC_015221_00037|rep_cluster_732
002170__CP014678|rep_cluster_704
002210__KJ598491_00091|rep_cluster_733
002209__CP002553_00051|rep_cluster_732
002206__JX416329_00023|rep_cluster_731
002205__JX416328_00018|rep_cluster_731
002203__CP009293_00001|rep_cluster_730
002213__CP005090_00001|rep_cluster_736
002212__CP002975_00001|rep_cluster_735
001446__LN774771_00005|rep_cluster_2011
002020__CP007070_00014|rep_cluster_593
000677__AF401314_00013|rep_cluster_1359
001447__CP010016|rep_cluster_2012
000703__AP001071_00001|rep_cluster_1374
000671__NC_006843_00002|rep_cluster_1351
000813__CP009629_00121|rep_cluster_1474
000229__AM942760_00001|IncX8
000815__CP017564_00040|rep_cluster_1476
000814__CP016903_00001|rep_cluster_1475
002018__CP017102_00131|rep_cluster_592
000816__HG796800_00002|rep_cluster_1477
000819__GQ900376_00002|rep_cluster_1480
000818__CP013300_00012|rep_cluster_1479
002004__CP012874_00043|rep_cluster_589
002003__CP002900_00004|rep_cluster_589
002002__CP001753_00010|rep_cluster_589
002000__NC_016828_00016|rep_cluster_589
002008__CP016601_00007|rep_cluster_589
002007__CP015248_00002|rep_cluster_589
002006__CP014614_00004|rep_cluster_589
002005__CP012876_00012|rep_cluster_589
002010__CP020733_00013|rep_cluster_589
002009__CP018764_00014|rep_cluster_589
000682__CU468232_00001|rep_cluster_1364
001814__CP013436|rep_cluster_465
000687__KX348146_00033|rep_cluster_1367
000685__NC_011030_00002|rep_cluster_1366
000113__CP022035|IncFII
000681__CP020080_00114|rep_cluster_1362
000669__NC_004252_00011|rep_cluster_1351
002356__CP013482|rep_cluster_877
000689__LN999837_00001|rep_cluster_1369
001812__CP017939|rep_cluster_463
002347__CP001920_00047|rep_cluster_867
002346__NC_009966_00001|rep_cluster_866
002350__DQ859906|rep_cluster_870
002354__AY858987_00013|rep_cluster_874
002011__CP020734_00001|rep_cluster_589
002345__NC_016819_00008|rep_cluster_865
002344__NC_006139_00002|rep_cluster_864
001700__AB479513|rep_cluster_380
002352__HG796364_00001|rep_cluster_872
002351__CU468130_00001|rep_cluster_871
001787__GU066867|rep_cluster_444
002357__CP017375|rep_cluster_878
000070__AF030624_00001|Inc13
001910__CP006971|rep_cluster_538
001909__CP011038_00001|rep_cluster_537
001912__AP017656_00001|rep_cluster_541
001738__NC_017495_00001|rep_cluster_414
001906__CP006372_00001|rep_cluster_533
001905__NC_009427_00189|rep_cluster_531
001908__CP002398_00070|rep_cluster_535
001907__CP000748_00003|rep_cluster_534
000281__CP014237_00026|rep_cluster_1031
000280__AP017383_00001|rep_cluster_1030
000283__CP015094_00006|rep_cluster_1033
000282__KP670395_00022|rep_cluster_1032
001914__CP012701_00002|rep_cluster_542
000278__CP000265_00055|rep_cluster_1029
001965__CP012664_00035|rep_cluster_565
001966__CP014598|rep_cluster_567
000288__CP012538_00005|rep_cluster_1044
002430__NC_015592_00083|rep_cluster_946
002429__CP000317_00150|rep_cluster_944
002432__JQ782192|rep_cluster_949
002431__CP001054_00163|rep_cluster_948
002435__CP022516|rep_cluster_952
002434__CP017855|rep_cluster_950
000134__CP000654_00138|IncFII
001760__CP023412|rep_cluster_427
002436__NC_012529_00118|rep_cluster_954
001849__CP001178|rep_cluster_485
001765__CP013005_00025|rep_cluster_429
000545__FN691998_00025|rep_cluster_1237
000544__FJ613505_00004|rep_cluster_1236
001762__CP010893_00030|rep_cluster_428
000459__NC_021662_00004|rep_cluster_1177
001757__CP003631_00084|rep_cluster_421
000457__KX426230_00013|rep_cluster_1175
001795__CP003256_00002|rep_cluster_451
001794__CP017254|rep_cluster_450
001792__CP014169|rep_cluster_449
001791__NC_007617_00006|rep_cluster_447
001790__NC_007762_00218|rep_cluster_446
000456__NC_004980_00002|rep_cluster_1174
001788__NC_013448|rep_cluster_444
001786__CP009584_00002|rep_cluster_443
001785__NC_019385_00002|rep_cluster_443
000174__JN106175_00001|IncP
000087__LN774770_00013|Inc18
000086__KY579372_00014|Inc18
001303__KP342511_00013|rep_cluster_187
002470__NC_014633_00764|rep_cluster_99
002462__CP004016_00044|rep_cluster_98
001291__CP014580|rep_cluster_186
001275__NC_022883_00027|rep_cluster_185
001448__NC_021504|rep_cluster_2013
001556__CP001238_00029|rep_cluster_280
000513__CU468233_00001|rep_cluster_1219
001427__CP011023_00036|rep_cluster_1988
000146__KP017243_00001|IncI1
001200__CP018980_00001|rep_cluster_1778
000551__NC_023145_00001|rep_cluster_1243
002182__CP018327|rep_cluster_707
001428__NZ_CM001468_00049|rep_cluster_1989
001432__CP003102|rep_cluster_1992
001431__CP018733|rep_cluster_1991
001433__NC_006868|rep_cluster_1993
000546__CP000690_00166|rep_cluster_1239
000548__CP007792_00075|rep_cluster_1240
000549__CP010357_00004|rep_cluster_1241
000550__KC170283|rep_cluster_1242
001050__HE792893_00004|rep_cluster_1651
001110__CP014767_00063|rep_cluster_1700
002252__AP018239_00044|rep_cluster_776
002253__AP018266_00015|rep_cluster_776
000187__AP003017_00244|IncP
002244__NC_013327_00008|rep_cluster_765
002256__CP015757|rep_cluster_779
002258__EF407947|rep_cluster_780
002254__JQ432564_00001|rep_cluster_777
002255__CP003044_00001|rep_cluster_778
000870__CP019578|rep_cluster_1519
000602__DQ278486_00001|rep_cluster_1283
002260__CP010418_00002|rep_cluster_782
002261__LN735562_00001|rep_cluster_783
000925__GU722201_00001|rep_cluster_1557
000924__AY603982_00001|rep_cluster_1556
000871__CP019580|rep_cluster_1519
001245__JN084214_00002|rep_cluster_1825
001187__CP010004|rep_cluster_1767
001241__NC_011316_00001|rep_cluster_1822
001186__CP009635|rep_cluster_1767
001243__CP009918|rep_cluster_1824
000040__GU363552_00003|Inc11
001240__CP013281|rep_cluster_1821
000042__NC_011798_00002|Inc11
000041__NC_006376_00001|Inc11
001048__NC_010078_00001|rep_cluster_1649
000998__AB086443|rep_cluster_1614
000999__CP000856_00176|rep_cluster_1615
000996__NC_017286_00001|rep_cluster_1612
000997__CP001984|rep_cluster_1613
000994__CP006016_00010|rep_cluster_1610
000995__CP022581_00052|rep_cluster_1611
000991__CP006814|rep_cluster_1608
000992__CP015341_00036|rep_cluster_1609
000989__CP003055|rep_cluster_1606
000990__NC_021225|rep_cluster_1607
001991__KC935372|rep_cluster_585
002220__NC_022111_01367|rep_cluster_742
002221__NC_021212_00002|rep_cluster_743
002222__KC170282_00001|rep_cluster_744
002215__CP013976_00087|rep_cluster_737
002216__CP001090_00037|rep_cluster_739
002218__EU149765|rep_cluster_740
002173__CP003562_00051|rep_cluster_706
002223__CP020440|rep_cluster_746
002224__KM659098|rep_cluster_747
000270__FR667693_00001|rep_cluster_102
002479__CP002576|rep_cluster_995
002114__GU198194|rep_cluster_659
001747__HM021326_00001|rep_cluster_414
002121__KP984530_00005|rep_cluster_662
002122__CR626928|rep_cluster_663
001942__KF278750_00001|rep_cluster_554
001995__LN890334_00001|rep_cluster_589
001998__NC_014132_00002|rep_cluster_589
000880__CP009655_00007|rep_cluster_1525
002373__CP014238_00040|rep_cluster_892
002375__NC_007615_00019|rep_cluster_894
002378__KF192842_00001|rep_cluster_896
002380__CP007124_00056|rep_cluster_898
002381__CP001908|rep_cluster_899
002382__CP003758|rep_cluster_899
000071__AB125215_00001|Inc13
002376__NC_008050_00001|rep_cluster_896
002377__NC_008438_00001|rep_cluster_896
000787__CP010385_00030|rep_cluster_1444
000788__HG983280|rep_cluster_1445
000785__NC_014113_00026|rep_cluster_1443
000786__KP987215_00001|rep_cluster_1444
000783__CP017589_00080|rep_cluster_1441
000781__CP009871_00020|rep_cluster_1440
000782__CP016891_00080|rep_cluster_1441
000862__LN835295|rep_cluster_1519
000033__KF697251_00002|Inc10
000201__KJ631731_00005|IncQ2
000364__CP001879_00160|rep_cluster_1106
000365__CP007214_00004|rep_cluster_1107
001499__CP010872_00075|rep_cluster_231
001926__NC_011984_00001|rep_cluster_553
001919__CP010859_00001|rep_cluster_547
001920__NC_014035_00107|rep_cluster_548
001916__CP009293_00342|rep_cluster_543
001918__NC_013545_00001|rep_cluster_546
001924__CP015040_00053|rep_cluster_551
001925__CP000389_00095|rep_cluster_552
001921__NC_019364_00002|rep_cluster_549
001923__CP009123_00132|rep_cluster_550
000876__NC_009926_00214|rep_cluster_1522
000863__AB604032|rep_cluster_1519
000585__CP001897_00121|rep_cluster_1270
000534__NZ_CM003471_00551|rep_cluster_1232
000535__NZ_CP014127_00101|rep_cluster_1232
000532__NC_014258_00502|rep_cluster_1232
000533__NC_014838_00038|rep_cluster_1232
000562__KT346360_00001|rep_cluster_1254
000565__CP002462_00034|rep_cluster_1255
000537__CP014208_00063|rep_cluster_1232
000538__CP016890_00463|rep_cluster_1232
000405__CP012536_00001|rep_cluster_1127
000406__CP012539_00001|rep_cluster_1128
000407__CP012707_00011|rep_cluster_1129
000401__CP015279_00031|rep_cluster_1123
000402__CP014419|rep_cluster_1124
000403__CP016484|rep_cluster_1125
000058__CP000643_00001|Inc13
000591__KY930475_00002|rep_cluster_1277
000411__CP009572_00032|rep_cluster_1131
000412__CP013613_00024|rep_cluster_1132
000181__NC_007353_00037|IncP
001589__NC_021910_00259|rep_cluster_287
001800__NC_010370_00024|rep_cluster_455
001801__CP017148|rep_cluster_456
001802__AF022647|rep_cluster_457
000180__NC_006830_00001|IncP
001796__CP000515_00073|rep_cluster_452
001797__NC_017077_00004|rep_cluster_453
001798__NC_009516_00002|rep_cluster_454
001799__CP011628_00002|rep_cluster_455
000462__CP000808_00019|rep_cluster_118
000477__NC_010997_00867|rep_cluster_119
000488__NZ_CM001019_00797|rep_cluster_12
000489__NC_005241_00146|rep_cluster_120
000428__CP020607|rep_cluster_115
000429__CP016732|rep_cluster_115
000439__CP021807_00145|rep_cluster_116
000450__AP015031_00224|rep_cluster_117
000515__AP017917_00001|rep_cluster_122
000526__AP017919_00001|rep_cluster_123
000954__CP012698|rep_cluster_1579
000230__CP009168_00001|IncY
000279__NC_019761_00001|rep_cluster_103
000958__NC_010889_00001|rep_cluster_1582
001351__AB972538|rep_cluster_1911
001352__CP009349|rep_cluster_1912
001344__NC_015189|rep_cluster_1908
000149__KU530222|IncL/M
001324__CP009965|rep_cluster_1892
000171__KX912255_00001|IncP
001325__CP009645|rep_cluster_1892
001345__CP001167|rep_cluster_1909
000210__KF623109_00045|IncU
001350__NZ_CM001017_00157|rep_cluster_1910
000101__NZ_CP012345_00042|IncFIB
001156__CP015353|rep_cluster_1738
001425__CP022092|rep_cluster_1986
001426__CP021170_00085|rep_cluster_1987
001422__NC_019204_00002|rep_cluster_1981
001423__CP003991|rep_cluster_1982
001424__CP003019|rep_cluster_1985
001418__EU784088|rep_cluster_1977
001419__KY513280|rep_cluster_1978
001421__NC_018509_00250|rep_cluster_1980
001508__CP011869_00107|rep_cluster_235
000190__NC_002098_00005|IncP
000313__JN315884_00003|rep_cluster_1068
000956__CP002664_00060|rep_cluster_1580
000953__NC_001415_00025|rep_cluster_1578
000147__CP006264_00003|IncI2
000951__NC_017923_00038|rep_cluster_1576
000952__NC_014159_00051|rep_cluster_1577
000948__AB972539_00003|rep_cluster_1574
000950__CP009718_00036|rep_cluster_1575
000072__NC_017072_00001|Inc13
000957__NC_007974_01423|rep_cluster_1581
002414__CP011053_00245|rep_cluster_924
002302__CP017783|rep_cluster_820
002300__CP001717_00035|rep_cluster_818
002299__NC_021722_00001|rep_cluster_816
002298__JQ696952|rep_cluster_814
002297__NC_020250|rep_cluster_814
002413__CP012863_00026|rep_cluster_923
002296__CP018790_00001|rep_cluster_811
002295__CP016354_00165|rep_cluster_810
002412__CP014800_00008|rep_cluster_922
002303__CP007602_00059|rep_cluster_822
000188__NC_013973_00002|IncP
002384__CP011506_00033|rep_cluster_9
002385__NC_022111_00798|rep_cluster_90
002359__NC_001732_00046|rep_cluster_88
002370__NC_020050_00290|rep_cluster_89
002416__CP002485_00066|rep_cluster_93
002433__NC_006569_00083|rep_cluster_95
002394__CP019604_00150|rep_cluster_91
002408__CP020435_00016|rep_cluster_92
001208__HG796830_00003|rep_cluster_1781
001209__KJ940992_00001|rep_cluster_1782
002445__CP022670_00071|rep_cluster_96
002454__CP019345_00012|rep_cluster_97
001198__NC_010486_00001|rep_cluster_1778
001199__DQ995352_00003|rep_cluster_1778
001211__AP017616_00002|rep_cluster_1785
000651__CP022170_00116|rep_cluster_1332
001012__NC_019752_00032|rep_cluster_1622
001010__NC_018979_00032|rep_cluster_1621
000559__NC_004900_00006|rep_cluster_1250
001001__AB244976_00001|rep_cluster_1617
001000__CP001109_00001|rep_cluster_1616
001003__CP001898_00051|rep_cluster_1619
001002__NC_015261_00002|rep_cluster_1618
001006__NC_017396_00032|rep_cluster_1621
001005__HG796357_00001|rep_cluster_1620
001009__CP001516_00040|rep_cluster_1621
001007__CP001200_00032|rep_cluster_1621
002023__JX668989|rep_cluster_594
002022__JF827298|rep_cluster_594
000118__KJ958926_00047|IncFII
002226__CP000631_00106|rep_cluster_749
002225__AP012036_00001|rep_cluster_748
001783__NC_019018|rep_cluster_441
001500__CP004396_00001|rep_cluster_231
002230__NC_019017|rep_cluster_751
002229__CP019324|rep_cluster_750
001978__CP015270|rep_cluster_578
000069__NC_017670_00001|Inc13
001125__AP013034_00001|rep_cluster_1713
001126__NC_006872_00017|rep_cluster_1713
001127__CP001293_00160|rep_cluster_1714
001128__NC_019750_00016|rep_cluster_1715
001121__LN713927_00071|rep_cluster_1711
001122__FP885890_00020|rep_cluster_1712
001123__NC_003042_00001|rep_cluster_1713
001124__AP013033_00001|rep_cluster_1713
001212__CP010366_00001|rep_cluster_1785
001129__CP003595_00049|rep_cluster_1716
001130__KC733807_00005|rep_cluster_1717
002239__CP000149_00001|rep_cluster_761
002238__CP018795_00001|rep_cluster_760
002236__JQ418524_00004|rep_cluster_759
002089__CP016366_00001|rep_cluster_636
000212__CP012556_00176|IncU
002242__CP012254|rep_cluster_763
002241__CP019879|rep_cluster_762
002240__CP011123|rep_cluster_762
002243__GQ900389_00041|rep_cluster_765
002214__JN180627_00016|rep_cluster_736
002130__CP016542_00008|rep_cluster_671
002099__CP013660_00011|rep_cluster_644
002132__U73041_00014|rep_cluster_673
002131__CP020032_00014|rep_cluster_672
000182__CP002151_00001|IncP
002124__CP016717_00001|rep_cluster_664
002082__CP016686_00001|rep_cluster_633
001940__CP020608_00001|rep_cluster_554
001969__NC_019436_00001|rep_cluster_570
002142__CP000063|rep_cluster_674
000979__CP003343|rep_cluster_16
000978__CP010970|rep_cluster_16
000977__CP015014|rep_cluster_16
000976__CP012421|rep_cluster_16
000975__CP003336|rep_cluster_16
000974__NC_017055|rep_cluster_16
000964__AF052650|rep_cluster_159
000955__CP014311_00149|rep_cluster_158
000993__CP000877_00051|rep_cluster_161
000981__CP022543_00056|rep_cluster_160
002364__CP020003|rep_cluster_887
002363__CP014527|rep_cluster_886
002362__CP000476_00145|rep_cluster_884
002361__CP000666_00015|rep_cluster_882
002367__KP842560_00021|rep_cluster_889
002365__NC_010908_00001|rep_cluster_888
002064__CP001909_00007|rep_cluster_617
002372__CP009363_00012|rep_cluster_891
002371__CP002662_00002|rep_cluster_890
000778__CP009594|rep_cluster_1436
000777__CP002812|rep_cluster_1435
000163__NC_011838_00078|IncP
000162__CP015601_00059|IncP
000209__AP004237|IncT
000207__CP025517|IncR
000240__CP006037_00023|rep_cluster_1006
000779__HG813244_00001|rep_cluster_1439
000756__NC_017555_00034|rep_cluster_1417
000353__NC_004834_00001|rep_cluster_1099
000352__GQ866234_00003|rep_cluster_1098
002019__JX683454_00001|rep_cluster_592
001646__NC_006466|rep_cluster_332
002029__NC_015704|rep_cluster_597
000343__NC_015509_00001|rep_cluster_1092
002027__CP001812|rep_cluster_595
002024__JN835187|rep_cluster_594
000350__EU818711_00002|rep_cluster_1097
000349__CP012532_00001|rep_cluster_1096
000348__CP000451_00025|rep_cluster_1095
000347__AY513488_00002|rep_cluster_1094
000404__NC_021668_00018|rep_cluster_1127
000252__KP702950_00017|rep_cluster_1017
000560__NC_009453_00093|rep_cluster_1251
002341__CP014797_00155|rep_cluster_861
001768__NZ_CM002272_00003|rep_cluster_43
000561__NC_003904_00005|rep_cluster_1252
000555__CP019152_00006|rep_cluster_1247
000554__CP016311_00014|rep_cluster_1246
000557__AB158402|rep_cluster_1249
002342__NC_017580|rep_cluster_862
000419__CP004363_00026|rep_cluster_1140
000417__GQ395338_00004|rep_cluster_1139
000416__LN907829_00022|rep_cluster_1138
000414__NC_002522_00006|rep_cluster_1135
000413__KX957972|rep_cluster_1134
000340__KU353730|rep_cluster_1088
000339__CP006057|rep_cluster_1088
000420__KR230047_00004|rep_cluster_1142
000059__FN394966_00002|Inc13
002476__KY207297|rep_cluster_995
002330__NC_009351_00001|rep_cluster_849
002333__NC_017475_00030|rep_cluster_850
000982__CP020475_00102|rep_cluster_160
000980__NC_009955_00156|rep_cluster_160
001603__JQ340175|rep_cluster_295
001505__AP012038|rep_cluster_234
000173__NC_007100_00053|IncP
001602__NC_013509_00025|rep_cluster_294
001610__CP004032_00089|rep_cluster_300
001606__CP001786_00012|rep_cluster_298
001605__NC_008342_00036|rep_cluster_297
001604__CP000691|rep_cluster_296
000437__KT351737_00006|rep_cluster_1159
000436__NC_002143_00004|rep_cluster_1156
000443__JX202562|rep_cluster_1161
000440__KX832926_00001|rep_cluster_1160
001377__CP017833|rep_cluster_1936
000433__CP002796_00002|rep_cluster_1152
000431__CP015256|rep_cluster_1151
000435__NC_009344_00001|rep_cluster_1155
000434__KX426231_00005|rep_cluster_1154
001825__CP017030|rep_cluster_475
001960__CP000754_00078|rep_cluster_559
002477__CP014066|rep_cluster_995
000167__AJ344068_00003|IncP
001357__NZ_CM002272_00184|rep_cluster_1916
001348__DQ322651_00009|rep_cluster_1910
001347__AP005645_00020|rep_cluster_1910
002065__NC_007203_00003|rep_cluster_617
001353__CP003689|rep_cluster_1913
001356__NZ_CM002272_00004|rep_cluster_1916
001355__NC_004808_00101|rep_cluster_1915
001962__CP006651_00002|rep_cluster_560
001349__NC_020545_00078|rep_cluster_1910
000613__CP014682|rep_cluster_1295
001417__NZ_CM001017_00058|rep_cluster_1975
001416__CP003988|rep_cluster_1974
001415__CP006012|rep_cluster_1973
000891__CP002760_00031|rep_cluster_1529
002368__NC_021987_00004|rep_cluster_889
001414__NC_007713_00009|rep_cluster_1971
001413__NC_019297_00001|rep_cluster_1970
001412__NC_017092_00002|rep_cluster_1970
001410__CP014531_00028|rep_cluster_1968
001409__KX353853|rep_cluster_1967
001746__CP016709_00001|rep_cluster_414
000940__CP021472|rep_cluster_1567
000094__NZ_CP015070_00117|IncFIA
000093__KX023259_00112|IncFIA
000943__CP015327_00053|rep_cluster_1570
000941__HG796336_00003|rep_cluster_1569
000945__NC_017833_00031|rep_cluster_1572
000944__AF538869_00001|rep_cluster_1571
000947__NC_011738_00219|rep_cluster_1573
000946__KF652071_00027|rep_cluster_1572
002288__NZ_CM003470_00143|rep_cluster_807
002289__NZ_CP014128_00156|rep_cluster_807
002290__CP001893_00145|rep_cluster_807
002291__CP016892_00063|rep_cluster_807
002275__CP016694|rep_cluster_798
002228__CP018330|rep_cluster_750
002279__AF242367|rep_cluster_799
002287__NZ_CM001480_00003|rep_cluster_806
002292__HG796334_00003|rep_cluster_808
002293__NC_011336_00001|rep_cluster_809
001207__CP017011_00057|rep_cluster_1780
001205__CP010824|rep_cluster_1779
001194__CP000632|rep_cluster_1775
001193__NC_008608_00032|rep_cluster_1774
001192__HG796772_00001|rep_cluster_1773
001191__CP019571_00002|rep_cluster_1772
001201__CP010878_00001|rep_cluster_1778
001197__NC_016813|rep_cluster_1777
001196__NC_016836|rep_cluster_1776
001195__CP021213|rep_cluster_1776
000652__NC_008823_00004|rep_cluster_1333
000311__KT334397_00001|rep_cluster_1068
002235__CP010006|rep_cluster_757
000310__NC_017060_00291|rep_cluster_1067
002233__CP009824_00001|rep_cluster_755
002234__CP006697_00017|rep_cluster_755
002231__NC_014818_00045|rep_cluster_753
002232__NC_019376_00020|rep_cluster_754
002174__CP006038_00005|rep_cluster_707
000316__KT334398_00001|rep_cluster_1069
002026__EF426473|rep_cluster_594
002075__EF426472|rep_cluster_624
001827__CP007752|rep_cluster_475
001138__CP019742|rep_cluster_1722
000314__AY301065_00004|rep_cluster_1069
001136__CP015254|rep_cluster_1721
001135__CP015351|rep_cluster_1720
001132__CP003637_00017|rep_cluster_1719
001131__CP001346_00020|rep_cluster_1718
000293__CP002601_00064|rep_cluster_105
000319__CP019146_00009|rep_cluster_1071
000743__KC734562_00001|rep_cluster_1403
002245__CP017023|rep_cluster_766
002246__CP002527_00272|rep_cluster_767
002247__CP001360_00022|rep_cluster_768
002248__CP016085_00007|rep_cluster_768
000186__NC_014621_00248|IncP
000322__AP009487|rep_cluster_1074
002250__CP003067_00077|rep_cluster_770
002251__CP007798_00080|rep_cluster_771
000140__HQ896493_00019|IncI1
000143__NZ_CP003425_00008|IncI1
001982__CP004395_00001|rep_cluster_579
000324__CP004356_00036|rep_cluster_1076
001984__CP010861_00001|rep_cluster_579
000626__NC_005325_00001|rep_cluster_1308
001066__NC_019774_00003|rep_cluster_1665
001067__CP000457_00004|rep_cluster_1666
001068__CP001086_00004|rep_cluster_1667
000859__CP007510_00002|rep_cluster_1516
000860__NC_015219_00014|rep_cluster_1518
001971__CP016721_00001|rep_cluster_570
002115__NC_008436_00001|rep_cluster_660
002123__AE001272_00061|rep_cluster_664
002125__CP016535_00008|rep_cluster_665
002012__CP021493_00020|rep_cluster_589
002013__JN106352_00013|rep_cluster_589
002128__NC_023147|rep_cluster_669
001941__DQ089807_00009|rep_cluster_554
002126__CP022237_00004|rep_cluster_666
002127__CP016693_00001|rep_cluster_667
001064__CP001709|rep_cluster_1663
001065__CP020446|rep_cluster_1664
002410__CP003690|rep_cluster_920
002411__NZ_CM002281_00016|rep_cluster_921
002406__KX711616|rep_cluster_918
002407__CP014068|rep_cluster_919
002403__CP020481_00002|rep_cluster_916
002405__NC_016600_00026|rep_cluster_917
002398__CP014799_00019|rep_cluster_914
002400__CP004397_00001|rep_cluster_914
002395__NC_013387_00031|rep_cluster_910
002397__NC_006975_00002|rep_cluster_912
000775__NC_017213|rep_cluster_1434
000653__AP010873_00001|rep_cluster_1334
000770__GQ983559_00001|rep_cluster_1431
000771__CP011275_00036|rep_cluster_1432
000773__NC_022243_00001|rep_cluster_1433
000774__FJ172221_00005|rep_cluster_1433
000765__EU370687_00001|rep_cluster_1425
000766__CP021153_00012|rep_cluster_1426
000767__HG796366_00001|rep_cluster_1427
000769__NC_005793_00062|rep_cluster_1431
002419__JQ394981|rep_cluster_933
001848__CP020760|rep_cluster_485
000073__AF036712_00003|Inc13
000075__NC_004932_00003|Inc13
002404__CP017028_00001|rep_cluster_916
002415__NC_006822_00001|rep_cluster_928
002417__CP010325_00045|rep_cluster_930
002418__NZ_CP006570_00387|rep_cluster_931
002043__CP013575_00124|rep_cluster_600
002044__CP013596_00112|rep_cluster_600
002045__CP022422_00078|rep_cluster_601
002046__AP014659_00091|rep_cluster_602
000076__NZ_APAS01000019_00004|Inc13
001977__CP015271|rep_cluster_578
002032__CP010870_00044|rep_cluster_599
002042__CP013558_00107|rep_cluster_600
001099__NC_019777_00008|rep_cluster_1697
000622__NZ_ALII01000019_00004|rep_cluster_1306
000511__NC_001757_00002|rep_cluster_1217
000512__CP014652_00146|rep_cluster_1218
000501__NC_008537_00141|rep_cluster_1210
000502__NC_014155_00023|rep_cluster_1211
000503__CP002966_00008|rep_cluster_1212
000504__JX847602|rep_cluster_1213
000505__JQ065022_00001|rep_cluster_1214
000510__LN866850_00038|rep_cluster_1216
000423__CP001775_00009|rep_cluster_1144
000424__NC_009796_00001|rep_cluster_1145
000422__NC_004770_00001|rep_cluster_1143
000427__GU811235_00024|rep_cluster_1149
000430__CP020850|rep_cluster_1150
000426__CP012867_00005|rep_cluster_1148
000432__CP013284|rep_cluster_1151
000060__JX174167_00003|Inc13
000242__NC_010996_00023|rep_cluster_101
000219__NC_005923_00001|IncX2
000337__NC_013358|rep_cluster_1087
000338__NC_021819|rep_cluster_1088
000335__NC_009444_00070|rep_cluster_1081
000336__KJ830768_00009|rep_cluster_1085
000332__CP002533_00005|rep_cluster_1079
000334__EU707943_00001|rep_cluster_1080
000330__NC_011605_00001|rep_cluster_1078
000619__CP010420_00031|rep_cluster_1301
000341__CP001813_00123|rep_cluster_1089
000095__NZ_CP014273_00094|IncFIB
001601__NC_015705_00008|rep_cluster_293
001594__CP002974_00072|rep_cluster_288
001595__CP015841_00008|rep_cluster_289
001597__JX101640|rep_cluster_290
001598__CP003744_00001|rep_cluster_291
001599__CP001274_00004|rep_cluster_292
001600__CP001374_00026|rep_cluster_292
001543__CP010408_00203|rep_cluster_266
000874__CP000042|rep_cluster_1520
001328__LC215275|rep_cluster_1893
000012__CP000801|ColRNAI_rep_cluster_1857
000011__X04466|ColRNAI_rep_cluster_1857
000010__KY807921|ColRNAI_rep_cluster_1857
000009__CP017845|ColRNAI_rep_cluster_1857
001773__NC_020548_00508|rep_cluster_432
001407__AP014686_00158|rep_cluster_1965
001408__AF516904|rep_cluster_1966
001401__CP002486|rep_cluster_1958
001402__CP016088|rep_cluster_1959
000217__NC_019106_00041|IncX1
001400__NC_019219_00001|rep_cluster_1956
001405__JQ041633_00001|rep_cluster_1963
001406__CP003589|rep_cluster_1964
002179__NC_015603|rep_cluster_707
001404__NC_011377|rep_cluster_1960
000987__CP003635_00008|rep_cluster_1604
000988__CP011296_00196|rep_cluster_1605
000973__CP000756_00011|rep_cluster_1599
000984__GU722200_00001|rep_cluster_1600
000985__HG803186_00080|rep_cluster_1601
000539__KY704308_00001|rep_cluster_1233
000969__NC_009660_00013|rep_cluster_1594
001778__NC_017736_00006|rep_cluster_438
000971__GU228572|rep_cluster_1596
000972__NC_021240_00001|rep_cluster_1598
002286__CP003743_00127|rep_cluster_804
002285__CP013486|rep_cluster_803
001224__CP022360_00008|rep_cluster_1801
002180__CP003141_00004|rep_cluster_707
001220__CP000445_00001|rep_cluster_1799
001223__KM112087_00001|rep_cluster_1800
001203__CP012629_00001|rep_cluster_1778
002274__CP016747|rep_cluster_798
002273__CP016708|rep_cluster_798
002277__AF243383|rep_cluster_799
002276__U26550|rep_cluster_799
002280__CP016723|rep_cluster_799
002278__CP002366|rep_cluster_799
002284__CP021190|rep_cluster_802
002283__Z22704|rep_cluster_800
000536__CP010326_00244|rep_cluster_1232
001779__NC_012718_00001|rep_cluster_439
001103__CP010109_00012|rep_cluster_1698
001104__CP014487_00013|rep_cluster_1698
001101__CP009332_00025|rep_cluster_1698
001102__CP009589_00056|rep_cluster_1698
001107__JN225497_00005|rep_cluster_1699
000530__NC_010626_00002|rep_cluster_1230
001105__CP020750_00078|rep_cluster_1698
001106__CP020939_00029|rep_cluster_1698
001111__NC_020128_00032|rep_cluster_1701
001112__AY171301_00035|rep_cluster_1702
001137__CP004861|rep_cluster_1721
000861__DQ366035|rep_cluster_1519
000344__CP019211_00003|rep_cluster_1093
002028__CP015523|rep_cluster_596
000158__KX966395_00001|IncP
000048__NC_016981_00002|Inc11
000881__NC_003425_00001|rep_cluster_1526
000096__NC_019117_00097|IncFIB
002097__NC_023143_00001|rep_cluster_641
002096__NC_010523_00001|rep_cluster_640
002095__NC_001277_00006|rep_cluster_640
002092__CU459140_00002|rep_cluster_639
002069__CP003161_00001|rep_cluster_619
002091__CP009688|rep_cluster_638
002090__CP013108_00001|rep_cluster_637
002088__NC_023139_00001|rep_cluster_636
002086__LK056645_00077|rep_cluster_635
002084__CP004394_00001|rep_cluster_634
002017__CP007238_00110|rep_cluster_592
002016__NC_007972_00001|rep_cluster_591
001248__NC_012847_00003|rep_cluster_1829
002393__CP001188|rep_cluster_909
001256__CP015729|rep_cluster_1832
002386__CP000718_00001|rep_cluster_901
002379__CP007187_00001|rep_cluster_896
002388__CP010908_00007|rep_cluster_903
002387__CP000534_00017|rep_cluster_902
002390__CP013915_00087|rep_cluster_904
002389__NC_011759_00077|rep_cluster_904
002392__CP003955_00009|rep_cluster_906
002391__CP022288_00024|rep_cluster_905
000224__NC_022105_00002|IncX4
000221__NC_025130_00012|IncX3
000098__NZ_CP012256_00011|IncFIB
000764__CP013927_00166|rep_cluster_1421
000763__CP021187|rep_cluster_1420
000762__KU922118|rep_cluster_1420
000760__CP000674|rep_cluster_1419
000759__NC_013950_00034|rep_cluster_1418
000757__CP016831_00022|rep_cluster_1417
000755__CP016381_00054|rep_cluster_1416
001897__CP004007_00002|rep_cluster_522
001896__CP000689_00204|rep_cluster_521
001899__CP009547_00243|rep_cluster_523
001898__CR628338_00002|rep_cluster_522
001901__CP001028_00076|rep_cluster_526
001900__CP015368_00113|rep_cluster_525
001903__AP000581|rep_cluster_529
001902__CP015374|rep_cluster_528
001369__AP017921|rep_cluster_193
001904__CP020860|rep_cluster_530
002402__CP007186_00001|rep_cluster_916
002401__AY948116_00003|rep_cluster_916
000500__CP007006_00009|rep_cluster_1209
000499__CP010885_00115|rep_cluster_1209
000494__NC_012552_00002|rep_cluster_1204
000493__NC_014842_00103|rep_cluster_1203
000111__NZ_CP011595_00114|IncFII
000492__KC019311_00003|rep_cluster_1202
000498__CP016898_00016|rep_cluster_1208
000497__CP012534_00001|rep_cluster_1207
000496__AY232670_00006|rep_cluster_1206
000635__AY312585|rep_cluster_1317
001736__CP020895|rep_cluster_413
001735__AP009045_00071|rep_cluster_412
002156__NC_010914_00001|rep_cluster_689
002153__AB370335_00002|rep_cluster_689
000506__CP012711_00005|rep_cluster_1214
001729__CP009295_00003|rep_cluster_407
001728__NC_022111_00069|rep_cluster_406
001727__CP000818_00191|rep_cluster_405
001726__CP019987_00074|rep_cluster_404
001734__CP020458|rep_cluster_411
001731__NC_016850_00012|rep_cluster_409
001637__KC491194_00001|rep_cluster_323
001730__NC_017071_00001|rep_cluster_408
000611__NC_012003|rep_cluster_1294
000631__CP016441|rep_cluster_1312
000632__NC_014653_00050|rep_cluster_1313
000690__NC_017064_00003|rep_cluster_137
000678__NZ_CM001470_00011|rep_cluster_136
000629__CP007256_00012|rep_cluster_1311
000584__HM560027|rep_cluster_127
000583__HM560029|rep_cluster_127
000558__CP013279|rep_cluster_125
000547__FP893246_00058|rep_cluster_124
000667__NC_009038|rep_cluster_135
000648__JQ004006|rep_cluster_133
000638__CP002788_00103|rep_cluster_132
000617__CP015735_00053|rep_cluster_13
001975__CP004092_00108|rep_cluster_574
001974__KR014105_00003|rep_cluster_573
001979__CP015274|rep_cluster_578
001976__HG916853_00001|rep_cluster_577
001981__CP000834_00041|rep_cluster_579
001980__CP014798_00109|rep_cluster_579
001983__CP021432_00100|rep_cluster_579
000321__KX528687_00080|rep_cluster_1072
001986__CP015008_00001|rep_cluster_580
000323__AY300023_00001|rep_cluster_1075
000628__CP000005_00030|rep_cluster_1310
000627__CP002862_00071|rep_cluster_1309
001633__HM560971|rep_cluster_322
001632__CP000420_00003|rep_cluster_321
001628__CP001039_00129|rep_cluster_317
001627__NZ_AMBZ01000023_00082|rep_cluster_315
001631__CP001640|rep_cluster_320
001629__GQ984145_00009|rep_cluster_318
001623__NC_020920_00001|rep_cluster_312
001622__CP007052_00001|rep_cluster_311
001626__NC_004534_00007|rep_cluster_314
001624__AP011117|rep_cluster_313
002348__CP014988|rep_cluster_869
001213__HM560025_00001|rep_cluster_1786
000285__NC_007974_02015|rep_cluster_104
001214__CP021721_00002|rep_cluster_1787
000556__FP475957_00005|rep_cluster_1248
001093__CP005992_00012|rep_cluster_1691
001397__CP011928_00051|rep_cluster_1952
001396__CP009634|rep_cluster_1951
001399__NC_007960_00142|rep_cluster_1954
001398__CP012010|rep_cluster_1953
001393__HF677576|rep_cluster_1949
001392__CP005947_00006|rep_cluster_1948
001395__CP003751|rep_cluster_1950
000441__CP021855_00013|rep_cluster_1160
000216__CP009767_00121|IncX1
000215__KC853434_00019|IncX1
000968__NC_010938_00001|rep_cluster_1593
000967__CP014483_00069|rep_cluster_1592
000966__CP014582_00004|rep_cluster_1591
000965__CP009319_00012|rep_cluster_1590
000089__NC_017258_00003|IncA/C
000963__HG917973_00054|rep_cluster_1588
000962__NC_019957_00198|rep_cluster_1586
000961__CP001906_00281|rep_cluster_1585
000960__NC_023288_00017|rep_cluster_1584
000959__NC_001372_00007|rep_cluster_1583
002056__CP010856_00001|rep_cluster_610
001215__KJ396772|rep_cluster_1789
001210__CP000475_00039|rep_cluster_1783
000034__NC_002192_00002|Inc11
001218__NC_009353|rep_cluster_1792
001217__CP012904_00004|rep_cluster_1791
002271__LC316980|rep_cluster_796
002272__CP016716|rep_cluster_797
002269__NC_008052_00001|rep_cluster_795
002270__LC316981|rep_cluster_796
001970__KT717888|rep_cluster_570
002268__CP007001_00001|rep_cluster_793
001949__JN172912|rep_cluster_556
001950__JQ821356|rep_cluster_556
001947__CP014892|rep_cluster_556
001948__CP012651|rep_cluster_556
001450__CP015640|rep_cluster_2014
001770__NZ_CM002286_00124|rep_cluster_43
001769__NZ_CM002272_00183|rep_cluster_43
001755__CP021746_00004|rep_cluster_42
001733__CP015015|rep_cluster_41
001837__CP019904_00024|rep_cluster_48
001808__NC_014310_01490|rep_cluster_46
001793__CP003258_00008|rep_cluster_45
001780__NC_012036_00007|rep_cluster_44
001855__CP006017|rep_cluster_49
001854__CP002848|rep_cluster_49
000736__CP018396_00061|rep_cluster_1398
000734__CP013426_00028|rep_cluster_1398
001117__NC_020051_00116|rep_cluster_1708
001116__NC_019764_00047|rep_cluster_1707
001120__CP012356|rep_cluster_1710
001118__CP019638_00001|rep_cluster_1709
001113__CP011430_00070|rep_cluster_1704
002001__NC_022603|rep_cluster_589
001115__CP004031_00030|rep_cluster_1706
001114__NC_012851_00007|rep_cluster_1705
000875__NC_002518|rep_cluster_1521
001687__AP018209_00159|rep_cluster_37
002081__DQ438985_00002|rep_cluster_631
002077__CP016897|rep_cluster_626
002078__CP015595|rep_cluster_627
002079__CP015276|rep_cluster_628
002080__CP006906_00209|rep_cluster_630
002072__NC_016594_00682|rep_cluster_622
002073__CP011481_00094|rep_cluster_623
002074__JX668987|rep_cluster_624
002076__CP019314|rep_cluster_625
001071__CP006040_00008|rep_cluster_167
001081__CP010104|rep_cluster_168
001021__NC_002146_00042|rep_cluster_163
001023__CP000905_00038|rep_cluster_163
001004__CP002909_00072|rep_cluster_162
001020__CP010087_00059|rep_cluster_163
001039__CP009595|rep_cluster_164
001061__CP018742_00013|rep_cluster_166
001024__CP009640_00033|rep_cluster_163
001026__NC_020240_00050|rep_cluster_163
000748__LC201956_00002|rep_cluster_1405
000754__AB987830_00001|rep_cluster_1414
000202__NC_003124_00010|IncQ2
000142__LT575492_00047|IncI1
000161__KX377410_00057|IncP
000203__AF325537_00008|IncQ2
000636__CP009573|rep_cluster_1319
000753__AP008972_00003|rep_cluster_1411
000385__CP016074_00003|rep_cluster_1118
001892__CP022421_00013|rep_cluster_517
001893__CP006836|rep_cluster_519
001804__NC_018687_00027|rep_cluster_459
001891__NC_017494_00001|rep_cluster_516
001889__CP015740|rep_cluster_515
001484__CP006725|rep_cluster_216
001887__CP000762_00079|rep_cluster_513
001888__CP015744|rep_cluster_514
001086__CP000234_00001|rep_cluster_1685
001744__AF409136_00009|rep_cluster_414
001895__AF116286_00005|rep_cluster_520
000712__NC_006968_00003|rep_cluster_1375
001084__HG796263_00002|rep_cluster_1682
001085__HG796812_00002|rep_cluster_1683
000523__LT594096_00001|rep_cluster_1226
000524__NC_016746_00006|rep_cluster_1228
000410__CP010837_00026|rep_cluster_1131
000387__KM276082_00001|rep_cluster_1118
000393__NC_019961_00001|rep_cluster_1118
002104__JQ245701_00001|rep_cluster_648
001083__HM590571_00007|rep_cluster_1681
000525__CP006247_00002|rep_cluster_1229
000063__EF452232_00003|Inc13
000451__CP017579|rep_cluster_1170
000630__CP003762_00110|rep_cluster_1311
002154__CP003139_00001|rep_cluster_689
001756__CU459139_00001|rep_cluster_420
001635__DQ058601_00005|rep_cluster_323
001737__NC_004960_00001|rep_cluster_414
001749__NZ_AFEU01000007_00021|rep_cluster_415
000444__AF244084_00005|rep_cluster_1164
000445__CP010910_00001|rep_cluster_1165
000446__CP012709_00010|rep_cluster_1166
001752__NZ_AMBZ01000025_00001|rep_cluster_417
001993__CP021784_00001|rep_cluster_586
001994__LT599052_00029|rep_cluster_588
001992__AY270152|rep_cluster_585
000691__NC_020556_00001|rep_cluster_137
001989__CP015091_00041|rep_cluster_583
001990__CP018781_00250|rep_cluster_584
001987__CP010823_00016|rep_cluster_581
001988__KM659091_00003|rep_cluster_582
[truncated: 335 more rows]
